# Supplementary material for: Deep Sequencing Analysis of Virome Components, Viral Gene Expression and Antiviral RNAi Responses in Myzus persicae Aphids
Source: Int J Mol Sci. 2024 Dec 8;25(23):13199. doi: 10.3390/ijms252313199 (PMC11642819; doi:10.3390/ijms252313199)
Supplement: Supplementary file 1 [file ijms-25-13199-s001.zip]

Archive with 28 entries (28 files):
- Dataset S1.xlsx
- Dataset S2a.xlsx
- Dataset S2b.xlsx
- Dataset S2c.xlsx
- Dataset S3.xlsx
- Dataset S4a.xlsx
- Dataset S4b.xlsx
- Dataset S4c.xlsx
- Dataset S5.xlsx
- Dataset S6.xlsx
- Dataset S7.xlsx
- Dataset S8.xlsx
- Dataset S9.xlsx
- Fig S1.pdf
- Fig S2.pdf
- Fig S3.pdf
- Fig S4.pdf
- Fig S5.pdf
- Fig S6.pdf
- Fig S7.pdf
- Fig S8.pdf
- Fig S9.pdf
- Fig S10.pdf
- Fig S11.pdf
- Fig S12.pdf
- Fig S13.pdf
- Fig S14.pdf
- File S1.pdf
