# Supplementary material for: Deep Sequencing Analysis of Virome Components, Viral Gene Expression and Antiviral RNAi Responses in Myzus persicae Aphids
Source: Int J Mol Sci. 2024 Dec 8;25(23):13199. doi: 10.3390/ijms252313199 (PMC11642819; doi:10.3390/ijms252313199)
Supplement: Supplementary file 1 [file ijms-25-13199-s001.zip › Dataset S1.xlsx]

## Sheet: Legend
Dataset S1. Counts of Illumina stranded mRNA-seq reads from Myzus persicae aphids at different feeding conditions. Illumina stranded mRNA-seq reads of 12 cDNA libraries (APFV-5-16) obtained from M. persicae aphids fed on mock-inoculated or TuYV-infected plants or artificial diets without or with TuYV virions (tree biological replicates per each of the four feeding conditions) were mapped without …

## Sheet: (A) pm
	mRNA-Seq library	Total number of 75 nt reads	zero mismatches												zero mismatches								zero mismatches
			MpDV complete 5,873 nt				MpDV NS unit				MpDV VP unit				MpFV 23,221 nt				TuYV 5641 nt				Myzus persicae Clone G006b 347 Mbp				Myzus persicae mitochondrion 17,382 bp				Buchnera aphidicola 655,725 bp
M.persicae aphids fed on mock-inoculated Arabidopsis	APFV-5	43735122		total	forward	reverse		total	forward	reverse		total	forward	reverse		total	forward	reverse		total	forward	reverse		total	forward	reverse		total	forward	reverse		total	forward	reverse
			75 nt	275078	102841	172237	75 nt	102884	102790	94	75 nt	172191	50	172141	75 nt	1512	1507	5	75 nt	1	1	0	75 nt	25773553	12448799	13324754	75 nt	261190	93796	167394	75 nt	11696	3195	8501
APFV-6 (mock-inoculated Arabidopsis)	APFV-6	61588770		total	forward	reverse		total	forward	reverse		total	forward	reverse		total	forward	reverse		total	forward	reverse		total	forward	reverse		total	forward	reverse		total	forward	reverse
			75 nt	344154	110978	233176	75 nt	110966	110901	65	75 nt	233185	77	233108	75 nt	2064	2052	12	75 nt	0	0	0	75 nt	36907083	17779805	19127278	75 nt	305028	125691	179337	75 nt	13637	3908	9729
APFV-7 (mock-inoculated Arabidopsis)	APFV-7	58893876		total	forward	reverse		total	forward	reverse		total	forward	reverse		total	forward	reverse		total	forward	reverse		total	forward	reverse		total	forward	reverse		total	forward	reverse
			75 nt	404930	153707	251223	75 nt	153714	153564	150	75 nt	251215	142	251073	75 nt	1859	1851	8	75 nt	1	1	0	75 nt	34686234	16943044	17743190	75 nt	1117029	318982	798047	75 nt	14490	3460	11030
M.persicae aphids fed on atrificial diet, no virus	APFV-8	58470874		total	forward	reverse		total	forward	reverse		total	forward	reverse		total	forward	reverse		total	forward	reverse		total	forward	reverse		total	forward	reverse		total	forward	reverse
			75 nt	309462	163845	145617	75 nt	163920	163740	180	75 nt	145540	102	145438	75 nt	1673	1644	29	75 nt	3	3	0	75 nt	34146842	16513096	17633746	75 nt	1314482	347997	966485	75 nt	14548	4050	10498
APFV-9 (M.persicae aphids / atrificial diet, no virus)	APFV-9	57276382		total	forward	reverse		total	forward	reverse		total	forward	reverse		total	forward	reverse		total	forward	reverse		total	forward	reverse		total	forward	reverse		total	forward	reverse
			75 nt	224080	116709	107371	75 nt	116785	116662	123	75 nt	107293	48	107245	75 nt	2425	2419	6	75 nt	2	2	0	75 nt	33923201	16414520	17508681	75 nt	1199661	341521	858140	75 nt	16422	4304	12118
APFV-10 (M.persicae aphids / atrificial diet, no virus)	APFV-10	67369308		total	forward	reverse		total	forward	reverse		total	forward	reverse		total	forward	reverse		total	forward	reverse		total	forward	reverse		total	forward	reverse		total	forward	reverse
			75 nt	288617	161773	126844	75 nt	161860	161705	155	75 nt	126757	66	126691	75 nt	1743	1736	7	75 nt	2	2	0	75 nt	39551505	19181834	20369671	75 nt	1191963	363667	828296	75 nt	18221	4548	13673
M.persicae aphids fed on atrificial diet with TuYV	APFV-11	61859706		total	forward	reverse		total	forward	reverse		total	forward	reverse		total	forward	reverse		total	forward	reverse		total	forward	reverse		total	forward	reverse		total	forward	reverse
			75 nt	230768	123725	107043	75 nt	123765	123675	90	75 nt	107003	48	106955	75 nt	2063	2055	8	75 nt	5821	5819	2	75 nt	36063313	17475192	18588121	75 nt	1126534	320278	806256	75 nt	18896	4615	14281
APFV-12 (M.persicae aphids / atrificial diet with TuYV)	APFV-12	59041454		total	forward	reverse		total	forward	reverse		total	forward	reverse		total	forward	reverse		total	forward	reverse		total	forward	reverse		total	forward	reverse		total	forward	reverse
			75 nt	248144	127934	120210	75 nt	127984	127871	113	75 nt	120159	63	120096	75 nt	1510	1494	16	75 nt	5722	5722	0	75 nt	34760670	16665439	18095231	75 nt	400828	130996	269832	75 nt	17704	4782	12922
APFV-13 (M.persicae aphids / atrificial diet with TuYV)	APFV-13	52505914		total	forward	reverse		total	forward	reverse		total	forward	reverse		total	forward	reverse		total	forward	reverse		total	forward	reverse		total	forward	reverse		total	forward	reverse
			75 nt	307992	185356	122636	75 nt	185477	185246	231	75 nt	122515	112	122403	75 nt	3508	3500	8	75 nt	4424	4423	1	75 nt	30847672	14867560	15980112	75 nt	244063	78439	165624	75 nt	21927	5765	16162
M.persicae aphids fed on TuYV-infected Arabidopsis	APFV-14	65777688		total	forward	reverse		total	forward	reverse		total	forward	reverse		total	forward	reverse		total	forward	reverse		total	forward	reverse		total	forward	reverse		total	forward	reverse
			75 nt	510507	168619	341888	75 nt	168573	168450	123	75 nt	341932	170	341762	75 nt	4107	4098	9	75 nt	272	272	0	75 nt	39613368	19113318	20500050	75 nt	267780	107218	160562	75 nt	24924	6298	18626
APFV-15 (TuYV-infected Arabidopsis)	APFV-15	64488494		total	forward	reverse		total	forward	reverse		total	forward	reverse		total	forward	reverse		total	forward	reverse		total	forward	reverse		total	forward	reverse		total	forward	reverse
			75 nt	432988	140162	292826	75 nt	140128	140040	88	75 nt	292857	120	292737	75 nt	2570	2558	12	75 nt	110	110	0	75 nt	37835630	18394109	19441521	75 nt	918692	296863	621829	75 nt	21253	5752	15501
APFV-16 (TuYV-infected Arabidopsis)	APFV-16	59250924		total	forward	reverse		total	forward	reverse		total	forward	reverse		total	forward	reverse		total	forward	reverse		total	forward	reverse		total	forward	reverse		total	forward	reverse
			75 nt	317389	105163	212226	75 nt	105144	105080	64	75 nt	212245	85	212160	75 nt	1180	1173	7	75 nt	94	94	0	75 nt	34985577	17034778	17950799	75 nt	977135	286670	690465	75 nt	8347	2270	6077

## Sheet: (B) mm
	mRNA-Seq library	Total number of 75 nt reads	0-2 mismatches												0-2 mismatches								0-2 mismatches
			MpDV complete 5,873 nt				MpDV NS unit				MpDV VP unit				MpFV 23,221 nt				TuYV 5641 nt				Myzus persicae Clone G006b 347 Mbp				Myzus persicae mitochondrion 17,382 bp				Buchnera aphidicola 655,725 bp
M.persicae aphids fed on mock-inoculated Arabidopsis	APFV-5	43735122		total	forward	reverse		total	forward	reverse		total	forward	reverse		total	forward	reverse		total	forward	reverse		total	forward	reverse		total	forward	reverse		total	forward	reverse
			75 nt	337432	129137	208295	75 nt	129191	129065	126	75 nt	208202	67	208135	75 nt	1946	1939	7	75 nt	2	2	0	75 nt	31629714	15217411	16412303	75 nt	395102	108906	286196	75 nt	28903	6402	22501
APFV-6 (mock-inoculated Arabidopsis)	APFV-6	61588770		total	forward	reverse		total	forward	reverse		total	forward	reverse		total	forward	reverse		total	forward	reverse		total	forward	reverse		total	forward	reverse		total	forward	reverse
			75 nt	421293	138779	282514	75 nt	138762	138672	90	75 nt	282455	101	282354	75 nt	2738	2726	12	75 nt	0	0	0	75 nt	45027504	21610930	23416574	75 nt	460603	143652	316951	75 nt	33384	7731	25653
APFV-7 (mock-inoculated Arabidopsis)	APFV-7	58893876		total	forward	reverse		total	forward	reverse		total	forward	reverse		total	forward	reverse		total	forward	reverse		total	forward	reverse		total	forward	reverse		total	forward	reverse
			75 nt	489936	187033	302903	75 nt	187025	186829	196	75 nt	302864	198	302666	75 nt	2381	2369	12	75 nt	1	1	0	75 nt	41918912	20383395	21535517	75 nt	1483347	361369	1121978	75 nt	36671	7002	29669
M.persicae aphids atrificial diet, no virus	APFV-8	58470874		total	forward	reverse		total	forward	reverse		total	forward	reverse		total	forward	reverse		total	forward	reverse		total	forward	reverse		total	forward	reverse		total	forward	reverse
			75 nt	380408	202221	178187	75 nt	202328	202094	234	75 nt	178044	121	177923	75 nt	2196	2162	34	75 nt	4	4	0	75 nt	41294739	19868241	21426498	75 nt	1795722	394921	1400801	75 nt	36551	8179	28372
APFV-9 (M.persicae aphids / atrificial diet, no virus)	APFV-9	57276382		total	forward	reverse		total	forward	reverse		total	forward	reverse		total	forward	reverse		total	forward	reverse		total	forward	reverse		total	forward	reverse		total	forward	reverse
			75 nt	276802	144427	132375	75 nt	144504	144341	163	75 nt	132257	78	132179	75 nt	3189	3179	10	75 nt	2	2	0	75 nt	40893327	19684686	21208641	75 nt	1574123	384248	1189875	75 nt	40807	8186	32621
APFV-10 (M.persicae aphids / atrificial diet, no virus)	APFV-10	67369308		total	forward	reverse		total	forward	reverse		total	forward	reverse		total	forward	reverse		total	forward	reverse		total	forward	reverse		total	forward	reverse		total	forward	reverse
			75 nt	353547	198109	155438	75 nt	198237	198015	222	75 nt	155282	94	155188	75 nt	2280	2266	14	75 nt	2	2	0	75 nt	47911098	23125326	24785772	75 nt	1600992	410095	1190897	75 nt	46123	9126	36997
M.persicae aphids fed on atrificial diet with TuYV	APFV-11	61859706		total	forward	reverse		total	forward	reverse		total	forward	reverse		total	forward	reverse		total	forward	reverse		total	forward	reverse		total	forward	reverse		total	forward	reverse
			75 nt	287311	155894	131417	75 nt	155943	155818	125	75 nt	131352	70	131282	75 nt	2751	2741	10	75 nt	6617	6611	6	75 nt	43744219	21057171	22687048	75 nt	1550256	363041	1187215	75 nt	48385	9405	38980
APFV-12 (M.persicae aphids / atrificial diet with TuYV)	APFV-12	59041454		total	forward	reverse		total	forward	reverse		total	forward	reverse		total	forward	reverse		total	forward	reverse		total	forward	reverse		total	forward	reverse		total	forward	reverse
			75 nt	304899	160442	144457	75 nt	160508	160353	155	75 nt	144336	80	144256	75 nt	1924	1902	22	75 nt	6448	6448	0	75 nt	42410401	20209272	22201129	75 nt	607572	151415	456157	75 nt	44137	9971	34166
APFV-13 (M.persicae aphids / atrificial diet with TuYV)	APFV-13	52505914		total	forward	reverse		total	forward	reverse		total	forward	reverse		total	forward	reverse		total	forward	reverse		total	forward	reverse		total	forward	reverse		total	forward	reverse
			75 nt	378161	230639	147522	75 nt	230799	230482	317	75 nt	147328	154	147174	75 nt	4741	4732	9	75 nt	5007	5005	2	75 nt	37766775	18075326	19691449	75 nt	364967	91120	273847	75 nt	54327	11423	42904
M.persicae aphids fed on TuYV-infected Arabidopsis	APFV-14	65777688		total	forward	reverse		total	forward	reverse		total	forward	reverse		total	forward	reverse		total	forward	reverse		total	forward	reverse		total	forward	reverse		total	forward	reverse
			75 nt	617409	208031	409378	75 nt	207987	207823	164	75 nt	409344	205	409139	75 nt	5434	5418	16	75 nt	300	300	0	75 nt	47644652	22895052	24749600	75 nt	410363	121950	288413	75 nt	61023	12436	48587
APFV-15 (TuYV-infected Arabidopsis)	APFV-15	64488494		total	forward	reverse		total	forward	reverse		total	forward	reverse		total	forward	reverse		total	forward	reverse		total	forward	reverse		total	forward	reverse		total	forward	reverse
			75 nt	534477	176282	358195	75 nt	176252	176132	120	75 nt	358180	146	358034	75 nt	3377	3365	12	75 nt	122	122	0	75 nt	46596860	22558368	24038492	75 nt	1269216	336875	932341	75 nt	53178	11247	41931
APFV-16 (TuYV-infected Arabidopsis)	APFV-16	59250924		total	forward	reverse		total	forward	reverse		total	forward	reverse		total	forward	reverse		total	forward	reverse		total	forward	reverse		total	forward	reverse		total	forward	reverse
			75 nt	388311	130394	257917	75 nt	130387	130286	101	75 nt	257892	106	257786	75 nt	1517	1508	9	75 nt	103	103	0	75 nt	42325429	20521517	21803912	75 nt	1340116	324846	1015270	75 nt	21033	4619	16414

## Sheet: (C) RPM total
	mRNA-Seq library	Total number of 75 nt reads	zero mismatches												zero mismatches								zero mismatches
			MpDV complete 5,873 nt				MpDV NS unit				MpDV VP unit				MpFV 23,221 nt				TuYV 5641 nt				Myzus persicae Clone G006b 347 Mbp				Myzus persicae mitochondrion 17,382 bp				Buchnera aphidicola 655,725 bp
M.persicae aphids fed on mock-inoculated Arabidopsis	APFV-5	43735122		total	forward	reverse		total	forward	reverse		total	forward	reverse		total	forward	reverse		total	forward	reverse		total	forward	reverse		total	forward	reverse		total	forward	reverse
			75 nt	6289.64	2351.45	3938.18	75 nt	2352.43	2350.28	2.1493	75 nt	3937.13	1.14325	3935.99	75 nt	34.5718	34.4574	0.114325	75 nt	0.0228649	0.0228649	0	75 nt	589310	284641	304669	75 nt	5972.09	2144.64	3827.45	75 nt	267.428	73.0534	194.375
APFV-6 (mock-inoculated Arabidopsis)	APFV-6	61588770		total	forward	reverse		total	forward	reverse		total	forward	reverse		total	forward	reverse		total	forward	reverse		total	forward	reverse		total	forward	reverse		total	forward	reverse
			75 nt	5587.93	1801.92	3786.01	75 nt	2537.23	2535.74	1.48622	75 nt	5331.76	1.7606	5330	75 nt	47.1932	46.9188	0.274379	75 nt	0	0	0	75 nt	843877	406534	437344	75 nt	6974.44	2873.91	4100.53	75 nt	311.809	89.3561	222.453
APFV-7 (mock-inoculated Arabidopsis)	APFV-7	58893876		total	forward	reverse		total	forward	reverse		total	forward	reverse		total	forward	reverse		total	forward	reverse		total	forward	reverse		total	forward	reverse		total	forward	reverse
			75 nt	6875.59	2609.9	4265.69	75 nt	3514.66	3511.23	3.42974	75 nt	5744.01	3.24682	5740.76	75 nt	42.5059	42.323	0.182919	75 nt	0.0228649	0.0228649	0	75 nt	793098	387401	405697	75 nt	25540.8	7293.5	18247.3	75 nt	331.313	79.1126	252.2
M.persicae aphids atrificial diet, no virus	APFV-8	58470874		total	forward	reverse		total	forward	reverse		total	forward	reverse		total	forward	reverse		total	forward	reverse		total	forward	reverse		total	forward	reverse		total	forward	reverse
			75 nt	5292.58	2802.16	2490.42	75 nt	3748.02	3743.9	4.11569	75 nt	3327.76	2.33222	3325.43	75 nt	38.253	37.5899	0.663083	75 nt	0.0685948	0.0685948	0	75 nt	780765	377571	403194	75 nt	30055.5	7956.92	22098.6	75 nt	332.639	92.6029	240.036
APFV-9 (M.persicae aphids / atrificial diet, no virus)	APFV-9	57276382		total	forward	reverse		total	forward	reverse		total	forward	reverse		total	forward	reverse		total	forward	reverse		total	forward	reverse		total	forward	reverse		total	forward	reverse
			75 nt	3912.26	2037.65	1874.61	75 nt	2670.28	2667.47	2.81238	75 nt	2453.25	1.09752	2452.15	75 nt	55.4474	55.3102	0.13719	75 nt	0.0457298	0.0457298	0	75 nt	775651	375317	400335	75 nt	27430.2	7808.85	19621.3	75 nt	375.488	98.4106	277.077
APFV-10 (M.persicae aphids / atrificial diet, no virus)	APFV-10	67369308		total	forward	reverse		total	forward	reverse		total	forward	reverse		total	forward	reverse		total	forward	reverse		total	forward	reverse		total	forward	reverse		total	forward	reverse
			75 nt	4284.1	2401.29	1882.82	75 nt	3700.92	3697.37	3.54406	75 nt	2898.29	1.50908	2896.78	75 nt	39.8536	39.6935	0.160054	75 nt	0.0457298	0.0457298	0	75 nt	904342	438591	465751	75 nt	27254.1	8315.22	18938.9	75 nt	416.622	103.99	312.632
M.persicae aphids fed on atrificial diet with TuYV	APFV-11	61859706		total	forward	reverse		total	forward	reverse		total	forward	reverse		total	forward	reverse		total	forward	reverse		total	forward	reverse		total	forward	reverse		total	forward	reverse
			75 nt	3730.51	2000.09	1730.42	75 nt	2829.88	2827.82	2.05784	75 nt	2446.61	1.09752	2445.52	75 nt	47.1703	46.9874	0.182919	75 nt	133.097	133.051	0.0457298	75 nt	824585	399569	425016	75 nt	25758.1	7323.13	18435	75 nt	432.055	105.522	326.534
APFV-12 (M.persicae aphids / atrificial diet with TuYV)	APFV-12	59041454		total	forward	reverse		total	forward	reverse		total	forward	reverse		total	forward	reverse		total	forward	reverse		total	forward	reverse		total	forward	reverse		total	forward	reverse
			75 nt	4202.88	2166.85	2036.03	75 nt	2926.34	2923.76	2.58374	75 nt	2747.43	1.44049	2745.99	75 nt	34.526	34.1602	0.365839	75 nt	130.833	130.833	0	75 nt	794800	381054	413746	75 nt	9164.9	2995.21	6169.69	75 nt	404.801	109.34	295.46
APFV-13 (M.persicae aphids / atrificial diet with TuYV)	APFV-13	52505914		total	forward	reverse		total	forward	reverse		total	forward	reverse		total	forward	reverse		total	forward	reverse		total	forward	reverse		total	forward	reverse		total	forward	reverse
			75 nt	5865.85	3530.19	2335.66	75 nt	4240.92	4235.63	5.2818	75 nt	2801.3	2.56087	2798.73	75 nt	80.2101	80.0272	0.182919	75 nt	101.154	101.132	0.0228649	75 nt	705330	339946	365384	75 nt	5580.48	1793.5	3786.98	75 nt	501.359	131.816	369.543
M.persicae aphids fed on TuYV-infected Arabidopsis	APFV-14	65777688		total	forward	reverse		total	forward	reverse		total	forward	reverse		total	forward	reverse		total	forward	reverse		total	forward	reverse		total	forward	reverse		total	forward	reverse
			75 nt	7761.1	2563.47	5197.63	75 nt	3854.41	3851.6	2.81238	75 nt	7818.25	3.88704	7814.36	75 nt	93.9062	93.7004	0.205784	75 nt	6.21926	6.21926	0	75 nt	905756	437024	468732	75 nt	6122.77	2451.53	3671.24	75 nt	569.885	144.003	425.882
APFV-15 (TuYV-infected Arabidopsis)	APFV-15	64488494		total	forward	reverse		total	forward	reverse		total	forward	reverse		total	forward	reverse		total	forward	reverse		total	forward	reverse		total	forward	reverse		total	forward	reverse
			75 nt	6714.19	2173.44	4540.75	75 nt	3204.02	3202	2.01211	75 nt	6696.15	2.74379	6693.41	75 nt	58.7628	58.4885	0.274379	75 nt	2.51514	2.51514	0	75 nt	865109	420580	444529	75 nt	21005.8	6787.75	14218.1	75 nt	485.948	131.519	354.429
APFV-16 (TuYV-infected Arabidopsis)	APFV-16	59250924		total	forward	reverse		total	forward	reverse		total	forward	reverse		total	forward	reverse		total	forward	reverse		total	forward	reverse		total	forward	reverse		total	forward	reverse
			75 nt	5356.69	1774.88	3581.82	75 nt	2404.11	2402.65	1.46335	75 nt	4852.96	1.94352	4851.02	75 nt	26.9806	26.8205	0.160054	75 nt	2.1493	2.1493	0	75 nt	799942	389499	410444	75 nt	22342.1	6554.69	15787.4	75 nt	190.853	51.9034	138.95
