# Supplementary material for: Deep Sequencing Analysis of Virome Components, Viral Gene Expression and Antiviral RNAi Responses in Myzus persicae Aphids
Source: Int J Mol Sci. 2024 Dec 8;25(23):13199. doi: 10.3390/ijms252313199 (PMC11642819; doi:10.3390/ijms252313199)
Supplement: Supplementary file 1 [file ijms-25-13199-s001.zip › Dataset S2a.xlsx]

## Sheet: Legend
Dataset S2a. Single-base resolution maps of Illumina stranded mRNA-seq reads representing Myzus persicae densovirus (MpDV) from Myzus persicae aphids at different feeding conditions. Illumina stranded mRNA-seq reads of 12 cDNA libraries (APFV-5-16) obtained from M. persicae aphids fed on mock-inoculated or TuYV-infected plants or artificial diets without or with TuYV virions (three biological rep…

## Sheet: 5+6+7 pm
position	fwd_total	rev_total	total		fwd_total	rev_total	total		fwd_total	rev_total	total			fwd_total	rev_total	total
1	0	0	0		0	0	0		0	0	0			0	0	0
2	0	0	0		0	0	0		0	0	0			0	0	0
3	0	0	0		0	0	0		0	0	0			0	0	0
4	0	0	0		0	0	0		0	0	0			0	0	0
5	0	0	0		0	0	0		0	0	0			0	0	0
6	0	0	0		0	0	0		0	0	0			0	0	0
7	0	0	0		0	0	0		0	0	0			0	0	0
8	0	0	0		0	0	0		0	0	0			0	0	0
9	0	0	0		0	0	0		0	0	0			0	0	0
10	0	0	0		0	0	0		0	0	0			0	0	0
11	0	0	0		0	0	0		0	0	0			0	0	0
12	0	0	0		0	0	0		0	0	0			0	0	0
13	0	0	0		0	0	0		0	0	0			0	0	0
14	0	0	0		0	0	0		0	0	0			0	0	0
15	0	0	0		0	0	0		0	0	0			0	0	0
16	0	0	0		0	0	0		0	0	0			0	0	0
17	0	0	0		0	0	0		0	0	0			0	0	0
18	0	0	0		0	0	0		0	0	0			0	0	0
19	0	0	0		0	0	0		0	0	0			0	0	0
20	0	0	0		0	0	0		0	0	0			0	0	0
21	0	0	0		0	0	0		0	0	0			0	0	0
22	0	0	0		0	0	0		0	0	0			0	0	0
23	0	0	0		0	0	0		0	0	0			0	0	0
24	0	0	0		0	0	0		0	0	0			0	0	0
25	0	0	0		0	0	0		0	0	0			0	0	0
26	0	0	0		0	0	0		0	0	0			0	0	0
27	0	0	0		0	0	0		0	0	0			0	0	0
28	0	0	0		0	0	0		0	0	0			0	0	0
29	0	0	0		0	0	0		0	0	0			0	0	0
30	0	0	0		0	0	0		0	0	0			0	0	0
31	0	0	0		0	0	0		0	0	0			0	0	0
32	0	0	0		0	0	0		0	0	0			0	0	0
33	0	0	0		0	0	0		0	0	0			0	0	0
34	0	0	0		0	0	0		0	0	0			0	0	0
35	0	0	0		0	0	0		0	0	0			0	0	0
36	0	0	0		0	0	0		0	0	0			0	0	0
37	0	0	0		0	0	0		0	0	0			0	0	0
38	0	0	0		0	0	0		0	0	0			0	0	0
39	0	0	0		0	0	0		0	0	0			0	0	0
40	0	0	0		0	0	0		0	0	0			0	0	0
41	0	0	0		0	0	0		0	0	0			0	0	0
42	0	0	0		0	0	0		0	0	0			0	0	0
43	0	0	0		0	0	0		0	0	0			0	0	0
44	0	0	0		0	0	0		0	0	0			0	0	0
45	0	0	0		0	0	0		0	0	0			0	0	0
46	0	0	0		0	0	0		0	0	0			0	0	0
47	0	0	0		0	0	0		0	0	0			0	0	0
48	0	0	0		0	0	0		0	0	0			0	0	0
49	0	0	0		0	0	0		0	0	0			0	0	0
50	0	0	0		0	0	0		0	0	0			0	0	0
51	0	0	0		0	0	0		0	0	0			0	0	0
52	0	0	0		0	0	0		0	0	0			0	0	0
53	0	0	0		0	0	0		0	0	0			0	0	0
54	0	0	0		0	0	0		0	0	0			0	0	0
55	0	0	0		0	0	0		0	0	0			0	0	0
56	0	0	0		0	0	0		0	0	0			0	0	0
57	0	0	0		0	0	0		0	0	0			0	0	0
58	0	0	0		0	0	0		0	0	0			0	0	0
59	0	0	0		0	0	0		0	0	0			0	0	0
60	0	0	0		0	0	0		0	0	0			0	0	0
61	0	0	0		0	0	0		0	0	0			0	0	0
62	0	0	0		0	0	0		0	0	0			0	0	0
63	0	0	0		0	0	0		0	0	0			0	0	0
64	0	0	0		0	0	0		0	0	0			0	0	0
65	0	0	0		0	0	0		0	0	0			0	0	0
66	0	0	0		0	0	0		0	0	0			0	0	0
67	0	0	0		0	0	0		0	0	0			0	0	0
68	0	0	0		0	0	0		0	0	0			0	0	0
69	0	0	0		0	0	0		0	0	0			0	0	0
70	0	0	0		0	0	0		0	0	0			0	0	0
71	0	0	0		0	0	0		0	0	0			0	0	0
72	0	0	0		0	0	0		0	0	0			0	0	0
73	0	0	0		0	0	0		0	0	0			0	0	0
74	0	0	0		0	0	0		0	0	0			0	0	0
75	0	0	0		0	0	0		0	0	0			0	0	0
76	0	0	0		0	0	0		0	0	0			0	0	0
77	0	0	0		0	0	0		0	0	0			0	0	0
78	0	0	0		0	0	0		0	0	0			0	0	0
79	0	0	0		0	0	0		0	0	0			0	0	0
80	0	0	0		0	0	0		0	0	0			0	0	0
81	0	0	0		0	0	0		0	0	0			0	0	0
82	0	0	0		0	0	0		0	0	0			0	0	0
83	0	0	0		0	0	0		0	0	0			0	0	0
84	0	0	0		0	0	0		0	0	0			0	0	0
85	0	0	0		0	0	0		0	0	0			0	0	0
86	0	0	0		0	0	0		0	0	0			0	0	0
87	0	0	0		0	0	0		0	0	0			0	0	0
88	0	0	0		0	0	0		0	0	0			0	0	0
89	0	0	0		0	0	0		0	0	0			0	0	0
90	0	0	0		0	0	0		0	0	0			0	0	0
91	0	0	0		0	0	0		0	0	0			0	0	0
92	0	0	0		0	0	0		0	0	0			0	0	0
93	0	0	0		0	0	0		0	0	0			0	0	0
94	0	0	0		0	0	0		0	0	0			0	0	0
95	0	0	0		0	0	0		0	0	0			0	0	0
96	0	0	0		0	0	0		0	0	0			0	0	0
97	0	0	0		0	0	0		0	0	0			0	0	0
98	0	0	0		0	0	0		0	0	0			0	0	0
99	0	0	0		0	0	0		0	0	0			0	0	0
100	0	0	0		0	0	0		0	0	0			0	0	0
101	0	0	0		0	0	0		0	0	0			0	0	0
102	0	0	0		0	0	0		0	0	0			0	0	0
103	0	0	0		0	0	0		0	0	0			0	0	0
104	0	0	0		0	0	0		0	0	0			0	0	0
105	0	0	0		0	0	0		0	0	0			0	0	0
106	0	0	0		0	0	0		0	0	0			0	0	0
107	0	0	0		0	0	0		0	0	0			0	0	0
108	0	0	0		0	0	0		0	0	0			0	0	0
109	0	0	0		0	0	0		0	0	0			0	0	0
110	0	0	0		0	0	0		0	0	0			0	0	0
111	0	0	0		0	0	0		0	0	0			0	0	0
112	0	0	0		0	0	0		0	0	0			0	0	0
113	0	0	0		0	0	0		0	0	0			0	0	0
114	0	0	0		0	0	0		0	0	0			0	0	0
115	0	0	0		0	0	0		0	0	0			0	0	0
116	0	0	0		0	0	0		0	0	0			0	0	0
117	0	0	0		0	0	0		0	0	0			0	0	0
118	0	0	0		0	0	0		0	0	0			0	0	0
119	0	0	0		0	0	0		0	0	0			0	0	0
120	0	0	0		0	0	0		0	0	0			0	0	0
121	0	0	0		0	0	0		0	0	0			0	0	0
122	0	0	0		0	0	0		0	0	0			0	0	0
123	0	0	0		0	0	0		0	0	0			0	0	0
124	0	0	0		0	0	0		0	0	0			0	0	0
125	0	0	0		0	0	0		0	0	0			0	0	0
126	0	0	0		0	0	0		0	0	0			0	0	0
127	0	0	0		0	0	0		0	0	0			0	0	0
128	0	0	0		0	0	0		0	0	0			0	0	0
129	0	0	0		0	0	0		0	0	0			0	0	0
130	0	0	0		0	0	0		0	0	0			0	0	0
131	0	0	0		0	0	0		0	0	0			0	0	0
132	0	0	0		0	0	0		0	0	0			0	0	0
133	0	0	0		0	0	0		0	0	0			0	0	0
134	0	0	0		0	0	0		0	0	0			0	0	0
135	0	0	0		0	0	0		1	0	1			1	0	1
136	0	0	0		0	0	0		0	0	0			0	0	0
137	0	0	0		0	0	0		0	0	0			0	0	0
138	0	0	0		0	0	0		0	0	0			0	0	0
139	0	0	0		0	0	0		0	0	0			0	0	0
140	0	0	0		0	0	0		0	0	0			0	0	0
141	0	0	0		0	0	0		0	0	0			0	0	0
142	0	0	0		0	0	0		0	0	0			0	0	0
143	0	0	0		0	0	0		0	0	0			0	0	0
144	0	0	0		0	0	0		0	0	0			0	0	0
145	0	0	0		0	0	0		0	0	0			0	0	0
146	0	0	0		0	0	0		0	0	0			0	0	0
147	0	0	0		0	0	0		0	0	0			0	0	0
148	0	0	0		0	0	0		0	0	0			0	0	0
149	0	0	0		0	0	0		0	0	0			0	0	0
150	0	0	0		0	0	0		1	0	1			1	0	1
151	0	0	0		0	0	0		0	0	0			0	0	0
152	0	0	0		0	0	0		0	0	0			0	0	0
153	0	0	0		0	0	0		0	0	0			0	0	0
154	0	0	0		0	0	0		0	0	0			0	0	0
155	0	0	0		0	0	0		0	0	0			0	0	0
156	0	0	0		0	0	0		0	0	0			0	0	0
157	0	0	0		0	0	0		0	0	0			0	0	0
158	0	0	0		0	0	0		0	0	0			0	0	0
159	0	0	0		0	0	0		0	0	0			0	0	0
160	0	0	0		0	0	0		0	0	0			0	0	0
161	0	0	0		0	0	0		0	0	0			0	0	0
162	0	0	0		0	0	0		0	0	0			0	0	0
163	0	0	0		0	0	0		0	0	0			0	0	0
164	0	0	0		0	0	0		0	0	0			0	0	0
165	0	0	0		0	0	0		0	0	0			0	0	0
166	0	0	0		0	0	0		0	0	0			0	0	0
167	0	0	0		0	0	0		0	0	0			0	0	0
168	0	0	0		0	0	0		0	0	0			0	0	0
169	0	0	0		0	0	0		0	0	0			0	0	0
170	0	0	0		0	0	0		0	0	0			0	0	0
171	0	0	0		0	0	0		0	0	0			0	0	0
172	0	0	0		0	0	0		0	0	0			0	0	0
173	0	0	0		0	0	0		0	0	0			0	0	0
174	0	0	0		0	0	0		0	0	0			0	0	0
175	0	0	0		0	0	0		0	0	0			0	0	0
176	0	0	0		0	0	0		0	0	0			0	0	0
177	0	0	0		0	0	0		0	0	0			0	0	0
178	0	0	0		0	0	0		0	0	0			0	0	0
179	0	0	0		0	0	0		0	0	0			0	0	0
180	0	0	0		0	0	0		0	0	0			0	0	0
181	0	0	0		0	0	0		0	0	0			0	0	0
182	0	0	0		0	0	0		0	0	0			0	0	0
183	0	0	0		0	0	0		0	0	0			0	0	0
184	0	0	0		0	0	0		0	0	0			0	0	0
185	0	0	0		0	0	0		0	0	0			0	0	0
186	0	0	0		0	0	0		0	0	0			0	0	0
187	0	0	0		0	0	0		0	0	0			0	0	0
188	0	0	0		0	0	0		0	0	0			0	0	0
189	0	0	0		0	0	0		0	0	0			0	0	0
190	0	0	0		0	0	0		0	0	0			0	0	0
191	0	0	0		0	0	0		0	0	0			0	0	0
192	0	0	0		0	0	0		0	0	0			0	0	0
193	0	0	0		0	0	0		0	0	0			0	0	0
194	0	0	0		0	0	0		0	0	0			0	0	0
195	0	0	0		0	0	0		0	0	0			0	0	0
196	0	0	0		0	0	0		0	0	0			0	0	0
197	0	0	0		0	0	0		0	0	0			0	0	0
198	0	0	0		0	0	0		0	0	0			0	0	0
199	0	0	0		0	0	0		1	0	1			1	0	1
200	0	0	0		0	0	0		0	0	0			0	0	0
201	0	0	0		0	0	0		0	0	0			0	0	0
202	0	0	0		0	0	0		0	0	0			0	0	0
203	0	0	0		0	0	0		0	0	0			0	0	0
204	0	0	0		0	0	0		0	0	0			0	0	0
205	0	0	0		0	0	0		0	0	0			0	0	0
206	0	0	0		0	0	0		0	0	0			0	0	0
207	0	0	0		0	0	0		2	0	2			2	0	2
208	0	0	0		0	0	0		1	0	1			1	0	1
209	0	0	0		0	0	0		0	0	0			0	0	0
210	0	0	0		0	0	0		0	0	0			0	0	0
211	2	0	2		0	0	0		0	0	0			2	0	2
212	0	0	0		0	0	0		0	0	0			0	0	0
213	0	0	0		0	0	0		0	0	0			0	0	0
214	0	0	0		0	0	0		0	0	0			0	0	0
215	0	0	0		0	0	0		0	0	0			0	0	0
216	0	0	0		0	0	0		0	0	0			0	0	0
217	0	0	0		0	0	0		0	0	0			0	0	0
218	0	0	0		0	0	0		0	0	0			0	0	0
219	0	0	0		0	0	0		0	0	0			0	0	0
220	0	0	0		0	0	0		0	0	0			0	0	0
221	0	0	0		0	0	0		0	0	0			0	0	0
222	0	0	0		0	0	0		0	0	0			0	0	0
223	0	0	0		0	0	0		0	0	0			0	0	0
224	0	0	0		0	0	0		0	0	0			0	0	0
225	0	0	0		0	0	0		0	0	0			0	0	0
226	0	0	0		0	0	0		0	-1	1			0	-1	1
227	0	0	0		0	0	0		0	0	0			0	0	0
228	0	0	0		0	0	0		0	0	0			0	0	0
229	0	0	0		0	0	0		1	0	1			1	0	1
230	0	0	0		0	0	0		0	0	0			0	0	0
231	0	0	0		0	0	0		1	0	1			1	0	1
232	0	0	0		0	0	0		0	0	0			0	0	0
233	0	0	0		0	0	0		0	0	0			0	0	0
234	0	0	0		0	0	0		0	0	0			0	0	0
235	0	0	0		0	0	0		0	0	0			0	0	0
236	0	0	0		0	0	0		0	0	0			0	0	0
237	0	0	0		0	0	0		0	0	0			0	0	0
238	0	0	0		0	0	0		0	0	0			0	0	0
239	0	0	0		0	0	0		0	0	0			0	0	0
240	1	0	1		0	0	0		0	0	0			1	0	1
241	0	0	0		0	0	0		0	0	0			0	0	0
242	0	0	0		0	0	0		0	0	0			0	0	0
243	0	0	0		0	0	0		0	0	0			0	0	0
244	0	0	0		0	0	0		0	0	0			0	0	0
245	0	0	0		0	0	0		0	0	0			0	0	0
246	0	0	0		0	0	0		0	0	0			0	0	0
247	0	0	0		0	0	0		0	0	0			0	0	0
248	0	0	0		0	0	0		0	0	0			0	0	0
249	0	0	0		0	0	0		0	0	0			0	0	0
250	0	0	0		0	0	0		0	0	0			0	0	0
251	0	0	0		0	0	0		1	0	1			1	0	1
252	0	0	0		0	0	0		0	0	0			0	0	0
253	0	0	0		0	0	0		0	0	0			0	0	0
254	0	0	0		0	0	0		0	0	0			0	0	0
255	0	0	0		0	0	0		0	0	0			0	0	0
256	0	0	0		0	0	0		0	0	0			0	0	0
257	0	0	0		0	0	0		2	0	2			2	0	2
258	0	0	0		0	0	0		0	0	0			0	0	0
259	0	0	0		0	0	0		0	0	0			0	0	0
260	0	0	0		0	0	0		0	0	0			0	0	0
261	0	0	0		0	0	0		0	0	0			0	0	0
262	0	0	0		0	-1	1		0	0	0			0	-1	1
263	0	0	0		0	0	0		0	-1	1			0	-1	1
264	0	0	0		0	0	0		0	0	0			0	0	0
265	0	0	0		0	0	0		0	0	0			0	0	0
266	0	0	0		0	0	0		0	0	0			0	0	0
267	0	0	0		0	0	0		0	0	0			0	0	0
268	0	0	0		0	0	0		0	-1	1			0	-1	1
269	0	0	0		0	0	0		0	0	0			0	0	0
270	0	-2	2		0	0	0		1	0	1			1	-2	3
271	0	0	0		0	0	0		0	0	0			0	0	0
272	1	0	1		0	0	0		0	0	0			1	0	1
273	0	0	0		0	0	0		1	-1	2			1	-1	2
274	0	0	0		1	0	1		0	0	0			1	0	1
275	0	0	0		0	0	0		1	0	1			1	0	1
276	0	0	0		0	0	0		0	0	0			0	0	0
277	0	0	0		0	0	0		0	0	0			0	0	0
278	0	0	0		0	0	0		0	0	0			0	0	0
279	0	0	0		0	0	0		0	-1	1			0	-1	1
280	0	0	0		0	0	0		0	0	0			0	0	0
281	0	0	0		0	0	0		0	0	0			0	0	0
282	0	-1	1		0	0	0		0	0	0			0	-1	1
283	1	0	1		0	0	0		0	-1	1			1	-1	2
284	0	0	0		0	-1	1		0	0	0			0	-1	1
285	0	-1	1		0	0	0		3	0	3			3	-1	4
286	0	0	0		0	0	0		0	0	0			0	0	0
287	0	0	0		0	0	0		0	0	0			0	0	0
288	0	0	0		0	0	0		0	0	0			0	0	0
289	0	-1	1		0	0	0		2	0	2			2	-1	3
290	1	0	1		0	0	0		0	0	0			1	0	1
291	0	0	0		0	0	0		0	0	0			0	0	0
292	0	0	0		0	0	0		0	0	0			0	0	0
293	0	0	0		0	0	0		0	0	0			0	0	0
294	0	0	0		0	0	0		0	0	0			0	0	0
295	0	0	0		0	0	0		0	0	0			0	0	0
296	0	0	0		0	0	0		0	0	0			0	0	0
297	0	0	0		0	0	0		0	0	0			0	0	0
298	0	0	0		0	0	0		0	0	0			0	0	0
299	0	0	0		0	0	0		1	0	1			1	0	1
300	0	0	0		0	0	0		0	0	0			0	0	0
301	0	0	0		0	0	0		1	0	1			1	0	1
302	0	0	0		0	0	0		0	0	0			0	0	0
303	0	0	0		0	0	0		0	0	0			0	0	0
304	0	0	0		0	0	0		1	0	1			1	0	1
305	0	0	0		0	0	0		0	0	0			0	0	0
306	0	0	0		0	0	0		0	0	0			0	0	0
307	0	0	0		0	0	0		0	0	0			0	0	0
308	0	0	0		0	0	0		0	0	0			0	0	0
309	0	0	0		0	0	0		0	0	0			0	0	0
310	0	0	0		0	0	0		0	-1	1			0	-1	1
311	0	0	0		0	0	0		0	-1	1			0	-1	1
312	0	0	0		0	0	0		0	0	0			0	0	0
313	0	0	0		0	0	0		0	0	0			0	0	0
314	0	0	0		0	0	0		0	0	0			0	0	0
315	0	0	0		0	0	0		1	-1	2			1	-1	2
316	0	0	0		0	0	0		1	0	1			1	0	1
317	0	0	0		0	0	0		0	0	0			0	0	0
318	0	0	0		0	0	0		0	0	0			0	0	0
319	0	0	0		0	0	0		0	0	0			0	0	0
320	0	0	0		0	0	0		0	-1	1			0	-1	1
321	0	0	0		0	0	0		0	0	0			0	0	0
322	0	0	0		0	0	0		0	0	0			0	0	0
323	0	0	0		0	-1	1		1	-1	2			1	-2	3
324	0	0	0		0	0	0		0	0	0			0	0	0
325	0	0	0		0	0	0		0	0	0			0	0	0
326	0	0	0		0	0	0		0	0	0			0	0	0
327	0	0	0		0	0	0		0	0	0			0	0	0
328	0	0	0		0	0	0		1	0	1			1	0	1
329	0	0	0		0	0	0		0	0	0			0	0	0
330	0	0	0		0	0	0		0	0	0			0	0	0
331	0	0	0		0	0	0		4	0	4			4	0	4
332	0	0	0		0	0	0		0	0	0			0	0	0
333	0	0	0		0	0	0		3	0	3			3	0	3
334	0	0	0		0	0	0		0	0	0			0	0	0
335	0	0	0		0	0	0		2	0	2			2	0	2
336	0	0	0		0	0	0		0	0	0			0	0	0
337	0	0	0		0	0	0		0	0	0			0	0	0
338	1	0	1		0	0	0		4	0	4			5	0	5
339	0	0	0		0	0	0		0	0	0			0	0	0
340	0	0	0		0	0	0		3	0	3			3	0	3
341	0	0	0		1	0	1		0	0	0			1	0	1
342	0	0	0		0	0	0		0	0	0			0	0	0
343	0	0	0		0	0	0		0	0	0			0	0	0
344	0	0	0		0	0	0		0	0	0			0	0	0
345	0	0	0		0	0	0		0	0	0			0	0	0
346	0	0	0		0	0	0		0	0	0			0	0	0
347	0	0	0		1	0	1		1	0	1			2	0	2
348	0	0	0		0	0	0		0	0	0			0	0	0
349	0	0	0		0	0	0		0	0	0			0	0	0
350	0	0	0		0	0	0		0	0	0			0	0	0
351	0	0	0		0	0	0		0	0	0			0	0	0
352	0	0	0		0	0	0		0	0	0			0	0	0
353	0	0	0		0	0	0		0	0	0			0	0	0
354	0	0	0		0	0	0		0	0	0			0	0	0
355	0	-1	1		0	0	0		0	-2	2			0	-3	3
356	0	0	0		1	0	1		0	0	0			1	0	1
357	0	0	0		0	0	0		5	0	5			5	0	5
358	1	0	1		0	0	0		0	0	0			1	0	1
359	0	0	0		1	0	1		1	0	1			2	0	2
360	0	0	0		1	0	1		3	0	3			4	0	4
361	0	0	0		1	0	1		0	0	0			1	0	1
362	0	0	0		0	0	0		0	0	0			0	0	0
363	0	0	0		2	0	2		3	-1	4			5	-1	6
364	0	0	0		0	0	0		0	0	0			0	0	0
365	0	0	0		0	0	0		0	0	0			0	0	0
366	0	0	0		0	0	0		0	0	0			0	0	0
367	0	0	0		0	0	0		3	0	3			3	0	3
368	0	0	0		0	0	0		0	0	0			0	0	0
369	0	0	0		0	0	0		1	0	1			1	0	1
370	0	0	0		0	0	0		0	-1	1			0	-1	1
371	0	0	0		0	0	0		0	0	0			0	0	0
372	0	0	0		0	0	0		0	0	0			0	0	0
373	0	0	0		0	0	0		1	-1	2			1	-1	2
374	0	0	0		0	0	0		1	0	1			1	0	1
375	0	0	0		0	0	0		1	0	1			1	0	1
376	0	0	0		0	0	0		2	0	2			2	0	2
377	0	0	0		1	0	1		0	0	0			1	0	1
378	1	0	1		0	0	0		1	0	1			2	0	2
379	0	0	0		0	0	0		1	-1	2			1	-1	2
380	0	0	0		0	0	0		0	0	0			0	0	0
381	0	0	0		0	0	0		0	0	0			0	0	0
382	0	0	0		0	0	0		0	0	0			0	0	0
383	0	0	0		0	0	0		2	-1	3			2	-1	3
384	0	0	0		0	0	0		1	0	1			1	0	1
385	0	0	0		0	0	0		1	0	1			1	0	1
386	0	0	0		0	0	0		0	0	0			0	0	0
387	0	0	0		0	0	0		1	0	1			1	0	1
388	0	0	0		0	0	0		1	0	1			1	0	1
389	0	0	0		0	0	0		2	0	2			2	0	2
390	0	0	0		0	0	0		0	0	0			0	0	0
391	0	0	0		0	0	0		0	0	0			0	0	0
392	0	0	0		0	0	0		0	0	0			0	0	0
393	0	0	0		0	0	0		0	0	0			0	0	0
394	0	0	0		0	0	0		0	0	0			0	0	0
395	0	0	0		0	0	0		2	0	2			2	0	2
396	0	0	0		0	0	0		0	0	0			0	0	0
397	0	0	0		0	0	0		0	0	0			0	0	0
398	0	0	0		0	0	0		0	0	0			0	0	0
399	0	0	0		0	0	0		0	0	0			0	0	0
400	1	0	1		0	0	0		0	0	0			1	0	1
401	0	0	0		0	0	0		1	0	1			1	0	1
402	0	0	0		0	0	0		3	0	3			3	0	3
403	0	0	0		0	0	0		0	0	0			0	0	0
404	0	0	0		0	0	0		0	0	0			0	0	0
405	0	0	0		0	0	0		0	0	0			0	0	0
406	0	0	0		0	0	0		4	0	4			4	0	4
407	0	0	0		0	0	0		0	0	0			0	0	0
408	0	0	0		0	0	0		0	0	0			0	0	0
409	0	0	0		0	0	0		0	0	0			0	0	0
410	0	0	0		0	0	0		0	0	0			0	0	0
411	1	0	1		0	0	0		0	0	0			1	0	1
412	1	0	1		1	0	1		2	0	2			4	0	4
413	1	0	1		0	0	0		0	0	0			1	0	1
414	0	-1	1		3	0	3		1	0	1			4	-1	5
415	0	0	0		0	0	0		0	0	0			0	0	0
416	0	0	0		0	0	0		0	0	0			0	0	0
417	0	0	0		1	0	1		2	0	2			3	0	3
418	0	0	0		0	0	0		0	0	0			0	0	0
419	0	0	0		0	0	0		1	0	1			1	0	1
420	0	0	0		0	0	0		0	0	0			0	0	0
421	0	0	0		0	0	0		0	0	0			0	0	0
422	0	0	0		0	0	0		0	0	0			0	0	0
423	0	0	0		1	0	1		5	0	5			6	0	6
424	0	0	0		0	0	0		0	0	0			0	0	0
425	0	0	0		0	0	0		0	0	0			0	0	0
426	0	0	0		0	0	0		0	0	0			0	0	0
427	0	0	0		0	0	0		0	0	0			0	0	0
428	0	0	0		0	0	0		1	0	1			1	0	1
429	0	0	0		0	0	0		0	0	0			0	0	0
430	0	0	0		0	0	0		0	0	0			0	0	0
431	0	0	0		0	0	0		1	0	1			1	0	1
432	0	0	0		0	0	0		0	0	0			0	0	0
433	0	-1	1		1	0	1		0	0	0			1	-1	2
434	0	0	0		0	0	0		2	0	2			2	0	2
435	1	0	1		0	0	0		0	0	0			1	0	1
436	0	0	0		0	0	0		0	0	0			0	0	0
437	1	0	1		0	0	0		6	0	6			7	0	7
438	0	0	0		0	0	0		1	0	1			1	0	1
439	0	0	0		0	0	0		0	0	0			0	0	0
440	0	0	0		0	0	0		0	0	0			0	0	0
441	1	0	1		1	0	1		1	0	1			3	0	3
442	0	0	0		0	0	0		0	0	0			0	0	0
443	0	0	0		0	0	0		0	0	0			0	0	0
444	0	0	0		0	0	0		1	-1	2			1	-1	2
445	0	0	0		0	-1	1		0	0	0			0	-1	1
446	0	0	0		0	0	0		0	0	0			0	0	0
447	0	0	0		0	0	0		0	0	0			0	0	0
448	0	0	0		0	0	0		0	0	0			0	0	0
449	1	0	1		0	0	0		1	0	1			2	0	2
450	0	0	0		3	0	3		1	0	1			4	0	4
451	1	0	1		0	0	0		2	0	2			3	0	3
452	0	0	0		1	0	1		3	0	3			4	0	4
453	2	0	2		1	0	1		0	0	0			3	0	3
454	0	0	0		1	0	1		0	0	0			1	0	1
455	0	0	0		0	0	0		2	0	2			2	0	2
456	0	0	0		1	0	1		0	0	0			1	0	1
457	7	0	7		8	0	8		21	0	21			36	0	36
458	20	0	20		17	0	17		57	0	57			94	0	94
459	44	0	44		41	0	41		71	0	71			156	0	156
460	549	0	549		478	0	478		819	-1	820			1846	-1	1847
461	364	-1	365		536	0	536		557	0	557			1457	-1	1458
462	58	-2	60		78	0	78		94	0	94			230	-2	232
463	23	0	23		19	-1	20		41	0	41			83	-1	84
464	135	-1	136		139	0	139		191	0	191			465	-1	466
465	476	0	476		518	-1	519		858	0	858			1852	-1	1853
466	606	0	606		849	-3	852		1117	0	1117			2572	-3	2575
467	8	0	8		14	0	14		15	0	15			37	0	37
468	211	-1	212		279	-1	280		434	0	434			924	-2	926
469	82	0	82		115	0	115		100	0	100			297	0	297
470	16	0	16		18	0	18		20	0	20			54	0	54
471	22	0	22		11	0	11		29	0	29			62	0	62
472	215	0	215		194	0	194		311	0	311			720	0	720
473	78	0	78		100	0	100		71	0	71			249	0	249
474	87	0	87		97	0	97		157	0	157			341	0	341
475	57	-1	58		84	0	84		81	-1	82			222	-2	224
476	122	0	122		95	0	95		146	0	146			363	0	363
477	48	0	48		62	0	62		55	0	55			165	0	165
478	14	0	14		20	0	20		20	0	20			54	0	54
479	6	0	6		19	0	19		15	0	15			40	0	40
480	120	0	120		129	0	129		174	0	174			423	0	423
481	152	0	152		207	0	207		252	0	252			611	0	611
482	170	0	170		214	0	214		289	0	289			673	0	673
483	48	0	48		71	0	71		118	0	118			237	0	237
484	122	0	122		162	-1	163		198	0	198			482	-1	483
485	49	0	49		59	0	59		85	0	85			193	0	193
486	29	0	29		31	0	31		37	0	37			97	0	97
487	52	0	52		63	0	63		66	0	66			181	0	181
488	243	-3	246		248	-3	251		355	-1	356			846	-7	853
489	45	0	45		54	0	54		63	-1	64			162	-1	163
490	0	0	0		3	0	3		2	0	2			5	0	5
491	543	0	543		507	-1	508		828	-2	830			1878	-3	1881
492	90	-1	91		128	0	128		96	0	96			314	-1	315
493	4	0	4		11	0	11		8	0	8			23	0	23
494	12	0	12		12	0	12		21	0	21			45	0	45
495	33	0	33		44	0	44		78	0	78			155	0	155
496	31	-1	32		39	0	39		54	0	54			124	-1	125
497	17	0	17		24	0	24		18	0	18			59	0	59
498	18	0	18		23	0	23		28	0	28			69	0	69
499	29	0	29		28	0	28		84	0	84			141	0	141
500	12	0	12		15	0	15		45	0	45			72	0	72
501	6	0	6		5	0	5		28	0	28			39	0	39
502	37	0	37		47	0	47		132	0	132			216	0	216
503	24	-1	25		40	0	40		67	0	67			131	-1	132
504	15	-1	16		32	-1	33		95	0	95			142	-2	144
505	14	0	14		11	0	11		60	0	60			85	0	85
506	6	0	6		16	0	16		28	0	28			50	0	50
507	5	0	5		2	0	2		17	0	17			24	0	24
508	41	0	41		66	0	66		219	0	219			326	0	326
509	23	0	23		19	0	19		56	0	56			98	0	98
510	29	0	29		46	0	46		126	0	126			201	0	201
511	65	0	65		117	0	117		306	0	306			488	0	488
512	27	0	27		35	0	35		108	0	108			170	0	170
513	17	0	17		26	0	26		84	0	84			127	0	127
514	21	0	21		16	0	16		62	0	62			99	0	99
515	16	0	16		12	0	12		62	0	62			90	0	90
516	9	0	9		11	0	11		43	0	43			63	0	63
517	16	0	16		25	0	25		64	0	64			105	0	105
518	7	0	7		15	0	15		41	0	41			63	0	63
519	23	0	23		32	0	32		188	-1	189			243	-1	244
520	15	0	15		20	0	20		85	0	85			120	0	120
521	6	0	6		20	0	20		51	0	51			77	0	77
522	17	0	17		22	0	22		65	0	65			104	0	104
523	3	0	3		3	0	3		14	0	14			20	0	20
524	4	0	4		21	0	21		70	0	70			95	0	95
525	7	0	7		25	0	25		37	0	37			69	0	69
526	14	0	14		8	0	8		49	0	49			71	0	71
527	17	-2	19		15	0	15		97	0	97			129	-2	131
528	8	0	8		9	0	9		15	0	15			32	0	32
529	16	0	16		23	0	23		100	0	100			139	0	139
530	56	0	56		66	0	66		312	0	312			434	0	434
531	21	0	21		23	0	23		107	0	107			151	0	151
532	25	0	25		39	0	39		114	0	114			178	0	178
533	2	0	2		4	0	4		14	0	14			20	0	20
534	4	0	4		6	0	6		13	0	13			23	0	23
535	1	0	1		2	0	2		8	0	8			11	0	11
536	45	0	45		75	0	75		272	0	272			392	0	392
537	16	0	16		17	0	17		75	0	75			108	0	108
538	7	0	7		8	0	8		42	0	42			57	0	57
539	9	0	9		26	0	26		60	-1	61			95	-1	96
540	7	0	7		13	0	13		31	0	31			51	0	51
541	119	0	119		174	-2	176		721	0	721			1014	-2	1016
542	12	0	12		28	0	28		74	0	74			114	0	114
543	17	-1	18		10	0	10		45	0	45			72	-1	73
544	30	0	30		29	0	29		117	0	117			176	0	176
545	13	0	13		20	0	20		47	0	47			80	0	80
546	76	0	76		104	0	104		313	0	313			493	0	493
547	15	0	15		17	0	17		60	0	60			92	0	92
548	26	0	26		60	0	60		107	0	107			193	0	193
549	13	0	13		26	0	26		101	0	101			140	0	140
550	7	0	7		11	0	11		23	0	23			41	0	41
551	74	0	74		78	0	78		352	0	352			504	0	504
552	24	0	24		36	0	36		111	0	111			171	0	171
553	20	0	20		17	0	17		26	0	26			63	0	63
554	20	0	20		25	0	25		95	-2	97			140	-2	142
555	24	0	24		50	0	50		119	0	119			193	0	193
556	7	0	7		5	0	5		36	0	36			48	0	48
557	27	0	27		41	0	41		91	0	91			159	0	159
558	51	0	51		72	0	72		270	-1	271			393	-1	394
559	61	0	61		73	0	73		246	0	246			380	0	380
560	98	0	98		88	0	88		349	-1	350			535	-1	536
561	1	0	1		0	0	0		8	0	8			9	0	9
562	50	0	50		62	0	62		173	0	173			285	0	285
563	8	0	8		10	0	10		45	0	45			63	0	63
564	7	0	7		10	0	10		20	0	20			37	0	37
565	9	0	9		9	0	9		43	0	43			61	0	61
566	40	0	40		60	0	60		185	0	185			285	0	285
567	56	0	56		64	0	64		179	0	179			299	0	299
568	2	0	2		8	0	8		38	0	38			48	0	48
569	26	0	26		18	0	18		93	0	93			137	0	137
570	21	0	21		13	0	13		55	0	55			89	0	89
571	7	0	7		8	0	8		12	0	12			27	0	27
572	8	0	8		15	0	15		35	0	35			58	0	58
573	31	0	31		36	0	36		157	0	157			224	0	224
574	228	-1	229		296	0	296		308	0	308			832	-1	833
575	362	-1	363		320	0	320		392	0	392			1074	-1	1075
576	136	0	136		153	0	153		180	0	180			469	0	469
577	182	0	182		234	0	234		354	0	354			770	0	770
578	318	0	318		343	0	343		409	0	409			1070	0	1070
579	23	0	23		25	0	25		37	0	37			85	0	85
580	20	0	20		36	0	36		41	0	41			97	0	97
581	125	0	125		149	0	149		222	0	222			496	0	496
582	20	0	20		23	0	23		23	0	23			66	0	66
583	328	0	328		454	-1	455		557	0	557			1339	-1	1340
584	72	0	72		89	0	89		153	-2	155			314	-2	316
585	275	0	275		304	0	304		400	0	400			979	0	979
586	63	0	63		53	0	53		109	0	109			225	0	225
587	16	0	16		25	0	25		42	0	42			83	0	83
588	18	0	18		28	0	28		28	0	28			74	0	74
589	78	0	78		81	0	81		193	0	193			352	0	352
590	12	0	12		7	0	7		26	0	26			45	0	45
591	88	0	88		83	0	83		158	-2	160			329	-2	331
592	53	0	53		50	0	50		75	0	75			178	0	178
593	24	0	24		28	0	28		56	0	56			108	0	108
594	71	0	71		88	0	88		153	0	153			312	0	312
595	18	0	18		16	0	16		52	0	52			86	0	86
596	82	-1	83		87	0	87		298	0	298			467	-1	468
597	3	0	3		8	0	8		8	0	8			19	0	19
598	96	0	96		96	0	96		194	0	194			386	0	386
599	17	0	17		31	0	31		57	0	57			105	0	105
600	58	0	58		93	0	93		129	0	129			280	0	280
601	133	0	133		170	0	170		400	0	400			703	0	703
602	34	0	34		34	0	34		74	0	74			142	0	142
603	13	0	13		27	0	27		42	0	42			82	0	82
604	20	0	20		23	0	23		42	0	42			85	0	85
605	220	0	220		253	0	253		448	0	448			921	0	921
606	13	0	13		17	0	17		23	0	23			53	0	53
607	28	0	28		41	0	41		54	0	54			123	0	123
608	14	0	14		24	0	24		19	0	19			57	0	57
609	21	0	21		19	0	19		33	0	33			73	0	73
610	14	0	14		19	0	19		28	0	28			61	0	61
611	5	0	5		9	0	9		5	0	5			19	0	19
612	15	0	15		48	0	48		45	0	45			108	0	108
613	7	0	7		7	0	7		5	0	5			19	0	19
614	4	0	4		8	0	8		19	0	19			31	0	31
615	17	0	17		35	0	35		79	0	79			131	0	131
616	15	0	15		16	0	16		31	0	31			62	0	62
617	42	0	42		53	0	53		95	0	95			190	0	190
618	27	0	27		34	0	34		62	0	62			123	0	123
619	12	0	12		32	0	32		33	0	33			77	0	77
620	41	0	41		61	0	61		78	0	78			180	0	180
621	31	0	31		44	0	44		55	0	55			130	0	130
622	27	0	27		28	0	28		48	0	48			103	0	103
623	40	-1	41		69	0	69		79	-1	80			188	-2	190
624	32	0	32		43	0	43		55	0	55			130	0	130
625	89	0	89		110	0	110		186	0	186			385	0	385
626	15	0	15		30	0	30		30	0	30			75	0	75
627	11	0	11		12	0	12		15	0	15			38	0	38
628	231	0	231		368	0	368		404	0	404			1003	0	1003
629	259	0	259		345	0	345		436	0	436			1040	0	1040
630	183	0	183		248	0	248		260	0	260			691	0	691
631	58	0	58		53	0	53		79	0	79			190	0	190
632	224	0	224		289	0	289		531	-1	532			1044	-1	1045
633	338	0	338		499	0	499		632	0	632			1469	0	1469
634	26	-1	27		28	0	28		57	0	57			111	-1	112
635	4	0	4		18	0	18		25	0	25			47	0	47
636	42	0	42		49	0	49		80	0	80			171	0	171
637	129	0	129		225	0	225		336	0	336			690	0	690
638	274	0	274		418	0	418		659	0	659			1351	0	1351
639	72	0	72		66	0	66		117	-1	118			255	-1	256
640	56	0	56		40	0	40		140	0	140			236	0	236
641	21	0	21		29	0	29		58	0	58			108	0	108
642	6	0	6		9	0	9		16	0	16			31	0	31
643	55	0	55		94	0	94		191	0	191			340	0	340
644	15	0	15		14	0	14		43	0	43			72	0	72
645	10	0	10		23	0	23		45	0	45			78	0	78
646	19	0	19		38	0	38		55	0	55			112	0	112
647	106	0	106		135	0	135		169	0	169			410	0	410
648	29	0	29		57	0	57		133	0	133			219	0	219
649	38	0	38		61	0	61		95	0	95			194	0	194
650	1	0	1		14	0	14		15	0	15			30	0	30
651	1	0	1		0	0	0		0	0	0			1	0	1
652	17	0	17		11	0	11		21	0	21			49	0	49
653	17	0	17		27	0	27		24	0	24			68	0	68
654	243	0	243		302	0	302		409	-1	410			954	-1	955
655	59	0	59		150	0	150		148	0	148			357	0	357
656	12	0	12		25	0	25		41	0	41			78	0	78
657	55	0	55		51	0	51		122	0	122			228	0	228
658	23	0	23		9	0	9		72	0	72			104	0	104
659	82	0	82		71	0	71		158	0	158			311	0	311
660	13	0	13		29	0	29		43	0	43			85	0	85
661	14	0	14		20	0	20		25	0	25			59	0	59
662	8	0	8		14	0	14		24	0	24			46	0	46
663	51	0	51		52	0	52		79	0	79			182	0	182
664	32	0	32		33	0	33		53	0	53			118	0	118
665	25	0	25		44	0	44		84	0	84			153	0	153
666	48	0	48		63	0	63		146	0	146			257	0	257
667	48	0	48		59	0	59		87	0	87			194	0	194
668	6	0	6		13	0	13		36	0	36			55	0	55
669	37	0	37		58	0	58		66	-1	67			161	-1	162
670	7	0	7		22	0	22		30	0	30			59	0	59
671	13	0	13		17	0	17		25	0	25			55	0	55
672	48	0	48		51	0	51		98	0	98			197	0	197
673	46	0	46		77	0	77		72	0	72			195	0	195
674	7	0	7		12	0	12		15	0	15			34	0	34
675	18	0	18		36	0	36		63	0	63			117	0	117
676	60	0	60		104	0	104		108	0	108			272	0	272
677	61	0	61		68	0	68		74	0	74			203	0	203
678	155	0	155		203	0	203		265	0	265			623	0	623
679	40	0	40		28	0	28		49	0	49			117	0	117
680	587	0	587		681	0	681		541	0	541			1809	0	1809
681	50	0	50		54	0	54		53	0	53			157	0	157
682	30	0	30		38	0	38		53	0	53			121	0	121
683	125	0	125		163	0	163		235	0	235			523	0	523
684	23	0	23		41	0	41		67	0	67			131	0	131
685	48	0	48		104	0	104		145	0	145			297	0	297
686	8	-2	10		2	0	2		7	0	7			17	-2	19
687	14	0	14		20	0	20		16	0	16			50	0	50
688	21	0	21		33	0	33		66	0	66			120	0	120
689	15	0	15		10	0	10		32	0	32			57	0	57
690	15	0	15		20	0	20		51	0	51			86	0	86
691	136	0	136		193	0	193		313	0	313			642	0	642
692	27	0	27		44	0	44		73	0	73			144	0	144
693	36	0	36		56	0	56		62	0	62			154	0	154
694	16	0	16		21	0	21		28	0	28			65	0	65
695	92	0	92		124	0	124		227	0	227			443	0	443
696	179	0	179		163	0	163		296	0	296			638	0	638
697	112	0	112		141	0	141		163	0	163			416	0	416
698	58	0	58		53	0	53		88	0	88			199	0	199
699	16	0	16		13	0	13		19	0	19			48	0	48
700	246	0	246		317	0	317		353	0	353			916	0	916
701	88	0	88		82	0	82		118	0	118			288	0	288
702	121	0	121		107	0	107		214	-1	215			442	-1	443
703	111	0	111		98	0	98		163	0	163			372	0	372
704	37	0	37		38	0	38		46	0	46			121	0	121
705	13	0	13		23	0	23		39	0	39			75	0	75
706	21	0	21		21	0	21		50	0	50			92	0	92
707	100	0	100		77	0	77		161	0	161			338	0	338
708	35	0	35		16	0	16		50	0	50			101	0	101
709	56	0	56		76	0	76		95	0	95			227	0	227
710	25	0	25		34	0	34		48	0	48			107	0	107
711	97	0	97		111	0	111		181	-1	182			389	-1	390
712	16	0	16		18	0	18		23	0	23			57	0	57
713	24	0	24		37	0	37		38	0	38			99	0	99
714	3	0	3		5	0	5		0	0	0			8	0	8
715	12	0	12		25	0	25		24	0	24			61	0	61
716	2	0	2		11	0	11		10	0	10			23	0	23
717	107	0	107		141	0	141		135	0	135			383	0	383
718	94	0	94		109	0	109		173	0	173			376	0	376
719	63	0	63		38	0	38		57	0	57			158	0	158
720	118	0	118		139	0	139		167	0	167			424	0	424
721	54	0	54		87	0	87		107	0	107			248	0	248
722	34	0	34		45	0	45		64	0	64			143	0	143
723	45	0	45		66	0	66		82	0	82			193	0	193
724	42	0	42		41	0	41		56	0	56			139	0	139
725	30	0	30		39	0	39		50	0	50			119	0	119
726	203	0	203		313	0	313		497	0	497			1013	0	1013
727	22	0	22		25	0	25		50	0	50			97	0	97
728	24	0	24		37	0	37		45	0	45			106	0	106
729	71	0	71		65	0	65		88	0	88			224	0	224
730	37	0	37		31	0	31		66	0	66			134	0	134
731	39	0	39		23	0	23		46	0	46			108	0	108
732	20	0	20		22	0	22		35	0	35			77	0	77
733	25	0	25		32	0	32		47	0	47			104	0	104
734	83	0	83		112	0	112		134	0	134			329	0	329
735	24	0	24		58	0	58		68	0	68			150	0	150
736	205	0	205		318	0	318		248	-1	249			771	-1	772
737	260	0	260		427	0	427		692	0	692			1379	0	1379
738	142	0	142		114	0	114		212	-3	215			468	-3	471
739	962	-1	963		1463	0	1463		1728	-1	1729			4153	-2	4155
740	57	0	57		73	0	73		96	0	96			226	0	226
741	30	0	30		47	0	47		56	-1	57			133	-1	134
742	12	0	12		10	0	10		18	0	18			40	0	40
743	11	0	11		14	0	14		45	0	45			70	0	70
744	33	0	33		38	0	38		84	0	84			155	0	155
745	38	0	38		32	0	32		83	-1	84			153	-1	154
746	9	0	9		7	0	7		50	0	50			66	0	66
747	8	0	8		6	0	6		10	0	10			24	0	24
748	7	0	7		11	0	11		40	0	40			58	0	58
749	65	0	65		69	0	69		119	0	119			253	0	253
750	23	0	23		14	0	14		29	0	29			66	0	66
751	39	0	39		35	0	35		93	-2	95			167	-2	169
752	25	0	25		31	0	31		28	0	28			84	0	84
753	7	0	7		7	0	7		13	0	13			27	0	27
754	2	0	2		4	0	4		2	0	2			8	0	8
755	13	-1	14		17	0	17		22	0	22			52	-1	53
756	6	0	6		4	0	4		9	0	9			19	0	19
757	8	0	8		3	0	3		19	0	19			30	0	30
758	13	0	13		14	0	14		20	0	20			47	0	47
759	38	0	38		51	0	51		94	0	94			183	0	183
760	68	0	68		87	0	87		115	0	115			270	0	270
761	14	0	14		25	0	25		36	0	36			75	0	75
762	38	0	38		65	0	65		88	0	88			191	0	191
763	134	0	134		172	0	172		345	0	345			651	0	651
764	32	0	32		28	0	28		39	0	39			99	0	99
765	39	0	39		57	0	57		63	-1	64			159	-1	160
766	15	0	15		30	0	30		36	0	36			81	0	81
767	15	0	15		44	0	44		91	0	91			150	0	150
768	16	0	16		16	0	16		25	0	25			57	0	57
769	34	0	34		35	0	35		65	0	65			134	0	134
770	16	0	16		35	0	35		28	0	28			79	0	79
771	10	0	10		19	0	19		21	0	21			50	0	50
772	5	0	5		8	0	8		5	0	5			18	0	18
773	5	0	5		6	0	6		13	0	13			24	0	24
774	97	0	97		110	0	110		234	0	234			441	0	441
775	12	0	12		27	0	27		39	0	39			78	0	78
776	49	0	49		88	0	88		118	0	118			255	0	255
777	21	0	21		36	0	36		40	0	40			97	0	97
778	145	0	145		184	0	184		236	0	236			565	0	565
779	235	0	235		208	0	208		417	0	417			860	0	860
780	141	0	141		163	0	163		183	0	183			487	0	487
781	737	0	737		887	0	887		1099	0	1099			2723	0	2723
782	3	0	3		13	0	13		21	0	21			37	0	37
783	2	0	2		1	0	1		8	0	8			11	0	11
784	8	0	8		15	0	15		9	0	9			32	0	32
785	11	0	11		6	0	6		21	0	21			38	0	38
786	47	0	47		77	0	77		137	0	137			261	0	261
787	41	0	41		70	0	70		111	0	111			222	0	222
788	8	0	8		21	0	21		18	0	18			47	0	47
789	63	0	63		82	0	82		109	0	109			254	0	254
790	52	0	52		71	0	71		94	0	94			217	0	217
791	9	0	9		13	0	13		17	0	17			39	0	39
792	76	0	76		102	0	102		140	0	140			318	0	318
793	41	0	41		64	0	64		73	0	73			178	0	178
794	25	0	25		41	0	41		35	0	35			101	0	101
795	8	0	8		9	0	9		12	0	12			29	0	29
796	60	0	60		83	0	83		107	0	107			250	0	250
797	88	0	88		101	0	101		131	0	131			320	0	320
798	38	0	38		40	0	40		36	0	36			114	0	114
799	35	0	35		46	0	46		34	0	34			115	0	115
800	284	0	284		312	0	312		530	0	530			1126	0	1126
801	431	0	431		525	0	525		654	0	654			1610	0	1610
802	25	0	25		35	0	35		40	0	40			100	0	100
803	261	0	261		214	0	214		384	0	384			859	0	859
804	9	0	9		13	0	13		33	0	33			55	0	55
805	5	0	5		8	0	8		21	0	21			34	0	34
806	17	0	17		10	0	10		21	0	21			48	0	48
807	27	0	27		22	0	22		26	0	26			75	0	75
808	27	0	27		26	0	26		58	0	58			111	0	111
809	23	0	23		36	0	36		27	0	27			86	0	86
810	31	0	31		30	0	30		54	0	54			115	0	115
811	113	0	113		154	0	154		302	0	302			569	0	569
812	125	0	125		140	0	140		320	0	320			585	0	585
813	7	0	7		18	0	18		35	0	35			60	0	60
814	8	0	8		15	0	15		37	0	37			60	0	60
815	2	0	2		2	0	2		2	0	2			6	0	6
816	23	0	23		15	0	15		35	0	35			73	0	73
817	45	0	45		25	0	25		65	0	65			135	0	135
818	30	0	30		36	0	36		70	0	70			136	0	136
819	14	0	14		25	0	25		30	0	30			69	0	69
820	6	0	6		6	0	6		14	0	14			26	0	26
821	2	0	2		5	0	5		7	0	7			14	0	14
822	3	0	3		3	0	3		15	0	15			21	0	21
823	28	0	28		33	0	33		60	0	60			121	0	121
824	20	0	20		11	0	11		33	0	33			64	0	64
825	3	0	3		8	0	8		11	0	11			22	0	22
826	7	0	7		10	0	10		16	0	16			33	0	33
827	11	0	11		8	0	8		14	-1	15			33	-1	34
828	20	0	20		16	0	16		51	0	51			87	0	87
829	14	0	14		17	0	17		35	0	35			66	0	66
830	4	0	4		13	0	13		15	0	15			32	0	32
831	54	0	54		72	0	72		114	0	114			240	0	240
832	9	0	9		25	0	25		69	0	69			103	0	103
833	16	0	16		16	0	16		25	0	25			57	0	57
834	125	0	125		105	0	105		205	0	205			435	0	435
835	66	0	66		81	0	81		120	0	120			267	0	267
836	141	0	141		139	0	139		247	0	247			527	0	527
837	110	0	110		110	0	110		228	0	228			448	0	448
838	112	0	112		145	0	145		157	-2	159			414	-2	416
839	6	0	6		11	0	11		45	0	45			62	0	62
840	19	0	19		19	0	19		44	0	44			82	0	82
841	4	0	4		13	0	13		16	0	16			33	0	33
842	8	0	8		12	0	12		19	0	19			39	0	39
843	50	0	50		39	0	39		61	0	61			150	0	150
844	110	0	110		112	0	112		180	0	180			402	0	402
845	8	0	8		22	0	22		17	0	17			47	0	47
846	7	0	7		2	0	2		7	0	7			16	0	16
847	8	0	8		9	0	9		24	0	24			41	0	41
848	8	0	8		13	0	13		16	0	16			37	0	37
849	32	0	32		43	0	43		41	0	41			116	0	116
850	16	0	16		13	0	13		21	0	21			50	0	50
851	30	0	30		50	0	50		52	0	52			132	0	132
852	5	0	5		20	0	20		16	0	16			41	0	41
853	19	0	19		28	0	28		24	0	24			71	0	71
854	13	0	13		18	0	18		14	0	14			45	0	45
855	11	0	11		23	0	23		45	0	45			79	0	79
856	23	0	23		35	0	35		27	0	27			85	0	85
857	113	0	113		168	0	168		200	0	200			481	0	481
858	188	0	188		222	0	222		275	-1	276			685	-1	686
859	41	0	41		43	0	43		44	0	44			128	0	128
860	211	0	211		141	0	141		214	0	214			566	0	566
861	129	0	129		114	0	114		139	0	139			382	0	382
862	68	0	68		59	0	59		45	-1	46			172	-1	173
863	12	0	12		21	0	21		22	0	22			55	0	55
864	7	0	7		6	0	6		15	0	15			28	0	28
865	3	0	3		2	0	2		12	0	12			17	0	17
866	8	0	8		4	0	4		25	0	25			37	0	37
867	15	0	15		23	0	23		34	0	34			72	0	72
868	1	0	1		11	0	11		5	0	5			17	0	17
869	1	0	1		9	0	9		18	0	18			28	0	28
870	25	0	25		24	0	24		70	0	70			119	0	119
871	40	0	40		49	0	49		75	0	75			164	0	164
872	11	0	11		4	0	4		14	0	14			29	0	29
873	2	0	2		15	0	15		14	0	14			31	0	31
874	82	0	82		120	0	120		182	0	182			384	0	384
875	35	0	35		47	0	47		78	0	78			160	0	160
876	61	0	61		72	0	72		139	0	139			272	0	272
877	14	0	14		21	0	21		31	0	31			66	0	66
878	7	0	7		16	0	16		10	0	10			33	0	33
879	2	0	2		10	0	10		8	0	8			20	0	20
880	21	0	21		24	0	24		38	0	38			83	0	83
881	2	0	2		3	0	3		6	0	6			11	0	11
882	5	0	5		6	0	6		13	0	13			24	0	24
883	14	0	14		27	0	27		29	0	29			70	0	70
884	8	0	8		15	0	15		19	0	19			42	0	42
885	12	0	12		6	0	6		17	0	17			35	0	35
886	6	0	6		13	0	13		4	0	4			23	0	23
887	3	0	3		3	0	3		4	0	4			10	0	10
888	1	0	1		0	0	0		2	0	2			3	0	3
889	0	0	0		0	0	0		2	0	2			2	0	2
890	12	0	12		7	0	7		21	0	21			40	0	40
891	52	0	52		46	0	46		96	0	96			194	0	194
892	10	0	10		21	0	21		23	0	23			54	0	54
893	11	0	11		6	0	6		8	0	8			25	0	25
894	3	0	3		14	0	14		5	0	5			22	0	22
895	20	0	20		19	0	19		37	0	37			76	0	76
896	24	0	24		36	0	36		22	0	22			82	0	82
897	45	0	45		35	0	35		60	0	60			140	0	140
898	18	0	18		21	0	21		31	0	31			70	0	70
899	41	0	41		34	-1	35		51	0	51			126	-1	127
900	27	0	27		20	0	20		24	0	24			71	0	71
901	6	0	6		11	0	11		10	0	10			27	0	27
902	14	0	14		19	0	19		15	0	15			48	0	48
903	25	0	25		34	0	34		53	0	53			112	0	112
904	18	0	18		52	0	52		48	0	48			118	0	118
905	20	0	20		24	0	24		58	0	58			102	0	102
906	59	0	59		66	0	66		188	-2	190			313	-2	315
907	51	0	51		53	0	53		178	0	178			282	0	282
908	45	0	45		53	0	53		88	0	88			186	0	186
909	80	0	80		86	0	86		217	0	217			383	0	383
910	30	0	30		18	0	18		62	0	62			110	0	110
911	3	0	3		2	0	2		16	0	16			21	0	21
912	1	0	1		14	0	14		11	0	11			26	0	26
913	2	0	2		10	0	10		19	0	19			31	0	31
914	30	0	30		26	0	26		66	0	66			122	0	122
915	24	0	24		49	0	49		54	0	54			127	0	127
916	7	0	7		8	0	8		15	0	15			30	0	30
917	39	0	39		53	0	53		117	0	117			209	0	209
918	2	0	2		6	0	6		8	0	8			16	0	16
919	3	0	3		7	0	7		7	0	7			17	0	17
920	6	0	6		10	0	10		5	0	5			21	0	21
921	11	0	11		5	0	5		17	0	17			33	0	33
922	2	0	2		4	0	4		12	0	12			18	0	18
923	1	0	1		6	0	6		19	0	19			26	0	26
924	4	0	4		5	0	5		5	0	5			14	0	14
925	8	0	8		16	0	16		21	0	21			45	0	45
926	42	0	42		49	0	49		81	0	81			172	0	172
927	21	0	21		38	0	38		21	0	21			80	0	80
928	175	0	175		198	0	198		345	0	345			718	0	718
929	97	0	97		138	0	138		152	0	152			387	0	387
930	32	0	32		55	0	55		50	0	50			137	0	137
931	168	0	168		190	0	190		241	0	241			599	0	599
932	7	0	7		18	0	18		14	0	14			39	0	39
933	26	0	26		39	0	39		54	0	54			119	0	119
934	18	0	18		30	0	30		31	0	31			79	0	79
935	31	0	31		44	0	44		42	0	42			117	0	117
936	24	0	24		54	0	54		56	0	56			134	0	134
937	25	0	25		20	0	20		15	0	15			60	0	60
938	65	0	65		104	0	104		72	0	72			241	0	241
939	64	0	64		94	0	94		84	0	84			242	0	242
940	168	0	168		192	0	192		187	0	187			547	0	547
941	37	0	37		45	0	45		48	0	48			130	0	130
942	144	0	144		165	0	165		265	0	265			574	0	574
943	2	0	2		14	0	14		19	0	19			35	0	35
944	5	0	5		10	0	10		4	0	4			19	0	19
945	3	0	3		4	0	4		7	0	7			14	0	14
946	5	0	5		9	0	9		12	0	12			26	0	26
947	3	0	3		4	0	4		8	0	8			15	0	15
948	6	0	6		16	0	16		13	0	13			35	0	35
949	45	0	45		91	-1	92		73	0	73			209	-1	210
950	30	0	30		24	0	24		66	0	66			120	0	120
951	14	0	14		19	0	19		21	0	21			54	0	54
952	63	0	63		45	0	45		141	0	141			249	0	249
953	25	0	25		27	0	27		64	0	64			116	0	116
954	16	0	16		8	0	8		24	0	24			48	0	48
955	4	0	4		8	0	8		10	0	10			22	0	22
956	0	0	0		1	0	1		5	0	5			6	0	6
957	48	0	48		38	0	38		110	0	110			196	0	196
958	8	0	8		7	0	7		20	0	20			35	0	35
959	7	0	7		5	0	5		38	0	38			50	0	50
960	30	0	30		78	0	78		120	0	120			228	0	228
961	23	0	23		45	0	45		68	0	68			136	0	136
962	2	0	2		10	0	10		14	0	14			26	0	26
963	1	0	1		9	0	9		11	0	11			21	0	21
964	1	0	1		4	0	4		2	0	2			7	0	7
965	0	0	0		0	0	0		10	0	10			10	0	10
966	1	0	1		6	0	6		5	0	5			12	0	12
967	5	0	5		14	0	14		31	0	31			50	0	50
968	16	0	16		24	0	24		42	-1	43			82	-1	83
969	11	0	11		11	0	11		55	0	55			77	0	77
970	36	0	36		37	0	37		45	0	45			118	0	118
971	6	0	6		15	0	15		8	0	8			29	0	29
972	45	0	45		66	0	66		117	0	117			228	0	228
973	32	0	32		54	0	54		75	0	75			161	0	161
974	9	0	9		20	0	20		36	0	36			65	0	65
975	26	0	26		36	0	36		47	0	47			109	0	109
976	43	0	43		43	0	43		90	0	90			176	0	176
977	14	0	14		14	0	14		27	0	27			55	0	55
978	17	0	17		11	0	11		12	0	12			40	0	40
979	10	0	10		22	0	22		34	0	34			66	0	66
980	52	0	52		105	0	105		135	-2	137			292	-2	294
981	30	0	30		76	0	76		94	0	94			200	0	200
982	5	0	5		1	0	1		4	0	4			10	0	10
983	7	0	7		15	0	15		19	0	19			41	0	41
984	16	0	16		22	0	22		37	0	37			75	0	75
985	4	0	4		3	0	3		5	0	5			12	0	12
986	6	0	6		7	0	7		12	0	12			25	0	25
987	3	0	3		4	0	4		4	0	4			11	0	11
988	2	0	2		4	0	4		6	0	6			12	0	12
989	8	0	8		5	0	5		15	0	15			28	0	28
990	12	0	12		17	0	17		32	0	32			61	0	61
991	18	0	18		22	0	22		27	0	27			67	0	67
992	13	0	13		38	0	38		35	0	35			86	0	86
993	7	0	7		10	0	10		13	0	13			30	0	30
994	9	0	9		10	0	10		22	0	22			41	0	41
995	2	0	2		3	0	3		2	0	2			7	0	7
996	12	0	12		25	0	25		21	0	21			58	0	58
997	17	0	17		42	0	42		44	0	44			103	0	103
998	3	0	3		2	0	2		6	0	6			11	0	11
999	11	0	11		26	0	26		36	0	36			73	0	73
1000	3	0	3		8	0	8		7	0	7			18	0	18
1001	8	0	8		12	0	12		21	0	21			41	0	41
1002	4	0	4		17	0	17		9	0	9			30	0	30
1003	9	0	9		11	0	11		15	0	15			35	0	35
1004	1	0	1		5	0	5		4	0	4			10	0	10
1005	26	0	26		51	0	51		55	0	55			132	0	132
1006	13	0	13		29	0	29		39	0	39			81	0	81
1007	11	0	11		13	0	13		16	0	16			40	0	40
1008	3	0	3		14	0	14		13	0	13			30	0	30
1009	20	0	20		31	0	31		67	-1	68			118	-1	119
1010	36	0	36		73	0	73		124	0	124			233	0	233
1011	13	0	13		25	0	25		62	0	62			100	0	100
1012	18	0	18		23	0	23		63	0	63			104	0	104
1013	8	0	8		21	0	21		14	0	14			43	0	43
1014	14	0	14		18	0	18		27	0	27			59	0	59
1015	4	0	4		13	0	13		21	0	21			38	0	38
1016	9	-1	10		19	0	19		25	0	25			53	-1	54
1017	16	0	16		15	0	15		36	0	36			67	0	67
1018	25	0	25		23	0	23		27	0	27			75	0	75
1019	3	0	3		8	0	8		8	0	8			19	0	19
1020	147	0	147		185	0	185		375	0	375			707	0	707
1021	34	0	34		88	0	88		61	0	61			183	0	183
1022	12	0	12		36	0	36		40	0	40			88	0	88
1023	14	0	14		13	0	13		35	0	35			62	0	62
1024	17	0	17		68	0	68		42	0	42			127	0	127
1025	60	0	60		97	0	97		136	0	136			293	0	293
1026	45	0	45		72	0	72		68	0	68			185	0	185
1027	131	0	131		214	0	214		330	0	330			675	0	675
1028	10	0	10		15	0	15		25	0	25			50	0	50
1029	43	0	43		55	-1	56		115	0	115			213	-1	214
1030	20	0	20		33	0	33		49	0	49			102	0	102
1031	56	0	56		65	0	65		104	0	104			225	0	225
1032	25	0	25		57	0	57		74	0	74			156	0	156
1033	16	0	16		15	0	15		56	0	56			87	0	87
1034	13	0	13		24	0	24		32	0	32			69	0	69
1035	2	0	2		17	0	17		11	0	11			30	0	30
1036	3	0	3		4	0	4		7	0	7			14	0	14
1037	15	0	15		27	0	27		57	0	57			99	0	99
1038	0	0	0		2	0	2		6	0	6			8	0	8
1039	8	0	8		20	0	20		27	0	27			55	0	55
1040	4	0	4		16	0	16		14	0	14			34	0	34
1041	7	0	7		4	0	4		16	0	16			27	0	27
1042	1	0	1		1	0	1		6	0	6			8	0	8
1043	12	0	12		16	0	16		34	0	34			62	0	62
1044	20	0	20		44	0	44		52	0	52			116	0	116
1045	4	0	4		2	0	2		7	0	7			13	0	13
1046	6	0	6		11	0	11		32	0	32			49	0	49
1047	11	0	11		17	0	17		27	0	27			55	0	55
1048	7	0	7		29	0	29		41	0	41			77	0	77
1049	3	0	3		2	0	2		5	0	5			10	0	10
1050	40	0	40		42	0	42		72	0	72			154	0	154
1051	43	0	43		64	0	64		116	0	116			223	0	223
1052	2	0	2		5	0	5		3	0	3			10	0	10
1053	22	0	22		25	0	25		69	0	69			116	0	116
1054	8	0	8		25	0	25		55	0	55			88	0	88
1055	44	0	44		73	0	73		85	0	85			202	0	202
1056	39	0	39		37	0	37		74	0	74			150	0	150
1057	3	0	3		7	0	7		11	0	11			21	0	21
1058	14	0	14		18	0	18		22	0	22			54	0	54
1059	2	0	2		2	0	2		3	0	3			7	0	7
1060	29	0	29		17	0	17		49	0	49			95	0	95
1061	20	0	20		14	0	14		29	0	29			63	0	63
1062	117	0	117		118	0	118		224	0	224			459	0	459
1063	48	0	48		83	0	83		62	0	62			193	0	193
1064	12	0	12		25	0	25		23	0	23			60	0	60
1065	18	0	18		17	0	17		41	0	41			76	0	76
1066	7	0	7		15	0	15		13	0	13			35	0	35
1067	30	0	30		35	0	35		40	0	40			105	0	105
1068	17	0	17		12	0	12		22	0	22			51	0	51
1069	39	0	39		32	0	32		75	0	75			146	0	146
1070	4	0	4		0	0	0		6	0	6			10	0	10
1071	62	0	62		58	0	58		138	0	138			258	0	258
1072	64	0	64		68	0	68		168	0	168			300	0	300
1073	19	0	19		32	0	32		47	0	47			98	0	98
1074	31	0	31		23	0	23		28	0	28			82	0	82
1075	10	0	10		17	0	17		16	0	16			43	0	43
1076	7	0	7		19	0	19		32	0	32			58	0	58
1077	27	0	27		17	0	17		47	0	47			91	0	91
1078	77	0	77		104	0	104		100	0	100			281	0	281
1079	5	0	5		9	0	9		16	0	16			30	0	30
1080	71	0	71		82	0	82		126	0	126			279	0	279
1081	49	0	49		39	0	39		55	0	55			143	0	143
1082	11	0	11		27	0	27		27	0	27			65	0	65
1083	60	0	60		81	0	81		148	0	148			289	0	289
1084	79	0	79		85	0	85		97	0	97			261	0	261
1085	28	0	28		68	0	68		84	0	84			180	0	180
1086	94	0	94		120	0	120		201	0	201			415	0	415
1087	11	0	11		14	0	14		9	0	9			34	0	34
1088	299	-1	300		346	0	346		456	0	456			1101	-1	1102
1089	113	0	113		82	0	82		118	0	118			313	0	313
1090	95	0	95		112	0	112		175	0	175			382	0	382
1091	90	0	90		148	0	148		199	0	199			437	0	437
1092	3	0	3		11	0	11		10	0	10			24	0	24
1093	62	0	62		97	0	97		81	0	81			240	0	240
1094	8	0	8		7	0	7		16	0	16			31	0	31
1095	70	0	70		55	0	55		65	0	65			190	0	190
1096	34	0	34		27	0	27		33	0	33			94	0	94
1097	16	0	16		23	0	23		23	0	23			62	0	62
1098	106	0	106		94	-1	95		143	-1	144			343	-2	345
1099	109	0	109		174	0	174		185	0	185			468	0	468
1100	17	0	17		5	0	5		31	0	31			53	0	53
1101	19	0	19		9	0	9		11	0	11			39	0	39
1102	4	0	4		8	0	8		9	0	9			21	0	21
1103	66	0	66		65	0	65		83	-1	84			214	-1	215
1104	27	0	27		38	0	38		25	0	25			90	0	90
1105	95	0	95		90	0	90		82	0	82			267	0	267
1106	33	0	33		39	0	39		37	0	37			109	0	109
1107	43	0	43		49	0	49		52	0	52			144	0	144
1108	5	0	5		17	0	17		9	0	9			31	0	31
1109	43	0	43		30	0	30		36	0	36			109	0	109
1110	37	0	37		18	0	18		35	0	35			90	0	90
1111	303	0	303		304	0	304		379	0	379			986	0	986
1112	50	0	50		54	0	54		69	0	69			173	0	173
1113	5	0	5		4	0	4		10	0	10			19	0	19
1114	8	0	8		15	0	15		16	0	16			39	0	39
1115	11	0	11		12	0	12		14	0	14			37	0	37
1116	10	0	10		4	0	4		9	0	9			23	0	23
1117	32	0	32		28	0	28		47	0	47			107	0	107
1118	151	0	151		138	0	138		192	0	192			481	0	481
1119	9	0	9		3	0	3		9	0	9			21	0	21
1120	8	0	8		12	0	12		32	0	32			52	0	52
1121	158	0	158		159	0	159		190	0	190			507	0	507
1122	14	0	14		8	0	8		17	0	17			39	0	39
1123	64	0	64		41	0	41		73	0	73			178	0	178
1124	64	0	64		70	0	70		82	0	82			216	0	216
1125	50	0	50		54	0	54		69	0	69			173	0	173
1126	6	0	6		10	0	10		21	0	21			37	0	37
1127	21	0	21		13	0	13		19	0	19			53	0	53
1128	26	0	26		21	0	21		42	0	42			89	0	89
1129	50	0	50		41	0	41		72	0	72			163	0	163
1130	6	0	6		4	0	4		7	0	7			17	0	17
1131	29	0	29		48	0	48		77	0	77			154	0	154
1132	12	0	12		13	0	13		12	0	12			37	0	37
1133	21	0	21		24	0	24		62	0	62			107	0	107
1134	30	0	30		16	0	16		40	0	40			86	0	86
1135	54	0	54		95	0	95		120	0	120			269	0	269
1136	31	0	31		22	0	22		67	0	67			120	0	120
1137	76	0	76		68	0	68		96	-1	97			240	-1	241
1138	72	0	72		107	0	107		172	0	172			351	0	351
1139	40	0	40		39	0	39		85	-1	86			164	-1	165
1140	74	0	74		105	0	105		200	-1	201			379	-1	380
1141	131	-1	132		166	0	166		279	0	279			576	-1	577
1142	129	0	129		203	0	203		308	0	308			640	0	640
1143	77	-2	79		120	-1	121		206	0	206			403	-3	406
1144	39	0	39		38	0	38		47	0	47			124	0	124
1145	29	0	29		32	0	32		31	0	31			92	0	92
1146	16	0	16		15	0	15		7	0	7			38	0	38
1147	65	0	65		64	0	64		125	0	125			254	0	254
1148	22	0	22		24	0	24		14	0	14			60	0	60
1149	58	0	58		38	0	38		48	0	48			144	0	144
1150	8	0	8		14	0	14		21	0	21			43	0	43
1151	14	0	14		25	0	25		30	0	30			69	0	69
1152	27	0	27		39	0	39		53	0	53			119	0	119
1153	28	0	28		47	0	47		42	0	42			117	0	117
1154	74	0	74		64	0	64		87	0	87			225	0	225
1155	111	0	111		84	0	84		104	0	104			299	0	299
1156	160	-1	161		163	0	163		265	0	265			588	-1	589
1157	94	0	94		86	0	86		105	0	105			285	0	285
1158	4	0	4		11	0	11		19	0	19			34	0	34
1159	162	0	162		97	0	97		229	0	229			488	0	488
1160	54	0	54		53	0	53		55	0	55			162	0	162
1161	22	0	22		34	0	34		28	0	28			84	0	84
1162	58	0	58		40	0	40		66	0	66			164	0	164
1163	54	0	54		45	0	45		52	0	52			151	0	151
1164	39	0	39		60	0	60		47	0	47			146	0	146
1165	91	0	91		107	0	107		165	0	165			363	0	363
1166	58	0	58		38	0	38		40	0	40			136	0	136
1167	82	0	82		190	-1	191		118	0	118			390	-1	391
1168	130	0	130		131	0	131		143	0	143			404	0	404
1169	123	0	123		233	0	233		108	0	108			464	0	464
1170	97	0	97		141	0	141		98	0	98			336	0	336
1171	603	0	603		846	-1	847		549	0	549			1998	-1	1999
1172	150	0	150		178	0	178		171	0	171			499	0	499
1173	114	0	114		100	0	100		110	0	110			324	0	324
1174	19	0	19		22	0	22		23	0	23			64	0	64
1175	36	0	36		33	0	33		42	0	42			111	0	111
1176	31	0	31		39	0	39		27	0	27			97	0	97
1177	5	0	5		4	0	4		7	0	7			16	0	16
1178	10	0	10		11	0	11		31	0	31			52	0	52
1179	49	0	49		39	0	39		61	0	61			149	0	149
1180	206	0	206		212	0	212		306	0	306			724	0	724
1181	2	0	2		8	0	8		22	0	22			32	0	32
1182	16	0	16		7	0	7		13	0	13			36	0	36
1183	0	0	0		5	0	5		8	0	8			13	0	13
1184	99	0	99		96	0	96		104	0	104			299	0	299
1185	48	0	48		53	0	53		73	0	73			174	0	174
1186	29	0	29		27	0	27		49	0	49			105	0	105
1187	20	0	20		16	0	16		40	-1	41			76	-1	77
1188	46	0	46		41	0	41		75	0	75			162	0	162
1189	93	0	93		83	0	83		142	-1	143			318	-1	319
1190	101	0	101		95	0	95		113	0	113			309	0	309
1191	240	0	240		216	0	216		246	0	246			702	0	702
1192	237	-1	238		268	0	268		307	0	307			812	-1	813
1193	91	0	91		87	0	87		77	0	77			255	0	255
1194	89	0	89		77	0	77		84	0	84			250	0	250
1195	156	0	156		207	0	207		156	0	156			519	0	519
1196	100	0	100		128	0	128		85	0	85			313	0	313
1197	46	0	46		31	0	31		71	0	71			148	0	148
1198	16	0	16		16	0	16		21	0	21			53	0	53
1199	112	0	112		85	-1	86		185	-1	186			382	-2	384
1200	24	0	24		32	0	32		31	0	31			87	0	87
1201	81	0	81		102	-1	103		142	0	142			325	-1	326
1202	31	0	31		35	0	35		32	0	32			98	0	98
1203	57	0	57		56	0	56		101	0	101			214	0	214
1204	67	0	67		80	0	80		106	0	106			253	0	253
1205	63	0	63		74	0	74		94	-2	96			231	-2	233
1206	30	0	30		43	0	43		55	0	55			128	0	128
1207	112	0	112		116	0	116		146	0	146			374	0	374
1208	146	-2	148		200	0	200		271	0	271			617	-2	619
1209	102	0	102		94	0	94		170	0	170			366	0	366
1210	97	0	97		111	0	111		117	0	117			325	0	325
1211	561	0	561		565	0	565		883	0	883			2009	0	2009
1212	578	0	578		559	0	559		737	0	737			1874	0	1874
1213	3	0	3		4	0	4		10	0	10			17	0	17
1214	49	0	49		63	0	63		101	0	101			213	0	213
1215	22	0	22		14	0	14		36	0	36			72	0	72
1216	51	0	51		63	0	63		74	0	74			188	0	188
1217	93	0	93		104	0	104		160	0	160			357	0	357
1218	47	0	47		44	0	44		116	0	116			207	0	207
1219	81	0	81		67	0	67		105	0	105			253	0	253
1220	9	0	9		10	0	10		20	0	20			39	0	39
1221	66	0	66		47	0	47		102	0	102			215	0	215
1222	88	0	88		79	0	79		116	0	116			283	0	283
1223	34	0	34		27	0	27		53	0	53			114	0	114
1224	42	0	42		35	0	35		69	-1	70			146	-1	147
1225	33	0	33		37	0	37		50	0	50			120	0	120
1226	6	0	6		7	0	7		14	0	14			27	0	27
1227	0	0	0		1	0	1		2	0	2			3	0	3
1228	3	0	3		3	0	3		7	0	7			13	0	13
1229	11	0	11		4	0	4		2	0	2			17	0	17
1230	118	0	118		74	0	74		141	0	141			333	0	333
1231	21	0	21		11	0	11		34	0	34			66	0	66
1232	14	0	14		27	0	27		25	0	25			66	0	66
1233	6	0	6		10	0	10		8	0	8			24	0	24
1234	44	0	44		59	0	59		72	0	72			175	0	175
1235	81	0	81		88	0	88		129	0	129			298	0	298
1236	12	0	12		8	0	8		18	0	18			38	0	38
1237	5	0	5		13	0	13		15	0	15			33	0	33
1238	34	0	34		26	0	26		58	0	58			118	0	118
1239	5	0	5		21	0	21		16	0	16			42	0	42
1240	27	0	27		20	0	20		30	0	30			77	0	77
1241	81	0	81		58	0	58		151	0	151			290	0	290
1242	1	0	1		4	0	4		46	0	46			51	0	51
1243	4	0	4		6	0	6		176	0	176			186	0	186
1244	0	0	0		2	0	2		86	0	86			88	0	88
1245	8	0	8		12	0	12		112	0	112			132	0	132
1246	3	0	3		0	0	0		24	0	24			27	0	27
1247	13	0	13		17	0	17		183	0	183			213	0	213
1248	3	0	3		0	0	0		34	0	34			37	0	37
1249	0	0	0		0	0	0		5	0	5			5	0	5
1250	0	0	0		2	0	2		2	0	2			4	0	4
1251	10	0	10		6	0	6		22	0	22			38	0	38
1252	31	0	31		18	0	18		57	0	57			106	0	106
1253	0	0	0		0	0	0		4	0	4			4	0	4
1254	16	0	16		16	0	16		40	0	40			72	0	72
1255	14	0	14		7	0	7		10	0	10			31	0	31
1256	3	0	3		5	0	5		12	0	12			20	0	20
1257	1	0	1		3	0	3		1	0	1			5	0	5
1258	0	0	0		4	0	4		2	0	2			6	0	6
1259	0	0	0		1	0	1		0	0	0			1	0	1
1260	0	0	0		1	0	1		2	0	2			3	0	3
1261	1	0	1		4	0	4		7	0	7			12	0	12
1262	1	0	1		5	0	5		1	0	1			7	0	7
1263	1	0	1		0	0	0		7	0	7			8	0	8
1264	1	0	1		2	0	2		6	0	6			9	0	9
1265	2	0	2		6	0	6		4	0	4			12	0	12
1266	0	0	0		0	0	0		0	0	0			0	0	0
1267	4	0	4		4	0	4		4	0	4			12	0	12
1268	5	0	5		10	0	10		6	0	6			21	0	21
1269	6	0	6		4	0	4		16	0	16			26	0	26
1270	6	0	6		7	0	7		26	0	26			39	0	39
1271	16	0	16		10	0	10		48	0	48			74	0	74
1272	5	0	5		6	0	6		7	0	7			18	0	18
1273	0	0	0		0	0	0		0	0	0			0	0	0
1274	1	0	1		0	0	0		5	0	5			6	0	6
1275	23	0	23		14	0	14		68	0	68			105	0	105
1276	0	0	0		0	0	0		5	0	5			5	0	5
1277	1	0	1		1	0	1		1	0	1			3	0	3
1278	4	0	4		4	0	4		5	0	5			13	0	13
1279	8	0	8		12	0	12		23	0	23			43	0	43
1280	1	0	1		5	0	5		5	0	5			11	0	11
1281	3	-2	5		7	0	7		5	0	5			15	-2	17
1282	32	0	32		36	0	36		93	-1	94			161	-1	162
1283	71	0	71		75	0	75		143	-1	144			289	-1	290
1284	61	0	61		55	0	55		90	0	90			206	0	206
1285	14	0	14		28	-1	29		31	0	31			73	-1	74
1286	5	0	5		0	0	0		15	0	15			20	0	20
1287	3	0	3		5	0	5		48	0	48			56	0	56
1288	0	0	0		5	0	5		2	0	2			7	0	7
1289	1	0	1		5	0	5		2	0	2			8	0	8
1290	1	0	1		3	0	3		3	0	3			7	0	7
1291	2	0	2		0	0	0		8	0	8			10	0	10
1292	1	0	1		5	0	5		7	0	7			13	0	13
1293	6	0	6		1	0	1		6	0	6			13	0	13
1294	14	0	14		6	0	6		34	0	34			54	0	54
1295	10	0	10		7	0	7		31	0	31			48	0	48
1296	1	0	1		5	0	5		7	0	7			13	0	13
1297	0	0	0		4	0	4		11	0	11			15	0	15
1298	5	0	5		6	0	6		17	0	17			28	0	28
1299	0	0	0		0	0	0		2	0	2			2	0	2
1300	1	0	1		4	0	4		6	0	6			11	0	11
1301	1	0	1		2	0	2		12	0	12			15	0	15
1302	7	0	7		9	0	9		18	0	18			34	0	34
1303	4	0	4		9	0	9		14	0	14			27	0	27
1304	10	0	10		19	0	19		41	0	41			70	0	70
1305	11	0	11		4	0	4		16	0	16			31	0	31
1306	18	0	18		7	0	7		42	0	42			67	0	67
1307	0	0	0		4	0	4		2	0	2			6	0	6
1308	3	0	3		0	0	0		4	0	4			7	0	7
1309	3	0	3		0	0	0		4	0	4			7	0	7
1310	3	0	3		0	0	0		1	0	1			4	0	4
1311	3	0	3		3	0	3		5	0	5			11	0	11
1312	0	0	0		0	0	0		0	0	0			0	0	0
1313	4	0	4		1	0	1		1	0	1			6	0	6
1314	12	0	12		2	0	2		12	0	12			26	0	26
1315	12	0	12		10	0	10		44	-1	45			66	-1	67
1316	0	0	0		0	0	0		1	0	1			1	0	1
1317	4	0	4		0	0	0		1	0	1			5	0	5
1318	1	0	1		0	0	0		3	0	3			4	0	4
1319	0	0	0		2	0	2		8	0	8			10	0	10
1320	2	0	2		3	0	3		8	-1	9			13	-1	14
1321	14	0	14		7	0	7		55	0	55			76	0	76
1322	4	0	4		7	0	7		12	0	12			23	0	23
1323	4	0	4		5	0	5		16	0	16			25	0	25
1324	14	0	14		13	0	13		46	0	46			73	0	73
1325	7	0	7		3	0	3		37	0	37			47	0	47
1326	6	0	6		1	0	1		4	0	4			11	0	11
1327	0	0	0		1	0	1		2	0	2			3	0	3
1328	5	0	5		2	0	2		9	0	9			16	0	16
1329	10	0	10		2	0	2		13	0	13			25	0	25
1330	12	0	12		16	0	16		29	0	29			57	0	57
1331	18	0	18		14	0	14		55	0	55			87	0	87
1332	21	0	21		28	0	28		45	0	45			94	0	94
1333	8	0	8		12	0	12		11	0	11			31	0	31
1334	63	0	63		55	0	55		82	0	82			200	0	200
1335	6	0	6		9	0	9		18	0	18			33	0	33
1336	7	0	7		7	0	7		13	0	13			27	0	27
1337	5	0	5		6	0	6		15	0	15			26	0	26
1338	6	0	6		10	0	10		21	0	21			37	0	37
1339	30	0	30		26	0	26		74	0	74			130	0	130
1340	1	0	1		0	0	0		3	0	3			4	0	4
1341	1	0	1		0	0	0		2	0	2			3	0	3
1342	29	0	29		23	0	23		82	-1	83			134	-1	135
1343	3	0	3		1	0	1		5	0	5			9	0	9
1344	2	0	2		4	-1	5		5	0	5			11	-1	12
1345	2	0	2		2	0	2		3	0	3			7	0	7
1346	2	0	2		0	0	0		2	0	2			4	0	4
1347	0	0	0		1	0	1		0	0	0			1	0	1
1348	0	0	0		1	0	1		0	0	0			1	0	1
1349	2	0	2		2	0	2		0	0	0			4	0	4
1350	2	0	2		5	0	5		4	0	4			11	0	11
1351	13	0	13		1	0	1		14	0	14			28	0	28
1352	2	0	2		0	0	0		3	0	3			5	0	5
1353	5	0	5		3	0	3		14	0	14			22	0	22
1354	10	0	10		4	0	4		9	0	9			23	0	23
1355	5	0	5		2	0	2		9	0	9			16	0	16
1356	57	-1	58		32	0	32		118	0	118			207	-1	208
1357	10	0	10		15	0	15		21	0	21			46	0	46
1358	13	0	13		10	0	10		24	0	24			47	0	47
1359	4	0	4		1	0	1		7	0	7			12	0	12
1360	4	0	4		3	0	3		9	-2	11			16	-2	18
1361	1	-1	2		4	0	4		4	0	4			9	-1	10
1362	3	0	3		0	0	0		3	0	3			6	0	6
1363	6	0	6		5	0	5		13	0	13			24	0	24
1364	8	0	8		5	0	5		6	0	6			19	0	19
1365	9	0	9		6	0	6		25	0	25			40	0	40
1366	20	0	20		21	0	21		63	0	63			104	0	104
1367	4	0	4		6	0	6		11	0	11			21	0	21
1368	9	0	9		5	0	5		21	0	21			35	0	35
1369	1	0	1		4	0	4		3	0	3			8	0	8
1370	3	0	3		2	0	2		5	0	5			10	0	10
1371	1	0	1		0	0	0		2	0	2			3	0	3
1372	2	0	2		4	0	4		3	0	3			9	0	9
1373	5	0	5		2	0	2		5	0	5			12	0	12
1374	7	0	7		3	0	3		23	0	23			33	0	33
1375	9	0	9		9	0	9		19	0	19			37	0	37
1376	5	0	5		1	0	1		10	0	10			16	0	16
1377	4	0	4		6	0	6		2	0	2			12	0	12
1378	3	0	3		0	0	0		1	0	1			4	0	4
1379	4	0	4		7	0	7		8	0	8			19	0	19
1380	2	0	2		0	0	0		0	0	0			2	0	2
1381	0	0	0		1	0	1		4	0	4			5	0	5
1382	1	0	1		0	0	0		0	0	0			1	0	1
1383	12	0	12		3	0	3		14	0	14			29	0	29
1384	2	0	2		1	0	1		3	0	3			6	0	6
1385	2	0	2		2	0	2		3	0	3			7	0	7
1386	2	0	2		1	0	1		3	0	3			6	0	6
1387	2	0	2		0	0	0		2	0	2			4	0	4
1388	11	0	11		1	0	1		12	0	12			24	0	24
1389	2	0	2		2	0	2		6	0	6			10	0	10
1390	6	0	6		7	0	7		10	0	10			23	0	23
1391	6	0	6		8	0	8		12	0	12			26	0	26
1392	3	0	3		8	0	8		12	-1	13			23	-1	24
1393	0	0	0		2	0	2		5	0	5			7	0	7
1394	9	-1	10		13	0	13		25	0	25			47	-1	48
1395	3	0	3		0	0	0		2	0	2			5	0	5
1396	3	0	3		8	0	8		12	0	12			23	0	23
1397	0	0	0		3	0	3		5	0	5			8	0	8
1398	9	0	9		9	0	9		27	0	27			45	0	45
1399	30	0	30		54	0	54		95	0	95			179	0	179
1400	81	0	81		52	0	52		144	0	144			277	0	277
1401	21	0	21		21	0	21		47	0	47			89	0	89
1402	20	0	20		2	0	2		19	0	19			41	0	41
1403	11	-1	12		11	0	11		33	0	33			55	-1	56
1404	21	0	21		6	0	6		34	0	34			61	0	61
1405	8	0	8		2	0	2		11	0	11			21	0	21
1406	15	0	15		10	0	10		23	0	23			48	0	48
1407	14	0	14		6	0	6		10	-1	11			30	-1	31
1408	8	0	8		8	0	8		16	0	16			32	0	32
1409	6	0	6		2	0	2		6	0	6			14	0	14
1410	2	0	2		1	0	1		4	0	4			7	0	7
1411	2	0	2		2	0	2		7	0	7			11	0	11
1412	3	0	3		2	0	2		5	0	5			10	0	10
1413	49	0	49		45	0	45		90	0	90			184	0	184
1414	5	0	5		4	0	4		1	0	1			10	0	10
1415	5	0	5		4	0	4		24	0	24			33	0	33
1416	2	0	2		4	0	4		4	0	4			10	0	10
1417	16	0	16		6	0	6		31	0	31			53	0	53
1418	22	0	22		24	0	24		38	0	38			84	0	84
1419	4	0	4		9	0	9		6	0	6			19	0	19
1420	3	0	3		10	0	10		32	0	32			45	0	45
1421	2	0	2		1	0	1		10	0	10			13	0	13
1422	2	0	2		4	0	4		10	0	10			16	0	16
1423	1	0	1		0	0	0		4	0	4			5	0	5
1424	2	0	2		0	0	0		3	0	3			5	0	5
1425	2	0	2		1	0	1		6	0	6			9	0	9
1426	5	0	5		2	0	2		13	0	13			20	0	20
1427	4	0	4		1	-1	2		7	0	7			12	-1	13
1428	14	0	14		9	0	9		28	0	28			51	0	51
1429	19	0	19		9	0	9		57	0	57			85	0	85
1430	3	0	3		0	0	0		1	0	1			4	0	4
1431	17	-2	19		8	0	8		30	0	30			55	-2	57
1432	1	0	1		3	0	3		17	0	17			21	0	21
1433	3	0	3		4	0	4		1	0	1			8	0	8
1434	5	0	5		3	0	3		5	0	5			13	0	13
1435	11	0	11		11	0	11		11	0	11			33	0	33
1436	6	0	6		12	0	12		20	0	20			38	0	38
1437	9	0	9		6	0	6		6	0	6			21	0	21
1438	22	0	22		17	0	17		39	0	39			78	0	78
1439	1	0	1		6	0	6		10	0	10			17	0	17
1440	8	0	8		1	0	1		2	0	2			11	0	11
1441	0	0	0		1	0	1		0	0	0			1	0	1
1442	3	0	3		2	0	2		5	0	5			10	0	10
1443	2	0	2		2	0	2		2	0	2			6	0	6
1444	0	0	0		1	0	1		2	0	2			3	0	3
1445	1	0	1		4	0	4		2	0	2			7	0	7
1446	1	0	1		4	0	4		3	0	3			8	0	8
1447	18	0	18		7	0	7		23	0	23			48	0	48
1448	12	0	12		15	0	15		16	0	16			43	0	43
1449	1	0	1		1	0	1		4	0	4			6	0	6
1450	1	0	1		0	0	0		3	0	3			4	0	4
1451	1	0	1		0	0	0		1	0	1			2	0	2
1452	0	0	0		1	0	1		0	0	0			1	0	1
1453	0	0	0		0	0	0		4	0	4			4	0	4
1454	6	0	6		9	0	9		21	0	21			36	0	36
1455	5	0	5		8	0	8		16	0	16			29	0	29
1456	1	0	1		5	0	5		4	0	4			10	0	10
1457	21	0	21		19	0	19		21	0	21			61	0	61
1458	13	0	13		4	0	4		18	0	18			35	0	35
1459	5	0	5		6	0	6		9	0	9			20	0	20
1460	2	0	2		2	0	2		6	0	6			10	0	10
1461	0	0	0		3	0	3		0	0	0			3	0	3
1462	17	0	17		17	0	17		30	0	30			64	0	64
1463	1	0	1		3	0	3		9	0	9			13	0	13
1464	0	0	0		3	0	3		2	0	2			5	0	5
1465	6	0	6		5	0	5		3	-2	5			14	-2	16
1466	3	0	3		0	0	0		1	0	1			4	0	4
1467	2	0	2		2	0	2		2	0	2			6	0	6
1468	15	0	15		6	0	6		22	0	22			43	0	43
1469	0	0	0		0	0	0		1	0	1			1	0	1
1470	3	0	3		7	0	7		14	0	14			24	0	24
1471	0	0	0		2	0	2		6	0	6			8	0	8
1472	2	-1	3		1	0	1		3	0	3			6	-1	7
1473	2	0	2		0	0	0		2	-3	5			4	-3	7
1474	13	0	13		5	0	5		12	0	12			30	0	30
1475	2	0	2		2	0	2		7	0	7			11	0	11
1476	0	0	0		0	0	0		0	0	0			0	0	0
1477	4	0	4		9	0	9		3	0	3			16	0	16
1478	19	0	19		7	0	7		24	0	24			50	0	50
1479	6	0	6		8	0	8		7	0	7			21	0	21
1480	8	0	8		3	0	3		12	-1	13			23	-1	24
1481	17	0	17		10	0	10		29	0	29			56	0	56
1482	26	0	26		22	0	22		46	0	46			94	0	94
1483	22	-1	23		9	0	9		33	0	33			64	-1	65
1484	1	0	1		3	0	3		2	0	2			6	0	6
1485	3	0	3		7	0	7		9	0	9			19	0	19
1486	6	0	6		4	0	4		4	0	4			14	0	14
1487	1	0	1		4	0	4		0	0	0			5	0	5
1488	1	0	1		3	0	3		5	0	5			9	0	9
1489	6	0	6		10	0	10		24	0	24			40	0	40
1490	1	0	1		0	0	0		1	0	1			2	0	2
1491	3	0	3		3	0	3		20	0	20			26	0	26
1492	10	0	10		4	0	4		26	-1	27			40	-1	41
1493	3	0	3		4	0	4		7	0	7			14	0	14
1494	4	0	4		2	-1	3		4	0	4			10	-1	11
1495	26	0	26		23	0	23		43	0	43			92	0	92
1496	9	0	9		9	0	9		9	0	9			27	0	27
1497	1	0	1		2	0	2		7	0	7			10	0	10
1498	0	0	0		0	0	0		0	0	0			0	0	0
1499	5	0	5		7	0	7		10	0	10			22	0	22
1500	0	0	0		1	0	1		5	0	5			6	0	6
1501	6	0	6		5	0	5		12	0	12			23	0	23
1502	37	0	37		20	0	20		47	0	47			104	0	104
1503	13	0	13		8	0	8		9	0	9			30	0	30
1504	0	0	0		0	0	0		0	0	0			0	0	0
1505	0	0	0		1	0	1		5	0	5			6	0	6
1506	10	0	10		11	0	11		24	0	24			45	0	45
1507	4	0	4		1	0	1		2	0	2			7	0	7
1508	4	0	4		9	0	9		10	0	10			23	0	23
1509	0	0	0		5	0	5		2	0	2			7	0	7
1510	28	0	28		16	0	16		45	0	45			89	0	89
1511	35	0	35		39	0	39		43	0	43			117	0	117
1512	9	0	9		17	0	17		18	0	18			44	0	44
1513	7	0	7		7	0	7		7	0	7			21	0	21
1514	8	0	8		5	0	5		9	0	9			22	0	22
1515	6	0	6		6	0	6		13	0	13			25	0	25
1516	8	0	8		0	0	0		10	0	10			18	0	18
1517	7	0	7		3	0	3		11	0	11			21	0	21
1518	5	0	5		2	0	2		7	0	7			14	0	14
1519	18	0	18		18	0	18		27	-1	28			63	-1	64
1520	2	0	2		5	0	5		2	0	2			9	0	9
1521	16	0	16		17	0	17		31	0	31			64	0	64
1522	16	0	16		11	0	11		18	0	18			45	0	45
1523	7	0	7		3	0	3		2	0	2			12	0	12
1524	20	0	20		17	0	17		25	0	25			62	0	62
1525	9	0	9		8	0	8		10	0	10			27	0	27
1526	4	0	4		7	0	7		15	0	15			26	0	26
1527	6	0	6		5	0	5		19	0	19			30	0	30
1528	11	0	11		5	0	5		15	0	15			31	0	31
1529	11	0	11		9	0	9		37	0	37			57	0	57
1530	7	0	7		11	0	11		13	0	13			31	0	31
1531	35	0	35		32	0	32		51	0	51			118	0	118
1532	21	0	21		22	0	22		34	0	34			77	0	77
1533	32	0	32		31	0	31		34	0	34			97	0	97
1534	50	0	50		39	0	39		97	-1	98			186	-1	187
1535	12	0	12		8	0	8		21	0	21			41	0	41
1536	9	0	9		12	0	12		22	0	22			43	0	43
1537	29	0	29		31	0	31		52	0	52			112	0	112
1538	0	0	0		0	0	0		2	0	2			2	0	2
1539	3	0	3		2	0	2		4	0	4			9	0	9
1540	0	-1	1		1	0	1		0	0	0			1	-1	2
1541	11	0	11		8	0	8		17	-1	18			36	-1	37
1542	27	0	27		14	0	14		33	0	33			74	0	74
1543	5	0	5		7	0	7		5	0	5			17	0	17
1544	8	0	8		8	0	8		7	0	7			23	0	23
1545	5	0	5		6	0	6		15	0	15			26	0	26
1546	5	-1	6		1	0	1		7	0	7			13	-1	14
1547	4	0	4		5	0	5		11	-1	12			20	-1	21
1548	7	0	7		3	0	3		16	0	16			26	0	26
1549	28	0	28		36	0	36		68	0	68			132	0	132
1550	83	0	83		56	0	56		128	0	128			267	0	267
1551	50	0	50		54	0	54		102	0	102			206	0	206
1552	30	0	30		16	0	16		48	0	48			94	0	94
1553	14	0	14		3	0	3		8	0	8			25	0	25
1554	1	-1	2		8	0	8		17	-1	18			26	-2	28
1555	4	0	4		4	0	4		10	0	10			18	0	18
1556	16	0	16		13	0	13		23	0	23			52	0	52
1557	3	0	3		3	0	3		3	0	3			9	0	9
1558	1	0	1		8	0	8		9	0	9			18	0	18
1559	28	0	28		16	0	16		23	0	23			67	0	67
1560	38	0	38		23	0	23		58	0	58			119	0	119
1561	13	0	13		7	0	7		4	0	4			24	0	24
1562	27	0	27		17	0	17		23	0	23			67	0	67
1563	21	0	21		19	0	19		26	0	26			66	0	66
1564	6	0	6		2	0	2		9	0	9			17	0	17
1565	3	0	3		6	0	6		4	0	4			13	0	13
1566	2	-1	3		0	0	0		3	0	3			5	-1	6
1567	11	0	11		6	0	6		13	0	13			30	0	30
1568	1	0	1		0	0	0		4	0	4			5	0	5
1569	22	0	22		21	0	21		33	0	33			76	0	76
1570	4	0	4		3	0	3		0	0	0			7	0	7
1571	4	0	4		3	0	3		4	0	4			11	0	11
1572	14	0	14		28	0	28		21	0	21			63	0	63
1573	17	0	17		21	0	21		31	-3	34			69	-3	72
1574	2	0	2		0	0	0		1	0	1			3	0	3
1575	4	-1	5		9	0	9		2	0	2			15	-1	16
1576	10	0	10		5	0	5		17	0	17			32	0	32
1577	21	0	21		6	0	6		30	0	30			57	0	57
1578	5	0	5		10	0	10		9	0	9			24	0	24
1579	19	0	19		9	0	9		14	0	14			42	0	42
1580	8	0	8		8	0	8		11	0	11			27	0	27
1581	33	0	33		20	0	20		16	0	16			69	0	69
1582	14	-1	15		10	0	10		33	0	33			57	-1	58
1583	49	0	49		42	0	42		77	0	77			168	0	168
1584	7	0	7		6	0	6		10	0	10			23	0	23
1585	16	-1	17		12	0	12		26	0	26			54	-1	55
1586	10	-1	11		6	0	6		7	0	7			23	-1	24
1587	6	0	6		8	0	8		17	0	17			31	0	31
1588	37	0	37		55	0	55		73	0	73			165	0	165
1589	0	0	0		0	0	0		3	0	3			3	0	3
1590	45	0	45		34	0	34		83	0	83			162	0	162
1591	8	0	8		9	0	9		10	0	10			27	0	27
1592	8	0	8		8	0	8		21	0	21			37	0	37
1593	30	0	30		30	0	30		50	0	50			110	0	110
1594	3	0	3		1	0	1		1	0	1			5	0	5
1595	0	0	0		2	0	2		4	0	4			6	0	6
1596	2	0	2		2	0	2		6	0	6			10	0	10
1597	11	0	11		5	0	5		9	0	9			25	0	25
1598	1	0	1		3	0	3		3	0	3			7	0	7
1599	7	0	7		11	0	11		13	0	13			31	0	31
1600	5	0	5		4	0	4		14	0	14			23	0	23
1601	1	0	1		3	0	3		5	0	5			9	0	9
1602	10	0	10		4	0	4		17	0	17			31	0	31
1603	14	0	14		4	0	4		15	0	15			33	0	33
1604	35	0	35		26	0	26		48	0	48			109	0	109
1605	47	0	47		48	0	48		85	0	85			180	0	180
1606	25	0	25		14	0	14		30	0	30			69	0	69
1607	0	0	0		1	0	1		4	0	4			5	0	5
1608	35	0	35		35	0	35		78	0	78			148	0	148
1609	6	0	6		2	0	2		16	0	16			24	0	24
1610	4	0	4		5	0	5		10	0	10			19	0	19
1611	20	0	20		8	0	8		47	0	47			75	0	75
1612	20	0	20		9	0	9		29	0	29			58	0	58
1613	33	0	33		56	0	56		97	0	97			186	0	186
1614	0	0	0		0	0	0		0	0	0			0	0	0
1615	14	0	14		8	0	8		28	0	28			50	0	50
1616	2	0	2		3	0	3		3	0	3			8	0	8
1617	1	0	1		7	0	7		4	0	4			12	0	12
1618	1	0	1		0	0	0		0	0	0			1	0	1
1619	21	0	21		24	0	24		24	0	24			69	0	69
1620	39	0	39		30	0	30		58	0	58			127	0	127
1621	16	0	16		15	0	15		13	0	13			44	0	44
1622	116	0	116		70	0	70		108	0	108			294	0	294
1623	179	0	179		141	0	141		174	0	174			494	0	494
1624	174	-2	176		165	0	165		175	0	175			514	-2	516
1625	150	0	150		119	0	119		150	0	150			419	0	419
1626	15	0	15		12	0	12		32	0	32			59	0	59
1627	108	0	108		80	0	80		84	0	84			272	0	272
1628	8	0	8		2	0	2		11	0	11			21	0	21
1629	9	0	9		13	0	13		21	0	21			43	0	43
1630	2	0	2		3	0	3		1	0	1			6	0	6
1631	23	0	23		20	0	20		23	0	23			66	0	66
1632	33	0	33		20	0	20		53	0	53			106	0	106
1633	6	0	6		3	0	3		8	0	8			17	0	17
1634	21	0	21		13	0	13		45	-2	47			79	-2	81
1635	6	-1	7		3	0	3		7	0	7			16	-1	17
1636	4	0	4		3	0	3		12	0	12			19	0	19
1637	12	0	12		13	0	13		17	0	17			42	0	42
1638	1	0	1		7	0	7		4	0	4			12	0	12
1639	1	0	1		1	0	1		7	0	7			9	0	9
1640	18	0	18		8	0	8		32	0	32			58	0	58
1641	6	0	6		3	0	3		7	0	7			16	0	16
1642	2	0	2		1	0	1		1	0	1			4	0	4
1643	5	0	5		6	0	6		10	0	10			21	0	21
1644	1	0	1		0	0	0		7	0	7			8	0	8
1645	22	0	22		9	0	9		35	0	35			66	0	66
1646	6	0	6		9	0	9		28	0	28			43	0	43
1647	17	0	17		14	0	14		35	-2	37			66	-2	68
1648	7	0	7		5	0	5		2	0	2			14	0	14
1649	11	0	11		20	0	20		19	0	19			50	0	50
1650	16	0	16		21	0	21		52	0	52			89	0	89
1651	14	0	14		11	0	11		42	0	42			67	0	67
1652	8	0	8		17	0	17		28	0	28			53	0	53
1653	2	0	2		4	0	4		14	0	14			20	0	20
1654	12	0	12		3	0	3		28	0	28			43	0	43
1655	9	0	9		6	0	6		12	0	12			27	0	27
1656	17	0	17		19	0	19		32	0	32			68	0	68
1657	4	0	4		1	0	1		6	0	6			11	0	11
1658	1	0	1		5	0	5		3	0	3			9	0	9
1659	4	0	4		5	0	5		7	0	7			16	0	16
1660	7	0	7		10	0	10		24	0	24			41	0	41
1661	9	0	9		2	0	2		7	0	7			18	0	18
1662	13	0	13		22	0	22		24	0	24			59	0	59
1663	6	0	6		8	0	8		15	0	15			29	0	29
1664	12	0	12		15	0	15		26	0	26			53	0	53
1665	2	0	2		0	0	0		8	0	8			10	0	10
1666	6	0	6		4	0	4		4	0	4			14	0	14
1667	16	0	16		19	0	19		34	0	34			69	0	69
1668	28	0	28		28	0	28		49	-1	50			105	-1	106
1669	6	0	6		12	0	12		12	0	12			30	0	30
1670	27	0	27		17	0	17		45	0	45			89	0	89
1671	111	0	111		93	0	93		166	0	166			370	0	370
1672	20	0	20		16	0	16		36	0	36			72	0	72
1673	46	0	46		46	0	46		123	0	123			215	0	215
1674	70	0	70		67	0	67		86	0	86			223	0	223
1675	24	0	24		16	0	16		52	0	52			92	0	92
1676	2	0	2		2	0	2		4	0	4			8	0	8
1677	4	0	4		9	0	9		13	0	13			26	0	26
1678	29	0	29		11	0	11		27	0	27			67	0	67
1679	6	0	6		11	0	11		13	0	13			30	0	30
1680	13	0	13		7	0	7		6	0	6			26	0	26
1681	2	0	2		0	0	0		2	0	2			4	0	4
1682	6	0	6		4	0	4		15	0	15			25	0	25
1683	28	0	28		27	0	27		55	0	55			110	0	110
1684	27	0	27		28	0	28		51	0	51			106	0	106
1685	6	0	6		1	0	1		11	0	11			18	0	18
1686	16	0	16		8	0	8		35	0	35			59	0	59
1687	9	0	9		12	0	12		18	0	18			39	0	39
1688	3	0	3		1	0	1		8	0	8			12	0	12
1689	14	0	14		11	0	11		22	0	22			47	0	47
1690	25	0	25		19	0	19		17	0	17			61	0	61
1691	13	0	13		13	0	13		25	0	25			51	0	51
1692	5	0	5		2	0	2		6	0	6			13	0	13
1693	36	-1	37		26	0	26		60	0	60			122	-1	123
1694	11	0	11		13	0	13		18	0	18			42	0	42
1695	80	0	80		56	0	56		143	0	143			279	0	279
1696	39	0	39		57	0	57		93	-1	94			189	-1	190
1697	15	0	15		8	0	8		8	0	8			31	0	31
1698	42	0	42		31	0	31		65	0	65			138	0	138
1699	3	0	3		1	0	1		5	0	5			9	0	9
1700	0	0	0		5	0	5		1	0	1			6	0	6
1701	9	0	9		23	0	23		44	0	44			76	0	76
1702	31	0	31		26	0	26		68	0	68			125	0	125
1703	7	0	7		10	0	10		5	0	5			22	0	22
1704	0	0	0		1	0	1		4	0	4			5	0	5
1705	23	0	23		19	0	19		31	0	31			73	0	73
1706	7	0	7		7	0	7		26	0	26			40	0	40
1707	11	0	11		5	0	5		29	0	29			45	0	45
1708	7	0	7		12	0	12		28	0	28			47	0	47
1709	35	0	35		37	0	37		116	0	116			188	0	188
1710	6	0	6		5	0	5		18	0	18			29	0	29
1711	2	0	2		3	0	3		6	0	6			11	0	11
1712	1	0	1		0	0	0		6	0	6			7	0	7
1713	12	0	12		10	0	10		12	0	12			34	0	34
1714	2	0	2		10	0	10		19	0	19			31	0	31
1715	20	0	20		13	0	13		24	0	24			57	0	57
1716	7	0	7		1	0	1		10	0	10			18	0	18
1717	4	0	4		7	0	7		10	0	10			21	0	21
1718	3	0	3		4	0	4		15	0	15			22	0	22
1719	1	0	1		9	0	9		15	0	15			25	0	25
1720	4	0	4		7	0	7		14	0	14			25	0	25
1721	3	0	3		1	0	1		5	0	5			9	0	9
1722	19	0	19		6	0	6		14	0	14			39	0	39
1723	5	0	5		3	0	3		5	0	5			13	0	13
1724	1	0	1		1	0	1		4	0	4			6	0	6
1725	5	0	5		3	0	3		2	0	2			10	0	10
1726	2	0	2		5	0	5		8	0	8			15	0	15
1727	12	0	12		17	0	17		25	0	25			54	0	54
1728	14	0	14		9	0	9		19	-1	20			42	-1	43
1729	13	0	13		7	0	7		18	0	18			38	0	38
1730	32	0	32		30	0	30		27	0	27			89	0	89
1731	9	0	9		2	0	2		18	0	18			29	0	29
1732	23	0	23		16	0	16		31	0	31			70	0	70
1733	22	0	22		16	0	16		29	0	29			67	0	67
1734	48	0	48		49	0	49		50	0	50			147	0	147
1735	70	0	70		62	0	62		130	0	130			262	0	262
1736	76	0	76		77	0	77		122	0	122			275	0	275
1737	31	0	31		27	0	27		34	0	34			92	0	92
1738	22	0	22		23	0	23		33	0	33			78	0	78
1739	17	0	17		19	0	19		30	0	30			66	0	66
1740	21	0	21		28	0	28		41	0	41			90	0	90
1741	3	0	3		3	0	3		4	0	4			10	0	10
1742	10	0	10		10	0	10		32	0	32			52	0	52
1743	4	0	4		3	0	3		39	0	39			46	0	46
1744	31	-1	32		23	0	23		89	0	89			143	-1	144
1745	59	0	59		69	0	69		53	0	53			181	0	181
1746	9	0	9		11	0	11		12	0	12			32	0	32
1747	22	0	22		10	0	10		30	0	30			62	0	62
1748	81	0	81		84	0	84		119	0	119			284	0	284
1749	22	0	22		34	0	34		39	0	39			95	0	95
1750	156	0	156		122	0	122		167	0	167			445	0	445
1751	44	0	44		55	0	55		131	0	131			230	0	230
1752	348	0	348		257	0	257		511	0	511			1116	0	1116
1753	35	0	35		51	0	51		64	0	64			150	0	150
1754	40	0	40		32	0	32		63	0	63			135	0	135
1755	42	0	42		32	0	32		54	0	54			128	0	128
1756	44	0	44		48	0	48		67	0	67			159	0	159
1757	305	0	305		335	0	335		541	0	541			1181	0	1181
1758	83	0	83		73	0	73		120	0	120			276	0	276
1759	215	0	215		231	0	231		397	0	397			843	0	843
1760	21	0	21		14	0	14		28	0	28			63	0	63
1761	29	0	29		37	0	37		45	0	45			111	0	111
1762	4	0	4		6	0	6		22	0	22			32	0	32
1763	20	0	20		27	0	27		28	0	28			75	0	75
1764	144	0	144		184	0	184		229	0	229			557	0	557
1765	3	0	3		6	0	6		1	0	1			10	0	10
1766	50	0	50		40	0	40		65	0	65			155	0	155
1767	12	0	12		18	0	18		10	0	10			40	0	40
1768	20	0	20		16	0	16		21	0	21			57	0	57
1769	52	0	52		44	0	44		71	0	71			167	0	167
1770	80	0	80		87	0	87		172	0	172			339	0	339
1771	87	0	87		83	0	83		104	0	104			274	0	274
1772	495	0	495		519	0	519		661	0	661			1675	0	1675
1773	162	0	162		185	0	185		214	0	214			561	0	561
1774	2	0	2		7	0	7		19	0	19			28	0	28
1775	18	0	18		19	0	19		23	0	23			60	0	60
1776	39	0	39		32	0	32		36	0	36			107	0	107
1777	27	0	27		37	0	37		34	0	34			98	0	98
1778	67	0	67		71	0	71		154	0	154			292	0	292
1779	13	0	13		31	0	31		27	0	27			71	0	71
1780	69	0	69		72	0	72		76	-1	77			217	-1	218
1781	285	0	285		333	0	333		418	-1	419			1036	-1	1037
1782	199	0	199		198	0	198		344	0	344			741	0	741
1783	117	0	117		151	-1	152		213	0	213			481	-1	482
1784	38	0	38		38	0	38		37	0	37			113	0	113
1785	30	0	30		21	0	21		30	0	30			81	0	81
1786	126	0	126		136	0	136		165	0	165			427	0	427
1787	57	0	57		68	0	68		82	0	82			207	0	207
1788	293	0	293		255	0	255		477	0	477			1025	0	1025
1789	97	0	97		81	0	81		120	0	120			298	0	298
1790	46	0	46		36	0	36		70	0	70			152	0	152
1791	99	0	99		113	0	113		127	-1	128			339	-1	340
1792	25	0	25		12	0	12		30	0	30			67	0	67
1793	17	0	17		19	0	19		39	0	39			75	0	75
1794	2	0	2		1	0	1		0	0	0			3	0	3
1795	1	0	1		5	0	5		4	0	4			10	0	10
1796	8	0	8		13	0	13		7	0	7			28	0	28
1797	10	0	10		7	0	7		5	0	5			22	0	22
1798	54	0	54		76	0	76		47	0	47			177	0	177
1799	56	0	56		59	0	59		87	0	87			202	0	202
1800	79	0	79		120	0	120		86	0	86			285	0	285
1801	103	0	103		135	0	135		98	0	98			336	0	336
1802	563	0	563		399	0	399		671	0	671			1633	0	1633
1803	65	0	65		79	0	79		93	0	93			237	0	237
1804	27	0	27		37	0	37		60	0	60			124	0	124
1805	25	0	25		25	0	25		65	0	65			115	0	115
1806	68	0	68		95	0	95		112	0	112			275	0	275
1807	126	0	126		148	0	148		238	0	238			512	0	512
1808	88	0	88		103	0	103		155	0	155			346	0	346
1809	287	0	287		365	0	365		522	0	522			1174	0	1174
1810	43	0	43		72	0	72		116	0	116			231	0	231
1811	16	0	16		23	0	23		11	0	11			50	0	50
1812	24	0	24		35	0	35		56	0	56			115	0	115
1813	16	0	16		15	0	15		25	0	25			56	0	56
1814	244	0	244		222	0	222		394	-1	395			860	-1	861
1815	28	0	28		16	0	16		50	0	50			94	0	94
1816	34	0	34		49	0	49		68	0	68			151	0	151
1817	54	-1	55		49	0	49		90	0	90			193	-1	194
1818	201	0	201		147	0	147		360	0	360			708	0	708
1819	77	0	77		54	0	54		127	0	127			258	0	258
1820	33	0	33		36	0	36		30	0	30			99	0	99
1821	69	0	69		61	0	61		94	0	94			224	0	224
1822	28	0	28		30	0	30		44	0	44			102	0	102
1823	25	0	25		40	0	40		32	0	32			97	0	97
1824	30	0	30		32	0	32		53	0	53			115	0	115
1825	13	0	13		10	0	10		9	0	9			32	0	32
1826	44	0	44		38	0	38		89	0	89			171	0	171
1827	28	0	28		16	0	16		26	0	26			70	0	70
1828	63	0	63		85	0	85		167	0	167			315	0	315
1829	317	0	317		344	0	344		635	0	635			1296	0	1296
1830	193	0	193		160	0	160		224	0	224			577	0	577
1831	405	0	405		409	0	409		573	0	573			1387	0	1387
1832	13	0	13		7	0	7		16	0	16			36	0	36
1833	64	0	64		62	0	62		124	0	124			250	0	250
1834	43	0	43		53	0	53		46	0	46			142	0	142
1835	183	0	183		216	0	216		272	0	272			671	0	671
1836	376	0	376		382	-1	383		572	-2	574			1330	-3	1333
1837	111	0	111		113	0	113		253	0	253			477	0	477
1838	50	0	50		34	0	34		80	0	80			164	0	164
1839	17	0	17		42	0	42		66	0	66			125	0	125
1840	12	0	12		13	0	13		27	0	27			52	0	52
1841	16	0	16		30	0	30		41	0	41			87	0	87
1842	4	0	4		7	0	7		7	0	7			18	0	18
1843	4	0	4		5	0	5		8	0	8			17	0	17
1844	14	0	14		34	0	34		17	0	17			65	0	65
1845	98	-1	99		118	0	118		190	0	190			406	-1	407
1846	36	0	36		31	0	31		69	0	69			136	0	136
1847	44	0	44		48	0	48		119	0	119			211	0	211
1848	19	0	19		19	0	19		29	0	29			67	0	67
1849	42	0	42		55	0	55		94	0	94			191	0	191
1850	20	0	20		15	0	15		41	0	41			76	0	76
1851	32	0	32		31	0	31		62	0	62			125	0	125
1852	10	0	10		15	0	15		35	0	35			60	0	60
1853	37	0	37		38	0	38		53	0	53			128	0	128
1854	27	0	27		34	0	34		47	0	47			108	0	108
1855	13	0	13		9	0	9		17	0	17			39	0	39
1856	20	0	20		20	0	20		49	0	49			89	0	89
1857	30	0	30		50	0	50		82	0	82			162	0	162
1858	37	0	37		30	0	30		47	0	47			114	0	114
1859	14	0	14		23	0	23		39	0	39			76	0	76
1860	103	-1	104		103	0	103		174	0	174			380	-1	381
1861	151	0	151		147	-1	148		260	0	260			558	-1	559
1862	504	0	504		474	0	474		751	0	751			1729	0	1729
1863	144	0	144		175	0	175		159	0	159			478	0	478
1864	381	0	381		357	0	357		436	0	436			1174	0	1174
1865	445	0	445		387	-1	388		370	0	370			1202	-1	1203
1866	39	0	39		42	0	42		77	0	77			158	0	158
1867	70	0	70		92	0	92		118	0	118			280	0	280
1868	102	0	102		116	0	116		146	0	146			364	0	364
1869	70	0	70		45	0	45		62	0	62			177	0	177
1870	10	0	10		7	0	7		11	0	11			28	0	28
1871	8	0	8		15	0	15		7	0	7			30	0	30
1872	69	0	69		85	0	85		132	0	132			286	0	286
1873	48	0	48		73	0	73		51	0	51			172	0	172
1874	356	0	356		379	0	379		712	0	712			1447	0	1447
1875	96	0	96		123	0	123		112	0	112			331	0	331
1876	148	0	148		175	0	175		241	-1	242			564	-1	565
1877	628	0	628		705	0	705		733	-1	734			2066	-1	2067
1878	157	0	157		149	0	149		117	0	117			423	0	423
1879	138	0	138		113	0	113		210	-1	211			461	-1	462
1880	29	0	29		21	0	21		23	0	23			73	0	73
1881	9	0	9		10	0	10		6	0	6			25	0	25
1882	180	0	180		149	0	149		240	0	240			569	0	569
1883	39	0	39		42	0	42		51	0	51			132	0	132
1884	27	0	27		50	0	50		53	0	53			130	0	130
1885	29	0	29		30	0	30		48	0	48			107	0	107
1886	7	0	7		4	-1	5		18	0	18			29	-1	30
1887	12	0	12		22	0	22		40	-1	41			74	-1	75
1888	11	0	11		11	0	11		23	0	23			45	0	45
1889	34	0	34		28	0	28		34	-1	35			96	-1	97
1890	3	0	3		6	0	6		4	0	4			13	0	13
1891	9	0	9		5	0	5		11	0	11			25	0	25
1892	74	0	74		93	0	93		139	0	139			306	0	306
1893	8	0	8		9	0	9		13	0	13			30	0	30
1894	40	0	40		31	0	31		42	0	42			113	0	113
1895	11	0	11		9	0	9		19	0	19			39	0	39
1896	28	0	28		31	0	31		33	0	33			92	0	92
1897	64	0	64		66	0	66		131	0	131			261	0	261
1898	13	0	13		22	0	22		32	0	32			67	0	67
1899	51	0	51		80	0	80		158	0	158			289	0	289
1900	15	0	15		23	0	23		19	0	19			57	0	57
1901	36	0	36		37	0	37		45	-2	47			118	-2	120
1902	29	0	29		20	0	20		25	0	25			74	0	74
1903	79	0	79		65	0	65		95	0	95			239	0	239
1904	110	0	110		150	0	150		219	0	219			479	0	479
1905	119	0	119		158	0	158		200	0	200			477	0	477
1906	11	0	11		23	0	23		47	0	47			81	0	81
1907	19	0	19		25	0	25		37	0	37			81	0	81
1908	81	0	81		120	0	120		198	0	198			399	0	399
1909	68	0	68		81	0	81		180	0	180			329	0	329
1910	6	0	6		4	0	4		14	0	14			24	0	24
1911	37	0	37		23	0	23		68	0	68			128	0	128
1912	26	0	26		17	0	17		26	0	26			69	0	69
1913	5	0	5		6	0	6		7	0	7			18	0	18
1914	22	0	22		25	0	25		31	0	31			78	0	78
1915	34	0	34		36	0	36		56	0	56			126	0	126
1916	124	0	124		116	-1	117		184	0	184			424	-1	425
1917	9	0	9		6	0	6		17	0	17			32	0	32
1918	69	0	69		122	-1	123		250	0	250			441	-1	442
1919	43	0	43		47	0	47		124	-3	127			214	-3	217
1920	11	0	11		14	0	14		15	0	15			40	0	40
1921	16	0	16		21	0	21		34	0	34			71	0	71
1922	71	0	71		88	0	88		167	0	167			326	0	326
1923	63	0	63		89	0	89		158	0	158			310	0	310
1924	221	0	221		155	0	155		376	0	376			752	0	752
1925	125	0	125		133	-1	134		234	0	234			492	-1	493
1926	64	0	64		70	0	70		111	0	111			245	0	245
1927	16	0	16		18	-1	19		34	0	34			68	-1	69
1928	16	0	16		23	0	23		41	0	41			80	0	80
1929	9	0	9		2	0	2		21	0	21			32	0	32
1930	11	0	11		16	0	16		35	0	35			62	0	62
1931	32	-1	33		49	-1	50		67	0	67			148	-2	150
1932	28	0	28		28	0	28		40	0	40			96	0	96
1933	6	0	6		12	0	12		18	0	18			36	0	36
1934	11	0	11		14	0	14		9	0	9			34	0	34
1935	24	0	24		38	0	38		94	0	94			156	0	156
1936	86	-1	87		131	0	131		168	-1	169			385	-2	387
1937	41	0	41		95	0	95		99	0	99			235	0	235
1938	25	0	25		25	0	25		15	0	15			65	0	65
1939	18	0	18		22	0	22		50	0	50			90	0	90
1940	4	0	4		10	0	10		23	0	23			37	0	37
1941	92	0	92		137	0	137		147	0	147			376	0	376
1942	62	0	62		43	0	43		105	0	105			210	0	210
1943	122	0	122		121	0	121		200	0	200			443	0	443
1944	128	0	128		141	0	141		215	-1	216			484	-1	485
1945	97	0	97		135	0	135		189	-1	190			421	-1	422
1946	80	0	80		109	0	109		141	0	141			330	0	330
1947	255	-1	256		309	0	309		265	-1	266			829	-2	831
1948	22	0	22		43	0	43		68	0	68			133	0	133
1949	8	0	8		17	0	17		9	0	9			34	0	34
1950	25	0	25		22	0	22		41	0	41			88	0	88
1951	25	0	25		21	0	21		27	0	27			73	0	73
1952	10	0	10		17	0	17		13	0	13			40	0	40
1953	36	0	36		34	-1	35		49	0	49			119	-1	120
1954	42	0	42		39	0	39		27	0	27			108	0	108
1955	96	0	96		96	0	96		173	0	173			365	0	365
1956	72	0	72		87	0	87		140	0	140			299	0	299
1957	44	0	44		42	0	42		74	0	74			160	0	160
1958	35	0	35		45	0	45		80	0	80			160	0	160
1959	59	0	59		82	0	82		173	0	173			314	0	314
1960	52	0	52		45	0	45		83	0	83			180	0	180
1961	19	0	19		19	0	19		36	0	36			74	0	74
1962	22	0	22		15	0	15		23	0	23			60	0	60
1963	45	0	45		50	0	50		69	0	69			164	0	164
1964	3	0	3		2	0	2		1	0	1			6	0	6
1965	9	0	9		7	0	7		13	0	13			29	0	29
1966	92	0	92		97	0	97		175	0	175			364	0	364
1967	11	0	11		8	0	8		11	0	11			30	0	30
1968	40	0	40		53	0	53		67	0	67			160	0	160
1969	25	0	25		25	0	25		15	0	15			65	0	65
1970	29	0	29		28	0	28		62	0	62			119	0	119
1971	30	0	30		34	0	34		33	0	33			97	0	97
1972	26	0	26		12	0	12		34	0	34			72	0	72
1973	101	0	101		100	0	100		197	0	197			398	0	398
1974	21	0	21		34	0	34		41	0	41			96	0	96
1975	14	0	14		13	0	13		23	0	23			50	0	50
1976	7	0	7		10	0	10		19	0	19			36	0	36
1977	87	0	87		85	0	85		181	0	181			353	0	353
1978	44	0	44		54	0	54		104	0	104			202	0	202
1979	81	0	81		111	0	111		152	0	152			344	0	344
1980	44	0	44		54	0	54		61	0	61			159	0	159
1981	108	0	108		115	0	115		134	-1	135			357	-1	358
1982	14	0	14		14	0	14		34	0	34			62	0	62
1983	18	0	18		35	0	35		28	0	28			81	0	81
1984	6	0	6		18	0	18		27	0	27			51	0	51
1985	18	0	18		38	0	38		50	0	50			106	0	106
1986	40	0	40		70	0	70		53	0	53			163	0	163
1987	71	0	71		102	0	102		111	0	111			284	0	284
1988	220	0	220		350	0	350		373	0	373			943	0	943
1989	275	0	275		321	0	321		400	0	400			996	0	996
1990	33	0	33		67	0	67		70	0	70			170	0	170
1991	95	0	95		133	0	133		124	0	124			352	0	352
1992	113	0	113		121	0	121		175	-1	176			409	-1	410
1993	13	0	13		20	0	20		17	0	17			50	0	50
1994	8	0	8		20	0	20		25	0	25			53	0	53
1995	9	0	9		2	0	2		15	0	15			26	0	26
1996	15	0	15		23	0	23		39	0	39			77	0	77
1997	10	0	10		27	0	27		48	0	48			85	0	85
1998	162	0	162		191	0	191		336	0	336			689	0	689
1999	26	0	26		46	0	46		56	0	56			128	0	128
[truncated: 3,874 more rows]

## Sheet: 5+6+7 mm
position	fwd_total	rev_total	total		fwd_total	rev_total	total		fwd_total	rev_total	total			fwd_total	rev_total	total
1	0	0	0		0	0	0		0	0	0			0	0	0
2	0	0	0		0	0	0		0	0	0			0	0	0
3	0	0	0		0	0	0		0	0	0			0	0	0
4	0	0	0		0	0	0		0	0	0			0	0	0
5	0	0	0		0	0	0		0	0	0			0	0	0
6	0	0	0		0	0	0		0	0	0			0	0	0
7	0	0	0		0	0	0		0	0	0			0	0	0
8	0	0	0		0	0	0		0	0	0			0	0	0
9	0	0	0		0	0	0		0	0	0			0	0	0
10	0	0	0		0	0	0		0	0	0			0	0	0
11	0	0	0		0	0	0		0	0	0			0	0	0
12	0	-1	1		0	0	0		0	0	0			0	-1	1
13	0	0	0		0	0	0		0	0	0			0	0	0
14	0	0	0		0	0	0		0	0	0			0	0	0
15	0	0	0		0	0	0		0	0	0			0	0	0
16	0	0	0		0	0	0		0	0	0			0	0	0
17	0	0	0		0	0	0		0	0	0			0	0	0
18	0	0	0		0	0	0		0	0	0			0	0	0
19	0	0	0		0	0	0		0	0	0			0	0	0
20	0	0	0		0	0	0		0	0	0			0	0	0
21	0	0	0		0	0	0		0	0	0			0	0	0
22	0	0	0		0	0	0		0	0	0			0	0	0
23	0	0	0		0	0	0		0	0	0			0	0	0
24	0	0	0		0	0	0		0	0	0			0	0	0
25	0	0	0		0	0	0		0	0	0			0	0	0
26	0	0	0		0	0	0		0	0	0			0	0	0
27	0	0	0		0	0	0		0	0	0			0	0	0
28	0	0	0		0	0	0		0	0	0			0	0	0
29	0	0	0		0	0	0		0	0	0			0	0	0
30	0	0	0		0	0	0		0	0	0			0	0	0
31	0	0	0		0	0	0		0	0	0			0	0	0
32	0	0	0		0	0	0		0	0	0			0	0	0
33	0	0	0		0	0	0		0	0	0			0	0	0
34	0	0	0		0	0	0		0	0	0			0	0	0
35	0	0	0		0	0	0		0	0	0			0	0	0
36	0	0	0		0	0	0		0	0	0			0	0	0
37	0	0	0		0	0	0		0	0	0			0	0	0
38	0	0	0		0	0	0		0	0	0			0	0	0
39	0	0	0		0	0	0		0	0	0			0	0	0
40	0	0	0		0	0	0		0	0	0			0	0	0
41	0	0	0		0	0	0		0	0	0			0	0	0
42	0	0	0		0	0	0		0	0	0			0	0	0
43	0	0	0		0	0	0		0	0	0			0	0	0
44	0	0	0		0	0	0		0	0	0			0	0	0
45	0	0	0		0	0	0		0	0	0			0	0	0
46	0	0	0		0	0	0		0	0	0			0	0	0
47	0	0	0		0	0	0		0	0	0			0	0	0
48	0	0	0		0	0	0		0	0	0			0	0	0
49	0	0	0		0	0	0		0	0	0			0	0	0
50	0	0	0		0	0	0		0	0	0			0	0	0
51	0	0	0		0	0	0		0	0	0			0	0	0
52	0	0	0		0	0	0		0	0	0			0	0	0
53	0	0	0		0	0	0		0	0	0			0	0	0
54	0	0	0		0	0	0		0	0	0			0	0	0
55	0	0	0		0	0	0		0	0	0			0	0	0
56	0	0	0		0	0	0		0	0	0			0	0	0
57	0	0	0		0	0	0		0	0	0			0	0	0
58	0	0	0		0	0	0		0	0	0			0	0	0
59	0	0	0		0	0	0		0	0	0			0	0	0
60	0	0	0		0	0	0		0	0	0			0	0	0
61	0	0	0		0	0	0		0	0	0			0	0	0
62	0	0	0		0	0	0		0	0	0			0	0	0
63	0	0	0		0	0	0		0	0	0			0	0	0
64	0	0	0		0	0	0		0	0	0			0	0	0
65	0	0	0		0	0	0		0	0	0			0	0	0
66	0	0	0		0	0	0		0	0	0			0	0	0
67	0	0	0		0	0	0		0	0	0			0	0	0
68	0	0	0		0	0	0		0	0	0			0	0	0
69	0	0	0		0	0	0		0	0	0			0	0	0
70	0	0	0		0	0	0		0	0	0			0	0	0
71	0	0	0		0	0	0		0	0	0			0	0	0
72	0	0	0		0	0	0		0	0	0			0	0	0
73	0	0	0		0	0	0		0	0	0			0	0	0
74	0	0	0		0	0	0		0	0	0			0	0	0
75	0	0	0		0	0	0		0	0	0			0	0	0
76	0	0	0		0	0	0		0	0	0			0	0	0
77	0	0	0		0	0	0		0	0	0			0	0	0
78	0	0	0		0	0	0		0	0	0			0	0	0
79	0	0	0		0	0	0		0	0	0			0	0	0
80	0	0	0		0	0	0		0	0	0			0	0	0
81	0	0	0		0	0	0		0	0	0			0	0	0
82	0	0	0		0	0	0		0	0	0			0	0	0
83	0	0	0		0	0	0		0	0	0			0	0	0
84	0	0	0		0	0	0		0	0	0			0	0	0
85	0	0	0		0	0	0		0	0	0			0	0	0
86	0	0	0		0	0	0		0	0	0			0	0	0
87	0	0	0		0	0	0		0	0	0			0	0	0
88	0	0	0		0	0	0		0	0	0			0	0	0
89	0	0	0		0	0	0		0	0	0			0	0	0
90	0	0	0		0	0	0		0	0	0			0	0	0
91	0	0	0		0	0	0		0	0	0			0	0	0
92	0	0	0		0	0	0		0	0	0			0	0	0
93	0	0	0		0	0	0		0	0	0			0	0	0
94	0	0	0		0	0	0		0	0	0			0	0	0
95	0	0	0		0	0	0		0	0	0			0	0	0
96	0	0	0		0	0	0		0	0	0			0	0	0
97	0	0	0		0	0	0		0	0	0			0	0	0
98	0	0	0		0	0	0		0	0	0			0	0	0
99	0	0	0		0	0	0		0	0	0			0	0	0
100	0	0	0		0	0	0		0	0	0			0	0	0
101	0	0	0		0	0	0		0	0	0			0	0	0
102	0	0	0		0	0	0		0	0	0			0	0	0
103	0	0	0		0	0	0		0	0	0			0	0	0
104	0	0	0		0	0	0		0	0	0			0	0	0
105	0	0	0		0	0	0		0	0	0			0	0	0
106	0	0	0		0	0	0		0	0	0			0	0	0
107	0	0	0		0	0	0		0	0	0			0	0	0
108	0	0	0		0	0	0		0	0	0			0	0	0
109	0	0	0		0	0	0		0	0	0			0	0	0
110	0	0	0		0	0	0		0	0	0			0	0	0
111	0	0	0		0	0	0		0	0	0			0	0	0
112	0	0	0		0	0	0		0	0	0			0	0	0
113	0	0	0		0	0	0		0	0	0			0	0	0
114	0	0	0		0	0	0		0	0	0			0	0	0
115	0	0	0		0	0	0		0	0	0			0	0	0
116	0	0	0		0	0	0		0	0	0			0	0	0
117	0	0	0		0	0	0		0	0	0			0	0	0
118	0	0	0		0	0	0		0	0	0			0	0	0
119	0	0	0		0	0	0		0	0	0			0	0	0
120	0	0	0		0	0	0		0	0	0			0	0	0
121	0	0	0		0	0	0		0	0	0			0	0	0
122	0	0	0		0	0	0		0	0	0			0	0	0
123	0	0	0		0	0	0		0	0	0			0	0	0
124	0	0	0		0	0	0		0	0	0			0	0	0
125	0	0	0		0	0	0		0	0	0			0	0	0
126	0	0	0		0	0	0		0	0	0			0	0	0
127	0	0	0		0	0	0		0	0	0			0	0	0
128	0	0	0		0	0	0		0	0	0			0	0	0
129	0	0	0		0	0	0		0	0	0			0	0	0
130	0	0	0		0	0	0		0	0	0			0	0	0
131	0	0	0		0	0	0		0	0	0			0	0	0
132	0	0	0		0	0	0		0	0	0			0	0	0
133	0	0	0		0	0	0		0	0	0			0	0	0
134	0	0	0		0	0	0		0	0	0			0	0	0
135	0	0	0		0	0	0		1	0	1			1	0	1
136	0	0	0		0	0	0		0	0	0			0	0	0
137	0	0	0		0	0	0		0	0	0			0	0	0
138	0	0	0		0	0	0		0	0	0			0	0	0
139	0	0	0		0	0	0		0	0	0			0	0	0
140	0	0	0		0	0	0		0	0	0			0	0	0
141	0	0	0		0	0	0		0	0	0			0	0	0
142	0	0	0		0	0	0		0	0	0			0	0	0
143	0	0	0		0	0	0		0	0	0			0	0	0
144	0	0	0		0	0	0		0	0	0			0	0	0
145	0	0	0		0	0	0		0	0	0			0	0	0
146	0	0	0		0	0	0		0	0	0			0	0	0
147	0	0	0		0	0	0		0	0	0			0	0	0
148	0	0	0		0	0	0		0	0	0			0	0	0
149	0	0	0		0	0	0		0	0	0			0	0	0
150	0	0	0		0	0	0		1	0	1			1	0	1
151	0	0	0		0	0	0		0	0	0			0	0	0
152	0	0	0		0	0	0		0	0	0			0	0	0
153	0	0	0		0	0	0		0	0	0			0	0	0
154	1	0	1		0	0	0		0	0	0			1	0	1
155	0	0	0		0	0	0		0	0	0			0	0	0
156	0	0	0		0	0	0		0	0	0			0	0	0
157	0	0	0		0	0	0		0	0	0			0	0	0
158	0	0	0		0	0	0		0	0	0			0	0	0
159	0	0	0		0	0	0		0	0	0			0	0	0
160	0	0	0		0	0	0		0	0	0			0	0	0
161	0	0	0		0	0	0		0	0	0			0	0	0
162	0	0	0		0	0	0		0	0	0			0	0	0
163	0	0	0		0	0	0		0	0	0			0	0	0
164	0	0	0		0	0	0		0	0	0			0	0	0
165	0	0	0		0	0	0		0	0	0			0	0	0
166	0	0	0		0	0	0		0	0	0			0	0	0
167	0	0	0		0	0	0		0	0	0			0	0	0
168	0	0	0		0	0	0		0	0	0			0	0	0
169	0	0	0		0	0	0		0	0	0			0	0	0
170	0	0	0		0	0	0		0	0	0			0	0	0
171	0	0	0		0	0	0		0	0	0			0	0	0
172	0	0	0		0	0	0		0	0	0			0	0	0
173	0	0	0		0	0	0		0	0	0			0	0	0
174	0	0	0		0	0	0		0	0	0			0	0	0
175	0	0	0		0	0	0		0	0	0			0	0	0
176	0	0	0		0	0	0		0	0	0			0	0	0
177	0	0	0		0	0	0		0	0	0			0	0	0
178	0	0	0		0	0	0		0	0	0			0	0	0
179	0	0	0		0	0	0		0	0	0			0	0	0
180	0	0	0		0	0	0		0	0	0			0	0	0
181	0	0	0		0	0	0		0	0	0			0	0	0
182	1	0	1		0	0	0		0	0	0			1	0	1
183	0	0	0		0	0	0		0	0	0			0	0	0
184	0	0	0		0	0	0		0	0	0			0	0	0
185	0	0	0		0	0	0		0	0	0			0	0	0
186	0	0	0		0	0	0		0	0	0			0	0	0
187	0	0	0		0	0	0		0	0	0			0	0	0
188	2	0	2		0	0	0		0	0	0			2	0	2
189	0	0	0		0	0	0		0	0	0			0	0	0
190	0	0	0		0	0	0		0	0	0			0	0	0
191	0	0	0		0	0	0		0	0	0			0	0	0
192	0	0	0		0	0	0		0	0	0			0	0	0
193	0	0	0		0	0	0		0	0	0			0	0	0
194	0	0	0		0	0	0		0	0	0			0	0	0
195	0	0	0		0	0	0		0	0	0			0	0	0
196	0	0	0		0	0	0		0	0	0			0	0	0
197	0	0	0		0	0	0		0	0	0			0	0	0
198	0	0	0		0	0	0		0	0	0			0	0	0
199	0	0	0		0	0	0		1	0	1			1	0	1
200	0	0	0		0	0	0		0	0	0			0	0	0
201	0	0	0		0	0	0		0	0	0			0	0	0
202	0	0	0		0	0	0		0	0	0			0	0	0
203	0	0	0		0	0	0		0	0	0			0	0	0
204	0	0	0		0	0	0		0	0	0			0	0	0
205	0	0	0		0	0	0		0	0	0			0	0	0
206	0	0	0		0	0	0		0	0	0			0	0	0
207	0	0	0		0	0	0		2	0	2			2	0	2
208	0	0	0		0	0	0		1	0	1			1	0	1
209	0	0	0		0	0	0		0	0	0			0	0	0
210	0	0	0		0	0	0		0	0	0			0	0	0
211	2	0	2		0	0	0		0	0	0			2	0	2
212	0	0	0		0	0	0		0	0	0			0	0	0
213	0	0	0		0	0	0		0	0	0			0	0	0
214	0	0	0		0	0	0		0	0	0			0	0	0
215	0	0	0		0	0	0		0	0	0			0	0	0
216	0	0	0		0	0	0		0	0	0			0	0	0
217	0	0	0		0	0	0		0	0	0			0	0	0
218	0	0	0		0	0	0		0	0	0			0	0	0
219	0	0	0		0	0	0		0	0	0			0	0	0
220	0	0	0		0	0	0		0	0	0			0	0	0
221	0	0	0		0	0	0		0	0	0			0	0	0
222	0	0	0		0	0	0		0	0	0			0	0	0
223	0	0	0		0	0	0		0	0	0			0	0	0
224	0	0	0		0	0	0		0	0	0			0	0	0
225	0	0	0		0	0	0		0	0	0			0	0	0
226	0	0	0		0	0	0		0	-1	1			0	-1	1
227	0	0	0		0	-1	1		0	0	0			0	-1	1
228	0	0	0		0	0	0		0	0	0			0	0	0
229	0	0	0		0	0	0		1	0	1			1	0	1
230	0	0	0		0	0	0		0	0	0			0	0	0
231	0	0	0		0	0	0		1	0	1			1	0	1
232	0	0	0		0	0	0		0	0	0			0	0	0
233	0	0	0		0	0	0		0	0	0			0	0	0
234	0	0	0		0	0	0		0	0	0			0	0	0
235	0	0	0		0	0	0		0	0	0			0	0	0
236	0	0	0		0	0	0		0	0	0			0	0	0
237	0	0	0		0	0	0		0	0	0			0	0	0
238	0	0	0		0	0	0		0	0	0			0	0	0
239	0	0	0		0	0	0		0	0	0			0	0	0
240	1	0	1		0	0	0		0	0	0			1	0	1
241	0	0	0		0	0	0		0	0	0			0	0	0
242	0	0	0		0	0	0		0	0	0			0	0	0
243	0	0	0		0	0	0		0	0	0			0	0	0
244	0	0	0		0	0	0		0	0	0			0	0	0
245	0	0	0		0	0	0		0	0	0			0	0	0
246	0	0	0		0	0	0		0	0	0			0	0	0
247	0	0	0		0	0	0		0	0	0			0	0	0
248	0	0	0		0	0	0		0	0	0			0	0	0
249	0	0	0		0	0	0		0	0	0			0	0	0
250	0	0	0		0	0	0		0	0	0			0	0	0
251	0	0	0		0	0	0		1	0	1			1	0	1
252	0	0	0		0	0	0		0	0	0			0	0	0
253	0	0	0		0	0	0		0	0	0			0	0	0
254	0	0	0		0	0	0		0	0	0			0	0	0
255	0	0	0		0	0	0		0	0	0			0	0	0
256	0	0	0		0	0	0		0	0	0			0	0	0
257	0	0	0		0	0	0		2	0	2			2	0	2
258	0	0	0		0	0	0		0	0	0			0	0	0
259	0	0	0		0	0	0		0	0	0			0	0	0
260	0	0	0		0	0	0		0	0	0			0	0	0
261	0	0	0		0	0	0		0	0	0			0	0	0
262	0	0	0		0	-1	1		0	0	0			0	-1	1
263	0	0	0		0	0	0		0	-1	1			0	-1	1
264	0	0	0		0	0	0		0	0	0			0	0	0
265	0	0	0		0	0	0		0	0	0			0	0	0
266	0	0	0		0	0	0		0	0	0			0	0	0
267	0	0	0		0	0	0		0	0	0			0	0	0
268	0	0	0		0	-1	1		0	-1	1			0	-2	2
269	0	0	0		0	0	0		0	0	0			0	0	0
270	0	-2	2		0	0	0		1	0	1			1	-2	3
271	0	0	0		0	-1	1		0	0	0			0	-1	1
272	1	0	1		0	0	0		0	0	0			1	0	1
273	0	0	0		0	0	0		1	-1	2			1	-1	2
274	0	0	0		1	0	1		0	0	0			1	0	1
275	0	0	0		0	0	0		1	0	1			1	0	1
276	0	0	0		0	0	0		0	0	0			0	0	0
277	0	0	0		0	0	0		0	0	0			0	0	0
278	0	0	0		0	0	0		0	0	0			0	0	0
279	0	0	0		0	0	0		0	-1	1			0	-1	1
280	0	0	0		0	0	0		0	0	0			0	0	0
281	0	0	0		1	0	1		0	0	0			1	0	1
282	0	-1	1		0	0	0		0	0	0			0	-1	1
283	1	0	1		0	0	0		0	-1	1			1	-1	2
284	0	0	0		0	-1	1		0	0	0			0	-1	1
285	0	-1	1		0	0	0		3	0	3			3	-1	4
286	0	0	0		0	0	0		0	0	0			0	0	0
287	0	0	0		0	0	0		0	0	0			0	0	0
288	0	0	0		0	0	0		0	0	0			0	0	0
289	0	-1	1		0	0	0		2	0	2			2	-1	3
290	1	0	1		0	0	0		0	0	0			1	0	1
291	0	0	0		0	0	0		0	0	0			0	0	0
292	0	0	0		0	0	0		0	0	0			0	0	0
293	0	0	0		0	0	0		0	0	0			0	0	0
294	0	0	0		0	0	0		0	0	0			0	0	0
295	0	0	0		0	0	0		0	0	0			0	0	0
296	0	0	0		0	0	0		0	0	0			0	0	0
297	0	0	0		0	0	0		0	0	0			0	0	0
298	0	0	0		0	0	0		0	0	0			0	0	0
299	1	0	1		0	0	0		1	0	1			2	0	2
300	0	0	0		0	0	0		0	0	0			0	0	0
301	0	0	0		0	0	0		1	0	1			1	0	1
302	0	0	0		0	0	0		0	0	0			0	0	0
303	0	0	0		0	0	0		0	0	0			0	0	0
304	1	0	1		0	0	0		1	0	1			2	0	2
305	0	0	0		0	0	0		0	0	0			0	0	0
306	0	0	0		0	0	0		0	0	0			0	0	0
307	0	0	0		0	0	0		0	0	0			0	0	0
308	0	0	0		0	0	0		0	0	0			0	0	0
309	0	0	0		0	0	0		0	0	0			0	0	0
310	0	0	0		0	0	0		0	-1	1			0	-1	1
311	0	0	0		1	0	1		0	-1	1			1	-1	2
312	0	0	0		0	0	0		0	0	0			0	0	0
313	0	0	0		0	0	0		0	0	0			0	0	0
314	0	0	0		0	0	0		0	0	0			0	0	0
315	2	0	2		0	0	0		1	-1	2			3	-1	4
316	0	0	0		0	0	0		1	0	1			1	0	1
317	0	0	0		0	0	0		0	0	0			0	0	0
318	0	0	0		0	0	0		0	0	0			0	0	0
319	0	0	0		0	0	0		0	0	0			0	0	0
320	0	0	0		0	0	0		0	-1	1			0	-1	1
321	0	0	0		0	0	0		0	0	0			0	0	0
322	0	0	0		0	0	0		0	0	0			0	0	0
323	0	0	0		0	-1	1		1	-1	2			1	-2	3
324	0	0	0		0	0	0		0	0	0			0	0	0
325	0	0	0		0	0	0		0	0	0			0	0	0
326	0	-3	3		0	0	0		0	0	0			0	-3	3
327	0	0	0		0	0	0		0	0	0			0	0	0
328	0	0	0		0	0	0		1	0	1			1	0	1
329	0	0	0		0	0	0		0	0	0			0	0	0
330	0	0	0		0	0	0		0	0	0			0	0	0
331	0	-1	1		0	0	0		4	0	4			4	-1	5
332	0	0	0		0	0	0		0	0	0			0	0	0
333	1	0	1		0	0	0		3	0	3			4	0	4
334	0	0	0		0	0	0		0	0	0			0	0	0
335	0	0	0		0	0	0		2	0	2			2	0	2
336	0	0	0		0	0	0		0	0	0			0	0	0
337	1	0	1		0	0	0		0	0	0			1	0	1
338	1	0	1		0	0	0		4	0	4			5	0	5
339	0	0	0		1	0	1		0	0	0			1	0	1
340	1	0	1		0	0	0		3	0	3			4	0	4
341	1	0	1		1	0	1		0	0	0			2	0	2
342	0	0	0		0	-1	1		0	0	0			0	-1	1
343	0	-1	1		0	0	0		0	0	0			0	-1	1
344	0	0	0		0	0	0		0	0	0			0	0	0
345	0	0	0		0	0	0		0	0	0			0	0	0
346	0	0	0		0	0	0		0	0	0			0	0	0
347	0	0	0		1	0	1		1	0	1			2	0	2
348	0	0	0		0	0	0		0	0	0			0	0	0
349	0	0	0		0	0	0		0	0	0			0	0	0
350	0	0	0		0	0	0		0	0	0			0	0	0
351	0	0	0		0	0	0		0	0	0			0	0	0
352	1	0	1		0	0	0		0	0	0			1	0	1
353	0	-2	2		0	0	0		0	0	0			0	-2	2
354	0	0	0		0	0	0		0	0	0			0	0	0
355	0	-2	2		0	-2	2		0	-2	2			0	-6	6
356	0	0	0		1	0	1		0	0	0			1	0	1
357	0	0	0		0	0	0		5	0	5			5	0	5
358	1	0	1		0	0	0		0	0	0			1	0	1
359	1	-1	2		1	0	1		1	0	1			3	-1	4
360	1	0	1		1	-1	2		3	0	3			5	-1	6
361	0	0	0		1	0	1		0	0	0			1	0	1
362	0	0	0		0	0	0		0	0	0			0	0	0
363	0	0	0		3	0	3		3	-1	4			6	-1	7
364	0	0	0		0	0	0		0	0	0			0	0	0
365	0	0	0		0	0	0		0	0	0			0	0	0
366	0	0	0		0	0	0		0	0	0			0	0	0
367	0	0	0		0	0	0		3	0	3			3	0	3
368	0	0	0		0	0	0		0	0	0			0	0	0
369	2	0	2		0	0	0		1	0	1			3	0	3
370	0	0	0		0	0	0		0	-1	1			0	-1	1
371	0	0	0		0	0	0		0	0	0			0	0	0
372	0	0	0		0	0	0		0	0	0			0	0	0
373	0	0	0		0	0	0		1	-1	2			1	-1	2
374	0	0	0		0	0	0		1	0	1			1	0	1
375	0	0	0		0	0	0		1	0	1			1	0	1
376	0	0	0		0	0	0		2	0	2			2	0	2
377	0	0	0		1	0	1		0	0	0			1	0	1
378	1	0	1		0	0	0		1	0	1			2	0	2
379	0	0	0		0	0	0		1	-1	2			1	-1	2
380	0	0	0		0	0	0		0	0	0			0	0	0
381	0	0	0		0	0	0		0	0	0			0	0	0
382	0	0	0		0	0	0		0	0	0			0	0	0
383	0	0	0		0	0	0		2	-1	3			2	-1	3
384	0	0	0		0	0	0		1	0	1			1	0	1
385	0	0	0		0	0	0		1	0	1			1	0	1
386	0	0	0		0	0	0		0	0	0			0	0	0
387	0	0	0		0	0	0		1	0	1			1	0	1
388	0	0	0		0	0	0		1	0	1			1	0	1
389	0	0	0		0	0	0		2	0	2			2	0	2
390	0	0	0		0	0	0		0	0	0			0	0	0
391	2	0	2		0	0	0		0	0	0			2	0	2
392	0	0	0		0	0	0		0	0	0			0	0	0
393	0	0	0		0	0	0		0	0	0			0	0	0
394	0	0	0		0	0	0		0	0	0			0	0	0
395	0	0	0		0	0	0		2	0	2			2	0	2
396	0	0	0		0	0	0		0	0	0			0	0	0
397	0	0	0		0	0	0		0	0	0			0	0	0
398	0	0	0		0	0	0		0	0	0			0	0	0
399	0	0	0		0	0	0		0	0	0			0	0	0
400	1	0	1		0	0	0		0	0	0			1	0	1
401	0	0	0		0	0	0		1	0	1			1	0	1
402	0	0	0		0	0	0		3	0	3			3	0	3
403	0	0	0		0	0	0		0	0	0			0	0	0
404	0	0	0		0	0	0		0	0	0			0	0	0
405	0	0	0		0	0	0		0	0	0			0	0	0
406	0	0	0		0	0	0		4	0	4			4	0	4
407	0	0	0		0	0	0		0	0	0			0	0	0
408	0	0	0		0	0	0		0	0	0			0	0	0
409	0	0	0		0	0	0		0	0	0			0	0	0
410	0	0	0		0	-1	1		0	0	0			0	-1	1
411	1	0	1		0	0	0		0	0	0			1	0	1
412	1	0	1		1	0	1		2	0	2			4	0	4
413	1	0	1		0	0	0		0	0	0			1	0	1
414	1	-1	2		3	-1	4		1	0	1			5	-2	7
415	0	0	0		0	0	0		0	0	0			0	0	0
416	0	0	0		0	0	0		0	0	0			0	0	0
417	0	0	0		1	0	1		2	0	2			3	0	3
418	1	0	1		0	0	0		0	0	0			1	0	1
419	0	0	0		0	0	0		1	0	1			1	0	1
420	0	0	0		0	0	0		0	0	0			0	0	0
421	0	0	0		0	0	0		0	0	0			0	0	0
422	0	0	0		0	0	0		0	0	0			0	0	0
423	0	0	0		1	-1	2		5	0	5			6	-1	7
424	0	0	0		0	0	0		0	0	0			0	0	0
425	0	0	0		0	0	0		0	0	0			0	0	0
426	0	0	0		0	0	0		0	0	0			0	0	0
427	1	0	1		0	0	0		0	0	0			1	0	1
428	0	0	0		1	0	1		1	0	1			2	0	2
429	0	0	0		0	0	0		0	0	0			0	0	0
430	0	0	0		0	0	0		0	0	0			0	0	0
431	0	0	0		0	0	0		1	0	1			1	0	1
432	0	0	0		0	0	0		0	0	0			0	0	0
433	0	-1	1		2	0	2		0	0	0			2	-1	3
434	0	0	0		1	0	1		2	0	2			3	0	3
435	1	0	1		0	0	0		0	0	0			1	0	1
436	0	0	0		0	0	0		0	0	0			0	0	0
437	1	0	1		0	0	0		6	0	6			7	0	7
438	0	0	0		0	0	0		1	0	1			1	0	1
439	0	0	0		0	0	0		0	0	0			0	0	0
440	0	0	0		0	0	0		0	0	0			0	0	0
441	1	0	1		1	0	1		1	0	1			3	0	3
442	0	0	0		1	0	1		0	0	0			1	0	1
443	0	0	0		0	0	0		0	0	0			0	0	0
444	0	0	0		0	0	0		1	-1	2			1	-1	2
445	0	0	0		0	-1	1		0	0	0			0	-1	1
446	0	0	0		0	0	0		0	0	0			0	0	0
447	0	0	0		0	0	0		0	0	0			0	0	0
448	0	0	0		0	0	0		0	0	0			0	0	0
449	1	0	1		0	0	0		1	0	1			2	0	2
450	0	0	0		3	0	3		1	0	1			4	0	4
451	1	0	1		0	0	0		2	0	2			3	0	3
452	0	0	0		1	0	1		3	0	3			4	0	4
453	2	0	2		1	0	1		0	0	0			3	0	3
454	1	0	1		1	0	1		0	0	0			2	0	2
455	0	0	0		0	0	0		2	0	2			2	0	2
456	0	0	0		2	0	2		0	0	0			2	0	2
457	9	0	9		9	0	9		21	0	21			39	0	39
458	21	0	21		20	0	20		57	0	57			98	0	98
459	49	0	49		44	0	44		71	0	71			164	0	164
460	588	0	588		524	0	524		819	-1	820			1931	-1	1932
461	400	-1	401		590	-1	591		557	0	557			1547	-2	1549
462	67	-2	69		82	0	82		94	0	94			243	-2	245
463	27	0	27		22	-1	23		41	0	41			90	-1	91
464	146	-1	147		156	0	156		191	0	191			493	-1	494
465	523	0	523		574	-1	575		858	0	858			1955	-1	1956
466	669	0	669		933	-3	936		1117	0	1117			2719	-3	2722
467	10	0	10		23	0	23		15	0	15			48	0	48
468	227	-1	228		300	-1	301		434	0	434			961	-2	963
469	93	0	93		125	0	125		100	0	100			318	0	318
470	21	0	21		18	0	18		20	0	20			59	0	59
471	27	0	27		12	0	12		29	0	29			68	0	68
472	235	0	235		219	0	219		311	0	311			765	0	765
473	94	0	94		118	0	118		71	0	71			283	0	283
474	93	0	93		108	0	108		157	0	157			358	0	358
475	65	-1	66		91	0	91		81	-1	82			237	-2	239
476	137	0	137		102	0	102		146	0	146			385	0	385
477	52	0	52		66	0	66		55	0	55			173	0	173
478	15	0	15		20	0	20		20	0	20			55	0	55
479	7	0	7		22	0	22		15	0	15			44	0	44
480	129	0	129		149	-1	150		174	0	174			452	-1	453
481	167	0	167		239	0	239		252	0	252			658	0	658
482	184	0	184		239	0	239		289	0	289			712	0	712
483	59	0	59		80	0	80		118	0	118			257	0	257
484	133	0	133		178	-1	179		198	0	198			509	-1	510
485	51	0	51		64	0	64		85	0	85			200	0	200
486	33	0	33		32	0	32		37	0	37			102	0	102
487	57	0	57		69	0	69		66	0	66			192	0	192
488	259	-3	262		268	-3	271		355	-1	356			882	-7	889
489	48	0	48		59	0	59		63	-1	64			170	-1	171
490	0	0	0		3	0	3		2	0	2			5	0	5
491	591	0	591		563	-1	564		828	-2	830			1982	-3	1985
492	104	-1	105		142	0	142		96	0	96			342	-1	343
493	5	0	5		11	0	11		8	0	8			24	0	24
494	12	0	12		14	0	14		21	0	21			47	0	47
495	35	0	35		51	0	51		78	0	78			164	0	164
496	34	-1	35		41	0	41		54	0	54			129	-1	130
497	18	0	18		25	0	25		18	0	18			61	0	61
498	21	0	21		27	0	27		28	0	28			76	0	76
499	80	0	80		59	0	59		84	0	84			223	0	223
500	25	0	25		43	0	43		45	0	45			113	0	113
501	18	0	18		19	0	19		28	0	28			65	0	65
502	97	0	97		80	0	80		132	0	132			309	0	309
503	48	-1	49		74	0	74		67	0	67			189	-1	190
504	27	-1	28		51	-1	52		95	0	95			173	-2	175
505	47	0	47		45	0	45		60	0	60			152	0	152
506	15	0	15		40	0	40		28	0	28			83	0	83
507	7	0	7		2	0	2		17	0	17			26	0	26
508	163	0	163		189	0	189		219	0	219			571	0	571
509	58	0	58		53	0	53		56	0	56			167	0	167
510	93	-1	94		121	0	121		126	0	126			340	-1	341
511	225	0	225		308	0	308		306	0	306			839	0	839
512	73	0	73		112	0	112		108	0	108			293	0	293
513	51	0	51		59	0	59		84	0	84			194	0	194
514	49	0	49		35	0	35		62	0	62			146	0	146
515	42	0	42		49	0	49		62	0	62			153	0	153
516	24	0	24		27	0	27		43	0	43			94	0	94
517	37	0	37		42	0	42		64	0	64			143	0	143
518	12	0	12		26	0	26		41	0	41			79	0	79
519	93	0	93		96	-1	97		188	-1	189			377	-2	379
520	47	0	47		44	0	44		85	0	85			176	0	176
521	17	0	17		38	0	38		51	0	51			106	0	106
522	46	0	46		72	0	72		65	0	65			183	0	183
523	11	0	11		8	0	8		14	0	14			33	0	33
524	27	0	27		58	-1	59		70	0	70			155	-1	156
525	42	0	42		53	0	53		37	0	37			132	0	132
526	47	0	47		32	0	32		49	0	49			128	0	128
527	57	-2	59		56	0	56		97	0	97			210	-2	212
528	15	0	15		33	0	33		15	0	15			63	0	63
529	80	0	80		94	0	94		100	0	100			274	0	274
530	165	0	165		174	0	174		312	0	312			651	0	651
531	76	0	76		75	0	75		107	0	107			258	0	258
532	87	0	87		115	0	115		114	0	114			316	0	316
533	4	0	4		10	0	10		14	0	14			28	0	28
534	12	0	12		22	0	22		13	0	13			47	0	47
535	2	0	2		6	0	6		8	0	8			16	0	16
536	147	0	147		196	-1	197		272	0	272			615	-1	616
537	39	0	39		52	0	52		75	0	75			166	0	166
538	26	-1	27		42	0	42		42	0	42			110	-1	111
539	21	0	21		49	0	49		60	-1	61			130	-1	131
540	27	0	27		30	0	30		31	0	31			88	0	88
541	428	0	428		475	-3	478		721	0	721			1624	-3	1627
542	50	0	50		79	0	79		74	0	74			203	0	203
543	36	-1	37		32	0	32		45	0	45			113	-1	114
544	93	0	93		97	0	97		117	0	117			307	0	307
545	49	0	49		42	0	42		47	0	47			138	0	138
546	288	0	288		372	0	372		313	0	313			973	0	973
547	50	0	50		72	0	72		60	0	60			182	0	182
548	112	0	112		187	-1	188		107	0	107			406	-1	407
549	72	0	72		81	0	81		101	0	101			254	0	254
550	26	0	26		33	0	33		23	0	23			82	0	82
551	244	0	244		240	0	240		352	0	352			836	0	836
552	73	0	73		86	0	86		111	0	111			270	0	270
553	42	0	42		48	0	48		26	0	26			116	0	116
554	69	0	69		77	0	77		95	-2	97			241	-2	243
555	93	0	93		148	0	148		119	0	119			360	0	360
556	15	0	15		31	0	31		36	0	36			82	0	82
557	82	0	82		102	-1	103		91	0	91			275	-1	276
558	163	0	163		194	0	194		270	-1	271			627	-1	628
559	210	-1	211		222	0	222		246	0	246			678	-1	679
560	324	0	324		240	0	240		349	-1	350			913	-1	914
561	3	0	3		3	0	3		8	0	8			14	0	14
562	177	0	177		169	0	169		173	0	173			519	0	519
563	27	0	27		28	0	28		45	0	45			100	0	100
564	27	0	27		23	0	23		20	0	20			70	0	70
565	46	0	46		36	0	36		43	0	43			125	0	125
566	141	0	141		160	0	160		185	0	185			486	0	486
567	134	-2	136		169	0	169		179	0	179			482	-2	484
568	23	0	23		24	0	24		38	0	38			85	0	85
569	48	0	48		57	0	57		93	0	93			198	0	198
570	37	0	37		53	0	53		55	0	55			145	0	145
571	12	0	12		19	0	19		12	0	12			43	0	43
572	29	0	29		42	0	42		35	0	35			106	0	106
573	82	0	82		115	0	115		157	0	157			354	0	354
574	241	-1	242		321	0	321		308	0	308			870	-1	871
575	379	-1	380		358	0	358		392	0	392			1129	-1	1130
576	141	0	141		158	0	158		180	0	180			479	0	479
577	194	0	194		270	0	270		354	0	354			818	0	818
578	341	0	341		373	0	373		409	0	409			1123	0	1123
579	26	0	26		33	0	33		37	0	37			96	0	96
580	22	0	22		39	0	39		41	0	41			102	0	102
581	133	0	133		164	0	164		222	0	222			519	0	519
582	22	0	22		30	0	30		23	0	23			75	0	75
583	379	0	379		517	-1	518		557	0	557			1453	-1	1454
584	121	0	121		134	0	134		153	-2	155			408	-2	410
585	298	0	298		333	0	333		400	0	400			1031	0	1031
586	74	0	74		61	0	61		109	0	109			244	0	244
587	18	0	18		28	0	28		42	0	42			88	0	88
588	22	0	22		30	0	30		28	0	28			80	0	80
589	88	0	88		84	0	84		193	0	193			365	0	365
590	21	0	21		11	0	11		26	0	26			58	0	58
591	98	0	98		88	0	88		158	-2	160			344	-2	346
592	62	0	62		55	0	55		75	0	75			192	0	192
593	25	0	25		28	0	28		56	0	56			109	0	109
594	78	0	78		94	0	94		153	0	153			325	0	325
595	20	0	20		19	0	19		52	0	52			91	0	91
596	91	-1	92		91	0	91		298	0	298			480	-1	481
597	3	0	3		8	0	8		8	0	8			19	0	19
598	115	0	115		110	0	110		194	0	194			419	0	419
599	23	0	23		36	0	36		57	0	57			116	0	116
600	65	0	65		99	0	99		129	0	129			293	0	293
601	159	0	159		206	0	206		400	0	400			765	0	765
602	40	0	40		37	0	37		74	0	74			151	0	151
603	21	0	21		32	0	32		42	0	42			95	0	95
604	24	0	24		24	0	24		42	0	42			90	0	90
605	247	0	247		279	0	279		448	0	448			974	0	974
606	18	0	18		20	0	20		23	0	23			61	0	61
607	36	0	36		44	0	44		54	0	54			134	0	134
608	16	0	16		25	0	25		19	0	19			60	0	60
609	24	0	24		20	0	20		33	0	33			77	0	77
610	16	0	16		21	0	21		28	0	28			65	0	65
611	6	0	6		9	0	9		5	0	5			20	0	20
612	15	0	15		50	0	50		45	0	45			110	0	110
613	7	0	7		7	0	7		5	0	5			19	0	19
614	5	0	5		8	0	8		19	0	19			32	0	32
615	18	0	18		41	0	41		79	0	79			138	0	138
616	16	0	16		17	0	17		31	0	31			64	0	64
617	44	0	44		59	0	59		95	0	95			198	0	198
618	30	0	30		37	0	37		62	0	62			129	0	129
619	14	0	14		39	0	39		33	0	33			86	0	86
620	46	0	46		63	0	63		78	0	78			187	0	187
621	33	0	33		50	0	50		55	0	55			138	0	138
622	29	0	29		30	0	30		48	0	48			107	0	107
623	43	-1	44		76	0	76		79	-1	80			198	-2	200
624	35	0	35		45	0	45		55	0	55			135	0	135
625	104	0	104		122	0	122		186	0	186			412	0	412
626	25	0	25		41	0	41		30	0	30			96	0	96
627	18	0	18		16	0	16		15	0	15			49	0	49
628	265	0	265		403	0	403		404	0	404			1072	0	1072
629	332	0	332		392	0	392		436	0	436			1160	0	1160
630	243	0	243		290	0	290		260	0	260			793	0	793
631	98	0	98		73	0	73		79	0	79			250	0	250
632	292	0	292		374	0	374		531	-1	532			1197	-1	1198
633	411	0	411		556	0	556		632	0	632			1599	0	1599
634	31	-1	32		39	0	39		57	0	57			127	-1	128
635	5	0	5		18	0	18		25	0	25			48	0	48
636	57	0	57		55	0	55		80	0	80			192	0	192
637	153	0	153		245	0	245		336	0	336			734	0	734
638	322	0	322		479	0	479		659	0	659			1460	0	1460
639	87	0	87		74	0	74		117	-1	118			278	-1	279
640	97	0	97		79	0	79		140	0	140			316	0	316
641	31	0	31		35	0	35		58	0	58			124	0	124
642	11	0	11		13	0	13		16	0	16			40	0	40
643	75	0	75		107	0	107		191	0	191			373	0	373
644	19	0	19		15	0	15		43	0	43			77	0	77
645	13	0	13		27	0	27		45	0	45			85	0	85
646	25	0	25		41	0	41		55	0	55			121	0	121
647	129	0	129		160	0	160		169	0	169			458	0	458
648	59	0	59		104	0	104		133	0	133			296	0	296
649	49	0	49		68	0	68		95	0	95			212	0	212
650	1	0	1		16	0	16		15	0	15			32	0	32
651	1	0	1		0	0	0		0	0	0			1	0	1
652	18	0	18		12	0	12		21	0	21			51	0	51
653	19	0	19		29	0	29		24	0	24			72	0	72
654	286	0	286		334	0	334		409	-1	410			1029	-1	1030
655	76	0	76		177	0	177		148	0	148			401	0	401
656	18	0	18		29	0	29		41	0	41			88	0	88
657	63	0	63		54	0	54		122	0	122			239	0	239
658	30	0	30		12	0	12		72	0	72			114	0	114
659	89	0	89		83	0	83		158	0	158			330	0	330
660	17	0	17		32	0	32		43	0	43			92	0	92
661	16	0	16		22	0	22		25	0	25			63	0	63
662	10	0	10		19	0	19		24	0	24			53	0	53
663	60	0	60		58	0	58		79	0	79			197	0	197
664	44	0	44		36	0	36		53	0	53			133	0	133
665	35	0	35		53	0	53		84	0	84			172	0	172
666	59	0	59		73	0	73		146	0	146			278	0	278
667	59	0	59		67	0	67		87	0	87			213	0	213
668	13	0	13		17	0	17		36	0	36			66	0	66
669	44	0	44		69	0	69		66	-1	67			179	-1	180
670	13	0	13		26	0	26		30	0	30			69	0	69
671	14	0	14		21	0	21		25	0	25			60	0	60
672	56	0	56		58	0	58		98	0	98			212	0	212
673	52	0	52		88	0	88		72	0	72			212	0	212
674	7	0	7		13	0	13		15	0	15			35	0	35
675	19	0	19		41	0	41		63	0	63			123	0	123
676	67	0	67		111	0	111		108	0	108			286	0	286
677	68	0	68		71	0	71		74	0	74			213	0	213
678	176	0	176		229	0	229		265	0	265			670	0	670
679	58	0	58		49	0	49		49	0	49			156	0	156
680	708	0	708		752	0	752		541	0	541			2001	0	2001
681	66	0	66		62	0	62		53	0	53			181	0	181
682	42	0	42		47	0	47		53	0	53			142	0	142
683	143	0	143		182	0	182		235	0	235			560	0	560
684	27	0	27		44	0	44		67	0	67			138	0	138
685	64	0	64		121	0	121		145	0	145			330	0	330
686	8	-2	10		2	0	2		7	0	7			17	-2	19
687	16	0	16		24	0	24		16	0	16			56	0	56
688	25	0	25		38	0	38		66	0	66			129	0	129
689	16	0	16		13	0	13		32	0	32			61	0	61
690	26	0	26		25	0	25		51	0	51			102	0	102
691	164	0	164		217	0	217		313	0	313			694	0	694
692	31	0	31		57	0	57		73	0	73			161	0	161
693	46	0	46		63	0	63		62	0	62			171	0	171
694	18	0	18		23	0	23		28	0	28			69	0	69
695	112	0	112		141	0	141		227	0	227			480	0	480
696	221	0	221		190	0	190		296	0	296			707	0	707
697	126	0	126		153	0	153		163	0	163			442	0	442
698	73	0	73		63	0	63		88	0	88			224	0	224
699	22	0	22		23	0	23		19	0	19			64	0	64
700	267	0	267		351	0	351		353	0	353			971	0	971
701	94	0	94		88	0	88		118	0	118			300	0	300
702	133	0	133		116	0	116		214	-1	215			463	-1	464
703	115	0	115		103	0	103		163	0	163			381	0	381
704	38	0	38		44	0	44		46	0	46			128	0	128
705	23	0	23		31	0	31		39	0	39			93	0	93
706	22	0	22		23	0	23		50	0	50			95	0	95
707	111	0	111		85	0	85		161	0	161			357	0	357
708	46	0	46		26	0	26		50	0	50			122	0	122
709	62	0	62		82	0	82		95	0	95			239	0	239
710	29	0	29		36	0	36		48	0	48			113	0	113
711	107	0	107		121	0	121		181	-1	182			409	-1	410
712	16	0	16		20	0	20		23	0	23			59	0	59
713	26	0	26		40	0	40		38	0	38			104	0	104
714	3	0	3		5	0	5		0	0	0			8	0	8
715	13	0	13		27	0	27		24	0	24			64	0	64
716	3	0	3		12	0	12		10	0	10			25	0	25
717	114	0	114		155	0	155		135	0	135			404	0	404
718	103	0	103		126	0	126		173	0	173			402	0	402
719	66	0	66		42	0	42		57	0	57			165	0	165
720	133	0	133		159	0	159		167	0	167			459	0	459
721	58	0	58		99	0	99		107	0	107			264	0	264
722	37	0	37		50	0	50		64	0	64			151	0	151
723	47	0	47		71	0	71		82	0	82			200	0	200
724	43	0	43		51	0	51		56	0	56			150	0	150
725	43	0	43		48	0	48		50	0	50			141	0	141
726	231	0	231		333	0	333		497	0	497			1061	0	1061
727	36	0	36		41	0	41		50	0	50			127	0	127
728	26	0	26		38	0	38		45	0	45			109	0	109
729	76	0	76		83	0	83		88	0	88			247	0	247
730	44	0	44		35	0	35		66	0	66			145	0	145
731	50	0	50		38	0	38		46	0	46			134	0	134
732	20	0	20		26	0	26		35	0	35			81	0	81
733	26	0	26		34	0	34		47	0	47			107	0	107
734	87	0	87		122	0	122		134	0	134			343	0	343
735	26	0	26		63	0	63		68	0	68			157	0	157
736	217	0	217		338	0	338		248	-1	249			803	-1	804
737	308	0	308		488	0	488		692	0	692			1488	0	1488
738	158	0	158		134	0	134		212	-3	215			504	-3	507
739	1039	-1	1040		1575	0	1575		1728	-1	1729			4342	-2	4344
740	60	0	60		77	0	77		96	0	96			233	0	233
741	43	0	43		64	0	64		56	-1	57			163	-1	164
742	12	0	12		11	0	11		18	0	18			41	0	41
743	11	0	11		15	0	15		45	0	45			71	0	71
744	41	0	41		41	0	41		84	0	84			166	0	166
745	40	0	40		35	0	35		83	-1	84			158	-1	159
746	10	0	10		10	0	10		50	0	50			70	0	70
747	9	0	9		6	0	6		10	0	10			25	0	25
748	11	0	11		18	0	18		40	0	40			69	0	69
749	71	0	71		73	0	73		119	0	119			263	0	263
750	24	0	24		15	0	15		29	0	29			68	0	68
751	46	0	46		36	0	36		93	-2	95			175	-2	177
752	28	0	28		36	0	36		28	0	28			92	0	92
753	7	0	7		7	0	7		13	0	13			27	0	27
754	2	0	2		4	0	4		2	0	2			8	0	8
755	14	-1	15		18	0	18		22	0	22			54	-1	55
756	6	0	6		5	0	5		9	0	9			20	0	20
757	9	0	9		3	0	3		19	0	19			31	0	31
758	15	0	15		14	0	14		20	0	20			49	0	49
759	44	0	44		61	0	61		94	0	94			199	0	199
760	73	0	73		92	0	92		115	0	115			280	0	280
761	16	0	16		27	0	27		36	0	36			79	0	79
762	42	0	42		72	0	72		88	0	88			202	0	202
763	145	0	145		189	0	189		345	0	345			679	0	679
764	35	0	35		30	0	30		39	0	39			104	0	104
765	45	0	45		59	0	59		63	-1	64			167	-1	168
766	17	0	17		33	0	33		36	0	36			86	0	86
767	25	0	25		49	0	49		91	0	91			165	0	165
768	20	0	20		17	0	17		25	0	25			62	0	62
769	36	0	36		40	0	40		65	0	65			141	0	141
770	16	0	16		40	0	40		28	0	28			84	0	84
771	13	0	13		22	0	22		21	0	21			56	0	56
772	8	0	8		10	0	10		5	0	5			23	0	23
773	7	0	7		8	0	8		13	0	13			28	0	28
774	103	0	103		118	0	118		234	0	234			455	0	455
775	16	0	16		27	0	27		39	0	39			82	0	82
776	53	0	53		99	0	99		118	0	118			270	0	270
777	26	0	26		40	0	40		40	0	40			106	0	106
778	154	0	154		199	0	199		236	0	236			589	0	589
779	245	0	245		222	0	222		417	0	417			884	0	884
780	151	0	151		177	0	177		183	0	183			511	0	511
781	803	0	803		935	0	935		1099	0	1099			2837	0	2837
782	7	0	7		18	0	18		21	0	21			46	0	46
783	2	0	2		1	0	1		8	0	8			11	0	11
784	10	0	10		17	0	17		9	0	9			36	0	36
785	13	0	13		10	0	10		21	0	21			44	0	44
786	51	0	51		80	0	80		137	0	137			268	0	268
787	45	0	45		76	0	76		111	0	111			232	0	232
788	9	0	9		24	0	24		18	0	18			51	0	51
789	65	0	65		89	0	89		109	0	109			263	0	263
790	53	0	53		74	0	74		94	0	94			221	0	221
791	11	0	11		13	0	13		17	0	17			41	0	41
792	83	0	83		113	0	113		140	0	140			336	0	336
793	47	0	47		67	0	67		73	0	73			187	0	187
794	25	0	25		46	0	46		35	0	35			106	0	106
795	11	0	11		12	0	12		12	0	12			35	0	35
796	75	0	75		101	0	101		107	0	107			283	0	283
797	107	-1	108		110	0	110		131	0	131			348	-1	349
798	40	0	40		43	0	43		36	0	36			119	0	119
799	43	0	43		53	0	53		34	0	34			130	0	130
800	320	0	320		344	0	344		530	0	530			1194	0	1194
801	500	0	500		586	0	586		654	0	654			1740	0	1740
802	30	0	30		41	0	41		40	0	40			111	0	111
803	281	0	281		229	0	229		384	0	384			894	0	894
804	23	0	23		25	0	25		33	0	33			81	0	81
805	16	0	16		10	0	10		21	0	21			47	0	47
806	19	0	19		11	0	11		21	0	21			51	0	51
807	33	0	33		26	0	26		26	0	26			85	0	85
808	35	0	35		28	0	28		58	0	58			121	0	121
809	27	0	27		38	0	38		27	0	27			92	0	92
810	34	0	34		34	0	34		54	0	54			122	0	122
811	119	0	119		161	0	161		302	0	302			582	0	582
812	136	0	136		152	0	152		320	0	320			608	0	608
813	12	0	12		26	0	26		35	0	35			73	0	73
814	16	0	16		24	0	24		37	0	37			77	0	77
815	2	0	2		5	0	5		2	0	2			9	0	9
816	27	0	27		19	0	19		35	0	35			81	0	81
817	46	0	46		28	0	28		65	0	65			139	0	139
818	36	0	36		41	0	41		70	0	70			147	0	147
819	14	0	14		30	0	30		30	0	30			74	0	74
820	6	0	6		8	0	8		14	0	14			28	0	28
821	2	0	2		5	0	5		7	0	7			14	0	14
822	3	0	3		3	0	3		15	0	15			21	0	21
823	33	0	33		36	0	36		60	0	60			129	0	129
824	22	0	22		11	0	11		33	0	33			66	0	66
825	4	0	4		8	0	8		11	0	11			23	0	23
826	8	0	8		12	0	12		16	0	16			36	0	36
827	13	0	13		12	0	12		14	-1	15			39	-1	40
828	22	0	22		17	0	17		51	0	51			90	0	90
829	16	0	16		17	0	17		35	0	35			68	0	68
830	6	0	6		14	0	14		15	0	15			35	0	35
831	63	0	63		77	0	77		114	0	114			254	0	254
832	25	0	25		38	0	38		69	0	69			132	0	132
833	20	0	20		21	0	21		25	0	25			66	0	66
834	130	0	130		111	0	111		205	0	205			446	0	446
835	70	0	70		91	0	91		120	0	120			281	0	281
836	155	0	155		161	0	161		247	0	247			563	0	563
837	122	0	122		115	0	115		228	0	228			465	0	465
838	118	0	118		157	0	157		157	-2	159			432	-2	434
839	11	0	11		17	0	17		45	0	45			73	0	73
840	22	0	22		23	0	23		44	0	44			89	0	89
841	6	0	6		15	0	15		16	0	16			37	0	37
842	9	0	9		13	0	13		19	0	19			41	0	41
843	53	0	53		44	0	44		61	0	61			158	0	158
844	119	0	119		122	0	122		180	0	180			421	0	421
845	8	0	8		24	0	24		17	0	17			49	0	49
846	8	0	8		2	0	2		7	0	7			17	0	17
847	8	0	8		10	0	10		24	0	24			42	0	42
848	9	0	9		13	0	13		16	0	16			38	0	38
849	32	0	32		54	0	54		41	0	41			127	0	127
850	19	0	19		15	0	15		21	0	21			55	0	55
851	36	0	36		53	0	53		52	0	52			141	0	141
852	8	0	8		22	0	22		16	0	16			46	0	46
853	24	0	24		36	0	36		24	0	24			84	0	84
854	16	0	16		19	0	19		14	0	14			49	0	49
855	13	0	13		26	0	26		45	0	45			84	0	84
856	26	0	26		40	0	40		27	0	27			93	0	93
857	118	0	118		183	0	183		200	0	200			501	0	501
858	212	0	212		242	0	242		275	-1	276			729	-1	730
859	74	0	74		63	0	63		44	0	44			181	0	181
860	242	0	242		169	0	169		214	0	214			625	0	625
861	166	0	166		144	0	144		139	0	139			449	0	449
862	86	0	86		75	0	75		45	-1	46			206	-1	207
863	17	0	17		34	0	34		22	0	22			73	0	73
864	10	0	10		9	0	9		15	0	15			34	0	34
865	4	0	4		2	0	2		12	0	12			18	0	18
866	10	0	10		4	0	4		25	0	25			39	0	39
867	21	0	21		26	0	26		34	0	34			81	0	81
868	1	0	1		13	0	13		5	0	5			19	0	19
869	1	0	1		11	0	11		18	0	18			30	0	30
870	28	0	28		28	0	28		70	0	70			126	0	126
871	43	0	43		57	0	57		75	0	75			175	0	175
872	11	0	11		5	0	5		14	0	14			30	0	30
873	4	0	4		17	0	17		14	0	14			35	0	35
874	100	0	100		138	0	138		182	0	182			420	0	420
875	40	0	40		57	0	57		78	0	78			175	0	175
876	63	0	63		84	0	84		139	0	139			286	0	286
877	14	0	14		24	0	24		31	0	31			69	0	69
878	8	0	8		16	0	16		10	0	10			34	0	34
879	2	0	2		10	0	10		8	0	8			20	0	20
880	22	0	22		27	0	27		38	0	38			87	0	87
881	2	0	2		4	0	4		6	0	6			12	0	12
882	5	0	5		7	0	7		13	0	13			25	0	25
883	15	0	15		30	0	30		29	0	29			74	0	74
884	8	0	8		15	0	15		19	0	19			42	0	42
885	13	0	13		8	0	8		17	0	17			38	0	38
886	6	0	6		13	0	13		4	0	4			23	0	23
887	3	0	3		4	0	4		4	0	4			11	0	11
888	1	0	1		0	0	0		2	0	2			3	0	3
889	0	0	0		0	0	0		2	0	2			2	0	2
890	12	0	12		9	0	9		21	0	21			42	0	42
891	56	0	56		48	0	48		96	0	96			200	0	200
892	11	0	11		22	0	22		23	0	23			56	0	56
893	15	0	15		11	0	11		8	0	8			34	0	34
894	3	0	3		14	0	14		5	0	5			22	0	22
895	20	0	20		22	0	22		37	0	37			79	0	79
896	25	0	25		38	0	38		22	0	22			85	0	85
897	49	0	49		39	0	39		60	0	60			148	0	148
898	19	0	19		27	0	27		31	0	31			77	0	77
899	45	-1	46		34	-1	35		51	0	51			130	-2	132
900	30	0	30		22	0	22		24	0	24			76	0	76
901	7	0	7		12	0	12		10	0	10			29	0	29
902	16	0	16		20	0	20		15	0	15			51	0	51
903	28	0	28		36	0	36		53	0	53			117	0	117
904	22	0	22		57	0	57		48	0	48			127	0	127
905	21	0	21		25	0	25		58	0	58			104	0	104
906	65	0	65		69	0	69		188	-2	190			322	-2	324
907	56	0	56		56	0	56		178	0	178			290	0	290
908	53	0	53		67	0	67		88	0	88			208	0	208
909	94	0	94		98	0	98		217	0	217			409	0	409
910	36	0	36		35	0	35		62	0	62			133	0	133
911	3	0	3		4	0	4		16	0	16			23	0	23
912	2	0	2		15	0	15		11	0	11			28	0	28
913	2	0	2		10	0	10		19	0	19			31	0	31
914	33	0	33		28	0	28		66	0	66			127	0	127
915	25	0	25		54	0	54		54	0	54			133	0	133
916	7	0	7		10	0	10		15	0	15			32	0	32
917	41	0	41		57	0	57		117	0	117			215	0	215
918	3	0	3		8	0	8		8	0	8			19	0	19
919	4	0	4		7	0	7		7	0	7			18	0	18
920	6	0	6		10	0	10		5	0	5			21	0	21
921	12	0	12		7	0	7		17	0	17			36	0	36
922	3	0	3		6	0	6		12	0	12			21	0	21
923	1	0	1		7	0	7		19	0	19			27	0	27
924	6	0	6		5	0	5		5	0	5			16	0	16
925	9	0	9		18	0	18		21	0	21			48	0	48
926	44	0	44		53	0	53		81	0	81			178	0	178
927	24	0	24		45	0	45		21	0	21			90	0	90
928	189	0	189		203	0	203		345	0	345			737	0	737
929	111	0	111		162	0	162		152	0	152			425	0	425
930	37	0	37		62	0	62		50	0	50			149	0	149
931	182	0	182		197	0	197		241	0	241			620	0	620
932	8	0	8		20	0	20		14	0	14			42	0	42
933	44	0	44		53	0	53		54	0	54			151	0	151
934	22	0	22		36	0	36		31	0	31			89	0	89
935	33	0	33		51	0	51		42	0	42			126	0	126
936	27	0	27		60	0	60		56	0	56			143	0	143
937	26	0	26		22	0	22		15	0	15			63	0	63
938	71	0	71		110	0	110		72	0	72			253	0	253
939	70	0	70		98	0	98		84	0	84			252	0	252
940	184	0	184		212	0	212		187	0	187			583	0	583
941	58	0	58		69	0	69		48	0	48			175	0	175
942	161	0	161		178	0	178		265	0	265			604	0	604
943	5	0	5		20	0	20		19	0	19			44	0	44
944	7	0	7		10	0	10		4	0	4			21	0	21
945	4	0	4		4	0	4		7	0	7			15	0	15
946	5	0	5		9	0	9		12	0	12			26	0	26
947	4	0	4		5	0	5		8	0	8			17	0	17
948	6	0	6		16	0	16		13	0	13			35	0	35
949	52	0	52		100	-1	101		73	0	73			225	-1	226
950	33	0	33		27	0	27		66	0	66			126	0	126
951	20	0	20		23	0	23		21	0	21			64	0	64
952	67	0	67		52	0	52		141	0	141			260	0	260
953	27	0	27		31	0	31		64	0	64			122	0	122
954	18	0	18		8	0	8		24	0	24			50	0	50
955	4	0	4		10	0	10		10	0	10			24	0	24
956	1	0	1		2	0	2		5	0	5			8	0	8
957	52	0	52		43	0	43		110	0	110			205	0	205
958	12	0	12		9	0	9		20	0	20			41	0	41
959	8	0	8		5	0	5		38	0	38			51	0	51
960	33	0	33		84	0	84		120	0	120			237	0	237
961	32	0	32		53	0	53		68	0	68			153	0	153
962	6	0	6		15	0	15		14	0	14			35	0	35
963	5	0	5		12	0	12		11	0	11			28	0	28
964	1	0	1		4	0	4		2	0	2			7	0	7
965	1	0	1		1	0	1		10	0	10			12	0	12
966	1	0	1		8	0	8		5	0	5			14	0	14
967	6	0	6		15	0	15		31	0	31			52	0	52
968	17	0	17		26	0	26		42	-1	43			85	-1	86
969	13	0	13		14	0	14		55	0	55			82	0	82
970	37	0	37		42	0	42		45	0	45			124	0	124
971	7	0	7		20	0	20		8	0	8			35	0	35
972	48	0	48		76	0	76		117	0	117			241	0	241
973	37	0	37		66	0	66		75	0	75			178	0	178
974	11	0	11		22	0	22		36	0	36			69	0	69
975	31	0	31		40	0	40		47	0	47			118	0	118
976	45	0	45		52	0	52		90	0	90			187	0	187
977	16	0	16		15	0	15		27	0	27			58	0	58
978	18	0	18		13	0	13		12	0	12			43	0	43
979	10	0	10		24	0	24		34	0	34			68	0	68
980	60	0	60		113	0	113		135	-2	137			308	-2	310
981	38	0	38		83	0	83		94	0	94			215	0	215
982	6	0	6		1	0	1		4	0	4			11	0	11
983	10	0	10		17	0	17		19	0	19			46	0	46
984	19	0	19		22	0	22		37	0	37			78	0	78
985	4	0	4		3	0	3		5	0	5			12	0	12
986	6	0	6		7	0	7		12	0	12			25	0	25
987	3	0	3		4	0	4		4	0	4			11	0	11
988	2	0	2		4	0	4		6	0	6			12	0	12
989	9	0	9		5	0	5		15	0	15			29	0	29
990	13	0	13		20	0	20		32	0	32			65	0	65
991	19	0	19		24	0	24		27	0	27			70	0	70
992	16	0	16		42	0	42		35	0	35			93	0	93
993	9	0	9		11	0	11		13	0	13			33	0	33
994	10	0	10		10	0	10		22	0	22			42	0	42
995	3	0	3		3	0	3		2	0	2			8	0	8
996	12	0	12		27	0	27		21	0	21			60	0	60
997	18	0	18		48	0	48		44	0	44			110	0	110
998	4	0	4		3	0	3		6	0	6			13	0	13
999	14	0	14		28	0	28		36	0	36			78	0	78
1000	4	0	4		10	0	10		7	0	7			21	0	21
1001	8	0	8		14	0	14		21	0	21			43	0	43
1002	5	0	5		18	0	18		9	0	9			32	0	32
1003	11	0	11		15	0	15		15	0	15			41	0	41
1004	1	0	1		5	0	5		4	0	4			10	0	10
1005	26	0	26		64	0	64		55	0	55			145	0	145
1006	14	0	14		35	0	35		39	0	39			88	0	88
1007	11	0	11		15	0	15		16	0	16			42	0	42
1008	5	0	5		24	0	24		13	0	13			42	0	42
1009	30	0	30		46	0	46		67	-1	68			143	-1	144
1010	53	0	53		109	0	109		124	0	124			286	0	286
1011	18	0	18		49	0	49		62	0	62			129	0	129
1012	23	0	23		40	0	40		63	0	63			126	0	126
1013	12	0	12		31	0	31		14	0	14			57	0	57
1014	17	0	17		22	0	22		27	0	27			66	0	66
1015	8	0	8		20	0	20		21	0	21			49	0	49
1016	14	-1	15		42	0	42		25	0	25			81	-1	82
1017	22	0	22		32	0	32		36	0	36			90	0	90
1018	28	0	28		38	0	38		27	0	27			93	0	93
1019	4	0	4		11	0	11		8	0	8			23	0	23
1020	192	0	192		268	0	268		375	0	375			835	0	835
1021	46	0	46		133	0	133		61	0	61			240	0	240
1022	18	0	18		50	0	50		40	0	40			108	0	108
1023	16	0	16		33	0	33		35	0	35			84	0	84
1024	22	0	22		91	0	91		42	0	42			155	0	155
1025	78	0	78		132	0	132		136	0	136			346	0	346
1026	56	0	56		106	0	106		68	0	68			230	0	230
1027	177	0	177		324	0	324		330	0	330			831	0	831
1028	13	0	13		35	0	35		25	0	25			73	0	73
1029	62	0	62		97	-1	98		115	0	115			274	-1	275
1030	21	0	21		46	0	46		49	0	49			116	0	116
1031	73	0	73		97	0	97		104	0	104			274	0	274
1032	35	0	35		91	0	91		74	0	74			200	0	200
1033	24	0	24		33	0	33		56	0	56			113	0	113
1034	17	0	17		31	0	31		32	0	32			80	0	80
1035	3	0	3		21	0	21		11	0	11			35	0	35
1036	5	0	5		8	0	8		7	0	7			20	0	20
1037	25	0	25		38	0	38		57	0	57			120	0	120
1038	0	0	0		3	0	3		6	0	6			9	0	9
1039	11	0	11		25	0	25		27	0	27			63	0	63
1040	5	0	5		21	0	21		14	0	14			40	0	40
1041	8	0	8		6	0	6		16	0	16			30	0	30
1042	2	0	2		1	0	1		6	0	6			9	0	9
1043	17	0	17		23	0	23		34	0	34			74	0	74
1044	24	0	24		63	0	63		52	0	52			139	0	139
1045	6	0	6		5	0	5		7	0	7			18	0	18
1046	13	0	13		15	0	15		32	0	32			60	0	60
1047	13	0	13		22	0	22		27	0	27			62	0	62
1048	11	0	11		37	0	37		41	0	41			89	0	89
1049	6	0	6		3	0	3		5	0	5			14	0	14
1050	48	0	48		69	0	69		72	0	72			189	0	189
1051	56	0	56		97	0	97		116	0	116			269	0	269
1052	3	0	3		5	0	5		3	0	3			11	0	11
1053	33	0	33		32	0	32		69	0	69			134	0	134
1054	11	0	11		31	0	31		55	0	55			97	0	97
1055	64	0	64		110	0	110		85	0	85			259	0	259
1056	44	0	44		54	0	54		74	0	74			172	0	172
1057	9	0	9		12	0	12		11	0	11			32	0	32
1058	19	0	19		22	0	22		22	0	22			63	0	63
1059	3	0	3		2	0	2		3	0	3			8	0	8
1060	32	0	32		28	0	28		49	0	49			109	0	109
1061	22	0	22		29	0	29		29	0	29			80	0	80
1062	136	0	136		181	0	181		224	0	224			541	0	541
1063	60	0	60		119	0	119		62	0	62			241	0	241
1064	18	0	18		34	0	34		23	0	23			75	0	75
1065	26	0	26		33	0	33		41	0	41			100	0	100
1066	13	0	13		27	0	27		13	0	13			53	0	53
1067	41	0	41		54	0	54		40	0	40			135	0	135
1068	22	0	22		14	0	14		22	0	22			58	0	58
1069	61	0	61		52	0	52		75	0	75			188	0	188
1070	7	0	7		1	0	1		6	0	6			14	0	14
1071	81	0	81		83	0	83		138	0	138			302	0	302
1072	101	0	101		121	0	121		168	0	168			390	0	390
1073	28	0	28		44	0	44		47	0	47			119	0	119
1074	35	0	35		37	0	37		28	0	28			100	0	100
1075	11	0	11		25	0	25		16	0	16			52	0	52
1076	14	0	14		25	0	25		32	0	32			71	0	71
1077	35	0	35		22	0	22		47	0	47			104	0	104
1078	92	0	92		133	0	133		100	0	100			325	0	325
1079	6	0	6		10	0	10		16	0	16			32	0	32
1080	92	0	92		96	0	96		126	0	126			314	0	314
1081	59	0	59		53	0	53		55	0	55			167	0	167
1082	16	0	16		33	0	33		27	0	27			76	0	76
1083	72	0	72		96	0	96		148	0	148			316	0	316
1084	85	0	85		90	0	90		97	0	97			272	0	272
1085	30	0	30		72	0	72		84	0	84			186	0	186
1086	98	0	98		129	0	129		201	0	201			428	0	428
1087	17	0	17		14	0	14		9	0	9			40	0	40
1088	323	-1	324		367	0	367		456	0	456			1146	-1	1147
1089	123	0	123		88	0	88		118	0	118			329	0	329
1090	117	0	117		135	0	135		175	0	175			427	0	427
1091	98	0	98		160	0	160		199	0	199			457	0	457
1092	3	0	3		13	0	13		10	0	10			26	0	26
1093	65	0	65		100	0	100		81	0	81			246	0	246
1094	10	0	10		12	0	12		16	0	16			38	0	38
1095	77	0	77		59	0	59		65	0	65			201	0	201
1096	39	0	39		27	0	27		33	0	33			99	0	99
1097	18	0	18		26	0	26		23	0	23			67	0	67
1098	113	0	113		103	-1	104		143	-1	144			359	-2	361
1099	124	0	124		192	0	192		185	0	185			501	0	501
1100	18	0	18		5	0	5		31	0	31			54	0	54
1101	21	0	21		9	0	9		11	0	11			41	0	41
1102	5	0	5		8	0	8		9	0	9			22	0	22
1103	69	0	69		68	0	68		83	-1	84			220	-1	221
1104	29	0	29		42	0	42		25	0	25			96	0	96
1105	101	0	101		97	0	97		82	0	82			280	0	280
1106	40	0	40		43	0	43		37	0	37			120	0	120
1107	45	0	45		54	0	54		52	0	52			151	0	151
1108	7	0	7		17	0	17		9	0	9			33	0	33
1109	51	0	51		35	0	35		36	0	36			122	0	122
1110	38	0	38		19	0	19		35	0	35			92	0	92
1111	319	0	319		326	0	326		379	0	379			1024	0	1024
1112	52	0	52		59	0	59		69	0	69			180	0	180
1113	6	0	6		4	0	4		10	0	10			20	0	20
1114	8	0	8		16	0	16		16	0	16			40	0	40
1115	11	0	11		14	0	14		14	0	14			39	0	39
1116	10	0	10		5	0	5		9	0	9			24	0	24
1117	33	0	33		32	0	32		47	0	47			112	0	112
1118	157	0	157		150	0	150		192	0	192			499	0	499
1119	9	0	9		3	0	3		9	0	9			21	0	21
1120	8	0	8		13	0	13		32	0	32			53	0	53
1121	177	0	177		173	0	173		190	0	190			540	0	540
1122	14	0	14		8	0	8		17	0	17			39	0	39
1123	71	0	71		48	0	48		73	0	73			192	0	192
1124	66	0	66		79	0	79		82	0	82			227	0	227
1125	55	0	55		63	0	63		69	0	69			187	0	187
1126	8	0	8		12	0	12		21	0	21			41	0	41
1127	23	0	23		15	0	15		19	0	19			57	0	57
1128	31	0	31		26	0	26		42	0	42			99	0	99
1129	52	0	52		46	0	46		72	0	72			170	0	170
1130	6	0	6		7	0	7		7	0	7			20	0	20
1131	29	0	29		52	0	52		77	0	77			158	0	158
1132	12	0	12		14	0	14		12	0	12			38	0	38
1133	22	0	22		24	0	24		62	0	62			108	0	108
1134	33	0	33		17	0	17		40	0	40			90	0	90
1135	54	0	54		102	0	102		120	0	120			276	0	276
1136	34	0	34		23	0	23		67	0	67			124	0	124
1137	83	0	83		71	0	71		96	-1	97			250	-1	251
1138	84	0	84		110	0	110		172	0	172			366	0	366
1139	47	0	47		47	0	47		85	-1	86			179	-1	180
1140	84	0	84		124	0	124		200	-1	201			408	-1	409
1141	151	-1	152		183	0	183		279	0	279			613	-1	614
1142	142	0	142		221	0	221		308	0	308			671	0	671
1143	89	-2	91		132	-1	133		206	0	206			427	-3	430
1144	48	0	48		50	0	50		47	0	47			145	0	145
1145	31	0	31		35	0	35		31	0	31			97	0	97
1146	18	0	18		16	0	16		7	0	7			41	0	41
1147	71	0	71		66	0	66		125	0	125			262	0	262
1148	29	0	29		25	0	25		14	0	14			68	0	68
1149	58	0	58		41	0	41		48	0	48			147	0	147
1150	9	0	9		14	0	14		21	0	21			44	0	44
1151	14	0	14		27	0	27		30	0	30			71	0	71
1152	28	0	28		40	0	40		53	0	53			121	0	121
1153	38	0	38		52	0	52		42	0	42			132	0	132
1154	81	0	81		72	0	72		87	0	87			240	0	240
1155	117	0	117		90	0	90		104	0	104			311	0	311
1156	179	-2	181		186	0	186		265	0	265			630	-2	632
1157	103	0	103		93	0	93		105	0	105			301	0	301
1158	6	0	6		12	0	12		19	0	19			37	0	37
1159	171	0	171		108	0	108		229	0	229			508	0	508
1160	57	0	57		57	0	57		55	0	55			169	0	169
1161	23	0	23		35	0	35		28	0	28			86	0	86
1162	64	0	64		43	0	43		66	0	66			173	0	173
1163	60	0	60		54	0	54		52	0	52			166	0	166
1164	41	0	41		66	0	66		47	0	47			154	0	154
1165	96	0	96		116	0	116		165	0	165			377	0	377
1166	62	0	62		43	0	43		40	0	40			145	0	145
1167	87	0	87		201	-1	202		118	0	118			406	-1	407
1168	136	0	136		143	0	143		143	0	143			422	0	422
1169	128	0	128		247	0	247		108	0	108			483	0	483
1170	107	0	107		144	0	144		98	0	98			349	0	349
1171	653	0	653		890	-1	891		549	0	549			2092	-1	2093
1172	209	0	209		228	0	228		171	0	171			608	0	608
1173	126	0	126		123	0	123		110	0	110			359	0	359
1174	19	0	19		24	0	24		23	0	23			66	0	66
1175	47	0	47		37	0	37		42	0	42			126	0	126
1176	32	0	32		43	0	43		27	0	27			102	0	102
1177	5	0	5		4	0	4		7	0	7			16	0	16
1178	13	0	13		11	0	11		31	0	31			55	0	55
1179	51	0	51		42	0	42		61	0	61			154	0	154
1180	220	0	220		230	0	230		306	0	306			756	0	756
1181	5	0	5		8	0	8		22	0	22			35	0	35
1182	18	0	18		9	0	9		13	0	13			40	0	40
1183	1	0	1		6	0	6		8	0	8			15	0	15
1184	103	0	103		102	0	102		104	0	104			309	0	309
1185	54	0	54		57	0	57		73	0	73			184	0	184
1186	33	0	33		28	0	28		49	0	49			110	0	110
1187	20	0	20		16	0	16		40	-1	41			76	-1	77
1188	49	-1	50		53	0	53		75	0	75			177	-1	178
1189	98	0	98		100	0	100		142	-1	143			340	-1	341
1190	114	0	114		111	0	111		113	0	113			338	0	338
1191	283	0	283		241	0	241		246	0	246			770	0	770
1192	296	-1	297		321	0	321		307	0	307			924	-1	925
1193	107	0	107		108	0	108		77	0	77			292	0	292
1194	105	0	105		98	0	98		84	0	84			287	0	287
1195	206	0	206		263	0	263		156	0	156			625	0	625
1196	135	0	135		147	0	147		85	0	85			367	0	367
1197	96	0	96		72	0	72		71	0	71			239	0	239
1198	18	0	18		18	0	18		21	0	21			57	0	57
1199	121	0	121		98	-1	99		185	-1	186			404	-2	406
1200	29	0	29		37	0	37		31	0	31			97	0	97
1201	90	0	90		117	-1	118		142	0	142			349	-1	350
1202	32	0	32		38	0	38		32	0	32			102	0	102
1203	62	0	62		61	0	61		101	0	101			224	0	224
1204	74	0	74		88	0	88		106	0	106			268	0	268
1205	73	0	73		74	0	74		94	-2	96			241	-2	243
1206	31	0	31		50	0	50		55	0	55			136	0	136
1207	124	0	124		126	0	126		146	0	146			396	0	396
1208	155	-2	157		210	0	210		271	0	271			636	-2	638
1209	109	0	109		101	0	101		170	0	170			380	0	380
1210	105	0	105		117	0	117		117	0	117			339	0	339
1211	595	0	595		609	0	609		883	0	883			2087	0	2087
1212	623	0	623		596	0	596		737	0	737			1956	0	1956
1213	11	0	11		10	0	10		10	0	10			31	0	31
1214	67	0	67		77	0	77		101	0	101			245	0	245
1215	28	0	28		16	0	16		36	0	36			80	0	80
1216	63	0	63		69	0	69		74	0	74			206	0	206
1217	104	0	104		112	0	112		160	0	160			376	0	376
1218	55	0	55		53	0	53		116	0	116			224	0	224
1219	89	0	89		69	0	69		105	0	105			263	0	263
1220	10	0	10		14	0	14		20	0	20			44	0	44
1221	72	0	72		50	0	50		102	0	102			224	0	224
1222	95	0	95		86	0	86		116	0	116			297	0	297
1223	45	0	45		36	0	36		53	0	53			134	0	134
1224	42	0	42		41	0	41		69	-1	70			152	-1	153
1225	36	0	36		42	0	42		50	0	50			128	0	128
1226	7	0	7		11	0	11		14	0	14			32	0	32
1227	0	0	0		1	0	1		2	0	2			3	0	3
1228	3	0	3		4	0	4		7	0	7			14	0	14
1229	11	0	11		4	0	4		2	0	2			17	0	17
1230	126	0	126		85	0	85		141	0	141			352	0	352
1231	22	0	22		14	0	14		34	0	34			70	0	70
1232	15	0	15		30	0	30		25	0	25			70	0	70
1233	7	0	7		10	0	10		8	0	8			25	0	25
1234	49	0	49		63	0	63		72	0	72			184	0	184
1235	89	0	89		101	0	101		129	0	129			319	0	319
1236	13	0	13		8	0	8		18	0	18			39	0	39
1237	5	0	5		15	0	15		15	0	15			35	0	35
1238	34	0	34		33	0	33		58	0	58			125	0	125
1239	7	0	7		23	0	23		16	0	16			46	0	46
1240	27	0	27		21	0	21		30	0	30			78	0	78
1241	86	0	86		64	0	64		151	0	151			301	0	301
1242	41	0	41		59	0	59		46	0	46			146	0	146
1243	109	0	109		86	0	86		176	0	176			371	0	371
1244	52	0	52		47	0	47		86	0	86			185	0	185
1245	89	0	89		85	0	85		112	0	112			286	0	286
1246	24	0	24		14	0	14		24	0	24			62	0	62
1247	120	0	120		132	0	132		183	0	183			435	0	435
1248	28	0	28		35	0	35		34	0	34			97	0	97
1249	3	0	3		4	0	4		5	0	5			12	0	12
1250	0	0	0		2	0	2		2	0	2			4	0	4
1251	11	0	11		6	0	6		22	0	22			39	0	39
1252	34	0	34		19	0	19		57	0	57			110	0	110
1253	0	0	0		0	0	0		4	0	4			4	0	4
1254	16	0	16		19	0	19		40	0	40			75	0	75
1255	17	0	17		8	0	8		10	0	10			35	0	35
1256	3	0	3		5	0	5		12	0	12			20	0	20
1257	1	0	1		3	0	3		1	0	1			5	0	5
1258	1	0	1		4	0	4		2	0	2			7	0	7
1259	0	0	0		1	0	1		0	0	0			1	0	1
1260	0	0	0		1	0	1		2	0	2			3	0	3
1261	1	0	1		4	0	4		7	0	7			12	0	12
1262	2	0	2		5	0	5		1	0	1			8	0	8
1263	1	0	1		0	0	0		7	0	7			8	0	8
1264	3	0	3		2	0	2		6	0	6			11	0	11
1265	2	0	2		6	0	6		4	0	4			12	0	12
1266	0	0	0		0	0	0		0	0	0			0	0	0
1267	5	0	5		4	0	4		4	0	4			13	0	13
1268	5	0	5		10	0	10		6	0	6			21	0	21
1269	6	0	6		5	0	5		16	0	16			27	0	27
1270	10	0	10		7	0	7		26	0	26			43	0	43
1271	23	0	23		12	0	12		48	0	48			83	0	83
1272	5	0	5		8	0	8		7	0	7			20	0	20
1273	0	0	0		0	0	0		0	0	0			0	0	0
1274	1	0	1		0	0	0		5	0	5			6	0	6
1275	29	0	29		19	0	19		68	0	68			116	0	116
1276	2	0	2		1	0	1		5	0	5			8	0	8
1277	1	0	1		1	0	1		1	0	1			3	0	3
1278	4	0	4		4	0	4		5	0	5			13	0	13
1279	8	0	8		12	0	12		23	0	23			43	0	43
1280	1	0	1		5	0	5		5	0	5			11	0	11
1281	3	-2	5		7	0	7		5	0	5			15	-2	17
1282	40	0	40		39	0	39		93	-1	94			172	-1	173
1283	82	0	82		79	0	79		143	-1	144			304	-1	305
1284	76	0	76		60	0	60		90	0	90			226	0	226
1285	18	0	18		32	-1	33		31	0	31			81	-1	82
1286	11	0	11		8	0	8		15	0	15			34	0	34
1287	15	0	15		20	0	20		48	0	48			83	0	83
1288	0	0	0		5	0	5		2	0	2			7	0	7
1289	2	0	2		5	0	5		2	0	2			9	0	9
1290	1	0	1		4	0	4		3	0	3			8	0	8
1291	3	0	3		0	0	0		8	0	8			11	0	11
1292	2	0	2		6	0	6		7	0	7			15	0	15
1293	8	0	8		1	0	1		6	0	6			15	0	15
1294	15	0	15		6	0	6		34	0	34			55	0	55
1295	14	0	14		8	0	8		31	0	31			53	0	53
1296	2	0	2		5	0	5		7	0	7			14	0	14
1297	1	0	1		5	0	5		11	0	11			17	0	17
1298	5	0	5		7	0	7		17	0	17			29	0	29
1299	0	0	0		0	0	0		2	0	2			2	0	2
1300	1	0	1		7	0	7		6	0	6			14	0	14
1301	1	0	1		5	0	5		12	0	12			18	0	18
1302	10	0	10		10	0	10		18	0	18			38	0	38
1303	6	0	6		10	0	10		14	0	14			30	0	30
1304	16	0	16		19	0	19		41	0	41			76	0	76
1305	18	0	18		4	0	4		16	0	16			38	0	38
1306	19	0	19		10	0	10		42	0	42			71	0	71
1307	1	0	1		6	0	6		2	0	2			9	0	9
1308	4	0	4		0	0	0		4	0	4			8	0	8
1309	5	0	5		2	0	2		4	0	4			11	0	11
1310	4	0	4		0	0	0		1	0	1			5	0	5
1311	3	0	3		4	0	4		5	0	5			12	0	12
1312	0	0	0		0	0	0		0	0	0			0	0	0
1313	5	0	5		1	0	1		1	0	1			7	0	7
1314	13	0	13		2	0	2		12	0	12			27	0	27
1315	13	0	13		12	0	12		44	-1	45			69	-1	70
1316	0	0	0		0	0	0		1	0	1			1	0	1
1317	4	0	4		0	0	0		1	0	1			5	0	5
1318	1	0	1		0	0	0		3	0	3			4	0	4
1319	1	0	1		2	0	2		8	0	8			11	0	11
1320	3	0	3		3	0	3		8	-1	9			14	-1	15
1321	14	0	14		8	0	8		55	0	55			77	0	77
1322	4	0	4		7	0	7		12	0	12			23	0	23
1323	4	0	4		6	0	6		16	0	16			26	0	26
1324	15	0	15		14	0	14		46	0	46			75	0	75
1325	14	0	14		4	0	4		37	0	37			55	0	55
1326	6	0	6		1	0	1		4	0	4			11	0	11
1327	0	0	0		1	0	1		2	0	2			3	0	3
1328	6	0	6		3	0	3		9	0	9			18	0	18
1329	11	0	11		2	0	2		13	0	13			26	0	26
1330	12	0	12		19	0	19		29	0	29			60	0	60
1331	29	0	29		21	0	21		55	0	55			105	0	105
1332	23	0	23		31	0	31		45	0	45			99	0	99
1333	8	0	8		16	0	16		11	0	11			35	0	35
1334	71	0	71		62	0	62		82	0	82			215	0	215
1335	7	0	7		12	0	12		18	0	18			37	0	37
1336	9	0	9		9	0	9		13	0	13			31	0	31
1337	6	0	6		6	0	6		15	0	15			27	0	27
1338	10	0	10		13	0	13		21	0	21			44	0	44
1339	33	0	33		27	0	27		74	0	74			134	0	134
1340	5	0	5		1	0	1		3	0	3			9	0	9
1341	1	0	1		0	0	0		2	0	2			3	0	3
1342	32	0	32		25	0	25		82	-1	83			139	-1	140
1343	3	0	3		1	0	1		5	0	5			9	0	9
1344	2	0	2		4	-1	5		5	0	5			11	-1	12
1345	2	0	2		2	0	2		3	0	3			7	0	7
1346	2	0	2		0	0	0		2	0	2			4	0	4
1347	0	0	0		1	0	1		0	0	0			1	0	1
1348	0	0	0		1	0	1		0	0	0			1	0	1
1349	2	0	2		3	0	3		0	0	0			5	0	5
1350	2	0	2		5	0	5		4	0	4			11	0	11
1351	14	0	14		1	0	1		14	0	14			29	0	29
1352	2	0	2		0	0	0		3	0	3			5	0	5
1353	6	0	6		3	0	3		14	0	14			23	0	23
1354	11	0	11		5	0	5		9	0	9			25	0	25
1355	7	0	7		3	0	3		9	0	9			19	0	19
1356	69	-1	70		40	0	40		118	0	118			227	-1	228
1357	16	0	16		19	0	19		21	0	21			56	0	56
1358	17	0	17		10	0	10		24	0	24			51	0	51
1359	5	0	5		1	0	1		7	0	7			13	0	13
1360	6	0	6		3	0	3		9	-2	11			18	-2	20
1361	1	-1	2		5	0	5		4	0	4			10	-1	11
1362	5	0	5		0	0	0		3	0	3			8	0	8
1363	8	0	8		5	0	5		13	0	13			26	0	26
1364	12	0	12		5	0	5		6	0	6			23	0	23
1365	10	0	10		7	0	7		25	0	25			42	0	42
1366	22	0	22		22	0	22		63	0	63			107	0	107
1367	4	0	4		7	0	7		11	0	11			22	0	22
1368	10	0	10		8	0	8		21	0	21			39	0	39
1369	2	0	2		4	0	4		3	0	3			9	0	9
1370	4	0	4		2	0	2		5	0	5			11	0	11
1371	1	0	1		0	0	0		2	0	2			3	0	3
1372	2	0	2		4	0	4		3	0	3			9	0	9
1373	7	0	7		2	0	2		5	0	5			14	0	14
1374	8	0	8		3	0	3		23	0	23			34	0	34
1375	12	0	12		12	0	12		19	0	19			43	0	43
1376	7	0	7		4	0	4		10	0	10			21	0	21
1377	5	0	5		9	0	9		2	0	2			16	0	16
1378	3	0	3		0	0	0		1	0	1			4	0	4
1379	8	0	8		7	0	7		8	0	8			23	0	23
1380	2	0	2		0	0	0		0	0	0			2	0	2
1381	0	0	0		2	0	2		4	0	4			6	0	6
1382	1	0	1		0	0	0		0	0	0			1	0	1
1383	12	0	12		4	0	4		14	0	14			30	0	30
1384	2	0	2		2	0	2		3	0	3			7	0	7
1385	2	0	2		2	0	2		3	0	3			7	0	7
1386	3	0	3		1	0	1		3	0	3			7	0	7
1387	3	0	3		0	0	0		2	0	2			5	0	5
1388	11	0	11		2	0	2		12	0	12			25	0	25
1389	2	0	2		2	0	2		6	0	6			10	0	10
1390	8	0	8		7	0	7		10	0	10			25	0	25
1391	9	0	9		8	0	8		12	0	12			29	0	29
1392	6	0	6		8	0	8		12	-1	13			26	-1	27
1393	2	0	2		2	0	2		5	0	5			9	0	9
1394	11	-1	12		15	0	15		25	0	25			51	-1	52
1395	3	0	3		1	0	1		2	0	2			6	0	6
1396	3	0	3		8	0	8		12	0	12			23	0	23
1397	0	0	0		3	0	3		5	0	5			8	0	8
1398	9	0	9		10	0	10		27	0	27			46	0	46
1399	33	0	33		55	0	55		95	0	95			183	0	183
1400	96	0	96		59	0	59		144	0	144			299	0	299
1401	30	0	30		25	0	25		47	0	47			102	0	102
1402	24	0	24		4	0	4		19	0	19			47	0	47
1403	12	-1	13		16	0	16		33	0	33			61	-1	62
1404	23	0	23		8	-1	9		34	0	34			65	-1	66
1405	9	0	9		5	0	5		11	0	11			25	0	25
1406	17	0	17		10	0	10		23	0	23			50	0	50
1407	17	0	17		6	0	6		10	-1	11			33	-1	34
1408	8	0	8		10	0	10		16	0	16			34	0	34
1409	7	0	7		3	0	3		6	0	6			16	0	16
1410	2	0	2		2	0	2		4	0	4			8	0	8
1411	2	0	2		2	0	2		7	0	7			11	0	11
1412	4	0	4		2	0	2		5	0	5			11	0	11
1413	59	0	59		54	0	54		90	0	90			203	0	203
1414	5	0	5		5	0	5		1	0	1			11	0	11
1415	6	0	6		4	0	4		24	0	24			34	0	34
1416	2	0	2		4	0	4		4	0	4			10	0	10
1417	20	0	20		7	0	7		31	0	31			58	0	58
1418	24	0	24		26	0	26		38	0	38			88	0	88
1419	4	0	4		9	0	9		6	0	6			19	0	19
1420	6	0	6		10	0	10		32	0	32			48	0	48
1421	3	0	3		1	0	1		10	0	10			14	0	14
1422	2	0	2		4	0	4		10	0	10			16	0	16
1423	1	0	1		0	0	0		4	0	4			5	0	5
1424	2	0	2		0	0	0		3	0	3			5	0	5
1425	2	0	2		1	0	1		6	0	6			9	0	9
1426	5	0	5		3	0	3		13	0	13			21	0	21
1427	4	0	4		1	-1	2		7	0	7			12	-1	13
1428	15	0	15		9	0	9		28	0	28			52	0	52
1429	20	0	20		10	0	10		57	0	57			87	0	87
1430	3	0	3		1	0	1		1	0	1			5	0	5
1431	20	-2	22		9	0	9		30	0	30			59	-2	61
1432	1	0	1		4	0	4		17	0	17			22	0	22
1433	4	0	4		4	0	4		1	0	1			9	0	9
1434	6	0	6		3	0	3		5	0	5			14	0	14
1435	11	0	11		13	0	13		11	0	11			35	0	35
1436	8	0	8		15	0	15		20	0	20			43	0	43
1437	9	0	9		6	0	6		6	0	6			21	0	21
1438	22	0	22		18	0	18		39	0	39			79	0	79
1439	2	0	2		7	0	7		10	0	10			19	0	19
1440	11	0	11		1	0	1		2	0	2			14	0	14
1441	0	0	0		1	0	1		0	0	0			1	0	1
1442	3	0	3		2	0	2		5	0	5			10	0	10
1443	3	0	3		3	0	3		2	0	2			8	0	8
1444	0	0	0		1	0	1		2	0	2			3	0	3
1445	2	0	2		5	0	5		2	0	2			9	0	9
1446	1	0	1		4	0	4		3	0	3			8	0	8
1447	20	0	20		9	0	9		23	0	23			52	0	52
1448	12	0	12		16	0	16		16	0	16			44	0	44
1449	3	0	3		1	0	1		4	0	4			8	0	8
1450	1	0	1		0	0	0		3	0	3			4	0	4
1451	1	0	1		0	0	0		1	0	1			2	0	2
1452	0	0	0		1	0	1		0	0	0			1	0	1
1453	0	0	0		0	0	0		4	0	4			4	0	4
1454	6	0	6		9	0	9		21	0	21			36	0	36
1455	5	0	5		9	0	9		16	0	16			30	0	30
1456	1	0	1		6	0	6		4	0	4			11	0	11
1457	24	0	24		20	0	20		21	0	21			65	0	65
1458	14	0	14		5	0	5		18	0	18			37	0	37
1459	6	0	6		7	0	7		9	0	9			22	0	22
1460	2	0	2		2	0	2		6	0	6			10	0	10
1461	0	0	0		3	0	3		0	0	0			3	0	3
1462	19	0	19		18	0	18		30	0	30			67	0	67
1463	2	0	2		5	0	5		9	0	9			16	0	16
1464	0	0	0		4	0	4		2	0	2			6	0	6
1465	6	0	6		5	0	5		3	-2	5			14	-2	16
1466	4	0	4		1	0	1		1	0	1			6	0	6
1467	2	0	2		2	0	2		2	0	2			6	0	6
1468	16	0	16		6	0	6		22	0	22			44	0	44
1469	0	0	0		0	0	0		1	0	1			1	0	1
1470	3	0	3		8	0	8		14	0	14			25	0	25
1471	0	0	0		3	0	3		6	0	6			9	0	9
1472	2	-2	4		1	0	1		3	0	3			6	-2	8
1473	2	0	2		0	0	0		2	-3	5			4	-3	7
1474	15	0	15		5	0	5		12	0	12			32	0	32
1475	3	0	3		2	0	2		7	0	7			12	0	12
1476	0	0	0		0	0	0		0	0	0			0	0	0
1477	4	0	4		9	0	9		3	0	3			16	0	16
1478	20	0	20		8	0	8		24	0	24			52	0	52
1479	6	0	6		8	0	8		7	0	7			21	0	21
1480	8	0	8		3	0	3		12	-1	13			23	-1	24
1481	19	0	19		12	0	12		29	0	29			60	0	60
1482	27	0	27		24	0	24		46	0	46			97	0	97
1483	24	-1	25		11	0	11		33	0	33			68	-1	69
1484	2	0	2		3	0	3		2	0	2			7	0	7
1485	4	0	4		8	0	8		9	0	9			21	0	21
1486	7	0	7		5	0	5		4	0	4			16	0	16
1487	1	0	1		4	0	4		0	0	0			5	0	5
1488	1	0	1		3	0	3		5	0	5			9	0	9
1489	6	0	6		12	0	12		24	0	24			42	0	42
1490	1	0	1		0	0	0		1	0	1			2	0	2
1491	3	0	3		3	0	3		20	0	20			26	0	26
1492	10	0	10		6	0	6		26	-1	27			42	-1	43
1493	3	0	3		4	0	4		7	0	7			14	0	14
1494	4	0	4		2	-1	3		4	0	4			10	-1	11
1495	27	0	27		24	0	24		43	0	43			94	0	94
1496	9	0	9		10	0	10		9	0	9			28	0	28
1497	1	0	1		2	0	2		7	0	7			10	0	10
1498	0	0	0		0	0	0		0	0	0			0	0	0
1499	5	0	5		7	0	7		10	0	10			22	0	22
1500	1	0	1		2	0	2		5	0	5			8	0	8
1501	8	0	8		5	0	5		12	0	12			25	0	25
1502	44	0	44		21	0	21		47	0	47			112	0	112
1503	15	0	15		8	0	8		9	0	9			32	0	32
1504	0	0	0		0	0	0		0	0	0			0	0	0
1505	0	0	0		1	0	1		5	0	5			6	0	6
1506	10	0	10		12	0	12		24	0	24			46	0	46
1507	4	0	4		2	0	2		2	0	2			8	0	8
1508	5	0	5		9	0	9		10	0	10			24	0	24
1509	0	0	0		5	0	5		2	0	2			7	0	7
1510	35	0	35		18	0	18		45	0	45			98	0	98
1511	39	0	39		42	0	42		43	0	43			124	0	124
1512	10	0	10		18	0	18		18	0	18			46	0	46
1513	7	0	7		7	0	7		7	0	7			21	0	21
1514	9	0	9		5	0	5		9	0	9			23	0	23
1515	6	0	6		6	0	6		13	0	13			25	0	25
1516	11	0	11		0	0	0		10	0	10			21	0	21
1517	8	0	8		4	0	4		11	0	11			23	0	23
1518	5	0	5		2	0	2		7	0	7			14	0	14
1519	20	0	20		21	0	21		27	-1	28			68	-1	69
1520	4	0	4		5	0	5		2	0	2			11	0	11
1521	16	0	16		19	0	19		31	0	31			66	0	66
1522	20	0	20		13	0	13		18	0	18			51	0	51
1523	7	0	7		3	0	3		2	0	2			12	0	12
1524	23	0	23		21	0	21		25	0	25			69	0	69
1525	11	0	11		8	0	8		10	0	10			29	0	29
1526	4	0	4		7	0	7		15	0	15			26	0	26
1527	7	0	7		6	0	6		19	0	19			32	0	32
1528	12	0	12		5	0	5		15	0	15			32	0	32
1529	13	0	13		10	0	10		37	0	37			60	0	60
1530	12	0	12		13	0	13		13	0	13			38	0	38
1531	39	0	39		36	0	36		51	0	51			126	0	126
1532	24	0	24		26	0	26		34	0	34			84	0	84
1533	38	0	38		36	0	36		34	0	34			108	0	108
1534	54	0	54		46	0	46		97	-1	98			197	-1	198
1535	13	0	13		8	0	8		21	0	21			42	0	42
1536	16	0	16		15	0	15		22	0	22			53	0	53
1537	31	0	31		34	0	34		52	0	52			117	0	117
1538	0	0	0		1	0	1		2	0	2			3	0	3
1539	3	0	3		2	0	2		4	0	4			9	0	9
1540	0	-1	1		1	0	1		0	0	0			1	-1	2
1541	12	0	12		14	0	14		17	-1	18			43	-1	44
1542	32	0	32		15	0	15		33	0	33			80	0	80
1543	5	0	5		7	0	7		5	0	5			17	0	17
1544	11	0	11		9	0	9		7	0	7			27	0	27
1545	5	0	5		6	0	6		15	0	15			26	0	26
1546	5	-1	6		1	0	1		7	0	7			13	-1	14
1547	4	0	4		5	0	5		11	-1	12			20	-1	21
1548	8	0	8		4	0	4		16	0	16			28	0	28
1549	31	0	31		38	0	38		68	0	68			137	0	137
1550	89	0	89		62	0	62		128	0	128			279	0	279
1551	56	0	56		58	0	58		102	0	102			216	0	216
1552	30	0	30		17	0	17		48	0	48			95	0	95
1553	15	0	15		4	0	4		8	0	8			27	0	27
1554	2	-1	3		11	0	11		17	-1	18			30	-2	32
1555	4	0	4		4	0	4		10	0	10			18	0	18
1556	19	0	19		15	0	15		23	0	23			57	0	57
1557	3	0	3		4	0	4		3	0	3			10	0	10
1558	1	0	1		8	0	8		9	0	9			18	0	18
1559	30	0	30		18	0	18		23	0	23			71	0	71
1560	40	0	40		28	0	28		58	0	58			126	0	126
1561	13	0	13		10	0	10		4	0	4			27	0	27
1562	31	0	31		18	0	18		23	0	23			72	0	72
1563	26	0	26		22	0	22		26	0	26			74	0	74
1564	6	0	6		2	0	2		9	0	9			17	0	17
1565	4	0	4		6	0	6		4	0	4			14	0	14
1566	2	-1	3		0	0	0		3	0	3			5	-1	6
1567	11	0	11		7	0	7		13	0	13			31	0	31
1568	2	0	2		0	0	0		4	0	4			6	0	6
1569	23	0	23		22	0	22		33	0	33			78	0	78
1570	6	0	6		3	0	3		0	0	0			9	0	9
1571	4	0	4		3	0	3		4	0	4			11	0	11
1572	18	0	18		28	0	28		21	0	21			67	0	67
1573	18	0	18		23	0	23		31	-3	34			72	-3	75
1574	2	0	2		1	0	1		1	0	1			4	0	4
1575	5	-1	6		9	0	9		2	0	2			16	-1	17
1576	10	0	10		5	0	5		17	0	17			32	0	32
1577	23	0	23		6	0	6		30	0	30			59	0	59
1578	7	0	7		10	0	10		9	0	9			26	0	26
1579	20	0	20		9	0	9		14	0	14			43	0	43
1580	10	0	10		11	0	11		11	0	11			32	0	32
1581	35	0	35		23	0	23		16	0	16			74	0	74
1582	17	-1	18		10	0	10		33	0	33			60	-1	61
1583	52	0	52		46	0	46		77	0	77			175	0	175
1584	9	0	9		6	0	6		10	0	10			25	0	25
1585	17	-1	18		17	0	17		26	0	26			60	-1	61
1586	10	-1	11		8	0	8		7	0	7			25	-1	26
1587	6	0	6		10	0	10		17	0	17			33	0	33
1588	41	0	41		59	0	59		73	0	73			173	0	173
1589	0	0	0		0	0	0		3	0	3			3	0	3
1590	46	0	46		35	0	35		83	0	83			164	0	164
1591	8	0	8		10	0	10		10	0	10			28	0	28
1592	13	0	13		14	0	14		21	0	21			48	0	48
1593	33	0	33		34	0	34		50	0	50			117	0	117
1594	3	0	3		1	0	1		1	0	1			5	0	5
1595	0	0	0		2	0	2		4	0	4			6	0	6
1596	2	0	2		2	0	2		6	0	6			10	0	10
1597	13	0	13		6	0	6		9	0	9			28	0	28
1598	1	0	1		3	0	3		3	0	3			7	0	7
1599	7	0	7		12	0	12		13	0	13			32	0	32
1600	8	0	8		4	0	4		14	0	14			26	0	26
1601	2	0	2		4	0	4		5	0	5			11	0	11
1602	11	0	11		4	0	4		17	0	17			32	0	32
1603	16	0	16		4	0	4		15	0	15			35	0	35
1604	40	0	40		28	0	28		48	0	48			116	0	116
1605	53	0	53		49	0	49		85	0	85			187	0	187
1606	26	0	26		17	0	17		30	0	30			73	0	73
1607	0	0	0		2	0	2		4	0	4			6	0	6
1608	41	0	41		38	0	38		78	0	78			157	0	157
1609	7	0	7		2	0	2		16	0	16			25	0	25
1610	4	0	4		6	0	6		10	0	10			20	0	20
1611	21	0	21		10	0	10		47	0	47			78	0	78
1612	21	0	21		10	0	10		29	0	29			60	0	60
1613	40	0	40		62	0	62		97	0	97			199	0	199
1614	1	0	1		0	0	0		0	0	0			1	0	1
1615	16	0	16		8	0	8		28	0	28			52	0	52
1616	2	0	2		4	0	4		3	0	3			9	0	9
1617	1	0	1		7	0	7		4	0	4			12	0	12
1618	1	0	1		0	0	0		0	0	0			1	0	1
1619	22	0	22		25	0	25		24	0	24			71	0	71
1620	43	0	43		33	0	33		58	0	58			134	0	134
1621	17	0	17		15	0	15		13	0	13			45	0	45
1622	128	0	128		71	0	71		108	0	108			307	0	307
1623	196	0	196		149	0	149		174	0	174			519	0	519
1624	194	-2	196		180	0	180		175	0	175			549	-2	551
1625	175	0	175		136	0	136		150	0	150			461	0	461
1626	31	0	31		30	0	30		32	0	32			93	0	93
1627	121	0	121		82	0	82		84	0	84			287	0	287
1628	12	0	12		9	0	9		11	0	11			32	0	32
1629	10	0	10		13	0	13		21	0	21			44	0	44
1630	2	0	2		4	0	4		1	0	1			7	0	7
1631	26	0	26		21	0	21		23	0	23			70	0	70
1632	38	0	38		24	0	24		53	0	53			115	0	115
1633	7	0	7		3	0	3		8	0	8			18	0	18
1634	23	0	23		14	0	14		45	-2	47			82	-2	84
1635	9	-2	11		4	0	4		7	0	7			20	-2	22
1636	5	0	5		3	0	3		12	0	12			20	0	20
1637	12	0	12		13	0	13		17	0	17			42	0	42
1638	1	0	1		7	0	7		4	0	4			12	0	12
1639	1	0	1		1	0	1		7	0	7			9	0	9
1640	23	0	23		8	0	8		32	0	32			63	0	63
1641	6	0	6		3	0	3		7	0	7			16	0	16
1642	3	0	3		1	0	1		1	0	1			5	0	5
1643	5	0	5		7	0	7		10	0	10			22	0	22
1644	1	0	1		0	0	0		7	0	7			8	0	8
1645	23	0	23		10	0	10		35	0	35			68	0	68
1646	7	0	7		10	0	10		28	0	28			45	0	45
1647	20	0	20		17	0	17		35	-2	37			72	-2	74
1648	8	0	8		7	0	7		2	0	2			17	0	17
1649	12	0	12		22	0	22		19	0	19			53	0	53
1650	19	0	19		22	0	22		52	0	52			93	0	93
1651	17	0	17		12	0	12		42	0	42			71	0	71
1652	8	0	8		19	0	19		28	0	28			55	0	55
1653	6	0	6		6	0	6		14	0	14			26	0	26
1654	14	0	14		4	0	4		28	0	28			46	0	46
1655	11	0	11		7	0	7		12	0	12			30	0	30
1656	24	0	24		23	0	23		32	0	32			79	0	79
1657	5	0	5		1	0	1		6	0	6			12	0	12
1658	2	0	2		6	0	6		3	0	3			11	0	11
1659	5	0	5		5	0	5		7	0	7			17	0	17
1660	9	0	9		11	0	11		24	0	24			44	0	44
1661	11	0	11		2	0	2		7	0	7			20	0	20
1662	16	0	16		25	0	25		24	0	24			65	0	65
1663	11	0	11		9	0	9		15	0	15			35	0	35
1664	14	0	14		17	0	17		26	0	26			57	0	57
1665	2	0	2		1	0	1		8	0	8			11	0	11
1666	7	0	7		4	0	4		4	0	4			15	0	15
1667	18	0	18		21	0	21		34	0	34			73	0	73
1668	30	0	30		33	0	33		49	-1	50			112	-1	113
1669	6	0	6		12	0	12		12	0	12			30	0	30
1670	32	0	32		23	0	23		45	0	45			100	0	100
1671	131	0	131		108	0	108		166	0	166			405	0	405
1672	29	0	29		23	0	23		36	0	36			88	0	88
1673	71	0	71		51	0	51		123	0	123			245	0	245
1674	83	0	83		77	0	77		86	0	86			246	0	246
1675	30	0	30		25	0	25		52	0	52			107	0	107
1676	5	0	5		2	0	2		4	0	4			11	0	11
1677	6	0	6		11	0	11		13	0	13			30	0	30
1678	34	0	34		13	0	13		27	0	27			74	0	74
1679	6	0	6		12	0	12		13	0	13			31	0	31
1680	15	0	15		7	0	7		6	0	6			28	0	28
1681	2	0	2		0	0	0		2	0	2			4	0	4
1682	7	0	7		6	0	6		15	0	15			28	0	28
1683	35	0	35		37	0	37		55	0	55			127	0	127
1684	31	0	31		35	0	35		51	0	51			117	0	117
1685	7	0	7		1	0	1		11	0	11			19	0	19
1686	18	0	18		9	0	9		35	0	35			62	0	62
1687	9	0	9		13	0	13		18	0	18			40	0	40
1688	3	0	3		1	0	1		8	0	8			12	0	12
1689	17	0	17		13	0	13		22	0	22			52	0	52
1690	25	0	25		23	0	23		17	0	17			65	0	65
1691	16	0	16		19	0	19		25	0	25			60	0	60
1692	5	0	5		4	0	4		6	0	6			15	0	15
1693	40	-1	41		30	0	30		60	0	60			130	-1	131
1694	15	0	15		18	0	18		18	0	18			51	0	51
1695	97	0	97		66	0	66		143	0	143			306	0	306
1696	52	0	52		73	0	73		93	-1	94			218	-1	219
1697	17	0	17		13	0	13		8	0	8			38	0	38
1698	51	0	51		42	-1	43		65	0	65			158	-1	159
1699	6	0	6		4	0	4		5	0	5			15	0	15
1700	2	0	2		7	0	7		1	0	1			10	0	10
1701	15	0	15		25	0	25		44	0	44			84	0	84
1702	35	0	35		30	0	30		68	0	68			133	0	133
1703	9	0	9		14	0	14		5	0	5			28	0	28
1704	0	0	0		1	0	1		4	0	4			5	0	5
1705	23	0	23		21	0	21		31	0	31			75	0	75
1706	7	0	7		9	0	9		26	0	26			42	0	42
1707	16	0	16		7	0	7		29	0	29			52	0	52
1708	7	0	7		14	0	14		28	0	28			49	0	49
1709	43	0	43		38	0	38		116	0	116			197	0	197
1710	11	0	11		7	0	7		18	0	18			36	0	36
1711	6	0	6		4	0	4		6	0	6			16	0	16
1712	1	0	1		1	0	1		6	0	6			8	0	8
1713	19	0	19		12	0	12		12	0	12			43	0	43
1714	2	0	2		10	0	10		19	0	19			31	0	31
1715	22	0	22		13	0	13		24	0	24			59	0	59
1716	7	0	7		1	0	1		10	0	10			18	0	18
1717	5	0	5		7	0	7		10	0	10			22	0	22
1718	3	0	3		5	0	5		15	0	15			23	0	23
1719	1	0	1		9	0	9		15	0	15			25	0	25
1720	10	0	10		11	0	11		14	0	14			35	0	35
1721	4	0	4		1	0	1		5	0	5			10	0	10
1722	20	0	20		6	0	6		14	0	14			40	0	40
1723	5	0	5		3	0	3		5	0	5			13	0	13
1724	1	0	1		2	0	2		4	0	4			7	0	7
1725	6	0	6		4	0	4		2	0	2			12	0	12
1726	2	0	2		6	0	6		8	0	8			16	0	16
1727	12	0	12		18	0	18		25	0	25			55	0	55
1728	15	0	15		11	0	11		19	-1	20			45	-1	46
1729	15	0	15		8	0	8		18	0	18			41	0	41
1730	34	0	34		33	0	33		27	0	27			94	0	94
1731	11	0	11		2	0	2		18	0	18			31	0	31
1732	23	0	23		17	0	17		31	0	31			71	0	71
1733	24	0	24		17	0	17		29	0	29			70	0	70
1734	51	0	51		54	0	54		50	0	50			155	0	155
1735	74	0	74		65	0	65		130	0	130			269	0	269
1736	80	0	80		80	0	80		122	0	122			282	0	282
1737	32	0	32		33	0	33		34	0	34			99	0	99
1738	24	0	24		25	0	25		33	0	33			82	0	82
1739	20	0	20		21	0	21		30	0	30			71	0	71
1740	45	0	45		56	0	56		41	0	41			142	0	142
1741	6	0	6		5	0	5		4	0	4			15	0	15
1742	11	0	11		11	0	11		32	0	32			54	0	54
1743	19	0	19		37	0	37		39	0	39			95	0	95
1744	69	-1	70		80	0	80		89	0	89			238	-1	239
1745	66	0	66		77	0	77		53	0	53			196	0	196
1746	9	0	9		11	0	11		12	0	12			32	0	32
1747	22	0	22		13	0	13		30	0	30			65	0	65
1748	92	0	92		93	0	93		119	0	119			304	0	304
1749	24	0	24		40	0	40		39	0	39			103	0	103
1750	167	0	167		127	0	127		167	0	167			461	0	461
1751	46	0	46		58	0	58		131	0	131			235	0	235
1752	380	0	380		271	0	271		511	0	511			1162	0	1162
1753	38	0	38		55	0	55		64	0	64			157	0	157
1754	43	0	43		35	0	35		63	0	63			141	0	141
1755	42	0	42		40	0	40		54	0	54			136	0	136
1756	50	0	50		53	0	53		67	0	67			170	0	170
1757	336	0	336		370	0	370		541	0	541			1247	0	1247
1758	89	0	89		86	0	86		120	0	120			295	0	295
1759	234	0	234		251	0	251		397	0	397			882	0	882
1760	21	0	21		14	0	14		28	0	28			63	0	63
1761	36	0	36		42	0	42		45	0	45			123	0	123
1762	8	0	8		7	0	7		22	0	22			37	0	37
1763	23	0	23		28	0	28		28	0	28			79	0	79
1764	149	0	149		208	0	208		229	0	229			586	0	586
1765	3	0	3		7	0	7		1	0	1			11	0	11
1766	53	0	53		44	0	44		65	0	65			162	0	162
1767	17	0	17		19	0	19		10	0	10			46	0	46
1768	21	0	21		17	0	17		21	0	21			59	0	59
1769	58	0	58		46	0	46		71	0	71			175	0	175
1770	85	0	85		94	0	94		172	0	172			351	0	351
1771	94	0	94		89	0	89		104	0	104			287	0	287
1772	523	0	523		554	0	554		661	0	661			1738	0	1738
1773	175	0	175		189	0	189		214	0	214			578	0	578
1774	16	0	16		21	0	21		19	0	19			56	0	56
1775	21	0	21		21	0	21		23	0	23			65	0	65
1776	46	0	46		36	0	36		36	0	36			118	0	118
1777	29	0	29		40	0	40		34	0	34			103	0	103
1778	73	0	73		76	0	76		154	0	154			303	0	303
1779	15	0	15		35	0	35		27	0	27			77	0	77
1780	73	0	73		79	0	79		76	-1	77			228	-1	229
1781	303	0	303		357	0	357		418	-1	419			1078	-1	1079
1782	212	0	212		216	0	216		344	0	344			772	0	772
1783	131	0	131		162	-1	163		213	0	213			506	-1	507
1784	40	0	40		41	0	41		37	0	37			118	0	118
1785	32	0	32		22	0	22		30	0	30			84	0	84
1786	136	0	136		150	0	150		165	0	165			451	0	451
1787	63	0	63		70	0	70		82	0	82			215	0	215
1788	310	0	310		278	0	278		477	0	477			1065	0	1065
1789	103	0	103		84	0	84		120	0	120			307	0	307
1790	80	0	80		48	0	48		70	0	70			198	0	198
1791	135	0	135		134	0	134		127	-1	128			396	-1	397
1792	28	0	28		15	0	15		30	0	30			73	0	73
1793	22	0	22		29	0	29		39	0	39			90	0	90
1794	2	0	2		1	0	1		0	0	0			3	0	3
1795	3	0	3		12	0	12		4	0	4			19	0	19
1796	8	0	8		15	0	15		7	0	7			30	0	30
1797	12	0	12		7	0	7		5	0	5			24	0	24
1798	55	0	55		76	0	76		47	0	47			178	0	178
1799	58	0	58		61	0	61		87	0	87			206	0	206
1800	80	0	80		128	0	128		86	0	86			294	0	294
1801	109	0	109		144	0	144		98	0	98			351	0	351
1802	591	0	591		423	0	423		671	0	671			1685	0	1685
1803	68	0	68		91	0	91		93	0	93			252	0	252
1804	35	0	35		48	0	48		60	0	60			143	0	143
1805	43	0	43		41	0	41		65	0	65			149	0	149
1806	75	0	75		103	0	103		112	0	112			290	0	290
1807	140	0	140		170	0	170		238	0	238			548	0	548
1808	97	0	97		109	0	109		155	0	155			361	0	361
1809	328	0	328		395	0	395		522	0	522			1245	0	1245
1810	60	0	60		101	0	101		116	0	116			277	0	277
1811	21	0	21		26	0	26		11	0	11			58	0	58
1812	24	0	24		42	0	42		56	0	56			122	0	122
1813	21	0	21		20	0	20		25	0	25			66	0	66
1814	265	0	265		239	0	239		394	-1	395			898	-1	899
1815	29	0	29		18	0	18		50	0	50			97	0	97
1816	37	0	37		54	0	54		68	0	68			159	0	159
1817	61	-1	62		56	0	56		90	0	90			207	-1	208
1818	218	0	218		158	0	158		360	0	360			736	0	736
1819	106	0	106		80	0	80		127	0	127			313	0	313
1820	34	0	34		40	0	40		30	0	30			104	0	104
1821	74	0	74		68	0	68		94	0	94			236	0	236
1822	37	0	37		35	0	35		44	0	44			116	0	116
1823	27	0	27		43	0	43		32	0	32			102	0	102
1824	30	0	30		33	0	33		53	0	53			116	0	116
1825	16	0	16		12	0	12		9	0	9			37	0	37
1826	50	0	50		42	0	42		89	0	89			181	0	181
1827	30	0	30		16	0	16		26	0	26			72	0	72
1828	67	0	67		91	0	91		167	0	167			325	0	325
1829	338	0	338		357	0	357		635	0	635			1330	0	1330
1830	205	0	205		166	0	166		224	0	224			595	0	595
1831	433	0	433		434	0	434		573	0	573			1440	0	1440
1832	22	0	22		14	0	14		16	0	16			52	0	52
1833	122	0	122		84	0	84		124	0	124			330	0	330
1834	52	0	52		65	0	65		46	0	46			163	0	163
1835	205	0	205		241	-1	242		272	0	272			718	-1	719
1836	413	0	413		440	-1	441		572	-2	574			1425	-3	1428
1837	126	0	126		128	0	128		253	0	253			507	0	507
1838	82	0	82		67	0	67		80	0	80			229	0	229
1839	18	0	18		48	0	48		66	0	66			132	0	132
1840	14	0	14		14	0	14		27	0	27			55	0	55
1841	18	0	18		36	0	36		41	0	41			95	0	95
1842	5	0	5		7	0	7		7	0	7			19	0	19
1843	4	0	4		5	0	5		8	0	8			17	0	17
1844	15	0	15		36	0	36		17	0	17			68	0	68
1845	107	-1	108		127	0	127		190	0	190			424	-1	425
1846	39	0	39		34	0	34		69	0	69			142	0	142
1847	45	0	45		49	0	49		119	0	119			213	0	213
1848	21	0	21		25	0	25		29	0	29			75	0	75
1849	47	0	47		58	0	58		94	0	94			199	0	199
1850	23	0	23		17	0	17		41	0	41			81	0	81
1851	33	0	33		32	0	32		62	0	62			127	0	127
1852	10	0	10		15	0	15		35	0	35			60	0	60
1853	38	0	38		40	0	40		53	0	53			131	0	131
1854	28	0	28		34	0	34		47	0	47			109	0	109
1855	13	0	13		11	0	11		17	0	17			41	0	41
1856	24	0	24		25	0	25		49	0	49			98	0	98
1857	36	0	36		52	0	52		82	0	82			170	0	170
1858	44	0	44		37	0	37		47	0	47			128	0	128
1859	17	0	17		25	0	25		39	0	39			81	0	81
1860	110	-1	111		114	0	114		174	0	174			398	-1	399
1861	174	0	174		171	-1	172		260	0	260			605	-1	606
1862	541	0	541		505	0	505		751	0	751			1797	0	1797
1863	156	0	156		189	0	189		159	0	159			504	0	504
1864	424	0	424		393	0	393		436	0	436			1253	0	1253
1865	486	0	486		431	-1	432		370	0	370			1287	-1	1288
1866	62	0	62		61	0	61		77	0	77			200	0	200
1867	83	0	83		109	0	109		118	0	118			310	0	310
1868	118	0	118		130	0	130		146	0	146			394	0	394
1869	77	0	77		49	0	49		62	0	62			188	0	188
1870	12	0	12		15	0	15		11	0	11			38	0	38
1871	10	0	10		17	0	17		7	0	7			34	0	34
1872	72	0	72		90	0	90		132	0	132			294	0	294
1873	53	0	53		80	0	80		51	0	51			184	0	184
1874	383	0	383		395	0	395		712	0	712			1490	0	1490
1875	102	0	102		131	0	131		112	0	112			345	0	345
1876	169	0	169		195	0	195		241	-1	242			605	-1	606
1877	719	0	719		791	0	791		733	-1	734			2243	-1	2244
1878	187	0	187		177	0	177		117	0	117			481	0	481
1879	215	0	215		176	0	176		210	-1	211			601	-1	602
1880	32	0	32		23	-1	24		23	0	23			78	-1	79
1881	13	0	13		12	0	12		6	0	6			31	0	31
1882	200	0	200		164	0	164		240	0	240			604	0	604
1883	48	0	48		49	0	49		51	0	51			148	0	148
1884	31	0	31		57	0	57		53	0	53			141	0	141
1885	30	0	30		34	0	34		48	0	48			112	0	112
1886	7	0	7		5	-1	6		18	0	18			30	-1	31
1887	14	0	14		28	0	28		40	-1	41			82	-1	83
1888	14	0	14		15	0	15		23	0	23			52	0	52
1889	35	0	35		39	0	39		34	-1	35			108	-1	109
1890	4	0	4		7	0	7		4	0	4			15	0	15
1891	9	0	9		5	0	5		11	0	11			25	0	25
1892	77	0	77		107	0	107		139	0	139			323	0	323
1893	8	-1	9		10	0	10		13	0	13			31	-1	32
1894	43	0	43		33	0	33		42	0	42			118	0	118
1895	13	0	13		9	0	9		19	0	19			41	0	41
1896	30	0	30		35	0	35		33	0	33			98	0	98
1897	67	0	67		72	0	72		131	0	131			270	0	270
1898	14	0	14		23	0	23		32	0	32			69	0	69
1899	56	0	56		88	0	88		158	0	158			302	0	302
1900	15	0	15		23	0	23		19	0	19			57	0	57
1901	41	0	41		43	0	43		45	-2	47			129	-2	131
1902	30	0	30		23	0	23		25	0	25			78	0	78
1903	90	0	90		71	0	71		95	0	95			256	0	256
1904	117	0	117		161	0	161		219	0	219			497	0	497
1905	124	0	124		165	0	165		200	0	200			489	0	489
1906	18	0	18		34	0	34		47	0	47			99	0	99
1907	21	0	21		28	0	28		37	0	37			86	0	86
1908	89	0	89		130	0	130		198	0	198			417	0	417
1909	91	0	91		93	0	93		180	0	180			364	0	364
1910	11	0	11		14	0	14		14	0	14			39	0	39
1911	43	0	43		30	0	30		68	0	68			141	0	141
1912	28	0	28		25	0	25		26	0	26			79	0	79
1913	6	0	6		6	0	6		7	0	7			19	0	19
1914	23	0	23		29	0	29		31	0	31			83	0	83
1915	38	0	38		44	0	44		56	0	56			138	0	138
1916	132	0	132		127	-1	128		184	0	184			443	-1	444
1917	10	0	10		9	0	9		17	0	17			36	0	36
1918	73	0	73		129	-1	130		250	0	250			452	-1	453
1919	49	0	49		50	0	50		124	-3	127			223	-3	226
1920	11	0	11		16	0	16		15	0	15			42	0	42
1921	17	0	17		24	0	24		34	0	34			75	0	75
1922	80	0	80		92	0	92		167	0	167			339	0	339
1923	67	0	67		97	0	97		158	0	158			322	0	322
1924	234	0	234		166	0	166		376	0	376			776	0	776
1925	132	0	132		143	-1	144		234	0	234			509	-1	510
1926	72	0	72		76	-1	77		111	0	111			259	-1	260
1927	23	0	23		26	-1	27		34	0	34			83	-1	84
1928	21	0	21		30	0	30		41	0	41			92	0	92
1929	14	0	14		6	0	6		21	0	21			41	0	41
1930	13	0	13		20	0	20		35	0	35			68	0	68
1931	39	-1	40		54	-1	55		67	0	67			160	-2	162
1932	29	0	29		35	0	35		40	0	40			104	0	104
1933	8	0	8		18	0	18		18	0	18			44	0	44
1934	13	0	13		15	0	15		9	0	9			37	0	37
1935	29	0	29		40	0	40		94	0	94			163	0	163
1936	96	-1	97		152	0	152		168	-1	169			416	-2	418
1937	47	0	47		106	0	106		99	0	99			252	0	252
1938	25	0	25		28	0	28		15	0	15			68	0	68
1939	19	0	19		25	0	25		50	0	50			94	0	94
1940	5	0	5		12	0	12		23	0	23			40	0	40
1941	104	0	104		148	0	148		147	0	147			399	0	399
1942	66	0	66		46	0	46		105	0	105			217	0	217
1943	132	0	132		137	0	137		200	0	200			469	0	469
1944	136	0	136		147	0	147		215	-1	216			498	-1	499
1945	105	0	105		144	0	144		189	-1	190			438	-1	439
1946	86	0	86		114	0	114		141	0	141			341	0	341
1947	272	-1	273		334	0	334		265	-1	266			871	-2	873
1948	45	0	45		70	0	70		68	0	68			183	0	183
1949	9	0	9		22	0	22		9	0	9			40	0	40
1950	28	0	28		23	0	23		41	0	41			92	0	92
1951	29	0	29		25	0	25		27	0	27			81	0	81
1952	11	0	11		20	0	20		13	0	13			44	0	44
1953	39	0	39		38	-1	39		49	0	49			126	-1	127
1954	46	0	46		41	0	41		27	0	27			114	0	114
1955	100	0	100		105	0	105		173	0	173			378	0	378
1956	79	0	79		93	0	93		140	0	140			312	0	312
1957	48	0	48		47	0	47		74	0	74			169	0	169
1958	38	0	38		49	0	49		80	0	80			167	0	167
1959	63	0	63		86	0	86		173	0	173			322	0	322
1960	64	0	64		47	0	47		83	0	83			194	0	194
1961	22	0	22		20	0	20		36	0	36			78	0	78
1962	22	0	22		17	0	17		23	0	23			62	0	62
1963	49	0	49		60	0	60		69	0	69			178	0	178
1964	3	0	3		3	0	3		1	0	1			7	0	7
1965	9	0	9		7	0	7		13	0	13			29	0	29
1966	99	0	99		100	0	100		175	0	175			374	0	374
1967	13	0	13		9	0	9		11	0	11			33	0	33
1968	46	0	46		58	0	58		67	0	67			171	0	171
1969	28	0	28		29	0	29		15	0	15			72	0	72
1970	31	0	31		28	0	28		62	0	62			121	0	121
1971	35	0	35		37	0	37		33	0	33			105	0	105
1972	26	0	26		13	0	13		34	0	34			73	0	73
1973	107	0	107		112	0	112		197	0	197			416	0	416
1974	24	0	24		35	0	35		41	0	41			100	0	100
1975	15	0	15		14	0	14		23	0	23			52	0	52
1976	8	0	8		10	0	10		19	0	19			37	0	37
1977	96	0	96		89	0	89		181	0	181			366	0	366
1978	44	0	44		64	0	64		104	0	104			212	0	212
1979	88	0	88		119	0	119		152	0	152			359	0	359
1980	50	0	50		59	0	59		61	0	61			170	0	170
1981	118	0	118		126	0	126		134	-1	135			378	-1	379
1982	17	0	17		14	0	14		34	0	34			65	0	65
1983	19	0	19		36	0	36		28	0	28			83	0	83
1984	8	0	8		22	0	22		27	0	27			57	0	57
1985	19	0	19		42	0	42		50	0	50			111	0	111
1986	43	0	43		77	0	77		53	0	53			173	0	173
1987	83	0	83		121	0	121		111	0	111			315	0	315
1988	256	0	256		381	0	381		373	0	373			1010	0	1010
1989	346	0	346		366	0	366		400	0	400			1112	0	1112
1990	63	0	63		88	0	88		70	0	70			221	0	221
1991	141	0	141		160	0	160		124	0	124			425	0	425
1992	150	0	150		133	0	133		175	-1	176			458	-1	459
1993	20	0	20		29	0	29		17	0	17			66	0	66
1994	22	0	22		26	0	26		25	0	25			73	0	73
1995	12	0	12		7	0	7		15	0	15			34	0	34
1996	19	0	19		25	0	25		39	0	39			83	0	83
1997	12	0	12		31	0	31		48	0	48			91	0	91
1998	213	0	213		219	0	219		336	0	336			768	0	768
1999	34	0	34		53	0	53		56	0	56			143	0	143
[truncated: 3,874 more rows]

## Sheet: 8+9+10 pm
position	fwd_total	rev_total	total		fwd_total	rev_total	total		fwd_total	rev_total	total			fwd_total	rev_total	total
1	0	0	0		0	0	0		0	0	0			0	0	0
2	0	0	0		0	0	0		0	0	0			0	0	0
3	0	0	0		0	0	0		0	0	0			0	0	0
4	0	0	0		0	0	0		0	0	0			0	0	0
5	0	0	0		0	0	0		0	0	0			0	0	0
6	0	0	0		0	0	0		0	0	0			0	0	0
7	0	0	0		0	0	0		0	0	0			0	0	0
8	0	0	0		0	0	0		0	0	0			0	0	0
9	0	0	0		0	0	0		0	0	0			0	0	0
10	0	0	0		0	0	0		0	0	0			0	0	0
11	0	0	0		0	0	0		0	0	0			0	0	0
12	0	0	0		0	0	0		0	0	0			0	0	0
13	0	0	0		0	0	0		0	0	0			0	0	0
14	0	0	0		0	0	0		0	0	0			0	0	0
15	0	0	0		0	0	0		0	0	0			0	0	0
16	0	0	0		0	0	0		0	0	0			0	0	0
17	0	0	0		0	0	0		0	0	0			0	0	0
18	0	0	0		0	0	0		0	0	0			0	0	0
19	0	0	0		0	0	0		0	0	0			0	0	0
20	0	0	0		0	0	0		0	0	0			0	0	0
21	0	0	0		0	0	0		0	0	0			0	0	0
22	0	0	0		0	0	0		0	0	0			0	0	0
23	0	0	0		0	0	0		0	0	0			0	0	0
24	0	0	0		0	0	0		0	0	0			0	0	0
25	0	0	0		0	0	0		0	0	0			0	0	0
26	0	0	0		0	0	0		0	0	0			0	0	0
27	0	0	0		0	0	0		0	0	0			0	0	0
28	0	0	0		0	0	0		0	0	0			0	0	0
29	0	0	0		0	0	0		0	0	0			0	0	0
30	0	0	0		0	0	0		0	0	0			0	0	0
31	0	0	0		0	0	0		0	0	0			0	0	0
32	0	0	0		0	0	0		0	0	0			0	0	0
33	0	0	0		0	0	0		0	0	0			0	0	0
34	0	0	0		0	0	0		0	0	0			0	0	0
35	0	0	0		0	0	0		0	-1	1			0	-1	1
36	0	0	0		0	0	0		0	0	0			0	0	0
37	0	0	0		0	0	0		0	0	0			0	0	0
38	0	0	0		0	0	0		0	0	0			0	0	0
39	0	0	0		0	0	0		0	0	0			0	0	0
40	0	0	0		0	0	0		0	0	0			0	0	0
41	0	0	0		0	0	0		0	0	0			0	0	0
42	0	0	0		0	0	0		0	0	0			0	0	0
43	0	0	0		0	0	0		0	0	0			0	0	0
44	0	0	0		0	0	0		0	0	0			0	0	0
45	0	0	0		0	0	0		0	0	0			0	0	0
46	0	0	0		0	0	0		0	-1	1			0	-1	1
47	0	0	0		0	0	0		0	0	0			0	0	0
48	0	0	0		0	0	0		0	0	0			0	0	0
49	0	0	0		0	0	0		0	0	0			0	0	0
50	0	0	0		0	0	0		0	0	0			0	0	0
51	0	0	0		0	0	0		0	0	0			0	0	0
52	0	0	0		0	0	0		0	0	0			0	0	0
53	0	0	0		0	0	0		0	0	0			0	0	0
54	0	0	0		0	0	0		0	0	0			0	0	0
55	0	0	0		0	0	0		0	0	0			0	0	0
56	0	0	0		0	0	0		0	0	0			0	0	0
57	0	0	0		0	0	0		0	0	0			0	0	0
58	0	0	0		0	0	0		0	0	0			0	0	0
59	0	0	0		0	0	0		0	0	0			0	0	0
60	0	0	0		0	0	0		0	0	0			0	0	0
61	0	0	0		0	0	0		0	0	0			0	0	0
62	0	0	0		0	0	0		0	0	0			0	0	0
63	0	0	0		0	0	0		0	0	0			0	0	0
64	0	0	0		0	0	0		0	0	0			0	0	0
65	0	0	0		0	0	0		0	0	0			0	0	0
66	0	0	0		0	0	0		0	0	0			0	0	0
67	0	0	0		0	0	0		0	0	0			0	0	0
68	0	0	0		0	0	0		0	0	0			0	0	0
69	0	0	0		0	0	0		0	0	0			0	0	0
70	0	0	0		0	0	0		0	0	0			0	0	0
71	0	0	0		0	0	0		0	0	0			0	0	0
72	0	0	0		0	0	0		0	0	0			0	0	0
73	0	0	0		0	0	0		0	0	0			0	0	0
74	0	0	0		0	0	0		0	0	0			0	0	0
75	0	0	0		0	0	0		0	0	0			0	0	0
76	0	0	0		0	0	0		0	0	0			0	0	0
77	0	0	0		0	0	0		0	0	0			0	0	0
78	0	0	0		0	0	0		0	0	0			0	0	0
79	0	0	0		0	0	0		0	0	0			0	0	0
80	0	0	0		0	0	0		0	0	0			0	0	0
81	0	0	0		0	0	0		0	0	0			0	0	0
82	0	0	0		0	0	0		0	0	0			0	0	0
83	0	0	0		0	0	0		0	0	0			0	0	0
84	0	0	0		0	0	0		0	0	0			0	0	0
85	0	0	0		0	0	0		0	0	0			0	0	0
86	0	0	0		0	0	0		0	0	0			0	0	0
87	0	0	0		0	0	0		0	0	0			0	0	0
88	0	0	0		0	0	0		0	0	0			0	0	0
89	0	0	0		0	0	0		0	0	0			0	0	0
90	0	0	0		0	0	0		0	0	0			0	0	0
91	0	0	0		0	0	0		0	0	0			0	0	0
92	0	0	0		0	0	0		0	0	0			0	0	0
93	0	0	0		0	0	0		0	0	0			0	0	0
94	0	0	0		0	0	0		0	0	0			0	0	0
95	0	0	0		0	0	0		0	0	0			0	0	0
96	0	0	0		0	0	0		0	0	0			0	0	0
97	0	0	0		0	0	0		0	0	0			0	0	0
98	0	0	0		0	0	0		0	0	0			0	0	0
99	0	0	0		0	0	0		0	0	0			0	0	0
100	0	0	0		0	0	0		0	0	0			0	0	0
101	0	0	0		0	0	0		0	0	0			0	0	0
102	0	0	0		0	0	0		0	0	0			0	0	0
103	0	0	0		0	0	0		0	0	0			0	0	0
104	0	0	0		0	0	0		0	0	0			0	0	0
105	0	0	0		0	0	0		0	0	0			0	0	0
106	0	0	0		0	0	0		0	0	0			0	0	0
107	0	0	0		0	0	0		0	0	0			0	0	0
108	0	0	0		0	0	0		0	0	0			0	0	0
109	0	0	0		0	0	0		0	0	0			0	0	0
110	0	0	0		0	0	0		0	0	0			0	0	0
111	0	0	0		0	0	0		0	0	0			0	0	0
112	0	0	0		0	0	0		0	0	0			0	0	0
113	0	0	0		0	0	0		0	0	0			0	0	0
114	0	0	0		0	0	0		0	0	0			0	0	0
115	0	0	0		0	0	0		0	0	0			0	0	0
116	0	0	0		0	0	0		0	0	0			0	0	0
117	0	0	0		0	0	0		0	0	0			0	0	0
118	0	0	0		0	0	0		0	0	0			0	0	0
119	0	0	0		0	0	0		0	0	0			0	0	0
120	0	0	0		0	0	0		0	0	0			0	0	0
121	0	0	0		0	0	0		0	0	0			0	0	0
122	0	0	0		0	0	0		0	0	0			0	0	0
123	0	0	0		0	0	0		0	0	0			0	0	0
124	0	0	0		0	0	0		0	0	0			0	0	0
125	0	0	0		0	0	0		0	0	0			0	0	0
126	0	0	0		0	0	0		0	0	0			0	0	0
127	0	0	0		0	0	0		0	0	0			0	0	0
128	0	0	0		0	0	0		0	0	0			0	0	0
129	0	0	0		0	0	0		0	0	0			0	0	0
130	0	0	0		0	0	0		0	0	0			0	0	0
131	0	0	0		0	0	0		0	0	0			0	0	0
132	0	0	0		0	0	0		0	0	0			0	0	0
133	0	0	0		0	0	0		0	0	0			0	0	0
134	0	0	0		0	0	0		0	0	0			0	0	0
135	0	0	0		0	0	0		0	0	0			0	0	0
136	0	0	0		0	0	0		0	0	0			0	0	0
137	0	0	0		0	0	0		0	0	0			0	0	0
138	0	0	0		0	0	0		0	0	0			0	0	0
139	0	0	0		0	0	0		0	0	0			0	0	0
140	0	0	0		0	0	0		0	0	0			0	0	0
141	0	0	0		0	0	0		0	0	0			0	0	0
142	0	0	0		0	0	0		0	0	0			0	0	0
143	0	0	0		0	0	0		0	0	0			0	0	0
144	0	0	0		0	0	0		0	0	0			0	0	0
145	0	0	0		0	0	0		0	0	0			0	0	0
146	0	0	0		0	0	0		0	0	0			0	0	0
147	0	0	0		0	0	0		0	0	0			0	0	0
148	0	0	0		0	0	0		0	0	0			0	0	0
149	0	0	0		0	0	0		0	0	0			0	0	0
150	0	0	0		0	0	0		0	0	0			0	0	0
151	0	0	0		0	0	0		0	0	0			0	0	0
152	0	0	0		0	0	0		0	0	0			0	0	0
153	0	0	0		0	0	0		0	0	0			0	0	0
154	0	0	0		0	0	0		0	0	0			0	0	0
155	0	0	0		0	0	0		0	0	0			0	0	0
156	0	0	0		0	0	0		0	0	0			0	0	0
157	0	0	0		0	0	0		0	0	0			0	0	0
158	0	0	0		0	0	0		0	0	0			0	0	0
159	0	0	0		0	0	0		0	0	0			0	0	0
160	0	0	0		0	0	0		0	0	0			0	0	0
161	0	0	0		0	0	0		0	0	0			0	0	0
162	0	0	0		0	0	0		0	0	0			0	0	0
163	0	0	0		0	0	0		0	0	0			0	0	0
164	0	0	0		0	0	0		0	0	0			0	0	0
165	0	0	0		0	0	0		0	0	0			0	0	0
166	0	0	0		0	0	0		0	0	0			0	0	0
167	0	0	0		0	0	0		0	0	0			0	0	0
168	0	0	0		0	0	0		0	0	0			0	0	0
169	0	0	0		0	0	0		0	0	0			0	0	0
170	0	0	0		0	0	0		0	0	0			0	0	0
171	0	0	0		0	0	0		0	0	0			0	0	0
172	0	0	0		0	0	0		0	0	0			0	0	0
173	0	0	0		0	0	0		0	0	0			0	0	0
174	0	0	0		0	0	0		0	0	0			0	0	0
175	0	0	0		0	0	0		0	0	0			0	0	0
176	0	0	0		0	0	0		0	0	0			0	0	0
177	0	0	0		0	0	0		0	0	0			0	0	0
178	0	0	0		0	0	0		0	0	0			0	0	0
179	0	0	0		0	0	0		0	0	0			0	0	0
180	0	0	0		0	0	0		0	0	0			0	0	0
181	0	0	0		0	0	0		0	0	0			0	0	0
182	0	0	0		0	0	0		0	0	0			0	0	0
183	0	0	0		0	0	0		0	0	0			0	0	0
184	0	0	0		0	0	0		0	0	0			0	0	0
185	0	0	0		0	0	0		0	0	0			0	0	0
186	0	0	0		0	0	0		0	0	0			0	0	0
187	0	0	0		0	0	0		0	0	0			0	0	0
188	0	0	0		0	0	0		0	0	0			0	0	0
189	0	-1	1		0	0	0		0	0	0			0	-1	1
190	0	0	0		0	0	0		0	0	0			0	0	0
191	0	0	0		0	0	0		0	0	0			0	0	0
192	0	0	0		0	0	0		0	0	0			0	0	0
193	0	0	0		0	0	0		1	0	1			1	0	1
194	0	0	0		0	0	0		0	0	0			0	0	0
195	0	0	0		0	0	0		0	0	0			0	0	0
196	0	0	0		0	0	0		0	0	0			0	0	0
197	0	0	0		0	0	0		0	-1	1			0	-1	1
198	0	0	0		0	0	0		0	0	0			0	0	0
199	0	0	0		0	0	0		0	0	0			0	0	0
200	0	0	0		0	0	0		0	0	0			0	0	0
201	1	0	1		0	0	0		0	0	0			1	0	1
202	0	0	0		0	0	0		0	0	0			0	0	0
203	0	0	0		0	0	0		0	0	0			0	0	0
204	0	0	0		0	0	0		0	0	0			0	0	0
205	0	0	0		0	0	0		0	0	0			0	0	0
206	0	0	0		0	0	0		0	0	0			0	0	0
207	0	0	0		0	0	0		0	0	0			0	0	0
208	0	0	0		0	0	0		0	0	0			0	0	0
209	1	0	1		0	0	0		0	0	0			1	0	1
210	0	0	0		0	0	0		0	0	0			0	0	0
211	0	0	0		0	0	0		0	0	0			0	0	0
212	0	0	0		0	0	0		0	0	0			0	0	0
213	0	0	0		0	0	0		0	0	0			0	0	0
214	0	0	0		1	0	1		0	0	0			1	0	1
215	0	0	0		0	0	0		0	0	0			0	0	0
216	0	0	0		0	0	0		0	0	0			0	0	0
217	0	0	0		0	0	0		0	0	0			0	0	0
218	0	0	0		0	0	0		0	0	0			0	0	0
219	0	0	0		0	0	0		0	0	0			0	0	0
220	0	0	0		0	0	0		0	0	0			0	0	0
221	0	0	0		0	0	0		0	0	0			0	0	0
222	0	0	0		0	0	0		0	0	0			0	0	0
223	0	0	0		0	0	0		0	0	0			0	0	0
224	0	0	0		0	0	0		0	0	0			0	0	0
225	0	0	0		0	0	0		0	0	0			0	0	0
226	0	0	0		0	0	0		0	0	0			0	0	0
227	0	0	0		0	0	0		1	0	1			1	0	1
228	0	0	0		0	0	0		0	0	0			0	0	0
229	0	0	0		0	0	0		0	0	0			0	0	0
230	0	0	0		0	0	0		0	0	0			0	0	0
231	0	0	0		0	0	0		0	0	0			0	0	0
232	0	0	0		0	0	0		0	0	0			0	0	0
233	0	0	0		0	0	0		0	0	0			0	0	0
234	0	0	0		0	0	0		0	0	0			0	0	0
235	0	0	0		0	0	0		0	0	0			0	0	0
236	0	0	0		0	0	0		0	0	0			0	0	0
237	0	0	0		0	0	0		0	0	0			0	0	0
238	0	0	0		0	0	0		0	0	0			0	0	0
239	0	0	0		0	0	0		0	0	0			0	0	0
240	0	0	0		0	0	0		0	0	0			0	0	0
241	0	0	0		0	0	0		0	0	0			0	0	0
242	0	0	0		0	0	0		0	0	0			0	0	0
243	0	0	0		0	0	0		0	0	0			0	0	0
244	0	0	0		0	0	0		0	0	0			0	0	0
245	0	0	0		0	0	0		0	0	0			0	0	0
246	0	0	0		0	0	0		0	0	0			0	0	0
247	0	0	0		0	0	0		0	0	0			0	0	0
248	0	0	0		0	0	0		0	0	0			0	0	0
249	0	0	0		1	0	1		0	0	0			1	0	1
250	0	0	0		0	0	0		0	0	0			0	0	0
251	0	0	0		0	0	0		0	0	0			0	0	0
252	0	0	0		0	0	0		0	0	0			0	0	0
253	0	0	0		0	0	0		0	0	0			0	0	0
254	0	0	0		0	0	0		0	0	0			0	0	0
255	0	0	0		0	0	0		0	0	0			0	0	0
256	0	0	0		0	0	0		0	0	0			0	0	0
257	0	0	0		2	0	2		1	0	1			3	0	3
258	0	0	0		1	0	1		0	0	0			1	0	1
259	0	0	0		0	-1	1		0	0	0			0	-1	1
260	0	0	0		0	0	0		0	0	0			0	0	0
261	0	0	0		1	0	1		0	0	0			1	0	1
262	0	-1	1		0	0	0		0	0	0			0	-1	1
263	0	0	0		0	0	0		0	0	0			0	0	0
264	0	0	0		0	0	0		0	0	0			0	0	0
265	0	0	0		0	0	0		0	0	0			0	0	0
266	0	0	0		0	0	0		0	0	0			0	0	0
267	0	-1	1		0	-1	1		0	0	0			0	-2	2
268	0	0	0		0	0	0		0	0	0			0	0	0
269	0	0	0		0	0	0		1	0	1			1	0	1
270	0	-1	1		0	0	0		1	0	1			1	-1	2
271	0	0	0		0	-3	3		0	0	0			0	-3	3
272	0	0	0		0	0	0		1	0	1			1	0	1
273	0	0	0		0	0	0		0	0	0			0	0	0
274	0	0	0		0	0	0		0	0	0			0	0	0
275	0	0	0		0	0	0		0	0	0			0	0	0
276	0	0	0		0	0	0		0	0	0			0	0	0
277	0	0	0		0	0	0		0	0	0			0	0	0
278	0	0	0		0	0	0		0	0	0			0	0	0
279	0	0	0		1	0	1		0	0	0			1	0	1
280	0	0	0		0	0	0		0	0	0			0	0	0
281	0	0	0		1	0	1		0	0	0			1	0	1
282	1	0	1		0	0	0		2	0	2			3	0	3
283	0	-1	1		2	0	2		1	-1	2			3	-2	5
284	0	0	0		1	0	1		0	0	0			1	0	1
285	0	0	0		0	0	0		0	0	0			0	0	0
286	0	0	0		0	0	0		0	0	0			0	0	0
287	0	0	0		0	0	0		1	0	1			1	0	1
288	0	0	0		0	0	0		0	0	0			0	0	0
289	0	0	0		1	0	1		0	0	0			1	0	1
290	0	0	0		0	0	0		0	0	0			0	0	0
291	0	0	0		1	0	1		0	0	0			1	0	1
292	1	0	1		0	0	0		0	0	0			1	0	1
293	0	0	0		0	0	0		0	0	0			0	0	0
294	1	0	1		0	0	0		0	0	0			1	0	1
295	0	0	0		0	0	0		0	0	0			0	0	0
296	0	0	0		0	0	0		0	0	0			0	0	0
297	0	0	0		0	0	0		0	0	0			0	0	0
298	0	0	0		0	0	0		0	0	0			0	0	0
299	0	0	0		1	0	1		0	0	0			1	0	1
300	0	0	0		0	0	0		0	0	0			0	0	0
301	0	0	0		0	0	0		0	0	0			0	0	0
302	0	0	0		0	0	0		0	0	0			0	0	0
303	0	0	0		0	0	0		0	0	0			0	0	0
304	0	-2	2		0	0	0		0	0	0			0	-2	2
305	0	0	0		0	0	0		0	0	0			0	0	0
306	0	0	0		0	0	0		0	0	0			0	0	0
307	0	0	0		0	0	0		0	0	0			0	0	0
308	0	0	0		0	0	0		0	0	0			0	0	0
309	0	0	0		0	0	0		0	0	0			0	0	0
310	0	0	0		0	0	0		0	0	0			0	0	0
311	3	0	3		0	0	0		1	0	1			4	0	4
312	1	0	1		0	0	0		0	0	0			1	0	1
313	0	0	0		0	0	0		0	0	0			0	0	0
314	0	0	0		0	0	0		0	0	0			0	0	0
315	0	0	0		0	0	0		1	0	1			1	0	1
316	0	0	0		0	0	0		0	0	0			0	0	0
317	0	0	0		0	0	0		0	0	0			0	0	0
318	0	0	0		0	0	0		0	0	0			0	0	0
319	1	0	1		0	0	0		0	0	0			1	0	1
320	0	0	0		0	0	0		1	0	1			1	0	1
321	0	0	0		0	0	0		0	0	0			0	0	0
322	0	0	0		0	0	0		0	-1	1			0	-1	1
323	0	0	0		0	0	0		0	0	0			0	0	0
324	0	0	0		0	0	0		0	0	0			0	0	0
325	0	0	0		0	0	0		0	0	0			0	0	0
326	0	0	0		0	0	0		0	0	0			0	0	0
327	0	0	0		0	0	0		0	0	0			0	0	0
328	0	0	0		0	0	0		0	0	0			0	0	0
329	0	0	0		0	0	0		0	0	0			0	0	0
330	0	0	0		0	0	0		0	0	0			0	0	0
331	0	0	0		0	0	0		0	-2	2			0	-2	2
332	0	0	0		0	0	0		0	-3	3			0	-3	3
333	1	0	1		0	0	0		6	0	6			7	0	7
334	0	0	0		0	0	0		0	0	0			0	0	0
335	0	0	0		0	0	0		0	0	0			0	0	0
336	0	0	0		0	0	0		0	0	0			0	0	0
337	0	0	0		0	0	0		0	0	0			0	0	0
338	0	0	0		0	0	0		0	0	0			0	0	0
339	0	0	0		0	0	0		1	0	1			1	0	1
340	1	0	1		0	0	0		0	0	0			1	0	1
341	0	-1	1		0	-1	1		0	0	0			0	-2	2
342	0	0	0		0	0	0		0	-1	1			0	-1	1
343	0	0	0		0	0	0		0	0	0			0	0	0
344	0	0	0		0	0	0		0	0	0			0	0	0
345	0	0	0		0	0	0		0	0	0			0	0	0
346	0	0	0		0	0	0		0	0	0			0	0	0
347	0	0	0		0	0	0		2	0	2			2	0	2
348	0	0	0		0	0	0		0	0	0			0	0	0
349	0	0	0		0	0	0		0	0	0			0	0	0
350	0	0	0		0	0	0		0	0	0			0	0	0
351	0	0	0		0	0	0		0	0	0			0	0	0
352	0	0	0		0	0	0		0	0	0			0	0	0
353	0	0	0		0	0	0		0	0	0			0	0	0
354	0	0	0		0	0	0		0	0	0			0	0	0
355	0	-2	2		0	-1	1		1	-2	3			1	-5	6
356	1	0	1		0	0	0		0	0	0			1	0	1
357	0	0	0		0	0	0		0	0	0			0	0	0
358	0	0	0		0	0	0		0	0	0			0	0	0
359	0	0	0		0	0	0		0	0	0			0	0	0
360	1	0	1		0	0	0		1	0	1			2	0	2
361	2	0	2		0	0	0		0	0	0			2	0	2
362	0	0	0		0	0	0		0	0	0			0	0	0
363	0	0	0		2	0	2		3	0	3			5	0	5
364	0	0	0		0	0	0		0	0	0			0	0	0
365	0	0	0		0	0	0		0	0	0			0	0	0
366	0	0	0		0	0	0		0	0	0			0	0	0
367	1	0	1		0	0	0		0	0	0			1	0	1
368	0	0	0		0	0	0		1	0	1			1	0	1
369	0	0	0		0	0	0		1	0	1			1	0	1
370	0	0	0		0	0	0		0	0	0			0	0	0
371	0	0	0		0	0	0		0	0	0			0	0	0
372	0	0	0		0	0	0		0	0	0			0	0	0
373	0	0	0		0	0	0		1	0	1			1	0	1
374	0	0	0		0	0	0		0	0	0			0	0	0
375	0	0	0		0	0	0		0	0	0			0	0	0
376	0	0	0		0	0	0		0	0	0			0	0	0
377	0	0	0		1	0	1		1	0	1			2	0	2
378	0	0	0		1	0	1		0	0	0			1	0	1
379	0	0	0		1	0	1		0	0	0			1	0	1
380	0	0	0		0	0	0		0	0	0			0	0	0
381	0	0	0		0	0	0		0	0	0			0	0	0
382	0	0	0		1	0	1		0	0	0			1	0	1
383	0	0	0		0	0	0		1	0	1			1	0	1
384	0	-1	1		0	-1	1		1	0	1			1	-2	3
385	0	0	0		0	0	0		0	0	0			0	0	0
386	0	0	0		0	0	0		0	0	0			0	0	0
387	0	0	0		0	0	0		0	0	0			0	0	0
388	0	0	0		0	0	0		0	0	0			0	0	0
389	0	0	0		1	0	1		0	0	0			1	0	1
390	0	0	0		0	0	0		0	0	0			0	0	0
391	0	0	0		1	0	1		0	0	0			1	0	1
392	0	0	0		1	0	1		0	0	0			1	0	1
393	0	0	0		0	0	0		0	0	0			0	0	0
394	1	0	1		0	0	0		0	0	0			1	0	1
395	2	0	2		0	0	0		2	0	2			4	0	4
396	0	0	0		0	0	0		0	0	0			0	0	0
397	0	0	0		0	0	0		0	0	0			0	0	0
398	0	0	0		0	0	0		0	0	0			0	0	0
399	0	0	0		0	0	0		0	0	0			0	0	0
400	1	0	1		0	0	0		1	0	1			2	0	2
401	0	0	0		0	0	0		0	0	0			0	0	0
402	0	0	0		0	0	0		1	0	1			1	0	1
403	0	0	0		0	0	0		0	0	0			0	0	0
404	0	0	0		0	0	0		0	0	0			0	0	0
405	0	0	0		0	0	0		0	0	0			0	0	0
406	2	0	2		0	0	0		1	0	1			3	0	3
407	0	0	0		0	0	0		0	0	0			0	0	0
408	0	0	0		0	0	0		0	0	0			0	0	0
409	0	0	0		0	0	0		0	0	0			0	0	0
410	0	0	0		0	0	0		0	0	0			0	0	0
411	0	0	0		0	0	0		0	0	0			0	0	0
412	1	0	1		0	0	0		0	0	0			1	0	1
413	0	0	0		2	0	2		1	0	1			3	0	3
414	1	0	1		0	0	0		0	0	0			1	0	1
415	0	0	0		0	0	0		0	0	0			0	0	0
416	0	0	0		0	0	0		0	0	0			0	0	0
417	1	0	1		1	0	1		1	0	1			3	0	3
418	2	0	2		0	0	0		0	0	0			2	0	2
419	0	0	0		0	0	0		0	0	0			0	0	0
420	0	0	0		0	0	0		0	0	0			0	0	0
421	0	0	0		0	0	0		0	0	0			0	0	0
422	0	0	0		0	0	0		0	0	0			0	0	0
423	1	0	1		2	0	2		0	0	0			3	0	3
424	0	0	0		0	0	0		0	0	0			0	0	0
425	0	0	0		0	0	0		1	0	1			1	0	1
426	0	0	0		1	0	1		0	0	0			1	0	1
427	0	0	0		0	0	0		0	0	0			0	0	0
428	0	0	0		1	0	1		1	0	1			2	0	2
429	0	0	0		1	0	1		0	0	0			1	0	1
430	0	0	0		0	0	0		1	0	1			1	0	1
431	0	0	0		0	0	0		0	0	0			0	0	0
432	0	0	0		0	0	0		0	0	0			0	0	0
433	1	0	1		2	0	2		0	0	0			3	0	3
434	0	0	0		0	0	0		0	0	0			0	0	0
435	0	0	0		0	0	0		0	0	0			0	0	0
436	0	0	0		0	0	0		0	0	0			0	0	0
437	0	0	0		0	0	0		2	0	2			2	0	2
438	1	0	1		1	0	1		1	0	1			3	0	3
439	0	0	0		0	0	0		1	0	1			1	0	1
440	0	0	0		0	0	0		0	0	0			0	0	0
441	2	0	2		1	0	1		0	0	0			3	0	3
442	1	0	1		0	0	0		0	0	0			1	0	1
443	0	0	0		2	0	2		0	0	0			2	0	2
444	0	0	0		0	0	0		1	0	1			1	0	1
445	0	0	0		2	0	2		0	0	0			2	0	2
446	3	0	3		0	0	0		0	0	0			3	0	3
447	0	0	0		0	0	0		0	0	0			0	0	0
448	1	0	1		0	0	0		0	0	0			1	0	1
449	0	0	0		0	0	0		0	0	0			0	0	0
450	2	0	2		0	0	0		0	0	0			2	0	2
451	0	0	0		2	0	2		1	0	1			3	0	3
452	3	0	3		2	0	2		2	0	2			7	0	7
453	0	0	0		1	0	1		0	0	0			1	0	1
454	1	0	1		1	0	1		0	0	0			2	0	2
455	3	0	3		2	0	2		1	0	1			6	0	6
456	1	0	1		0	0	0		0	0	0			1	0	1
457	25	0	25		6	0	6		18	0	18			49	0	49
458	49	0	49		28	0	28		51	0	51			128	0	128
459	63	0	63		35	0	35		60	0	60			158	0	158
460	950	-2	952		453	-1	454		922	-4	926			2325	-7	2332
461	608	-3	611		598	0	598		608	0	608			1814	-3	1817
462	75	0	75		62	0	62		92	0	92			229	0	229
463	27	0	27		25	0	25		34	0	34			86	0	86
464	188	0	188		143	0	143		203	0	203			534	0	534
465	846	-1	847		651	0	651		793	0	793			2290	-1	2291
466	1137	-1	1138		1121	-1	1122		1047	-2	1049			3305	-4	3309
467	12	0	12		10	0	10		7	0	7			29	0	29
468	417	0	417		313	-1	314		401	0	401			1131	-1	1132
469	123	0	123		97	-2	99		98	-1	99			318	-3	321
470	25	0	25		14	0	14		34	0	34			73	0	73
471	23	0	23		18	0	18		25	0	25			66	0	66
472	362	0	362		176	0	176		342	0	342			880	0	880
473	86	0	86		58	0	58		65	0	65			209	0	209
474	146	0	146		83	0	83		147	0	147			376	0	376
475	81	-1	82		80	0	80		84	-1	85			245	-2	247
476	166	0	166		95	-1	96		175	-1	176			436	-2	438
477	45	0	45		52	-1	53		51	0	51			148	-1	149
478	22	0	22		15	0	15		16	0	16			53	0	53
479	17	0	17		19	0	19		17	0	17			53	0	53
480	208	0	208		140	0	140		200	0	200			548	0	548
481	287	0	287		245	-1	246		238	0	238			770	-1	771
482	330	-1	331		259	0	259		278	0	278			867	-1	868
483	122	-1	123		104	0	104		92	0	92			318	-1	319
484	182	0	182		194	-2	196		168	-1	169			544	-3	547
485	91	-1	92		48	0	48		74	-1	75			213	-2	215
486	37	0	37		33	0	33		36	0	36			106	0	106
487	89	0	89		81	0	81		74	0	74			244	0	244
488	352	-2	354		245	-1	246		409	-2	411			1006	-5	1011
489	90	0	90		73	0	73		84	0	84			247	0	247
490	7	0	7		5	0	5		3	0	3			15	0	15
491	915	0	915		619	0	619		865	0	865			2399	0	2399
492	126	0	126		116	0	116		94	-1	95			336	-1	337
493	8	0	8		10	0	10		21	0	21			39	0	39
494	12	0	12		12	0	12		21	0	21			45	0	45
495	49	-1	50		64	0	64		65	0	65			178	-1	179
496	47	0	47		47	0	47		51	0	51			145	0	145
497	23	0	23		12	-1	13		36	0	36			71	-1	72
498	18	0	18		14	0	14		15	0	15			47	0	47
499	28	0	28		40	0	40		64	0	64			132	0	132
500	14	0	14		23	0	23		12	0	12			49	0	49
501	4	0	4		10	0	10		12	-1	13			26	-1	27
502	31	-1	32		57	-1	58		83	0	83			171	-2	173
503	15	0	15		28	0	28		45	-1	46			88	-1	89
504	19	0	19		19	0	19		61	-1	62			99	-1	100
505	16	0	16		19	0	19		49	0	49			84	0	84
506	6	0	6		8	0	8		18	0	18			32	0	32
507	3	0	3		4	0	4		2	0	2			9	0	9
508	42	0	42		82	0	82		106	0	106			230	0	230
509	16	0	16		29	0	29		40	0	40			85	0	85
510	31	0	31		55	0	55		61	0	61			147	0	147
511	82	0	82		133	0	133		192	0	192			407	0	407
512	21	0	21		47	0	47		49	0	49			117	0	117
513	14	0	14		28	0	28		29	-1	30			71	-1	72
514	12	0	12		19	0	19		38	0	38			69	0	69
515	22	0	22		34	0	34		53	0	53			109	0	109
516	6	0	6		4	0	4		25	0	25			35	0	35
517	17	0	17		35	-2	37		29	0	29			81	-2	83
518	28	0	28		26	0	26		47	-1	48			101	-1	102
519	25	0	25		53	0	53		85	0	85			163	0	163
520	18	0	18		34	0	34		57	0	57			109	0	109
521	12	0	12		10	0	10		14	0	14			36	0	36
522	8	0	8		24	0	24		21	0	21			53	0	53
523	0	0	0		7	0	7		3	0	3			10	0	10
524	8	0	8		20	0	20		25	0	25			53	0	53
525	7	0	7		19	0	19		24	0	24			50	0	50
526	4	0	4		15	0	15		17	0	17			36	0	36
527	26	0	26		21	0	21		57	0	57			104	0	104
528	3	0	3		10	0	10		14	0	14			27	0	27
529	13	0	13		29	0	29		48	0	48			90	0	90
530	65	0	65		130	0	130		163	0	163			358	0	358
531	25	0	25		42	0	42		41	0	41			108	0	108
532	34	0	34		60	0	60		64	0	64			158	0	158
533	2	0	2		2	0	2		1	0	1			5	0	5
534	5	0	5		8	0	8		7	0	7			20	0	20
535	0	0	0		0	0	0		2	0	2			2	0	2
536	64	0	64		96	0	96		124	0	124			284	0	284
537	18	0	18		27	0	27		43	0	43			88	0	88
538	14	0	14		15	0	15		16	0	16			45	0	45
539	7	0	7		18	0	18		20	0	20			45	0	45
540	11	0	11		10	0	10		25	0	25			46	0	46
541	157	0	157		265	0	265		350	0	350			772	0	772
542	9	0	9		25	0	25		26	0	26			60	0	60
543	11	0	11		18	0	18		29	0	29			58	0	58
544	11	0	11		46	0	46		47	0	47			104	0	104
545	10	0	10		14	0	14		14	0	14			38	0	38
546	45	0	45		87	0	87		101	0	101			233	0	233
547	15	0	15		26	0	26		26	0	26			67	0	67
548	12	0	12		35	0	35		32	0	32			79	0	79
549	13	0	13		13	0	13		41	0	41			67	0	67
550	4	0	4		6	0	6		5	0	5			15	0	15
551	83	0	83		120	0	120		203	-1	204			406	-1	407
552	27	0	27		22	0	22		61	0	61			110	0	110
553	10	0	10		13	0	13		19	0	19			42	0	42
554	22	0	22		24	0	24		46	0	46			92	0	92
555	26	0	26		61	0	61		58	0	58			145	0	145
556	7	0	7		9	0	9		21	0	21			37	0	37
557	38	0	38		43	0	43		46	0	46			127	0	127
558	52	0	52		91	0	91		133	0	133			276	0	276
559	55	0	55		99	0	99		150	0	150			304	0	304
560	63	0	63		105	0	105		190	0	190			358	0	358
561	0	0	0		0	0	0		3	0	3			3	0	3
562	39	0	39		63	0	63		87	0	87			189	0	189
563	9	0	9		8	0	8		27	-1	28			44	-1	45
564	21	0	21		12	0	12		20	0	20			53	0	53
565	7	0	7		7	0	7		24	0	24			38	0	38
566	36	0	36		67	0	67		118	0	118			221	0	221
567	45	0	45		97	0	97		121	0	121			263	0	263
568	10	0	10		15	0	15		15	0	15			40	0	40
569	25	0	25		46	0	46		40	0	40			111	0	111
570	24	0	24		32	0	32		33	0	33			89	0	89
571	3	0	3		11	0	11		10	0	10			24	0	24
572	6	0	6		14	0	14		7	0	7			27	0	27
573	26	0	26		42	0	42		73	0	73			141	0	141
574	289	0	289		280	0	280		303	0	303			872	0	872
575	409	0	409		221	0	221		443	0	443			1073	0	1073
576	180	0	180		108	0	108		186	0	186			474	0	474
577	353	0	353		261	0	261		334	0	334			948	0	948
578	402	0	402		319	0	319		447	0	447			1168	0	1168
579	54	0	54		30	0	30		32	0	32			116	0	116
580	49	0	49		53	0	53		40	0	40			142	0	142
581	195	0	195		173	0	173		197	0	197			565	0	565
582	33	0	33		30	0	30		35	0	35			98	0	98
583	445	-2	447		477	0	477		523	0	523			1445	-2	1447
584	128	0	128		115	0	115		105	0	105			348	0	348
585	433	-1	434		320	0	320		418	0	418			1171	-1	1172
586	102	0	102		84	0	84		107	0	107			293	0	293
587	28	0	28		30	0	30		40	0	40			98	0	98
588	22	0	22		19	0	19		23	0	23			64	0	64
589	156	0	156		169	0	169		185	0	185			510	0	510
590	24	0	24		16	0	16		21	0	21			61	0	61
591	155	0	155		88	0	88		167	0	167			410	0	410
592	75	0	75		77	0	77		86	0	86			238	0	238
593	53	0	53		40	0	40		42	-1	43			135	-1	136
594	131	0	131		82	0	82		136	0	136			349	0	349
595	45	0	45		26	0	26		49	0	49			120	0	120
596	288	0	288		167	0	167		315	0	315			770	0	770
597	8	0	8		4	0	4		4	0	4			16	0	16
598	215	0	215		163	0	163		200	0	200			578	0	578
599	37	0	37		30	0	30		40	-1	41			107	-1	108
600	113	0	113		77	0	77		129	0	129			319	0	319
601	420	0	420		246	0	246		385	0	385			1051	0	1051
602	83	0	83		50	0	50		72	-3	75			205	-3	208
603	30	0	30		24	0	24		33	0	33			87	0	87
604	54	0	54		28	0	28		52	0	52			134	0	134
605	455	0	455		275	0	275		462	0	462			1192	0	1192
606	22	0	22		14	0	14		37	0	37			73	0	73
607	74	0	74		38	0	38		55	0	55			167	0	167
608	19	0	19		16	0	16		16	0	16			51	0	51
609	40	0	40		30	0	30		54	0	54			124	0	124
610	38	0	38		25	0	25		42	0	42			105	0	105
611	9	0	9		4	0	4		3	0	3			16	0	16
612	44	0	44		24	0	24		42	0	42			110	0	110
613	8	0	8		3	0	3		10	0	10			21	0	21
614	22	0	22		22	0	22		13	0	13			57	0	57
615	96	0	96		47	0	47		66	0	66			209	0	209
616	34	0	34		15	0	15		22	0	22			71	0	71
617	107	0	107		44	0	44		88	0	88			239	0	239
618	56	0	56		29	0	29		59	0	59			144	0	144
619	38	0	38		31	0	31		41	0	41			110	0	110
620	75	0	75		45	0	45		84	0	84			204	0	204
621	35	0	35		57	0	57		50	0	50			142	0	142
622	42	0	42		21	0	21		44	0	44			107	0	107
623	87	0	87		66	0	66		71	0	71			224	0	224
624	63	0	63		46	0	46		64	0	64			173	0	173
625	147	0	147		100	0	100		132	0	132			379	0	379
626	32	0	32		24	0	24		23	0	23			79	0	79
627	20	0	20		11	0	11		17	0	17			48	0	48
628	391	-1	392		302	0	302		326	0	326			1019	-1	1020
629	406	0	406		285	0	285		397	0	397			1088	0	1088
630	201	0	201		137	0	137		247	0	247			585	0	585
631	63	0	63		12	0	12		52	0	52			127	0	127
632	451	0	451		402	0	402		426	0	426			1279	0	1279
633	639	0	639		472	0	472		597	0	597			1708	0	1708
634	50	0	50		36	0	36		40	0	40			126	0	126
635	27	0	27		17	0	17		19	0	19			63	0	63
636	92	0	92		61	0	61		100	0	100			253	0	253
637	344	0	344		298	0	298		309	0	309			951	0	951
638	689	0	689		501	0	501		655	0	655			1845	0	1845
639	138	0	138		74	0	74		161	0	161			373	0	373
640	109	0	109		49	0	49		79	0	79			237	0	237
641	52	0	52		27	0	27		35	0	35			114	0	114
642	11	0	11		5	0	5		12	0	12			28	0	28
643	176	0	176		155	0	155		186	0	186			517	0	517
644	27	0	27		15	0	15		11	0	11			53	0	53
645	54	0	54		39	0	39		35	0	35			128	0	128
646	67	0	67		39	0	39		45	0	45			151	0	151
647	193	0	193		126	0	126		181	0	181			500	0	500
648	71	0	71		52	0	52		72	0	72			195	0	195
649	85	0	85		76	0	76		102	0	102			263	0	263
650	15	0	15		8	0	8		9	0	9			32	0	32
651	2	0	2		2	0	2		6	0	6			10	0	10
652	18	0	18		10	0	10		16	0	16			44	0	44
653	22	0	22		9	0	9		28	0	28			59	0	59
654	418	0	418		262	0	262		404	0	404			1084	0	1084
655	166	0	166		128	0	128		159	0	159			453	0	453
656	53	0	53		38	0	38		24	0	24			115	0	115
657	97	0	97		69	0	69		107	0	107			273	0	273
658	62	0	62		35	0	35		71	0	71			168	0	168
659	172	0	172		102	0	102		181	0	181			455	0	455
660	40	0	40		26	0	26		44	0	44			110	0	110
661	28	0	28		16	0	16		23	0	23			67	0	67
662	30	0	30		18	0	18		32	0	32			80	0	80
663	73	0	73		52	0	52		65	0	65			190	0	190
664	58	0	58		44	0	44		57	0	57			159	0	159
665	73	0	73		45	0	45		66	0	66			184	0	184
666	100	0	100		80	0	80		124	0	124			304	0	304
667	103	0	103		50	0	50		93	0	93			246	0	246
668	38	0	38		23	0	23		38	0	38			99	0	99
669	60	0	60		56	0	56		73	0	73			189	0	189
670	18	0	18		8	0	8		21	0	21			47	0	47
671	10	0	10		3	0	3		12	-1	13			25	-1	26
672	78	0	78		36	0	36		97	0	97			211	0	211
673	101	0	101		73	0	73		70	0	70			244	0	244
674	8	0	8		9	0	9		14	0	14			31	0	31
675	69	0	69		78	0	78		47	0	47			194	0	194
676	103	0	103		106	0	106		91	0	91			300	0	300
677	113	0	113		80	0	80		55	0	55			248	0	248
678	261	0	261		208	0	208		273	0	273			742	0	742
679	45	0	45		13	0	13		26	0	26			84	0	84
680	513	0	513		507	0	507		534	0	534			1554	0	1554
681	60	0	60		38	0	38		65	0	65			163	0	163
682	67	0	67		46	0	46		64	0	64			177	0	177
683	223	0	223		212	0	212		251	0	251			686	0	686
684	62	0	62		49	0	49		60	0	60			171	0	171
685	126	0	126		126	0	126		125	0	125			377	0	377
686	7	0	7		3	0	3		11	0	11			21	0	21
687	34	0	34		29	0	29		39	0	39			102	0	102
688	60	0	60		40	0	40		51	0	51			151	0	151
689	32	0	32		36	0	36		26	0	26			94	0	94
690	56	0	56		25	0	25		58	0	58			139	0	139
691	252	0	252		298	0	298		272	0	272			822	0	822
692	73	0	73		45	0	45		63	0	63			181	0	181
693	61	0	61		51	0	51		62	0	62			174	0	174
694	17	0	17		31	0	31		26	0	26			74	0	74
695	231	0	231		151	-1	152		203	0	203			585	-1	586
696	288	0	288		215	0	215		306	0	306			809	0	809
697	163	0	163		163	0	163		168	0	168			494	0	494
698	105	0	105		53	0	53		74	0	74			232	0	232
699	17	0	17		10	0	10		19	0	19			46	0	46
700	358	0	358		322	0	322		407	0	407			1087	0	1087
701	125	0	125		68	0	68		115	0	115			308	0	308
702	172	0	172		128	0	128		175	0	175			475	0	475
703	194	0	194		133	0	133		172	0	172			499	0	499
704	50	0	50		49	0	49		62	0	62			161	0	161
705	28	0	28		27	0	27		41	0	41			96	0	96
706	34	0	34		25	0	25		40	0	40			99	0	99
707	156	0	156		89	0	89		187	0	187			432	0	432
708	43	0	43		35	0	35		44	0	44			122	0	122
709	103	0	103		57	0	57		101	0	101			261	0	261
710	30	0	30		40	0	40		42	0	42			112	0	112
711	158	0	158		160	0	160		169	0	169			487	0	487
712	17	0	17		19	0	19		24	0	24			60	0	60
713	24	0	24		39	0	39		25	0	25			88	0	88
714	5	0	5		4	0	4		2	0	2			11	0	11
715	15	0	15		23	0	23		9	0	9			47	0	47
716	18	0	18		16	0	16		17	0	17			51	0	51
717	144	0	144		130	0	130		165	0	165			439	0	439
718	180	0	180		138	0	138		174	-1	175			492	-1	493
719	53	0	53		24	0	24		64	0	64			141	0	141
720	178	0	178		178	0	178		167	0	167			523	0	523
721	107	0	107		89	0	89		73	0	73			269	0	269
722	67	0	67		68	0	68		56	0	56			191	0	191
723	79	0	79		86	0	86		80	0	80			245	0	245
724	67	0	67		55	0	55		73	0	73			195	0	195
725	31	0	31		18	0	18		31	0	31			80	0	80
726	499	0	499		434	0	434		552	0	552			1485	0	1485
727	36	0	36		27	0	27		38	0	38			101	0	101
728	47	0	47		38	0	38		69	0	69			154	0	154
729	96	0	96		75	0	75		125	0	125			296	0	296
730	60	0	60		37	0	37		51	0	51			148	0	148
731	51	0	51		33	0	33		44	0	44			128	0	128
732	33	0	33		24	0	24		37	0	37			94	0	94
733	44	0	44		35	0	35		51	0	51			130	0	130
734	142	0	142		163	0	163		142	0	142			447	0	447
735	57	0	57		89	0	89		48	0	48			194	0	194
736	217	-2	219		257	0	257		246	0	246			720	-2	722
737	502	0	502		382	0	382		572	0	572			1456	0	1456
738	192	0	192		107	0	107		238	0	238			537	0	537
739	1860	-1	1861		1596	0	1596		1883	-1	1884			5339	-2	5341
740	72	0	72		56	0	56		104	0	104			232	0	232
741	34	0	34		30	0	30		42	0	42			106	0	106
742	25	0	25		17	0	17		14	0	14			56	0	56
743	28	0	28		17	0	17		28	0	28			73	0	73
744	82	0	82		72	0	72		92	0	92			246	0	246
745	98	0	98		60	0	60		87	0	87			245	0	245
746	41	0	41		29	0	29		50	0	50			120	0	120
747	4	0	4		1	0	1		8	0	8			13	0	13
748	26	0	26		23	0	23		29	0	29			78	0	78
749	110	0	110		72	0	72		126	0	126			308	0	308
750	35	0	35		23	0	23		34	0	34			92	0	92
751	67	0	67		48	0	48		86	0	86			201	0	201
752	37	0	37		21	0	21		21	0	21			79	0	79
753	10	0	10		6	0	6		13	0	13			29	0	29
754	2	0	2		1	0	1		2	0	2			5	0	5
755	24	0	24		13	0	13		24	0	24			61	0	61
756	4	0	4		9	0	9		9	0	9			22	0	22
757	11	0	11		2	0	2		7	0	7			20	0	20
758	42	0	42		14	0	14		24	0	24			80	0	80
759	80	0	80		61	0	61		85	0	85			226	0	226
760	128	0	128		125	0	125		143	0	143			396	0	396
761	38	0	38		24	0	24		25	0	25			87	0	87
762	89	0	89		103	0	103		119	0	119			311	0	311
763	316	0	316		313	0	313		322	0	322			951	0	951
764	36	0	36		21	0	21		50	0	50			107	0	107
765	70	0	70		50	0	50		84	-1	85			204	-1	205
766	33	0	33		32	0	32		38	0	38			103	0	103
767	37	0	37		56	0	56		52	0	52			145	0	145
768	20	0	20		27	0	27		27	0	27			74	0	74
769	56	0	56		43	0	43		65	0	65			164	0	164
770	21	0	21		32	0	32		28	0	28			81	0	81
771	20	0	20		15	0	15		20	0	20			55	0	55
772	11	0	11		6	0	6		7	0	7			24	0	24
773	3	0	3		6	0	6		3	0	3			12	0	12
774	208	0	208		133	0	133		224	0	224			565	0	565
775	36	0	36		45	0	45		46	0	46			127	0	127
776	167	0	167		126	0	126		142	0	142			435	0	435
777	55	0	55		44	0	44		49	0	49			148	0	148
778	234	0	234		256	0	256		287	0	287			777	0	777
779	369	0	369		220	0	220		401	-1	402			990	-1	991
780	247	0	247		146	0	146		201	0	201			594	0	594
781	1074	0	1074		888	-1	889		1200	0	1200			3162	-1	3163
782	7	0	7		12	0	12		9	0	9			28	0	28
783	2	0	2		2	0	2		8	0	8			12	0	12
784	7	0	7		11	0	11		11	0	11			29	0	29
785	18	0	18		14	0	14		24	0	24			56	0	56
786	131	0	131		128	0	128		104	0	104			363	0	363
787	89	0	89		98	0	98		65	0	65			252	0	252
788	26	0	26		20	0	20		41	0	41			87	0	87
789	144	0	144		133	0	133		113	0	113			390	0	390
790	104	0	104		79	0	79		121	0	121			304	0	304
791	9	0	9		9	0	9		20	0	20			38	0	38
792	173	0	173		94	0	94		184	0	184			451	0	451
793	71	0	71		52	0	52		93	0	93			216	0	216
794	40	0	40		45	0	45		43	0	43			128	0	128
795	11	0	11		6	0	6		14	0	14			31	0	31
796	71	0	71		83	0	83		118	0	118			272	0	272
797	122	0	122		92	0	92		147	0	147			361	0	361
798	57	0	57		39	0	39		60	0	60			156	0	156
799	44	-1	45		44	0	44		49	0	49			137	-1	138
800	430	0	430		337	0	337		441	0	441			1208	0	1208
801	609	-1	610		484	0	484		594	0	594			1687	-1	1688
802	51	0	51		41	0	41		35	0	35			127	0	127
803	406	0	406		211	0	211		391	0	391			1008	0	1008
804	13	0	13		13	0	13		16	0	16			42	0	42
805	18	0	18		15	0	15		18	0	18			51	0	51
806	19	0	19		12	0	12		22	0	22			53	0	53
807	38	0	38		29	0	29		47	0	47			114	0	114
808	54	0	54		45	0	45		49	0	49			148	0	148
809	39	0	39		22	0	22		33	0	33			94	0	94
810	44	0	44		67	0	67		50	0	50			161	0	161
811	335	0	335		301	0	301		323	0	323			959	0	959
812	278	0	278		251	0	251		377	0	377			906	0	906
813	21	0	21		17	0	17		33	0	33			71	0	71
814	25	0	25		10	0	10		22	0	22			57	0	57
815	3	0	3		2	0	2		4	0	4			9	0	9
816	31	0	31		19	0	19		30	0	30			80	0	80
817	74	0	74		38	0	38		102	0	102			214	0	214
818	56	0	56		40	0	40		65	0	65			161	0	161
819	19	0	19		12	0	12		27	0	27			58	0	58
820	12	0	12		9	0	9		9	0	9			30	0	30
821	5	0	5		7	0	7		9	0	9			21	0	21
822	10	0	10		9	0	9		9	0	9			28	0	28
823	61	-1	62		72	0	72		69	0	69			202	-1	203
824	30	0	30		21	0	21		30	0	30			81	0	81
825	10	0	10		2	0	2		13	0	13			25	0	25
826	31	0	31		18	0	18		16	0	16			65	0	65
827	25	0	25		14	0	14		20	0	20			59	0	59
828	48	0	48		44	0	44		72	0	72			164	0	164
829	39	0	39		20	0	20		31	0	31			90	0	90
830	12	0	12		8	0	8		24	0	24			44	0	44
831	149	0	149		129	0	129		151	0	151			429	0	429
832	25	0	25		16	0	16		35	0	35			76	0	76
833	18	0	18		7	0	7		15	0	15			40	0	40
834	216	0	216		155	0	155		186	0	186			557	0	557
835	127	0	127		122	0	122		128	0	128			377	0	377
836	263	-1	264		196	0	196		279	0	279			738	-1	739
837	206	0	206		154	0	154		233	0	233			593	0	593
838	133	0	133		122	0	122		159	0	159			414	0	414
839	15	0	15		15	0	15		18	0	18			48	0	48
840	60	0	60		36	0	36		44	0	44			140	0	140
841	21	0	21		17	0	17		24	0	24			62	0	62
842	7	0	7		9	0	9		14	0	14			30	0	30
843	59	0	59		26	0	26		67	0	67			152	0	152
844	157	0	157		142	0	142		207	0	207			506	0	506
845	19	0	19		10	0	10		10	0	10			39	0	39
846	6	0	6		10	0	10		5	0	5			21	0	21
847	22	0	22		12	0	12		20	0	20			54	0	54
848	25	0	25		21	0	21		16	0	16			62	0	62
849	52	0	52		38	0	38		60	0	60			150	0	150
850	24	0	24		10	0	10		18	0	18			52	0	52
851	45	0	45		34	0	34		69	0	69			148	0	148
852	13	0	13		8	0	8		12	0	12			33	0	33
853	53	0	53		40	0	40		53	0	53			146	0	146
854	21	0	21		18	0	18		17	0	17			56	0	56
855	51	0	51		36	0	36		49	0	49			136	0	136
856	34	0	34		32	0	32		37	0	37			103	0	103
857	222	0	222		165	0	165		179	0	179			566	0	566
858	270	-1	271		204	0	204		262	0	262			736	-1	737
859	10	0	10		30	0	30		25	0	25			65	0	65
860	141	-1	142		75	0	75		202	0	202			418	-1	419
861	93	0	93		63	0	63		105	0	105			261	0	261
862	62	0	62		25	0	25		44	0	44			131	0	131
863	23	0	23		17	0	17		19	0	19			59	0	59
864	17	0	17		13	0	13		19	0	19			49	0	49
865	3	0	3		7	0	7		4	0	4			14	0	14
866	19	0	19		10	0	10		18	0	18			47	0	47
867	35	0	35		21	0	21		31	0	31			87	0	87
868	5	0	5		10	0	10		8	0	8			23	0	23
869	24	-1	25		13	0	13		14	0	14			51	-1	52
870	58	0	58		45	0	45		63	0	63			166	0	166
871	69	-1	70		58	0	58		85	0	85			212	-1	213
872	25	0	25		19	0	19		24	0	24			68	0	68
873	10	0	10		14	0	14		9	0	9			33	0	33
874	167	0	167		140	0	140		180	0	180			487	0	487
875	72	0	72		83	0	83		105	0	105			260	0	260
876	145	0	145		103	0	103		116	0	116			364	0	364
877	30	0	30		25	0	25		23	0	23			78	0	78
878	5	0	5		13	0	13		15	0	15			33	0	33
879	8	0	8		6	0	6		3	0	3			17	0	17
880	35	0	35		31	0	31		38	0	38			104	0	104
881	4	0	4		6	0	6		3	0	3			13	0	13
882	7	0	7		7	0	7		9	0	9			23	0	23
883	25	0	25		24	0	24		26	0	26			75	0	75
884	12	0	12		9	0	9		17	0	17			38	0	38
885	22	0	22		15	0	15		13	0	13			50	0	50
886	12	0	12		9	0	9		12	0	12			33	0	33
887	3	-1	4		2	0	2		3	0	3			8	-1	9
888	1	0	1		0	0	0		1	0	1			2	0	2
889	0	0	0		0	0	0		1	0	1			1	0	1
890	18	0	18		18	0	18		19	0	19			55	0	55
891	102	0	102		48	0	48		91	0	91			241	0	241
892	33	0	33		19	0	19		41	0	41			93	0	93
893	5	0	5		3	0	3		14	0	14			22	0	22
894	9	0	9		8	0	8		7	0	7			24	0	24
895	53	0	53		29	0	29		52	0	52			134	0	134
896	23	0	23		21	0	21		29	0	29			73	0	73
897	63	0	63		42	0	42		61	0	61			166	0	166
898	30	0	30		24	0	24		34	0	34			88	0	88
899	49	0	49		35	0	35		56	0	56			140	0	140
900	15	0	15		10	0	10		28	0	28			53	0	53
901	7	0	7		12	0	12		8	0	8			27	0	27
902	21	0	21		14	0	14		22	0	22			57	0	57
903	38	0	38		27	0	27		36	0	36			101	0	101
904	47	0	47		50	0	50		49	0	49			146	0	146
905	48	0	48		39	0	39		67	0	67			154	0	154
906	198	0	198		127	0	127		163	0	163			488	0	488
907	176	0	176		139	0	139		160	0	160			475	0	475
908	85	0	85		79	0	79		96	0	96			260	0	260
909	262	-1	263		166	0	166		242	0	242			670	-1	671
910	44	0	44		27	0	27		55	0	55			126	0	126
911	24	0	24		7	0	7		14	0	14			45	0	45
912	9	0	9		11	0	11		12	0	12			32	0	32
913	20	0	20		13	0	13		19	0	19			52	0	52
914	65	0	65		58	0	58		74	0	74			197	0	197
915	61	0	61		41	0	41		61	0	61			163	0	163
916	13	0	13		20	0	20		17	0	17			50	0	50
917	138	0	138		76	0	76		139	0	139			353	0	353
918	8	0	8		12	0	12		8	0	8			28	0	28
919	10	0	10		3	0	3		4	0	4			17	0	17
920	6	0	6		4	0	4		13	0	13			23	0	23
921	5	0	5		9	0	9		10	0	10			24	0	24
922	4	0	4		9	0	9		1	0	1			14	0	14
923	10	0	10		14	0	14		15	0	15			39	0	39
924	5	0	5		6	0	6		10	0	10			21	0	21
925	32	0	32		26	-1	27		33	0	33			91	-1	92
926	84	0	84		76	0	76		83	0	83			243	0	243
927	20	0	20		25	0	25		35	0	35			80	0	80
928	395	-1	396		209	0	209		347	0	347			951	-1	952
929	218	0	218		165	0	165		176	0	176			559	0	559
930	61	0	61		58	0	58		66	0	66			185	0	185
931	263	-1	264		177	0	177		249	0	249			689	-1	690
932	10	0	10		15	0	15		21	0	21			46	0	46
933	30	0	30		32	0	32		47	0	47			109	0	109
934	29	0	29		32	0	32		25	-1	26			86	-1	87
935	51	0	51		30	0	30		39	0	39			120	0	120
936	59	0	59		44	0	44		71	0	71			174	0	174
937	19	0	19		15	0	15		23	0	23			57	0	57
938	93	0	93		89	0	89		98	0	98			280	0	280
939	87	0	87		41	0	41		85	0	85			213	0	213
940	194	-1	195		193	-1	194		234	0	234			621	-2	623
941	31	0	31		22	0	22		34	0	34			87	0	87
942	282	0	282		118	0	118		302	0	302			702	0	702
943	13	0	13		12	0	12		10	0	10			35	0	35
944	9	0	9		10	0	10		6	0	6			25	0	25
945	6	0	6		5	0	5		5	0	5			16	0	16
946	7	0	7		11	0	11		5	0	5			23	0	23
947	9	0	9		8	0	8		9	0	9			26	0	26
948	23	0	23		16	0	16		19	0	19			58	0	58
949	105	0	105		99	0	99		127	0	127			331	0	331
950	55	0	55		38	0	38		57	0	57			150	0	150
951	22	0	22		9	0	9		36	0	36			67	0	67
952	177	0	177		96	0	96		156	0	156			429	0	429
953	71	0	71		46	0	46		58	0	58			175	0	175
954	20	0	20		10	0	10		25	0	25			55	0	55
955	9	0	9		9	0	9		9	0	9			27	0	27
956	0	0	0		1	0	1		4	0	4			5	0	5
957	116	0	116		109	0	109		112	0	112			337	0	337
958	30	0	30		13	0	13		14	0	14			57	0	57
959	40	0	40		24	0	24		31	0	31			95	0	95
960	128	0	128		91	0	91		120	0	120			339	0	339
961	52	0	52		47	0	47		55	0	55			154	0	154
962	10	0	10		4	0	4		6	0	6			20	0	20
963	11	0	11		7	0	7		15	0	15			33	0	33
964	2	0	2		3	0	3		4	0	4			9	0	9
965	9	0	9		9	0	9		14	0	14			32	0	32
966	10	0	10		7	0	7		4	0	4			21	0	21
967	14	0	14		15	0	15		15	0	15			44	0	44
968	27	0	27		23	0	23		38	0	38			88	0	88
969	60	0	60		47	0	47		61	0	61			168	0	168
970	65	0	65		31	0	31		75	0	75			171	0	171
971	13	0	13		16	0	16		21	0	21			50	0	50
972	132	0	132		103	0	103		126	0	126			361	0	361
973	75	0	75		74	0	74		98	0	98			247	0	247
974	37	0	37		31	0	31		42	0	42			110	0	110
975	37	0	37		30	0	30		43	0	43			110	0	110
976	84	0	84		56	0	56		78	0	78			218	0	218
977	34	0	34		28	0	28		43	0	43			105	0	105
978	10	0	10		12	0	12		11	0	11			33	0	33
979	35	0	35		23	0	23		36	0	36			94	0	94
980	150	0	150		126	0	126		124	0	124			400	0	400
981	91	0	91		90	0	90		85	0	85			266	0	266
982	2	0	2		3	0	3		2	0	2			7	0	7
983	20	-1	21		20	0	20		38	0	38			78	-1	79
984	23	0	23		34	0	34		40	0	40			97	0	97
985	5	0	5		6	0	6		6	0	6			17	0	17
986	10	0	10		12	0	12		11	0	11			33	0	33
987	5	0	5		11	0	11		3	0	3			19	0	19
988	9	0	9		9	0	9		8	0	8			26	0	26
989	15	0	15		20	0	20		10	0	10			45	0	45
990	43	0	43		17	0	17		21	0	21			81	0	81
991	20	0	20		25	0	25		20	0	20			65	0	65
992	28	0	28		29	0	29		42	0	42			99	0	99
993	7	0	7		8	0	8		14	0	14			29	0	29
994	23	0	23		15	0	15		20	0	20			58	0	58
995	4	0	4		5	0	5		4	0	4			13	0	13
996	17	0	17		24	0	24		25	0	25			66	0	66
997	28	0	28		49	0	49		51	0	51			128	0	128
998	5	0	5		3	0	3		3	0	3			11	0	11
999	47	0	47		30	0	30		46	0	46			123	0	123
1000	9	0	9		4	0	4		14	0	14			27	0	27
1001	14	0	14		26	0	26		30	0	30			70	0	70
1002	6	0	6		13	0	13		17	0	17			36	0	36
1003	21	0	21		18	0	18		13	0	13			52	0	52
1004	13	0	13		5	0	5		5	0	5			23	0	23
1005	74	-1	75		57	0	57		59	0	59			190	-1	191
1006	38	-1	39		44	0	44		40	0	40			122	-1	123
1007	9	0	9		13	0	13		21	0	21			43	0	43
1008	18	0	18		14	0	14		26	0	26			58	0	58
1009	58	0	58		18	0	18		58	0	58			134	0	134
1010	121	0	121		104	0	104		101	0	101			326	0	326
1011	42	0	42		24	0	24		44	0	44			110	0	110
1012	43	0	43		24	0	24		37	0	37			104	0	104
1013	16	0	16		16	0	16		7	0	7			39	0	39
1014	18	0	18		12	0	12		22	0	22			52	0	52
1015	20	0	20		27	0	27		21	0	21			68	0	68
1016	23	0	23		23	0	23		21	0	21			67	0	67
1017	37	0	37		28	0	28		45	0	45			110	0	110
1018	39	0	39		35	0	35		29	0	29			103	0	103
1019	7	0	7		2	0	2		5	0	5			14	0	14
1020	349	0	349		210	0	210		345	0	345			904	0	904
1021	90	0	90		92	0	92		54	0	54			236	0	236
1022	50	0	50		42	0	42		33	0	33			125	0	125
1023	33	0	33		33	0	33		28	0	28			94	0	94
1024	46	0	46		40	0	40		44	0	44			130	0	130
1025	100	0	100		125	0	125		105	0	105			330	0	330
1026	69	0	69		46	0	46		72	0	72			187	0	187
1027	254	0	254		204	0	204		275	-1	276			733	-1	734
1028	25	0	25		15	0	15		14	0	14			54	0	54
1029	68	0	68		67	0	67		76	0	76			211	0	211
1030	38	0	38		32	0	32		52	0	52			122	0	122
1031	109	-1	110		61	0	61		87	0	87			257	-1	258
1032	67	0	67		39	0	39		63	-1	64			169	-1	170
1033	49	0	49		22	0	22		41	0	41			112	0	112
1034	26	0	26		14	0	14		24	0	24			64	0	64
1035	23	0	23		10	0	10		12	0	12			45	0	45
1036	10	0	10		10	0	10		6	0	6			26	0	26
1037	47	0	47		20	0	20		41	0	41			108	0	108
1038	3	0	3		2	0	2		8	0	8			13	0	13
1039	30	0	30		10	0	10		22	0	22			62	0	62
1040	14	0	14		14	0	14		7	0	7			35	0	35
1041	28	0	28		15	0	15		14	0	14			57	0	57
1042	11	0	11		1	0	1		3	0	3			15	0	15
1043	31	0	31		29	0	29		39	0	39			99	0	99
1044	54	0	54		49	0	49		57	0	57			160	0	160
1045	9	0	9		2	0	2		7	0	7			18	0	18
1046	20	0	20		21	0	21		12	0	12			53	0	53
1047	24	0	24		15	0	15		27	0	27			66	0	66
1048	57	0	57		30	0	30		50	0	50			137	0	137
1049	2	0	2		2	0	2		1	0	1			5	0	5
1050	73	0	73		49	0	49		72	0	72			194	0	194
1051	116	0	116		75	0	75		86	0	86			277	0	277
1052	1	0	1		0	0	0		5	0	5			6	0	6
1053	63	0	63		27	-1	28		53	0	53			143	-1	144
1054	29	0	29		14	0	14		25	0	25			68	0	68
1055	99	0	99		59	0	59		90	0	90			248	0	248
1056	83	0	83		38	0	38		61	0	61			182	0	182
1057	18	0	18		4	0	4		6	0	6			28	0	28
1058	29	0	29		19	0	19		19	0	19			67	0	67
1059	1	0	1		3	0	3		3	0	3			7	0	7
1060	56	0	56		25	0	25		31	0	31			112	0	112
1061	31	0	31		38	0	38		31	0	31			100	0	100
1062	211	0	211		79	0	79		159	0	159			449	0	449
1063	66	0	66		39	0	39		61	0	61			166	0	166
1064	12	0	12		7	0	7		6	0	6			25	0	25
1065	43	0	43		18	0	18		21	0	21			82	0	82
1066	3	0	3		7	0	7		10	0	10			20	0	20
1067	31	0	31		23	0	23		37	0	37			91	0	91
1068	18	0	18		5	0	5		13	0	13			36	0	36
1069	93	0	93		24	0	24		62	0	62			179	0	179
1070	18	0	18		5	0	5		8	0	8			31	0	31
1071	114	0	114		56	0	56		100	0	100			270	0	270
1072	105	0	105		60	0	60		99	0	99			264	0	264
1073	44	0	44		23	0	23		32	0	32			99	0	99
1074	39	0	39		13	0	13		33	0	33			85	0	85
1075	14	0	14		15	0	15		26	0	26			55	0	55
1076	40	0	40		28	0	28		23	0	23			91	0	91
1077	34	0	34		35	0	35		33	0	33			102	0	102
1078	100	0	100		51	0	51		87	0	87			238	0	238
1079	26	0	26		12	0	12		21	0	21			59	0	59
1080	128	0	128		66	0	66		112	0	112			306	0	306
1081	64	0	64		57	0	57		72	0	72			193	0	193
1082	22	0	22		16	0	16		14	0	14			52	0	52
1083	136	0	136		93	0	93		146	0	146			375	0	375
1084	90	0	90		63	0	63		91	0	91			244	0	244
1085	93	0	93		65	0	65		77	0	77			235	0	235
1086	187	0	187		124	0	124		196	0	196			507	0	507
1087	11	0	11		15	0	15		12	0	12			38	0	38
1088	427	0	427		369	0	369		472	-1	473			1268	-1	1269
1089	96	0	96		62	0	62		115	0	115			273	0	273
1090	150	0	150		105	-3	108		151	0	151			406	-3	409
1091	224	-1	225		204	0	204		240	0	240			668	-1	669
1092	23	0	23		6	0	6		12	0	12			41	0	41
1093	83	0	83		60	0	60		58	0	58			201	0	201
1094	13	0	13		11	0	11		11	0	11			35	0	35
1095	87	0	87		33	0	33		88	0	88			208	0	208
1096	24	0	24		26	0	26		28	0	28			78	0	78
1097	29	0	29		18	0	18		28	0	28			75	0	75
1098	105	0	105		63	0	63		132	0	132			300	0	300
1099	194	0	194		145	0	145		180	0	180			519	0	519
1100	25	0	25		7	0	7		19	0	19			51	0	51
1101	13	0	13		17	0	17		29	0	29			59	0	59
1102	3	0	3		5	0	5		6	0	6			14	0	14
1103	77	0	77		47	0	47		93	0	93			217	0	217
1104	12	0	12		18	0	18		25	0	25			55	0	55
1105	70	0	70		67	0	67		55	0	55			192	0	192
1106	33	0	33		23	0	23		31	0	31			87	0	87
1107	54	0	54		36	0	36		41	0	41			131	0	131
1108	10	0	10		7	0	7		6	0	6			23	0	23
1109	31	0	31		19	0	19		27	0	27			77	0	77
1110	38	0	38		25	0	25		36	0	36			99	0	99
1111	380	0	380		271	0	271		379	0	379			1030	0	1030
1112	60	-1	61		66	0	66		57	0	57			183	-1	184
1113	4	0	4		6	0	6		2	0	2			12	0	12
1114	19	0	19		12	0	12		14	0	14			45	0	45
1115	16	0	16		15	0	15		12	0	12			43	0	43
1116	4	0	4		7	0	7		9	0	9			20	0	20
1117	47	0	47		41	0	41		50	0	50			138	0	138
1118	174	0	174		154	0	154		203	0	203			531	0	531
1119	14	0	14		5	0	5		16	0	16			35	0	35
1120	17	0	17		20	0	20		17	0	17			54	0	54
1121	225	0	225		161	0	161		202	0	202			588	0	588
1122	11	0	11		12	0	12		12	0	12			35	0	35
1123	56	0	56		25	0	25		69	0	69			150	0	150
1124	84	0	84		58	0	58		73	0	73			215	0	215
1125	60	0	60		55	0	55		73	0	73			188	0	188
1126	17	0	17		10	0	10		21	0	21			48	0	48
1127	17	0	17		13	0	13		25	0	25			55	0	55
1128	33	0	33		24	0	24		34	0	34			91	0	91
1129	88	0	88		44	0	44		67	0	67			199	0	199
1130	8	0	8		2	0	2		4	0	4			14	0	14
1131	57	0	57		53	0	53		66	0	66			176	0	176
1132	16	0	16		8	0	8		16	0	16			40	0	40
1133	75	0	75		31	0	31		59	0	59			165	0	165
1134	28	0	28		15	0	15		38	0	38			81	0	81
1135	144	0	144		143	0	143		169	0	169			456	0	456
1136	56	0	56		38	0	38		43	0	43			137	0	137
1137	117	0	117		87	0	87		130	0	130			334	0	334
1138	146	0	146		128	0	128		173	0	173			447	0	447
1139	79	0	79		43	0	43		67	0	67			189	0	189
1140	176	0	176		150	0	150		148	0	148			474	0	474
1141	264	0	264		235	0	235		273	0	273			772	0	772
1142	305	0	305		250	0	250		289	0	289			844	0	844
1143	149	0	149		98	0	98		193	0	193			440	0	440
1144	51	0	51		26	0	26		45	0	45			122	0	122
1145	26	0	26		15	0	15		11	0	11			52	0	52
1146	5	0	5		6	0	6		15	0	15			26	0	26
1147	114	0	114		34	0	34		119	0	119			267	0	267
1148	17	0	17		8	0	8		26	0	26			51	0	51
1149	54	0	54		44	0	44		52	0	52			150	0	150
1150	31	0	31		15	0	15		29	0	29			75	0	75
1151	18	0	18		14	0	14		23	0	23			55	0	55
1152	38	0	38		30	0	30		40	0	40			108	0	108
1153	44	0	44		25	0	25		58	0	58			127	0	127
1154	108	0	108		62	0	62		98	0	98			268	0	268
1155	121	-1	122		64	0	64		99	-2	101			284	-3	287
1156	246	0	246		155	0	155		272	0	272			673	0	673
1157	114	0	114		94	0	94		121	0	121			329	0	329
1158	11	0	11		13	0	13		9	0	9			33	0	33
1159	224	0	224		102	0	102		206	0	206			532	0	532
1160	59	0	59		51	0	51		50	0	50			160	0	160
1161	30	0	30		26	0	26		40	0	40			96	0	96
1162	49	0	49		34	0	34		48	0	48			131	0	131
1163	71	0	71		38	0	38		50	0	50			159	0	159
1164	35	0	35		36	0	36		39	0	39			110	0	110
1165	133	0	133		90	0	90		126	0	126			349	0	349
1166	67	0	67		50	0	50		47	0	47			164	0	164
1167	121	0	121		124	0	124		118	0	118			363	0	363
1168	162	0	162		157	0	157		174	0	174			493	0	493
1169	93	0	93		115	0	115		145	0	145			353	0	353
1170	110	0	110		79	0	79		106	0	106			295	0	295
1171	545	0	545		426	0	426		604	0	604			1575	0	1575
1172	130	0	130		68	0	68		164	0	164			362	0	362
1173	129	0	129		85	0	85		139	0	139			353	0	353
1174	29	0	29		16	0	16		23	0	23			68	0	68
1175	44	0	44		27	0	27		60	0	60			131	0	131
1176	31	0	31		22	0	22		29	0	29			82	0	82
1177	15	0	15		5	0	5		7	0	7			27	0	27
1178	18	0	18		14	0	14		21	0	21			53	0	53
1179	61	0	61		47	0	47		65	0	65			173	0	173
1180	383	0	383		281	0	281		320	0	320			984	0	984
1181	11	-1	12		13	0	13		14	0	14			38	-1	39
1182	9	0	9		6	0	6		15	0	15			30	0	30
1183	7	0	7		4	0	4		8	0	8			19	0	19
1184	123	0	123		76	0	76		113	0	113			312	0	312
1185	90	0	90		84	0	84		72	0	72			246	0	246
1186	39	0	39		47	0	47		32	0	32			118	0	118
1187	17	0	17		16	0	16		28	0	28			61	0	61
1188	72	0	72		45	0	45		60	0	60			177	0	177
1189	92	0	92		61	0	61		104	0	104			257	0	257
1190	116	0	116		53	0	53		80	0	80			249	0	249
1191	206	0	206		138	0	138		201	0	201			545	0	545
1192	254	0	254		191	0	191		283	0	283			728	0	728
1193	60	0	60		43	0	43		78	0	78			181	0	181
1194	56	0	56		42	0	42		81	0	81			179	0	179
1195	127	0	127		98	0	98		124	0	124			349	0	349
1196	60	0	60		71	0	71		67	0	67			198	0	198
1197	60	0	60		36	0	36		62	0	62			158	0	158
1198	23	0	23		13	0	13		29	0	29			65	0	65
1199	146	0	146		96	0	96		169	0	169			411	0	411
1200	46	0	46		21	0	21		28	0	28			95	0	95
1201	140	0	140		107	0	107		160	0	160			407	0	407
1202	26	0	26		35	0	35		49	0	49			110	0	110
1203	98	0	98		81	0	81		104	0	104			283	0	283
1204	105	0	105		97	0	97		110	0	110			312	0	312
1205	103	0	103		46	0	46		81	0	81			230	0	230
1206	45	0	45		33	0	33		46	0	46			124	0	124
1207	130	0	130		109	0	109		124	0	124			363	0	363
1208	309	0	309		214	0	214		241	0	241			764	0	764
1209	116	0	116		99	0	99		142	0	142			357	0	357
1210	111	0	111		103	0	103		112	0	112			326	0	326
1211	984	-1	985		477	0	477		833	0	833			2294	-1	2295
1212	737	-1	738		509	0	509		818	0	818			2064	-1	2065
1213	5	0	5		0	0	0		2	0	2			7	0	7
1214	86	0	86		54	0	54		117	0	117			257	0	257
1215	35	0	35		19	0	19		29	0	29			83	0	83
1216	101	0	101		61	0	61		81	0	81			243	0	243
1217	204	0	204		156	0	156		165	0	165			525	0	525
1218	103	0	103		82	0	82		100	0	100			285	0	285
1219	109	0	109		82	0	82		106	0	106			297	0	297
1220	19	0	19		11	0	11		24	0	24			54	0	54
1221	135	0	135		72	0	72		117	0	117			324	0	324
1222	130	0	130		69	0	69		102	0	102			301	0	301
1223	36	0	36		27	0	27		41	0	41			104	0	104
1224	112	0	112		48	0	48		96	0	96			256	0	256
1225	46	0	46		38	0	38		50	0	50			134	0	134
1226	19	0	19		14	0	14		8	0	8			41	0	41
1227	1	0	1		1	0	1		1	0	1			3	0	3
1228	9	0	9		5	0	5		15	0	15			29	0	29
1229	14	0	14		4	0	4		6	0	6			24	0	24
1230	148	0	148		74	0	74		162	0	162			384	0	384
1231	25	0	25		21	0	21		40	0	40			86	0	86
1232	45	0	45		31	0	31		54	0	54			130	0	130
1233	8	0	8		2	0	2		5	-1	6			15	-1	16
1234	67	0	67		56	0	56		70	0	70			193	0	193
1235	111	0	111		87	0	87		111	0	111			309	0	309
1236	18	0	18		10	0	10		13	0	13			41	0	41
1237	9	0	9		10	0	10		9	0	9			28	0	28
1238	28	0	28		32	0	32		38	0	38			98	0	98
1239	21	0	21		19	0	19		18	0	18			58	0	58
1240	33	0	33		14	0	14		17	0	17			64	0	64
1241	152	0	152		65	0	65		131	0	131			348	0	348
1242	5	0	5		0	0	0		4	0	4			9	0	9
1243	6	0	6		8	0	8		8	0	8			22	0	22
1244	3	0	3		3	0	3		3	0	3			9	0	9
1245	9	-1	10		15	0	15		14	0	14			38	-1	39
1246	1	0	1		2	0	2		3	0	3			6	0	6
1247	19	0	19		15	0	15		31	0	31			65	0	65
1248	6	0	6		8	0	8		1	0	1			15	0	15
1249	1	0	1		0	0	0		2	0	2			3	0	3
1250	1	0	1		1	0	1		2	0	2			4	0	4
1251	21	0	21		10	0	10		37	0	37			68	0	68
1252	55	0	55		42	0	42		55	0	55			152	0	152
1253	1	0	1		1	0	1		1	0	1			3	0	3
1254	32	0	32		20	0	20		46	0	46			98	0	98
1255	14	0	14		14	0	14		18	0	18			46	0	46
1256	5	0	5		4	0	4		5	0	5			14	0	14
1257	2	0	2		3	0	3		3	0	3			8	0	8
1258	0	0	0		4	0	4		2	0	2			6	0	6
1259	0	0	0		1	0	1		3	0	3			4	0	4
1260	1	0	1		0	0	0		0	0	0			1	0	1
1261	7	0	7		10	0	10		5	0	5			22	0	22
1262	3	0	3		4	0	4		4	0	4			11	0	11
1263	6	0	6		3	0	3		4	0	4			13	0	13
1264	3	0	3		5	0	5		4	0	4			12	0	12
1265	5	0	5		1	0	1		5	0	5			11	0	11
1266	3	0	3		2	0	2		6	0	6			11	0	11
1267	3	0	3		1	0	1		6	0	6			10	0	10
1268	12	0	12		8	0	8		14	0	14			34	0	34
1269	11	0	11		7	0	7		9	0	9			27	0	27
1270	15	0	15		14	0	14		27	0	27			56	0	56
1271	45	0	45		35	0	35		48	0	48			128	0	128
1272	8	0	8		11	0	11		5	0	5			24	0	24
1273	0	0	0		4	0	4		3	0	3			7	0	7
1274	5	0	5		1	0	1		1	0	1			7	0	7
1275	50	0	50		29	0	29		58	0	58			137	0	137
1276	3	0	3		1	0	1		3	0	3			7	0	7
1277	0	0	0		0	0	0		1	0	1			1	0	1
1278	4	0	4		3	0	3		2	0	2			9	0	9
1279	11	0	11		23	0	23		17	0	17			51	0	51
1280	7	0	7		3	0	3		5	0	5			15	0	15
1281	10	0	10		1	0	1		5	0	5			16	0	16
1282	57	0	57		65	0	65		58	0	58			180	0	180
1283	115	-1	116		86	0	86		142	0	142			343	-1	344
1284	84	0	84		47	0	47		142	0	142			273	0	273
1285	33	0	33		18	0	18		40	0	40			91	0	91
1286	5	0	5		1	0	1		4	0	4			10	0	10
1287	8	0	8		9	0	9		26	0	26			43	0	43
1288	4	0	4		0	0	0		3	0	3			7	0	7
1289	2	0	2		0	0	0		2	0	2			4	0	4
1290	3	0	3		3	0	3		1	0	1			7	0	7
1291	4	0	4		2	0	2		4	0	4			10	0	10
1292	7	0	7		6	0	6		0	0	0			13	0	13
1293	7	0	7		12	0	12		14	0	14			33	0	33
1294	25	0	25		19	0	19		23	0	23			67	0	67
1295	36	0	36		31	0	31		44	0	44			111	0	111
1296	6	0	6		8	0	8		10	0	10			24	0	24
1297	6	0	6		5	0	5		10	0	10			21	0	21
1298	11	0	11		11	0	11		30	0	30			52	0	52
1299	1	0	1		1	0	1		1	0	1			3	0	3
1300	11	0	11		5	0	5		10	0	10			26	0	26
1301	5	0	5		5	0	5		4	0	4			14	0	14
1302	21	0	21		8	-1	9		33	0	33			62	-1	63
1303	10	0	10		13	0	13		15	0	15			38	0	38
1304	32	0	32		20	0	20		38	0	38			90	0	90
1305	9	0	9		8	0	8		15	0	15			32	0	32
1306	24	0	24		11	0	11		16	0	16			51	0	51
1307	5	0	5		3	0	3		4	0	4			12	0	12
1308	1	0	1		1	0	1		0	0	0			2	0	2
1309	3	0	3		1	0	1		6	0	6			10	0	10
1310	0	0	0		2	0	2		4	0	4			6	0	6
1311	3	0	3		4	0	4		4	0	4			11	0	11
1312	0	0	0		0	0	0		1	0	1			1	0	1
1313	4	0	4		2	0	2		1	0	1			7	0	7
1314	11	0	11		9	0	9		20	0	20			40	0	40
1315	33	0	33		33	0	33		40	0	40			106	0	106
1316	0	0	0		1	0	1		1	0	1			2	0	2
1317	0	0	0		0	0	0		0	0	0			0	0	0
1318	0	0	0		1	0	1		0	0	0			1	0	1
1319	4	0	4		0	0	0		5	-1	6			9	-1	10
1320	5	0	5		7	0	7		8	0	8			20	0	20
1321	46	0	46		30	0	30		43	0	43			119	0	119
1322	3	0	3		14	-1	15		9	0	9			26	-1	27
1323	9	0	9		8	0	8		11	0	11			28	0	28
1324	31	-2	33		23	0	23		32	-1	33			86	-3	89
1325	16	0	16		7	-1	8		20	-2	22			43	-3	46
1326	9	-1	10		6	0	6		6	0	6			21	-1	22
1327	3	0	3		0	0	0		3	0	3			6	0	6
1328	9	0	9		5	0	5		6	0	6			20	0	20
1329	13	0	13		7	0	7		8	0	8			28	0	28
1330	17	0	17		15	0	15		20	0	20			52	0	52
1331	46	0	46		35	0	35		49	0	49			130	0	130
1332	36	0	36		31	0	31		45	0	45			112	0	112
1333	9	0	9		8	0	8		13	0	13			30	0	30
1334	82	0	82		62	0	62		79	0	79			223	0	223
1335	8	0	8		4	0	4		12	0	12			24	0	24
1336	9	0	9		3	0	3		15	0	15			27	0	27
1337	10	0	10		8	0	8		8	-1	9			26	-1	27
1338	10	0	10		3	0	3		7	0	7			20	0	20
1339	70	0	70		33	0	33		89	0	89			192	0	192
1340	2	0	2		1	0	1		1	0	1			4	0	4
1341	1	0	1		0	0	0		4	0	4			5	0	5
1342	69	-2	71		40	-2	42		65	0	65			174	-4	178
1343	5	-1	6		8	0	8		11	0	11			24	-1	25
1344	7	0	7		1	0	1		3	0	3			11	0	11
1345	1	0	1		2	0	2		3	0	3			6	0	6
1346	2	0	2		4	0	4		0	0	0			6	0	6
1347	1	0	1		1	0	1		3	0	3			5	0	5
1348	0	0	0		0	0	0		0	0	0			0	0	0
1349	3	0	3		0	0	0		3	0	3			6	0	6
1350	4	0	4		4	0	4		9	0	9			17	0	17
1351	12	0	12		12	-3	15		19	0	19			43	-3	46
1352	1	0	1		2	0	2		1	0	1			4	0	4
1353	8	0	8		4	0	4		6	0	6			18	0	18
1354	7	-1	8		12	0	12		13	0	13			32	-1	33
1355	16	0	16		3	0	3		10	0	10			29	0	29
1356	105	0	105		65	-2	67		123	-1	124			293	-3	296
1357	28	0	28		20	0	20		35	-1	36			83	-1	84
1358	20	0	20		19	0	19		30	0	30			69	0	69
1359	10	-1	11		4	0	4		4	0	4			18	-1	19
1360	8	0	8		3	0	3		4	0	4			15	0	15
1361	13	0	13		4	0	4		6	0	6			23	0	23
1362	0	0	0		1	0	1		4	0	4			5	0	5
1363	23	0	23		9	0	9		13	0	13			45	0	45
1364	6	0	6		9	0	9		13	0	13			28	0	28
1365	13	0	13		9	0	9		19	0	19			41	0	41
1366	62	0	62		51	0	51		56	0	56			169	0	169
1367	4	0	4		5	0	5		8	0	8			17	0	17
1368	19	0	19		10	0	10		16	0	16			45	0	45
1369	5	0	5		5	0	5		4	0	4			14	0	14
1370	10	0	10		4	0	4		9	0	9			23	0	23
1371	0	0	0		3	0	3		3	0	3			6	0	6
1372	4	0	4		2	0	2		1	0	1			7	0	7
1373	6	0	6		4	0	4		5	0	5			15	0	15
1374	22	0	22		17	0	17		17	0	17			56	0	56
1375	21	0	21		12	0	12		26	-1	27			59	-1	60
1376	6	0	6		5	0	5		3	0	3			14	0	14
1377	8	0	8		2	0	2		14	0	14			24	0	24
1378	2	0	2		0	0	0		0	0	0			2	0	2
1379	10	0	10		6	-1	7		7	0	7			23	-1	24
1380	1	0	1		0	0	0		1	0	1			2	0	2
1381	0	0	0		0	0	0		3	0	3			3	0	3
1382	0	0	0		1	0	1		0	0	0			1	0	1
1383	7	0	7		1	-1	2		7	0	7			15	-1	16
1384	1	0	1		4	0	4		5	0	5			10	0	10
1385	2	0	2		4	0	4		2	0	2			8	0	8
1386	0	0	0		4	0	4		6	0	6			10	0	10
1387	5	0	5		2	0	2		4	0	4			11	0	11
1388	26	0	26		14	0	14		29	0	29			69	0	69
1389	7	0	7		2	0	2		9	0	9			18	0	18
1390	9	0	9		3	0	3		8	0	8			20	0	20
1391	18	0	18		13	-1	14		13	0	13			44	-1	45
1392	13	0	13		4	-1	5		12	0	12			29	-1	30
1393	4	0	4		7	0	7		11	0	11			22	0	22
1394	19	0	19		21	0	21		39	0	39			79	0	79
1395	7	0	7		2	0	2		7	0	7			16	0	16
1396	7	0	7		4	0	4		12	0	12			23	0	23
1397	8	0	8		6	0	6		10	0	10			24	0	24
1398	23	0	23		19	0	19		10	0	10			52	0	52
1399	90	0	90		80	0	80		77	0	77			247	0	247
1400	155	0	155		79	0	79		191	0	191			425	0	425
1401	27	0	27		31	0	31		42	0	42			100	0	100
1402	16	0	16		10	0	10		16	-1	17			42	-1	43
1403	32	0	32		15	0	15		29	0	29			76	0	76
1404	22	0	22		15	0	15		37	0	37			74	0	74
1405	5	0	5		3	0	3		2	0	2			10	0	10
1406	14	0	14		10	0	10		17	0	17			41	0	41
1407	9	-1	10		7	0	7		6	0	6			22	-1	23
1408	22	0	22		12	0	12		22	0	22			56	0	56
1409	1	0	1		4	0	4		12	0	12			17	0	17
1410	2	0	2		4	0	4		7	0	7			13	0	13
1411	3	0	3		5	0	5		5	0	5			13	0	13
1412	9	0	9		4	0	4		7	0	7			20	0	20
1413	100	0	100		81	0	81		89	0	89			270	0	270
1414	3	0	3		2	0	2		4	0	4			9	0	9
1415	20	-2	22		10	-1	11		18	-2	20			48	-5	53
1416	1	0	1		2	0	2		3	-1	4			6	-1	7
1417	19	0	19		20	0	20		18	0	18			57	0	57
1418	39	0	39		21	0	21		32	0	32			92	0	92
1419	9	0	9		13	0	13		16	0	16			38	0	38
1420	23	0	23		10	0	10		25	0	25			58	0	58
1421	9	0	9		7	0	7		11	0	11			27	0	27
1422	3	0	3		0	0	0		7	0	7			10	0	10
1423	3	0	3		0	0	0		0	0	0			3	0	3
1424	3	0	3		1	0	1		3	0	3			7	0	7
1425	2	0	2		3	0	3		4	0	4			9	0	9
1426	11	0	11		6	0	6		15	0	15			32	0	32
1427	1	0	1		3	0	3		6	0	6			10	0	10
1428	22	0	22		20	0	20		19	0	19			61	0	61
1429	49	-1	50		23	-1	24		43	-1	44			115	-3	118
1430	0	0	0		3	0	3		1	0	1			4	0	4
1431	35	0	35		8	0	8		25	0	25			68	0	68
1432	8	0	8		4	0	4		9	0	9			21	0	21
1433	4	0	4		3	0	3		4	0	4			11	0	11
1434	8	0	8		1	0	1		15	0	15			24	0	24
1435	7	0	7		15	0	15		6	0	6			28	0	28
1436	11	0	11		7	0	7		16	0	16			34	0	34
1437	8	-1	9		10	0	10		19	0	19			37	-1	38
1438	42	0	42		13	0	13		37	0	37			92	0	92
1439	11	0	11		4	-1	5		8	0	8			23	-1	24
1440	8	0	8		1	0	1		6	0	6			15	0	15
1441	0	0	0		3	0	3		2	0	2			5	0	5
1442	5	0	5		5	0	5		3	0	3			13	0	13
1443	7	0	7		2	0	2		2	-1	3			11	-1	12
1444	0	0	0		2	0	2		0	0	0			2	0	2
1445	3	0	3		0	0	0		4	0	4			7	0	7
1446	4	-1	5		2	0	2		1	0	1			7	-1	8
1447	20	-2	22		20	-1	21		22	0	22			62	-3	65
1448	27	0	27		11	0	11		23	0	23			61	0	61
1449	6	0	6		4	0	4		3	0	3			13	0	13
1450	0	0	0		0	0	0		3	0	3			3	0	3
1451	2	0	2		0	0	0		3	0	3			5	0	5
1452	1	0	1		1	0	1		1	0	1			3	0	3
1453	3	0	3		2	0	2		0	0	0			5	0	5
1454	7	0	7		3	0	3		15	0	15			25	0	25
1455	8	0	8		3	0	3		12	0	12			23	0	23
1456	3	0	3		3	0	3		10	0	10			16	0	16
1457	36	-3	39		11	-1	12		27	0	27			74	-4	78
1458	15	0	15		6	0	6		17	0	17			38	0	38
1459	7	0	7		6	0	6		10	0	10			23	0	23
1460	6	0	6		3	0	3		0	-2	2			9	-2	11
1461	4	0	4		1	0	1		0	0	0			5	0	5
1462	44	0	44		26	0	26		36	0	36			106	0	106
1463	8	0	8		1	-1	2		8	0	8			17	-1	18
1464	0	0	0		2	0	2		2	0	2			4	0	4
1465	4	0	4		3	0	3		4	0	4			11	0	11
1466	0	0	0		2	0	2		4	0	4			6	0	6
1467	6	0	6		1	0	1		4	0	4			11	0	11
1468	14	0	14		18	0	18		15	0	15			47	0	47
1469	2	0	2		2	0	2		2	0	2			6	0	6
1470	10	0	10		7	-2	9		6	0	6			23	-2	25
1471	3	0	3		3	0	3		2	0	2			8	0	8
1472	4	0	4		0	0	0		0	-2	2			4	-2	6
1473	4	-2	6		2	0	2		6	0	6			12	-2	14
1474	4	-1	5		10	0	10		12	0	12			26	-1	27
1475	4	0	4		2	0	2		2	0	2			8	0	8
1476	2	0	2		2	0	2		4	0	4			8	0	8
1477	8	-1	9		0	0	0		9	0	9			17	-1	18
1478	7	0	7		13	-2	15		11	0	11			31	-2	33
1479	5	0	5		4	0	4		6	0	6			15	0	15
1480	15	-1	16		5	0	5		15	0	15			35	-1	36
1481	30	0	30		8	0	8		31	-1	32			69	-1	70
1482	55	0	55		32	-1	33		47	0	47			134	-1	135
1483	42	0	42		27	0	27		58	0	58			127	0	127
1484	7	-1	8		2	0	2		4	0	4			13	-1	14
1485	11	0	11		3	0	3		18	0	18			32	0	32
1486	3	0	3		4	0	4		10	0	10			17	0	17
1487	1	0	1		2	0	2		3	0	3			6	0	6
1488	13	-1	14		3	0	3		7	0	7			23	-1	24
1489	28	0	28		15	0	15		20	0	20			63	0	63
1490	1	0	1		1	0	1		2	0	2			4	0	4
1491	21	0	21		7	0	7		11	0	11			39	0	39
1492	20	0	20		9	0	9		19	0	19			48	0	48
1493	3	0	3		4	0	4		13	0	13			20	0	20
1494	5	0	5		2	0	2		10	0	10			17	0	17
1495	39	0	39		35	0	35		64	0	64			138	0	138
1496	13	0	13		7	-1	8		10	0	10			30	-1	31
1497	8	0	8		2	0	2		2	0	2			12	0	12
1498	1	0	1		0	0	0		3	0	3			4	0	4
1499	8	0	8		4	0	4		5	0	5			17	0	17
1500	6	0	6		5	0	5		13	0	13			24	0	24
1501	13	0	13		6	0	6		16	0	16			35	0	35
1502	60	0	60		32	0	32		55	0	55			147	0	147
1503	15	0	15		16	0	16		9	-1	10			40	-1	41
1504	0	0	0		0	0	0		0	0	0			0	0	0
1505	3	0	3		1	0	1		1	0	1			5	0	5
1506	6	0	6		6	0	6		14	0	14			26	0	26
1507	4	0	4		0	0	0		1	0	1			5	0	5
1508	5	0	5		3	0	3		3	0	3			11	0	11
1509	1	-1	2		2	0	2		6	0	6			9	-1	10
1510	40	0	40		14	0	14		48	0	48			102	0	102
1511	40	0	40		39	0	39		50	-1	51			129	-1	130
1512	10	0	10		11	0	11		15	0	15			36	0	36
1513	15	0	15		5	0	5		12	0	12			32	0	32
1514	14	0	14		15	0	15		12	0	12			41	0	41
1515	24	0	24		13	0	13		14	0	14			51	0	51
1516	7	0	7		3	0	3		21	0	21			31	0	31
1517	15	0	15		4	0	4		10	0	10			29	0	29
1518	4	0	4		5	-1	6		7	-1	8			16	-2	18
1519	21	0	21		15	0	15		24	0	24			60	0	60
1520	2	0	2		6	0	6		2	0	2			10	0	10
1521	34	0	34		15	0	15		40	0	40			89	0	89
1522	15	0	15		14	0	14		23	-1	24			52	-1	53
1523	3	0	3		3	0	3		9	0	9			15	0	15
1524	24	-1	25		30	0	30		27	-1	28			81	-2	83
1525	3	0	3		8	0	8		8	0	8			19	0	19
1526	11	0	11		10	0	10		16	0	16			37	0	37
1527	15	0	15		9	0	9		27	0	27			51	0	51
1528	9	0	9		13	0	13		13	-1	14			35	-1	36
1529	26	0	26		20	0	20		30	0	30			76	0	76
1530	17	0	17		6	0	6		19	0	19			42	0	42
1531	43	0	43		18	0	18		59	-2	61			120	-2	122
1532	30	0	30		23	0	23		40	0	40			93	0	93
1533	32	-1	33		24	0	24		42	0	42			98	-1	99
1534	102	0	102		42	-1	43		114	0	114			258	-1	259
1535	10	0	10		18	0	18		12	0	12			40	0	40
1536	15	0	15		7	0	7		20	0	20			42	0	42
1537	39	-1	40		30	0	30		65	0	65			134	-1	135
1538	3	0	3		2	0	2		6	0	6			11	0	11
1539	1	0	1		3	0	3		2	0	2			6	0	6
1540	3	0	3		1	0	1		4	0	4			8	0	8
1541	18	0	18		13	0	13		10	-1	11			41	-1	42
1542	20	0	20		19	0	19		24	0	24			63	0	63
1543	3	0	3		6	0	6		6	0	6			15	0	15
1544	8	0	8		1	0	1		5	0	5			14	0	14
1545	14	-1	15		3	0	3		5	-1	6			22	-2	24
1546	9	0	9		5	0	5		6	0	6			20	0	20
1547	3	0	3		3	0	3		1	0	1			7	0	7
1548	13	0	13		10	0	10		9	0	9			32	0	32
1549	79	0	79		51	0	51		98	-1	99			228	-1	229
1550	117	-1	118		71	0	71		116	0	116			304	-1	305
1551	73	-1	74		72	0	72		94	0	94			239	-1	240
1552	55	0	55		34	-1	35		47	0	47			136	-1	137
1553	10	0	10		10	0	10		11	0	11			31	0	31
1554	9	0	9		8	0	8		2	0	2			19	0	19
1555	6	0	6		3	0	3		5	0	5			14	0	14
1556	17	0	17		17	0	17		19	0	19			53	0	53
1557	3	0	3		1	0	1		1	0	1			5	0	5
1558	12	0	12		5	0	5		8	0	8			25	0	25
1559	26	0	26		17	0	17		21	0	21			64	0	64
1560	46	0	46		37	0	37		55	0	55			138	0	138
1561	4	0	4		4	0	4		2	0	2			10	0	10
1562	16	0	16		14	0	14		20	0	20			50	0	50
1563	25	0	25		26	0	26		29	0	29			80	0	80
1564	6	0	6		9	-3	12		5	0	5			20	-3	23
1565	6	0	6		7	0	7		7	0	7			20	0	20
1566	5	0	5		4	0	4		5	0	5			14	0	14
1567	19	0	19		7	-1	8		12	0	12			38	-1	39
1568	4	0	4		3	0	3		8	-1	9			15	-1	16
1569	32	0	32		13	0	13		31	0	31			76	0	76
1570	7	0	7		2	0	2		4	0	4			13	0	13
1571	4	0	4		1	0	1		4	0	4			9	0	9
1572	20	0	20		15	0	15		16	0	16			51	0	51
1573	34	0	34		13	0	13		30	0	30			77	0	77
1574	4	0	4		0	0	0		5	0	5			9	0	9
1575	4	0	4		3	0	3		3	0	3			10	0	10
1576	5	0	5		7	0	7		19	0	19			31	0	31
1577	19	0	19		14	0	14		33	0	33			66	0	66
1578	8	0	8		6	0	6		13	0	13			27	0	27
1579	15	0	15		15	0	15		20	0	20			50	0	50
1580	14	0	14		7	0	7		12	0	12			33	0	33
1581	30	0	30		25	0	25		42	0	42			97	0	97
1582	33	0	33		5	0	5		32	0	32			70	0	70
1583	55	-1	56		54	-1	55		93	0	93			202	-2	204
1584	13	0	13		11	0	11		14	0	14			38	0	38
1585	17	0	17		21	0	21		13	0	13			51	0	51
1586	12	0	12		7	0	7		16	0	16			35	0	35
1587	5	0	5		11	0	11		11	0	11			27	0	27
1588	64	0	64		47	0	47		70	0	70			181	0	181
1589	4	0	4		1	0	1		2	0	2			7	0	7
1590	64	0	64		31	0	31		76	0	76			171	0	171
1591	13	0	13		5	0	5		12	0	12			30	0	30
1592	16	0	16		11	-1	12		19	0	19			46	-1	47
1593	48	0	48		30	0	30		50	-1	51			128	-1	129
1594	0	0	0		1	0	1		1	-1	2			2	-1	3
1595	1	0	1		0	0	0		4	0	4			5	0	5
1596	2	0	2		3	0	3		5	0	5			10	0	10
1597	12	0	12		14	0	14		18	0	18			44	0	44
1598	5	0	5		0	0	0		1	0	1			6	0	6
1599	14	-3	17		4	0	4		13	0	13			31	-3	34
1600	9	0	9		9	0	9		14	0	14			32	0	32
1601	3	0	3		2	0	2		4	-1	5			9	-1	10
1602	19	0	19		4	0	4		30	0	30			53	0	53
1603	12	0	12		6	0	6		26	0	26			44	0	44
1604	48	0	48		27	0	27		46	0	46			121	0	121
1605	85	0	85		42	0	42		87	0	87			214	0	214
1606	30	0	30		21	0	21		24	0	24			75	0	75
1607	4	0	4		2	0	2		0	0	0			6	0	6
1608	59	-1	60		53	0	53		85	0	85			197	-1	198
1609	15	0	15		3	0	3		18	0	18			36	0	36
1610	9	0	9		2	-1	3		5	-1	6			16	-2	18
1611	40	0	40		10	0	10		49	0	49			99	0	99
1612	19	0	19		12	0	12		22	0	22			53	0	53
1613	48	0	48		46	-1	47		90	0	90			184	-1	185
1614	0	0	0		0	0	0		1	0	1			1	0	1
1615	19	0	19		17	-1	18		22	0	22			58	-1	59
1616	6	0	6		4	0	4		5	0	5			15	0	15
1617	3	0	3		1	0	1		0	0	0			4	0	4
1618	3	0	3		2	0	2		0	0	0			5	0	5
1619	21	0	21		24	0	24		18	-1	19			63	-1	64
1620	60	0	60		28	0	28		52	0	52			140	0	140
1621	12	0	12		9	0	9		14	0	14			35	0	35
1622	93	0	93		51	0	51		125	0	125			269	0	269
1623	162	0	162		124	0	124		168	0	168			454	0	454
1624	197	0	197		127	0	127		195	0	195			519	0	519
1625	137	0	137		111	0	111		177	0	177			425	0	425
1626	17	0	17		12	0	12		24	0	24			53	0	53
1627	93	-1	94		63	0	63		90	0	90			246	-1	247
1628	11	0	11		4	0	4		9	0	9			24	0	24
1629	9	0	9		14	0	14		15	0	15			38	0	38
1630	4	0	4		1	0	1		3	0	3			8	0	8
1631	23	0	23		12	0	12		38	0	38			73	0	73
1632	44	0	44		28	0	28		45	0	45			117	0	117
1633	7	0	7		1	0	1		9	0	9			17	0	17
1634	31	-2	33		14	0	14		38	-1	39			83	-3	86
1635	4	0	4		8	0	8		5	0	5			17	0	17
1636	1	0	1		5	0	5		8	0	8			14	0	14
1637	17	0	17		8	0	8		17	0	17			42	0	42
1638	6	0	6		6	0	6		9	0	9			21	0	21
1639	9	0	9		3	0	3		11	0	11			23	0	23
1640	10	0	10		19	0	19		30	0	30			59	0	59
1641	4	0	4		4	0	4		3	0	3			11	0	11
1642	7	0	7		1	0	1		3	0	3			11	0	11
1643	12	0	12		0	0	0		10	0	10			22	0	22
1644	1	-1	2		1	0	1		3	0	3			5	-1	6
1645	18	0	18		15	0	15		29	0	29			62	0	62
1646	26	0	26		14	0	14		22	0	22			62	0	62
1647	32	0	32		23	0	23		27	0	27			82	0	82
1648	1	0	1		4	0	4		7	0	7			12	0	12
1649	22	0	22		12	0	12		25	0	25			59	0	59
1650	53	0	53		23	0	23		68	0	68			144	0	144
1651	31	0	31		8	0	8		44	0	44			83	0	83
1652	29	0	29		8	-1	9		22	0	22			59	-1	60
1653	6	0	6		1	0	1		4	0	4			11	0	11
1654	20	0	20		9	0	9		14	0	14			43	0	43
1655	10	0	10		4	0	4		9	0	9			23	0	23
1656	35	0	35		15	0	15		29	0	29			79	0	79
1657	5	0	5		1	0	1		5	0	5			11	0	11
1658	1	0	1		3	0	3		2	0	2			6	0	6
1659	5	0	5		1	0	1		5	0	5			11	0	11
1660	22	0	22		11	0	11		31	0	31			64	0	64
1661	2	0	2		3	0	3		2	0	2			7	0	7
1662	30	0	30		11	-1	12		14	0	14			55	-1	56
1663	16	0	16		1	0	1		6	-1	7			23	-1	24
1664	18	0	18		7	0	7		21	0	21			46	0	46
1665	4	0	4		2	0	2		6	0	6			12	0	12
1666	1	0	1		1	0	1		6	0	6			8	0	8
1667	25	0	25		1	0	1		29	0	29			55	0	55
1668	31	0	31		21	0	21		63	0	63			115	0	115
1669	9	0	9		13	0	13		18	0	18			40	0	40
1670	31	0	31		25	0	25		69	0	69			125	0	125
1671	113	0	113		76	0	76		174	0	174			363	0	363
1672	21	0	21		14	0	14		39	0	39			74	0	74
1673	77	0	77		64	0	64		117	0	117			258	0	258
1674	38	0	38		21	0	21		47	0	47			106	0	106
1675	32	0	32		15	0	15		40	0	40			87	0	87
1676	3	0	3		2	0	2		9	0	9			14	0	14
1677	6	0	6		8	0	8		12	0	12			26	0	26
1678	16	0	16		8	0	8		24	0	24			48	0	48
1679	13	0	13		4	0	4		13	0	13			30	0	30
1680	11	0	11		5	0	5		21	0	21			37	0	37
1681	1	0	1		2	0	2		0	0	0			3	0	3
1682	9	0	9		10	0	10		9	0	9			28	0	28
1683	59	0	59		20	0	20		56	0	56			135	0	135
1684	30	0	30		32	0	32		48	0	48			110	0	110
1685	2	0	2		1	0	1		4	0	4			7	0	7
1686	10	0	10		8	0	8		30	0	30			48	0	48
1687	19	0	19		10	0	10		20	0	20			49	0	49
1688	5	0	5		0	0	0		3	0	3			8	0	8
1689	14	0	14		6	0	6		19	0	19			39	0	39
1690	15	0	15		8	0	8		16	0	16			39	0	39
1691	22	0	22		14	0	14		29	0	29			65	0	65
1692	4	0	4		1	0	1		10	0	10			15	0	15
1693	50	0	50		24	0	24		64	0	64			138	0	138
1694	21	0	21		4	0	4		11	0	11			36	0	36
1695	91	0	91		54	0	54		137	0	137			282	0	282
1696	58	0	58		48	0	48		87	0	87			193	0	193
1697	15	0	15		5	0	5		9	0	9			29	0	29
1698	31	0	31		31	0	31		71	0	71			133	0	133
1699	4	0	4		0	0	0		6	0	6			10	0	10
1700	1	0	1		1	0	1		3	0	3			5	0	5
1701	37	0	37		17	0	17		40	-2	42			94	-2	96
1702	42	0	42		24	0	24		66	0	66			132	0	132
1703	5	0	5		3	0	3		19	0	19			27	0	27
1704	1	0	1		0	0	0		3	0	3			4	0	4
1705	32	0	32		23	0	23		23	0	23			78	0	78
1706	17	0	17		10	0	10		19	0	19			46	0	46
1707	23	0	23		20	0	20		46	0	46			89	0	89
1708	15	0	15		14	0	14		21	0	21			50	0	50
1709	71	0	71		42	0	42		111	0	111			224	0	224
1710	7	0	7		7	0	7		15	0	15			29	0	29
1711	4	0	4		2	0	2		9	0	9			15	0	15
1712	6	0	6		1	0	1		0	0	0			7	0	7
1713	18	0	18		5	0	5		27	0	27			50	0	50
1714	15	0	15		5	0	5		23	0	23			43	0	43
1715	12	0	12		13	0	13		26	0	26			51	0	51
1716	8	0	8		6	0	6		8	0	8			22	0	22
1717	9	0	9		10	0	10		12	0	12			31	0	31
1718	12	0	12		8	0	8		12	0	12			32	0	32
1719	4	0	4		12	0	12		21	0	21			37	0	37
1720	5	0	5		4	0	4		10	0	10			19	0	19
1721	7	0	7		6	0	6		1	0	1			14	0	14
1722	9	0	9		6	0	6		16	0	16			31	0	31
1723	11	0	11		2	0	2		3	0	3			16	0	16
1724	3	0	3		0	0	0		10	0	10			13	0	13
1725	3	0	3		4	0	4		4	0	4			11	0	11
1726	7	0	7		1	0	1		6	0	6			14	0	14
1727	25	0	25		13	0	13		15	0	15			53	0	53
1728	16	0	16		8	0	8		23	0	23			47	0	47
1729	15	0	15		3	0	3		15	0	15			33	0	33
1730	36	0	36		22	0	22		33	0	33			91	0	91
1731	7	0	7		5	0	5		10	0	10			22	0	22
1732	16	0	16		10	0	10		20	0	20			46	0	46
1733	26	0	26		14	0	14		34	0	34			74	0	74
1734	44	-1	45		41	0	41		57	0	57			142	-1	143
1735	80	0	80		70	0	70		109	0	109			259	0	259
1736	102	0	102		56	0	56		123	0	123			281	0	281
1737	26	0	26		15	0	15		30	0	30			71	0	71
1738	31	0	31		22	0	22		25	0	25			78	0	78
1739	31	0	31		19	0	19		46	0	46			96	0	96
1740	17	0	17		15	0	15		29	0	29			61	0	61
1741	1	0	1		1	0	1		7	0	7			9	0	9
1742	28	0	28		13	0	13		24	0	24			65	0	65
1743	18	0	18		10	0	10		18	0	18			46	0	46
1744	55	0	55		47	0	47		55	0	55			157	0	157
1745	77	0	77		65	0	65		96	-2	98			238	-2	240
1746	7	0	7		13	0	13		11	0	11			31	0	31
1747	18	0	18		16	0	16		27	0	27			61	0	61
1748	154	0	154		105	0	105		141	0	141			400	0	400
1749	29	0	29		27	0	27		59	0	59			115	0	115
1750	201	0	201		123	0	123		216	0	216			540	0	540
1751	125	0	125		73	0	73		112	0	112			310	0	310
1752	490	0	490		330	0	330		584	0	584			1404	0	1404
1753	68	0	68		63	-1	64		69	0	69			200	-1	201
1754	46	0	46		48	0	48		32	0	32			126	0	126
1755	59	0	59		49	0	49		44	0	44			152	0	152
1756	75	0	75		49	0	49		59	0	59			183	0	183
1757	480	0	480		391	0	391		537	0	537			1408	0	1408
1758	134	0	134		84	0	84		135	0	135			353	0	353
1759	374	0	374		273	0	273		344	0	344			991	0	991
1760	28	0	28		16	-1	17		27	0	27			71	-1	72
1761	63	0	63		44	0	44		45	0	45			152	0	152
1762	15	0	15		11	0	11		11	0	11			37	0	37
1763	34	0	34		16	0	16		28	0	28			78	0	78
1764	205	0	205		176	0	176		204	0	204			585	0	585
1765	1	0	1		3	0	3		3	0	3			7	0	7
1766	50	0	50		27	0	27		47	0	47			124	0	124
1767	11	0	11		10	0	10		17	0	17			38	0	38
1768	15	0	15		9	0	9		16	0	16			40	0	40
1769	57	0	57		33	0	33		50	0	50			140	0	140
1770	138	0	138		105	0	105		110	-1	111			353	-1	354
1771	122	0	122		63	0	63		101	0	101			286	0	286
1772	631	0	631		513	0	513		629	-2	631			1773	-2	1775
1773	236	0	236		188	0	188		229	0	229			653	0	653
1774	8	0	8		1	0	1		11	0	11			20	0	20
1775	24	0	24		20	0	20		21	0	21			65	0	65
1776	42	0	42		37	0	37		53	0	53			132	0	132
1777	38	0	38		27	0	27		34	0	34			99	0	99
1778	102	0	102		104	0	104		123	0	123			329	0	329
1779	36	0	36		23	0	23		26	0	26			85	0	85
1780	86	0	86		52	0	52		62	0	62			200	0	200
1781	429	0	429		400	0	400		485	0	485			1314	0	1314
1782	364	0	364		187	0	187		316	0	316			867	0	867
1783	208	0	208		179	0	179		192	0	192			579	0	579
1784	38	0	38		30	0	30		32	0	32			100	0	100
1785	43	0	43		24	0	24		22	0	22			89	0	89
1786	190	0	190		149	0	149		173	0	173			512	0	512
1787	97	0	97		55	0	55		98	0	98			250	0	250
1788	527	0	527		291	0	291		443	0	443			1261	0	1261
1789	131	0	131		103	0	103		139	0	139			373	0	373
1790	39	0	39		20	-1	21		49	0	49			108	-1	109
1791	116	0	116		95	0	95		108	0	108			319	0	319
1792	25	0	25		20	0	20		32	0	32			77	0	77
1793	32	0	32		16	0	16		29	0	29			77	0	77
1794	3	0	3		2	0	2		0	0	0			5	0	5
1795	3	0	3		0	0	0		5	0	5			8	0	8
1796	11	0	11		7	0	7		14	0	14			32	0	32
1797	8	0	8		5	0	5		6	0	6			19	0	19
1798	50	0	50		37	0	37		38	0	38			125	0	125
1799	107	0	107		82	0	82		47	-1	48			236	-1	237
1800	74	0	74		74	0	74		69	0	69			217	0	217
1801	108	0	108		75	0	75		106	0	106			289	0	289
1802	729	0	729		391	0	391		763	-2	765			1883	-2	1885
1803	78	0	78		83	0	83		82	-1	83			243	-1	244
1804	34	0	34		22	0	22		46	0	46			102	0	102
1805	42	0	42		16	0	16		49	0	49			107	0	107
1806	119	0	119		68	0	68		118	0	118			305	0	305
1807	223	0	223		130	-1	131		200	0	200			553	-1	554
1808	131	0	131		106	0	106		151	0	151			388	0	388
1809	518	0	518		439	0	439		473	0	473			1430	0	1430
1810	84	0	84		76	0	76		71	0	71			231	0	231
1811	8	0	8		5	0	5		23	0	23			36	0	36
1812	65	0	65		42	0	42		72	0	72			179	0	179
1813	30	0	30		20	0	20		22	0	22			72	0	72
1814	395	0	395		225	0	225		382	0	382			1002	0	1002
1815	29	0	29		16	0	16		30	0	30			75	0	75
1816	59	0	59		48	0	48		60	0	60			167	0	167
1817	80	0	80		61	0	61		98	0	98			239	0	239
1818	376	0	376		202	0	202		367	0	367			945	0	945
1819	93	0	93		65	0	65		92	0	92			250	0	250
1820	43	0	43		23	0	23		26	0	26			92	0	92
1821	82	0	82		55	0	55		74	0	74			211	0	211
1822	27	0	27		20	0	20		38	0	38			85	0	85
1823	30	0	30		31	0	31		43	0	43			104	0	104
1824	44	0	44		41	0	41		44	0	44			129	0	129
1825	10	0	10		8	0	8		14	0	14			32	0	32
1826	73	0	73		59	0	59		68	0	68			200	0	200
1827	26	0	26		15	0	15		19	0	19			60	0	60
1828	149	0	149		92	0	92		136	0	136			377	0	377
1829	540	0	540		534	-1	535		488	0	488			1562	-1	1563
1830	275	0	275		178	0	178		249	0	249			702	0	702
1831	583	0	583		400	0	400		619	0	619			1602	0	1602
1832	11	0	11		7	0	7		10	0	10			28	0	28
1833	60	0	60		33	0	33		65	0	65			158	0	158
1834	59	0	59		45	0	45		49	0	49			153	0	153
1835	273	0	273		186	0	186		223	0	223			682	0	682
1836	562	0	562		397	0	397		532	-1	533			1491	-1	1492
1837	229	0	229		156	0	156		210	-1	211			595	-1	596
1838	59	0	59		58	0	58		72	0	72			189	0	189
1839	51	0	51		53	0	53		52	0	52			156	0	156
1840	52	0	52		22	0	22		19	0	19			93	0	93
1841	43	0	43		20	0	20		36	0	36			99	0	99
1842	7	0	7		8	0	8		7	0	7			22	0	22
1843	5	0	5		3	0	3		7	0	7			15	0	15
1844	17	0	17		21	0	21		16	0	16			54	0	54
1845	189	-1	190		152	0	152		153	0	153			494	-1	495
1846	63	0	63		41	0	41		55	0	55			159	0	159
1847	109	0	109		64	0	64		90	0	90			263	0	263
1848	33	0	33		24	0	24		41	0	41			98	0	98
1849	75	0	75		55	0	55		76	0	76			206	0	206
1850	34	0	34		16	0	16		48	0	48			98	0	98
1851	80	0	80		48	0	48		84	0	84			212	0	212
1852	26	0	26		17	0	17		38	0	38			81	0	81
1853	72	0	72		49	0	49		63	0	63			184	0	184
1854	66	0	66		33	0	33		66	-1	67			165	-1	166
1855	20	0	20		7	0	7		13	0	13			40	0	40
1856	30	0	30		17	0	17		43	0	43			90	0	90
1857	85	0	85		38	0	38		75	-1	76			198	-1	199
1858	32	0	32		50	0	50		61	0	61			143	0	143
1859	33	0	33		15	0	15		39	0	39			87	0	87
1860	165	0	165		100	0	100		179	0	179			444	0	444
1861	293	0	293		209	0	209		242	0	242			744	0	744
1862	722	-1	723		480	0	480		716	-1	717			1918	-2	1920
1863	162	0	162		126	0	126		142	0	142			430	0	430
1864	378	0	378		228	0	228		395	0	395			1001	0	1001
1865	311	0	311		225	0	225		340	0	340			876	0	876
1866	43	0	43		46	0	46		41	0	41			130	0	130
1867	92	0	92		51	0	51		73	0	73			216	0	216
1868	144	0	144		128	0	128		133	0	133			405	0	405
1869	41	0	41		27	0	27		48	0	48			116	0	116
1870	7	0	7		6	0	6		4	0	4			17	0	17
1871	10	0	10		5	0	5		3	0	3			18	0	18
1872	138	0	138		87	0	87		133	0	133			358	0	358
1873	54	0	54		58	0	58		62	0	62			174	0	174
1874	683	0	683		399	0	399		636	-1	637			1718	-1	1719
1875	94	0	94		77	0	77		93	0	93			264	0	264
1876	228	-1	229		150	0	150		218	0	218			596	-1	597
1877	628	0	628		501	-1	502		639	0	639			1768	-1	1769
1878	116	0	116		72	0	72		106	-1	107			294	-1	295
1879	154	-1	155		87	0	87		130	0	130			371	-1	372
1880	22	0	22		16	0	16		11	0	11			49	0	49
1881	10	0	10		4	0	4		13	0	13			27	0	27
1882	182	0	182		119	0	119		227	0	227			528	0	528
1883	53	0	53		26	0	26		44	0	44			123	0	123
1884	55	0	55		45	0	45		46	0	46			146	0	146
1885	29	0	29		46	0	46		47	0	47			122	0	122
1886	14	0	14		8	0	8		21	0	21			43	0	43
1887	43	0	43		26	0	26		32	0	32			101	0	101
1888	31	0	31		10	0	10		27	0	27			68	0	68
1889	31	0	31		36	0	36		41	0	41			108	0	108
1890	1	0	1		2	0	2		1	0	1			4	0	4
1891	10	0	10		8	0	8		3	0	3			21	0	21
1892	138	-1	139		118	0	118		129	-1	130			385	-2	387
1893	27	0	27		5	0	5		20	0	20			52	0	52
1894	46	0	46		34	0	34		51	0	51			131	0	131
1895	15	0	15		10	0	10		21	0	21			46	0	46
1896	44	0	44		26	0	26		45	0	45			115	0	115
1897	106	0	106		78	0	78		94	0	94			278	0	278
1898	26	0	26		19	0	19		18	0	18			63	0	63
1899	122	0	122		103	0	103		124	0	124			349	0	349
1900	24	0	24		23	0	23		13	0	13			60	0	60
1901	40	0	40		35	0	35		28	0	28			103	0	103
1902	29	0	29		19	0	19		24	0	24			72	0	72
1903	83	0	83		59	0	59		102	0	102			244	0	244
1904	215	0	215		118	0	118		189	0	189			522	0	522
1905	163	0	163		143	0	143		194	0	194			500	0	500
1906	27	0	27		21	0	21		36	0	36			84	0	84
1907	34	0	34		31	0	31		31	0	31			96	0	96
1908	150	0	150		139	0	139		164	0	164			453	0	453
1909	152	0	152		76	0	76		165	0	165			393	0	393
1910	10	0	10		7	0	7		9	0	9			26	0	26
1911	59	0	59		33	0	33		42	0	42			134	0	134
1912	43	0	43		18	0	18		25	0	25			86	0	86
1913	7	0	7		10	0	10		7	0	7			24	0	24
1914	30	0	30		19	0	19		32	0	32			81	0	81
1915	44	0	44		38	0	38		66	0	66			148	0	148
1916	165	0	165		109	0	109		187	-1	188			461	-1	462
1917	7	0	7		11	0	11		11	0	11			29	0	29
1918	233	-1	234		182	0	182		183	-3	186			598	-4	602
1919	102	0	102		65	0	65		92	0	92			259	0	259
1920	14	0	14		13	0	13		7	0	7			34	0	34
1921	31	0	31		22	0	22		38	0	38			91	0	91
1922	201	0	201		133	0	133		167	0	167			501	0	501
1923	170	-1	171		117	0	117		153	0	153			440	-1	441
1924	417	0	417		217	0	217		401	0	401			1035	0	1035
1925	262	0	262		168	0	168		223	0	223			653	0	653
1926	144	0	144		75	0	75		127	0	127			346	0	346
1927	37	0	37		17	0	17		32	0	32			86	0	86
1928	26	0	26		31	0	31		27	0	27			84	0	84
1929	9	0	9		11	0	11		8	0	8			28	0	28
1930	44	0	44		23	0	23		26	0	26			93	0	93
1931	80	0	80		55	0	55		52	-1	53			187	-1	188
1932	43	0	43		36	0	36		44	0	44			123	0	123
1933	27	0	27		17	0	17		13	0	13			57	0	57
1934	16	0	16		14	0	14		14	0	14			44	0	44
1935	84	0	84		41	0	41		75	-1	76			200	-1	201
1936	152	0	152		147	-1	148		137	0	137			436	-1	437
1937	105	0	105		89	0	89		109	0	109			303	0	303
1938	23	0	23		19	0	19		16	0	16			58	0	58
1939	69	0	69		35	0	35		65	0	65			169	0	169
1940	15	0	15		18	0	18		10	0	10			43	0	43
1941	159	0	159		125	0	125		151	0	151			435	0	435
1942	87	0	87		51	0	51		86	0	86			224	0	224
1943	200	0	200		120	0	120		231	0	231			551	0	551
1944	198	-1	199		169	0	169		200	0	200			567	-1	568
1945	176	0	176		162	0	162		152	0	152			490	0	490
1946	121	0	121		90	0	90		130	0	130			341	0	341
1947	278	-1	279		192	0	192		253	0	253			723	-1	724
1948	55	0	55		23	0	23		30	0	30			108	0	108
1949	12	0	12		7	0	7		15	0	15			34	0	34
1950	45	0	45		21	0	21		27	0	27			93	0	93
1951	29	0	29		17	0	17		16	-1	17			62	-1	63
1952	20	0	20		12	0	12		13	0	13			45	0	45
1953	56	0	56		29	0	29		37	0	37			122	0	122
1954	34	0	34		31	0	31		32	0	32			97	0	97
1955	163	0	163		135	0	135		158	0	158			456	0	456
1956	150	0	150		138	0	138		161	0	161			449	0	449
1957	69	0	69		55	-1	56		61	0	61			185	-1	186
1958	69	0	69		41	0	41		72	0	72			182	0	182
1959	189	0	189		112	0	112		156	0	156			457	0	457
1960	103	0	103		55	0	55		78	0	78			236	0	236
1961	31	0	31		23	0	23		26	0	26			80	0	80
1962	32	0	32		12	0	12		20	0	20			64	0	64
1963	77	0	77		54	0	54		51	0	51			182	0	182
1964	2	0	2		2	0	2		5	0	5			9	0	9
1965	8	0	8		5	0	5		15	0	15			28	0	28
1966	140	0	140		120	0	120		127	0	127			387	0	387
1967	13	0	13		3	0	3		3	0	3			19	0	19
1968	63	0	63		38	0	38		47	0	47			148	0	148
1969	14	0	14		11	0	11		22	0	22			47	0	47
1970	34	0	34		30	0	30		49	0	49			113	0	113
1971	29	0	29		28	0	28		38	0	38			95	0	95
1972	48	0	48		24	0	24		27	0	27			99	0	99
1973	187	0	187		116	-1	117		176	0	176			479	-1	480
1974	46	0	46		37	0	37		40	0	40			123	0	123
1975	17	0	17		13	0	13		11	0	11			41	0	41
1976	20	0	20		19	0	19		14	0	14			53	0	53
1977	169	0	169		115	0	115		176	0	176			460	0	460
1978	92	0	92		66	0	66		94	0	94			252	0	252
1979	157	0	157		131	0	131		161	0	161			449	0	449
1980	81	0	81		55	0	55		73	0	73			209	0	209
1981	130	0	130		94	0	94		104	0	104			328	0	328
1982	34	0	34		15	0	15		40	0	40			89	0	89
1983	24	0	24		28	0	28		27	0	27			79	0	79
1984	23	0	23		5	0	5		18	0	18			46	0	46
1985	46	0	46		21	0	21		33	0	33			100	0	100
1986	46	0	46		56	0	56		52	0	52			154	0	154
1987	113	0	113		93	0	93		88	0	88			294	0	294
1988	355	0	355		274	0	274		293	0	293			922	0	922
1989	331	0	331		281	0	281		377	0	377			989	0	989
1990	51	0	51		34	0	34		42	0	42			127	0	127
1991	121	0	121		83	0	83		127	0	127			331	0	331
1992	129	-1	130		79	0	79		147	0	147			355	-1	356
1993	21	0	21		21	0	21		18	0	18			60	0	60
1994	23	0	23		12	0	12		20	0	20			55	0	55
1995	22	0	22		5	0	5		21	0	21			48	0	48
1996	29	0	29		13	0	13		23	0	23			65	0	65
1997	31	0	31		17	0	17		28	0	28			76	0	76
1998	292	0	292		239	0	239		261	0	261			792	0	792
1999	52	0	52		44	0	44		53	0	53			149	0	149
[truncated: 3,874 more rows]

## Sheet: 8+9+10 mm
position	fwd_total	rev_total	total		fwd_total	rev_total	total		fwd_total	rev_total	total			fwd_total	rev_total	total
1	0	0	0		0	0	0		0	0	0			0	0	0
2	0	0	0		0	0	0		0	0	0			0	0	0
3	0	0	0		0	0	0		0	0	0			0	0	0
4	0	0	0		0	0	0		0	0	0			0	0	0
5	0	0	0		0	0	0		0	0	0			0	0	0
6	0	0	0		0	0	0		0	0	0			0	0	0
7	0	0	0		0	0	0		0	0	0			0	0	0
8	0	0	0		0	0	0		0	0	0			0	0	0
9	0	0	0		0	0	0		0	0	0			0	0	0
10	0	0	0		0	0	0		0	0	0			0	0	0
11	0	0	0		0	0	0		0	0	0			0	0	0
12	0	0	0		0	0	0		0	0	0			0	0	0
13	0	0	0		0	0	0		0	0	0			0	0	0
14	0	0	0		0	0	0		0	0	0			0	0	0
15	0	0	0		0	0	0		0	0	0			0	0	0
16	0	0	0		0	0	0		0	0	0			0	0	0
17	0	0	0		0	0	0		0	0	0			0	0	0
18	0	0	0		0	0	0		0	0	0			0	0	0
19	0	0	0		0	0	0		0	0	0			0	0	0
20	0	0	0		0	0	0		0	0	0			0	0	0
21	0	0	0		0	0	0		0	0	0			0	0	0
22	0	0	0		0	0	0		0	0	0			0	0	0
23	0	0	0		0	0	0		0	0	0			0	0	0
24	0	0	0		0	0	0		0	0	0			0	0	0
25	0	0	0		0	0	0		0	0	0			0	0	0
26	0	0	0		0	0	0		0	0	0			0	0	0
27	0	0	0		0	0	0		0	0	0			0	0	0
28	0	0	0		0	0	0		0	0	0			0	0	0
29	0	0	0		0	0	0		0	0	0			0	0	0
30	0	0	0		0	0	0		0	0	0			0	0	0
31	0	0	0		0	0	0		0	0	0			0	0	0
32	0	0	0		0	0	0		0	0	0			0	0	0
33	0	0	0		0	0	0		0	0	0			0	0	0
34	0	0	0		0	0	0		0	0	0			0	0	0
35	0	0	0		0	0	0		0	-1	1			0	-1	1
36	0	0	0		0	0	0		0	0	0			0	0	0
37	0	0	0		0	0	0		0	0	0			0	0	0
38	0	0	0		0	0	0		0	0	0			0	0	0
39	0	0	0		0	0	0		0	0	0			0	0	0
40	0	0	0		0	0	0		0	0	0			0	0	0
41	0	0	0		0	0	0		0	0	0			0	0	0
42	0	0	0		0	0	0		0	0	0			0	0	0
43	0	0	0		0	0	0		0	0	0			0	0	0
44	0	0	0		0	0	0		0	0	0			0	0	0
45	0	0	0		0	0	0		0	0	0			0	0	0
46	0	0	0		0	0	0		0	-1	1			0	-1	1
47	0	0	0		0	0	0		0	0	0			0	0	0
48	0	0	0		0	0	0		0	0	0			0	0	0
49	0	0	0		0	0	0		0	0	0			0	0	0
50	0	0	0		0	0	0		0	0	0			0	0	0
51	0	0	0		0	0	0		0	0	0			0	0	0
52	0	0	0		0	0	0		0	0	0			0	0	0
53	0	0	0		0	0	0		0	0	0			0	0	0
54	0	0	0		0	0	0		0	0	0			0	0	0
55	0	0	0		0	0	0		0	0	0			0	0	0
56	0	0	0		0	0	0		0	0	0			0	0	0
57	0	0	0		0	0	0		0	0	0			0	0	0
58	0	0	0		0	0	0		0	0	0			0	0	0
59	0	0	0		0	0	0		0	0	0			0	0	0
60	0	0	0		0	0	0		0	0	0			0	0	0
61	0	0	0		0	0	0		0	0	0			0	0	0
62	0	0	0		0	0	0		0	0	0			0	0	0
63	0	0	0		0	0	0		0	0	0			0	0	0
64	0	0	0		0	0	0		0	0	0			0	0	0
65	0	0	0		0	0	0		0	0	0			0	0	0
66	0	0	0		0	0	0		0	0	0			0	0	0
67	0	0	0		0	0	0		0	0	0			0	0	0
68	0	0	0		0	0	0		0	0	0			0	0	0
69	0	0	0		0	0	0		0	0	0			0	0	0
70	0	0	0		0	0	0		0	0	0			0	0	0
71	0	0	0		0	0	0		0	0	0			0	0	0
72	0	0	0		0	0	0		0	0	0			0	0	0
73	0	0	0		0	0	0		0	0	0			0	0	0
74	0	0	0		0	0	0		0	0	0			0	0	0
75	0	0	0		0	0	0		0	0	0			0	0	0
76	0	0	0		0	0	0		0	0	0			0	0	0
77	0	0	0		0	0	0		0	0	0			0	0	0
78	0	0	0		0	0	0		0	0	0			0	0	0
79	0	0	0		0	0	0		0	0	0			0	0	0
80	2	0	2		0	0	0		0	0	0			2	0	2
81	0	0	0		0	0	0		0	0	0			0	0	0
82	0	0	0		0	0	0		0	0	0			0	0	0
83	0	0	0		0	0	0		0	0	0			0	0	0
84	0	0	0		0	0	0		0	0	0			0	0	0
85	0	0	0		0	0	0		0	0	0			0	0	0
86	0	0	0		0	0	0		0	0	0			0	0	0
87	0	0	0		0	0	0		0	0	0			0	0	0
88	0	0	0		0	0	0		0	0	0			0	0	0
89	0	0	0		0	0	0		0	0	0			0	0	0
90	0	0	0		0	0	0		0	0	0			0	0	0
91	0	0	0		0	0	0		0	0	0			0	0	0
92	0	0	0		0	0	0		0	0	0			0	0	0
93	0	0	0		0	0	0		0	0	0			0	0	0
94	0	0	0		0	0	0		0	0	0			0	0	0
95	0	0	0		0	0	0		0	0	0			0	0	0
96	0	0	0		0	0	0		0	0	0			0	0	0
97	0	0	0		0	0	0		0	0	0			0	0	0
98	0	0	0		0	0	0		0	0	0			0	0	0
99	0	0	0		0	0	0		0	0	0			0	0	0
100	0	0	0		0	0	0		0	0	0			0	0	0
101	0	0	0		0	0	0		0	0	0			0	0	0
102	0	0	0		0	0	0		0	0	0			0	0	0
103	0	0	0		0	0	0		0	0	0			0	0	0
104	0	0	0		0	0	0		0	0	0			0	0	0
105	0	0	0		0	0	0		0	0	0			0	0	0
106	0	0	0		0	0	0		0	0	0			0	0	0
107	0	0	0		0	0	0		0	0	0			0	0	0
108	0	0	0		0	0	0		0	0	0			0	0	0
109	0	0	0		0	0	0		0	0	0			0	0	0
110	1	0	1		0	0	0		0	0	0			1	0	1
111	0	0	0		0	0	0		0	0	0			0	0	0
112	0	0	0		0	0	0		0	0	0			0	0	0
113	0	0	0		0	0	0		0	0	0			0	0	0
114	0	0	0		0	0	0		0	0	0			0	0	0
115	0	0	0		0	0	0		0	0	0			0	0	0
116	0	0	0		0	0	0		0	0	0			0	0	0
117	0	0	0		0	0	0		0	0	0			0	0	0
118	1	0	1		0	0	0		0	0	0			1	0	1
119	0	0	0		0	0	0		0	0	0			0	0	0
120	0	0	0		0	0	0		0	0	0			0	0	0
121	0	0	0		1	0	1		0	0	0			1	0	1
122	0	0	0		0	0	0		0	0	0			0	0	0
123	0	0	0		0	0	0		0	0	0			0	0	0
124	0	0	0		0	0	0		0	0	0			0	0	0
125	0	0	0		0	0	0		0	0	0			0	0	0
126	0	0	0		0	0	0		0	0	0			0	0	0
127	0	0	0		0	0	0		0	0	0			0	0	0
128	0	0	0		0	0	0		0	0	0			0	0	0
129	0	0	0		0	0	0		0	0	0			0	0	0
130	0	0	0		0	0	0		0	0	0			0	0	0
131	1	0	1		0	0	0		0	0	0			1	0	1
132	0	0	0		0	0	0		0	0	0			0	0	0
133	0	0	0		0	0	0		0	0	0			0	0	0
134	0	0	0		0	0	0		1	0	1			1	0	1
135	0	0	0		0	0	0		0	0	0			0	0	0
136	0	0	0		0	0	0		0	0	0			0	0	0
137	0	0	0		0	0	0		0	0	0			0	0	0
138	0	0	0		0	0	0		0	0	0			0	0	0
139	0	0	0		0	0	0		0	0	0			0	0	0
140	0	0	0		0	0	0		0	0	0			0	0	0
141	0	0	0		0	0	0		0	0	0			0	0	0
142	0	0	0		0	0	0		0	0	0			0	0	0
143	0	0	0		0	0	0		0	0	0			0	0	0
144	0	0	0		0	0	0		0	0	0			0	0	0
145	0	0	0		0	0	0		0	0	0			0	0	0
146	0	0	0		0	0	0		0	0	0			0	0	0
147	0	0	0		0	0	0		0	0	0			0	0	0
148	0	0	0		0	0	0		0	0	0			0	0	0
149	0	0	0		0	0	0		0	0	0			0	0	0
150	0	0	0		0	0	0		0	0	0			0	0	0
151	0	0	0		0	0	0		0	0	0			0	0	0
152	0	0	0		0	0	0		0	0	0			0	0	0
153	0	0	0		0	0	0		0	0	0			0	0	0
154	0	0	0		0	0	0		0	0	0			0	0	0
155	0	0	0		0	0	0		0	0	0			0	0	0
156	0	0	0		0	0	0		0	0	0			0	0	0
157	0	0	0		0	0	0		0	0	0			0	0	0
158	0	0	0		0	0	0		0	0	0			0	0	0
159	0	0	0		0	0	0		0	0	0			0	0	0
160	0	0	0		0	0	0		0	0	0			0	0	0
161	0	0	0		0	0	0		0	0	0			0	0	0
162	0	0	0		0	0	0		0	0	0			0	0	0
163	0	0	0		0	0	0		0	0	0			0	0	0
164	0	0	0		0	0	0		0	0	0			0	0	0
165	0	0	0		0	0	0		0	0	0			0	0	0
166	0	0	0		0	0	0		0	0	0			0	0	0
167	0	0	0		0	0	0		0	0	0			0	0	0
168	0	0	0		0	0	0		0	0	0			0	0	0
169	0	0	0		0	0	0		0	0	0			0	0	0
170	0	0	0		0	0	0		1	0	1			1	0	1
171	0	0	0		0	0	0		0	0	0			0	0	0
172	0	0	0		0	0	0		0	0	0			0	0	0
173	0	0	0		0	0	0		0	0	0			0	0	0
174	0	0	0		0	0	0		0	0	0			0	0	0
175	0	0	0		0	0	0		0	0	0			0	0	0
176	0	0	0		0	0	0		0	0	0			0	0	0
177	0	0	0		0	0	0		0	0	0			0	0	0
178	0	0	0		0	0	0		0	0	0			0	0	0
179	0	0	0		0	0	0		0	0	0			0	0	0
180	0	0	0		0	0	0		0	0	0			0	0	0
181	0	0	0		0	0	0		0	0	0			0	0	0
182	0	0	0		0	0	0		0	0	0			0	0	0
183	0	0	0		0	0	0		0	0	0			0	0	0
184	0	0	0		0	0	0		0	0	0			0	0	0
185	0	0	0		0	0	0		0	0	0			0	0	0
186	0	0	0		0	0	0		0	0	0			0	0	0
187	0	0	0		0	0	0		0	0	0			0	0	0
188	0	0	0		0	0	0		0	0	0			0	0	0
189	0	-1	1		0	0	0		0	0	0			0	-1	1
190	0	0	0		0	0	0		0	0	0			0	0	0
191	0	0	0		0	0	0		0	0	0			0	0	0
192	0	0	0		0	0	0		0	0	0			0	0	0
193	0	0	0		0	0	0		1	0	1			1	0	1
194	0	0	0		0	0	0		0	0	0			0	0	0
195	0	0	0		0	0	0		0	0	0			0	0	0
196	0	0	0		0	0	0		0	0	0			0	0	0
197	1	0	1		0	0	0		0	-1	1			1	-1	2
198	0	0	0		0	0	0		0	-1	1			0	-1	1
199	0	0	0		0	0	0		1	0	1			1	0	1
200	0	0	0		0	0	0		0	0	0			0	0	0
201	1	0	1		0	0	0		0	0	0			1	0	1
202	0	0	0		0	0	0		0	0	0			0	0	0
203	0	0	0		0	0	0		0	0	0			0	0	0
204	0	0	0		0	0	0		0	0	0			0	0	0
205	0	0	0		0	0	0		0	0	0			0	0	0
206	0	0	0		0	0	0		0	0	0			0	0	0
207	0	0	0		1	0	1		1	0	1			2	0	2
208	0	0	0		0	0	0		1	0	1			1	0	1
209	1	0	1		0	0	0		1	0	1			2	0	2
210	0	0	0		0	0	0		0	0	0			0	0	0
211	0	0	0		0	0	0		1	0	1			1	0	1
212	0	0	0		0	0	0		1	0	1			1	0	1
213	0	0	0		0	0	0		0	0	0			0	0	0
214	0	0	0		2	0	2		0	0	0			2	0	2
215	0	0	0		0	0	0		0	0	0			0	0	0
216	0	0	0		0	0	0		0	0	0			0	0	0
217	0	0	0		0	0	0		0	0	0			0	0	0
218	0	0	0		0	0	0		0	0	0			0	0	0
219	0	0	0		0	0	0		0	0	0			0	0	0
220	0	0	0		0	0	0		0	0	0			0	0	0
221	0	0	0		0	0	0		0	0	0			0	0	0
222	0	0	0		0	0	0		0	0	0			0	0	0
223	0	0	0		0	0	0		0	0	0			0	0	0
224	0	0	0		0	0	0		0	0	0			0	0	0
225	0	0	0		0	0	0		0	0	0			0	0	0
226	1	0	1		0	0	0		0	0	0			1	0	1
227	0	0	0		0	0	0		1	0	1			1	0	1
228	0	0	0		0	0	0		0	0	0			0	0	0
229	0	0	0		0	0	0		0	0	0			0	0	0
230	0	0	0		0	0	0		0	0	0			0	0	0
231	0	0	0		0	0	0		0	0	0			0	0	0
232	0	0	0		0	0	0		0	0	0			0	0	0
233	0	0	0		0	0	0		0	0	0			0	0	0
234	0	0	0		0	0	0		0	0	0			0	0	0
235	0	0	0		0	0	0		0	0	0			0	0	0
236	0	0	0		0	0	0		0	0	0			0	0	0
237	0	0	0		0	0	0		0	0	0			0	0	0
238	0	0	0		0	0	0		0	0	0			0	0	0
239	0	0	0		0	0	0		0	0	0			0	0	0
240	0	0	0		0	0	0		0	0	0			0	0	0
241	0	0	0		0	0	0		0	0	0			0	0	0
242	0	0	0		0	0	0		0	0	0			0	0	0
243	0	0	0		0	0	0		0	0	0			0	0	0
244	0	0	0		0	0	0		0	0	0			0	0	0
245	0	0	0		0	0	0		0	0	0			0	0	0
246	0	0	0		0	0	0		0	0	0			0	0	0
247	0	0	0		0	0	0		0	0	0			0	0	0
248	0	0	0		0	0	0		0	0	0			0	0	0
249	0	0	0		1	0	1		0	0	0			1	0	1
250	0	0	0		0	0	0		0	0	0			0	0	0
251	0	0	0		0	0	0		0	0	0			0	0	0
252	0	0	0		0	0	0		0	0	0			0	0	0
253	0	0	0		0	0	0		0	0	0			0	0	0
254	0	0	0		0	0	0		0	0	0			0	0	0
255	0	0	0		0	0	0		0	0	0			0	0	0
256	0	0	0		0	0	0		0	0	0			0	0	0
257	0	0	0		2	0	2		2	0	2			4	0	4
258	0	0	0		1	0	1		0	0	0			1	0	1
259	0	0	0		0	-1	1		0	0	0			0	-1	1
260	0	0	0		0	0	0		0	0	0			0	0	0
261	0	0	0		1	0	1		0	0	0			1	0	1
262	0	-1	1		0	0	0		0	-4	4			0	-5	5
263	0	0	0		0	0	0		0	0	0			0	0	0
264	0	0	0		0	0	0		0	0	0			0	0	0
265	0	0	0		0	0	0		0	0	0			0	0	0
266	0	0	0		0	0	0		0	0	0			0	0	0
267	0	-1	1		0	-1	1		0	0	0			0	-2	2
268	0	0	0		0	0	0		0	0	0			0	0	0
269	0	0	0		0	0	0		1	-1	2			1	-1	2
270	0	-1	1		0	0	0		1	0	1			1	-1	2
271	0	0	0		0	-4	4		0	0	0			0	-4	4
272	0	0	0		0	0	0		1	0	1			1	0	1
273	0	0	0		0	0	0		0	0	0			0	0	0
274	0	0	0		0	0	0		0	0	0			0	0	0
275	0	0	0		0	0	0		0	0	0			0	0	0
276	0	0	0		0	0	0		0	0	0			0	0	0
277	0	0	0		0	0	0		0	0	0			0	0	0
278	0	0	0		0	0	0		0	0	0			0	0	0
279	0	0	0		1	0	1		1	0	1			2	0	2
280	0	0	0		0	0	0		0	-1	1			0	-1	1
281	0	0	0		1	0	1		0	0	0			1	0	1
282	1	0	1		0	0	0		2	0	2			3	0	3
283	0	-1	1		2	0	2		1	-1	2			3	-2	5
284	0	0	0		1	0	1		0	0	0			1	0	1
285	0	0	0		0	0	0		0	0	0			0	0	0
286	0	0	0		0	0	0		0	0	0			0	0	0
287	0	0	0		0	0	0		1	0	1			1	0	1
288	0	0	0		0	0	0		0	0	0			0	0	0
289	0	0	0		1	0	1		1	0	1			2	0	2
290	0	0	0		2	0	2		1	0	1			3	0	3
291	0	0	0		1	0	1		0	0	0			1	0	1
292	1	0	1		0	0	0		0	0	0			1	0	1
293	0	0	0		0	0	0		0	0	0			0	0	0
294	1	0	1		0	0	0		0	0	0			1	0	1
295	0	0	0		0	0	0		0	0	0			0	0	0
296	0	0	0		2	0	2		0	0	0			2	0	2
297	0	0	0		0	0	0		0	0	0			0	0	0
298	0	0	0		0	0	0		0	0	0			0	0	0
299	0	0	0		2	0	2		0	0	0			2	0	2
300	0	0	0		0	0	0		0	0	0			0	0	0
301	0	0	0		0	0	0		0	0	0			0	0	0
302	0	0	0		1	0	1		0	0	0			1	0	1
303	0	0	0		0	0	0		0	0	0			0	0	0
304	0	-2	2		0	0	0		0	0	0			0	-2	2
305	0	0	0		0	0	0		0	0	0			0	0	0
306	0	0	0		0	0	0		0	0	0			0	0	0
307	0	0	0		0	0	0		0	0	0			0	0	0
308	0	0	0		0	0	0		0	0	0			0	0	0
309	0	0	0		0	0	0		0	0	0			0	0	0
310	0	0	0		0	0	0		0	0	0			0	0	0
311	3	0	3		1	0	1		2	0	2			6	0	6
312	1	0	1		0	0	0		0	0	0			1	0	1
313	0	0	0		0	0	0		0	0	0			0	0	0
314	0	0	0		0	0	0		0	0	0			0	0	0
315	0	0	0		0	0	0		2	0	2			2	0	2
316	0	0	0		0	0	0		0	0	0			0	0	0
317	0	0	0		0	0	0		0	0	0			0	0	0
318	0	0	0		0	0	0		0	0	0			0	0	0
319	1	0	1		0	0	0		0	0	0			1	0	1
320	0	-1	1		0	0	0		1	0	1			1	-1	2
321	0	0	0		0	0	0		0	-1	1			0	-1	1
322	1	0	1		0	0	0		0	-2	2			1	-2	3
323	0	-1	1		0	0	0		0	0	0			0	-1	1
324	0	0	0		1	0	1		0	0	0			1	0	1
325	0	0	0		0	0	0		0	0	0			0	0	0
326	2	0	2		0	0	0		0	-1	1			2	-1	3
327	0	0	0		0	0	0		0	0	0			0	0	0
328	0	0	0		1	0	1		0	0	0			1	0	1
329	0	0	0		0	0	0		0	0	0			0	0	0
330	0	0	0		0	0	0		0	0	0			0	0	0
331	0	0	0		0	0	0		0	-2	2			0	-2	2
332	0	0	0		0	0	0		0	-3	3			0	-3	3
333	1	0	1		1	0	1		6	0	6			8	0	8
334	0	0	0		0	0	0		0	0	0			0	0	0
335	1	0	1		0	0	0		0	0	0			1	0	1
336	0	0	0		0	0	0		0	0	0			0	0	0
337	0	0	0		0	0	0		0	0	0			0	0	0
338	0	0	0		0	0	0		0	0	0			0	0	0
339	0	0	0		0	0	0		1	0	1			1	0	1
340	1	0	1		0	0	0		0	0	0			1	0	1
341	0	-1	1		0	-1	1		0	0	0			0	-2	2
342	0	0	0		0	0	0		0	-2	2			0	-2	2
343	1	-1	2		0	0	0		0	-1	1			1	-2	3
344	0	0	0		0	-1	1		0	0	0			0	-1	1
345	0	0	0		0	0	0		1	0	1			1	0	1
346	0	0	0		0	0	0		0	0	0			0	0	0
347	0	0	0		0	0	0		2	0	2			2	0	2
348	0	0	0		0	0	0		0	0	0			0	0	0
349	0	-1	1		0	0	0		0	0	0			0	-1	1
350	0	0	0		0	0	0		0	0	0			0	0	0
351	0	0	0		0	0	0		0	0	0			0	0	0
352	0	-1	1		0	0	0		0	0	0			0	-1	1
353	0	0	0		0	0	0		0	0	0			0	0	0
354	0	0	0		0	0	0		0	0	0			0	0	0
355	0	-2	2		0	-4	4		1	-4	5			1	-10	11
356	2	0	2		0	0	0		1	-1	2			3	-1	4
357	0	0	0		0	-2	2		0	0	0			0	-2	2
358	0	0	0		1	0	1		0	-1	1			1	-1	2
359	0	0	0		0	0	0		1	0	1			1	0	1
360	1	0	1		0	0	0		2	0	2			3	0	3
361	2	0	2		0	0	0		0	0	0			2	0	2
362	0	0	0		0	0	0		0	0	0			0	0	0
363	0	0	0		2	0	2		3	0	3			5	0	5
364	0	0	0		0	0	0		0	0	0			0	0	0
365	0	0	0		0	-3	3		0	0	0			0	-3	3
366	0	0	0		0	0	0		0	0	0			0	0	0
367	1	0	1		0	0	0		0	0	0			1	0	1
368	0	0	0		0	0	0		1	0	1			1	0	1
369	0	0	0		0	0	0		1	0	1			1	0	1
370	0	0	0		0	0	0		0	0	0			0	0	0
371	0	0	0		0	0	0		0	0	0			0	0	0
372	0	0	0		0	0	0		0	0	0			0	0	0
373	0	0	0		0	0	0		1	-1	2			1	-1	2
374	0	0	0		0	0	0		0	0	0			0	0	0
375	0	0	0		0	0	0		0	0	0			0	0	0
376	0	0	0		0	0	0		0	0	0			0	0	0
377	0	0	0		1	-1	2		1	0	1			2	-1	3
378	0	0	0		1	0	1		0	0	0			1	0	1
379	1	0	1		1	0	1		0	0	0			2	0	2
380	0	0	0		0	0	0		0	0	0			0	0	0
381	0	0	0		0	0	0		0	0	0			0	0	0
382	1	0	1		1	0	1		0	0	0			2	0	2
383	0	0	0		0	0	0		1	0	1			1	0	1
384	0	-1	1		0	-1	1		1	0	1			1	-2	3
385	0	0	0		0	0	0		0	0	0			0	0	0
386	0	0	0		0	0	0		0	0	0			0	0	0
387	0	0	0		0	0	0		0	0	0			0	0	0
388	0	0	0		0	0	0		0	0	0			0	0	0
389	2	0	2		1	0	1		2	0	2			5	0	5
390	0	0	0		0	0	0		0	0	0			0	0	0
391	0	0	0		1	-1	2		1	0	1			2	-1	3
392	0	0	0		1	0	1		0	0	0			1	0	1
393	0	0	0		0	0	0		0	0	0			0	0	0
394	1	0	1		0	0	0		0	-1	1			1	-1	2
395	2	0	2		0	0	0		2	0	2			4	0	4
396	0	0	0		1	0	1		0	0	0			1	0	1
397	0	0	0		0	0	0		0	0	0			0	0	0
398	0	0	0		0	0	0		0	0	0			0	0	0
399	0	0	0		0	0	0		0	0	0			0	0	0
400	1	0	1		0	0	0		1	0	1			2	0	2
401	0	0	0		0	0	0		0	0	0			0	0	0
402	0	0	0		0	0	0		1	0	1			1	0	1
403	0	0	0		0	0	0		0	0	0			0	0	0
404	0	0	0		0	0	0		0	0	0			0	0	0
405	0	0	0		0	0	0		0	0	0			0	0	0
406	2	0	2		0	0	0		1	0	1			3	0	3
407	0	0	0		0	0	0		0	0	0			0	0	0
408	0	0	0		0	0	0		0	0	0			0	0	0
409	0	0	0		0	0	0		0	0	0			0	0	0
410	0	0	0		0	0	0		0	0	0			0	0	0
411	0	0	0		0	0	0		0	0	0			0	0	0
412	1	0	1		0	0	0		0	0	0			1	0	1
413	0	0	0		2	0	2		1	0	1			3	0	3
414	4	0	4		0	0	0		0	-1	1			4	-1	5
415	0	0	0		0	0	0		0	0	0			0	0	0
416	0	0	0		0	0	0		0	0	0			0	0	0
417	1	0	1		1	0	1		2	0	2			4	0	4
418	2	0	2		0	0	0		1	0	1			3	0	3
419	0	0	0		0	0	0		0	0	0			0	0	0
420	0	0	0		0	0	0		0	0	0			0	0	0
421	0	0	0		0	0	0		0	0	0			0	0	0
422	0	0	0		1	0	1		0	0	0			1	0	1
423	2	0	2		3	0	3		1	0	1			6	0	6
424	0	0	0		0	0	0		0	0	0			0	0	0
425	0	0	0		0	0	0		1	0	1			1	0	1
426	0	0	0		1	0	1		0	0	0			1	0	1
427	0	0	0		0	0	0		0	0	0			0	0	0
428	0	0	0		1	0	1		1	0	1			2	0	2
429	0	0	0		1	0	1		0	0	0			1	0	1
430	0	0	0		0	0	0		2	-1	3			2	-1	3
431	2	0	2		0	0	0		2	0	2			4	0	4
432	1	0	1		0	0	0		1	0	1			2	0	2
433	1	0	1		2	0	2		1	0	1			4	0	4
434	0	0	0		0	0	0		0	0	0			0	0	0
435	0	0	0		0	0	0		1	0	1			1	0	1
436	0	0	0		0	0	0		0	0	0			0	0	0
437	0	0	0		0	0	0		3	0	3			3	0	3
438	1	0	1		1	0	1		1	0	1			3	0	3
439	0	0	0		0	0	0		1	0	1			1	0	1
440	0	0	0		0	0	0		0	0	0			0	0	0
441	2	0	2		1	0	1		1	0	1			4	0	4
442	1	-1	2		0	0	0		0	0	0			1	-1	2
443	0	0	0		2	0	2		0	0	0			2	0	2
444	0	0	0		0	0	0		1	0	1			1	0	1
445	0	0	0		2	0	2		0	0	0			2	0	2
446	4	0	4		0	0	0		0	0	0			4	0	4
447	0	0	0		0	0	0		0	0	0			0	0	0
448	1	0	1		0	0	0		1	0	1			2	0	2
449	0	0	0		0	0	0		0	0	0			0	0	0
450	2	0	2		0	0	0		0	0	0			2	0	2
451	0	0	0		2	0	2		1	0	1			3	0	3
452	3	0	3		3	0	3		3	0	3			9	0	9
453	0	0	0		1	0	1		0	0	0			1	0	1
454	1	0	1		1	0	1		0	0	0			2	0	2
455	4	0	4		3	0	3		1	0	1			8	0	8
456	1	0	1		0	0	0		0	0	0			1	0	1
457	26	0	26		6	0	6		21	0	21			53	0	53
458	60	0	60		32	0	32		56	0	56			148	0	148
459	70	-1	71		37	0	37		65	0	65			172	-1	173
460	1062	-2	1064		495	-1	496		1055	-4	1059			2612	-7	2619
461	671	-3	674		653	0	653		713	0	713			2037	-3	2040
462	85	0	85		70	0	70		112	0	112			267	0	267
463	36	0	36		30	0	30		46	-1	47			112	-1	113
464	212	0	212		157	0	157		236	0	236			605	0	605
465	944	-1	945		710	0	710		905	0	905			2559	-1	2560
466	1287	-1	1288		1217	-1	1218		1203	-2	1205			3707	-4	3711
467	12	0	12		10	0	10		13	0	13			35	0	35
468	465	0	465		345	-1	346		476	-1	477			1286	-2	1288
469	136	0	136		105	-2	107		119	-1	120			360	-3	363
470	28	0	28		16	0	16		36	0	36			80	0	80
471	23	0	23		19	0	19		27	0	27			69	0	69
472	408	0	408		196	0	196		391	0	391			995	0	995
473	98	0	98		70	0	70		80	0	80			248	0	248
474	156	0	156		89	0	89		161	0	161			406	0	406
475	94	-1	95		89	0	89		94	-1	95			277	-2	279
476	186	0	186		105	-1	106		199	-2	201			490	-3	493
477	52	0	52		59	-1	60		56	0	56			167	-1	168
478	27	0	27		19	0	19		22	0	22			68	0	68
479	18	0	18		21	0	21		21	0	21			60	0	60
480	240	0	240		151	0	151		234	0	234			625	0	625
481	317	0	317		272	-1	273		270	0	270			859	-1	860
482	377	-1	378		285	0	285		314	0	314			976	-1	977
483	133	-1	134		122	0	122		105	0	105			360	-1	361
484	196	0	196		208	-2	210		191	-1	192			595	-3	598
485	101	-1	102		55	0	55		84	-1	85			240	-2	242
486	41	0	41		36	0	36		40	0	40			117	0	117
487	99	0	99		98	0	98		87	0	87			284	0	284
488	388	-2	390		263	-1	264		465	-2	467			1116	-5	1121
489	114	0	114		82	0	82		95	0	95			291	0	291
490	7	0	7		5	0	5		3	0	3			15	0	15
491	1020	0	1020		670	0	670		964	0	964			2654	0	2654
492	142	0	142		136	0	136		104	-1	105			382	-1	383
493	10	0	10		10	0	10		23	0	23			43	0	43
494	18	0	18		13	0	13		28	0	28			59	0	59
495	58	-1	59		69	0	69		76	0	76			203	-1	204
496	59	0	59		50	0	50		53	0	53			162	0	162
497	23	0	23		14	-1	15		38	0	38			75	-1	76
498	25	0	25		17	0	17		20	0	20			62	0	62
499	85	0	85		78	0	78		124	0	124			287	0	287
500	35	0	35		31	0	31		37	0	37			103	0	103
501	13	0	13		20	0	20		21	-1	22			54	-1	55
502	119	-1	120		85	-1	86		150	0	150			354	-2	356
503	43	0	43		46	0	46		63	-1	64			152	-1	153
504	30	0	30		35	0	35		83	-1	84			148	-1	149
505	76	0	76		42	0	42		101	0	101			219	0	219
506	29	0	29		20	0	20		28	0	28			77	0	77
507	12	0	12		9	0	9		8	0	8			29	0	29
508	233	0	233		217	0	217		246	0	246			696	0	696
509	46	0	46		52	0	52		70	0	70			168	0	168
510	143	0	143		126	0	126		127	0	127			396	0	396
511	407	0	407		319	0	319		415	0	415			1141	0	1141
512	107	0	107		110	0	110		101	0	101			318	0	318
513	70	-1	71		57	0	57		63	-1	64			190	-2	192
514	57	0	57		39	0	39		70	0	70			166	0	166
515	84	0	84		60	0	60		86	0	86			230	0	230
516	39	0	39		15	0	15		51	0	51			105	0	105
517	47	0	47		64	-2	66		62	-1	63			173	-3	176
518	32	0	32		32	0	32		56	-1	57			120	-1	121
519	159	-1	160		139	0	139		209	0	209			507	-1	508
520	74	0	74		74	0	74		92	0	92			240	0	240
521	44	0	44		26	0	26		34	0	34			104	0	104
522	52	0	52		63	0	63		45	0	45			160	0	160
523	7	0	7		10	0	10		11	0	11			28	0	28
524	55	0	55		51	0	51		71	0	71			177	0	177
525	44	0	44		35	0	35		42	0	42			121	0	121
526	38	0	38		27	0	27		48	0	48			113	0	113
527	104	0	104		47	0	47		109	0	109			260	0	260
528	25	0	25		16	0	16		23	0	23			64	0	64
529	96	0	96		83	0	83		107	0	107			286	0	286
530	308	-1	309		254	0	254		341	0	341			903	-1	904
531	108	0	108		111	0	111		99	0	99			318	0	318
532	163	0	163		143	0	143		152	0	152			458	0	458
533	9	0	9		9	0	9		3	0	3			21	0	21
534	19	0	19		16	0	16		17	0	17			52	0	52
535	9	0	9		3	0	3		4	0	4			16	0	16
536	300	0	300		229	0	229		281	0	281			810	0	810
537	110	0	110		64	0	64		86	0	86			260	0	260
538	63	0	63		40	0	40		53	0	53			156	0	156
539	57	0	57		41	0	41		55	0	55			153	0	153
540	43	0	43		25	0	25		50	0	50			118	0	118
541	832	-1	833		673	0	673		851	0	851			2356	-1	2357
542	60	0	60		59	0	59		67	0	67			186	0	186
543	52	0	52		32	0	32		42	0	42			126	0	126
544	93	0	93		135	0	135		106	0	106			334	0	334
545	55	-1	56		28	0	28		35	0	35			118	-1	119
546	308	0	308		200	0	200		296	0	296			804	0	804
547	73	0	73		48	0	48		71	0	71			192	0	192
548	135	0	135		98	0	98		129	0	129			362	0	362
549	94	0	94		63	0	63		110	0	110			267	0	267
550	27	0	27		28	0	28		29	0	29			84	0	84
551	408	0	408		278	0	278		442	-1	443			1128	-1	1129
552	125	0	125		49	0	49		120	0	120			294	0	294
553	32	0	32		28	0	28		34	0	34			94	0	94
554	114	0	114		67	0	67		113	0	113			294	0	294
555	176	0	176		136	0	136		136	0	136			448	0	448
556	35	0	35		20	0	20		39	0	39			94	0	94
557	138	0	138		98	0	98		115	0	115			351	0	351
558	313	-1	314		226	0	226		316	-1	317			855	-2	857
559	287	-1	288		214	0	214		330	-1	331			831	-2	833
560	395	0	395		228	0	228		448	0	448			1071	0	1071
561	8	0	8		7	0	7		11	0	11			26	0	26
562	244	0	244		144	0	144		211	0	211			599	0	599
563	52	0	52		27	0	27		64	-1	65			143	-1	144
564	47	0	47		30	0	30		43	0	43			120	0	120
565	59	0	59		39	0	39		51	0	51			149	0	149
566	228	0	228		142	0	142		251	0	251			621	0	621
567	236	0	236		216	0	216		255	0	255			707	0	707
568	33	0	33		35	0	35		34	0	34			102	0	102
569	100	0	100		102	0	102		90	-1	91			292	-1	293
570	69	0	69		73	0	73		61	0	61			203	0	203
571	11	0	11		17	0	17		17	0	17			45	0	45
572	54	0	54		47	0	47		26	0	26			127	0	127
573	143	0	143		118	0	118		146	0	146			407	0	407
574	326	0	326		309	0	309		333	0	333			968	0	968
575	442	0	442		239	0	239		472	0	472			1153	0	1153
576	188	0	188		114	0	114		199	0	199			501	0	501
577	389	0	389		297	0	297		369	0	369			1055	0	1055
578	453	0	453		367	0	367		520	-1	521			1340	-1	1341
579	61	0	61		32	0	32		41	0	41			134	0	134
580	52	0	52		56	0	56		47	0	47			155	0	155
581	209	0	209		186	0	186		217	0	217			612	0	612
582	35	0	35		38	0	38		40	0	40			113	0	113
583	515	-2	517		547	0	547		610	0	610			1672	-2	1674
584	183	0	183		155	0	155		170	0	170			508	0	508
585	497	-1	498		361	0	361		481	0	481			1339	-1	1340
586	111	0	111		91	0	91		111	0	111			313	0	313
587	29	0	29		33	0	33		42	0	42			104	0	104
588	23	0	23		19	0	19		27	0	27			69	0	69
589	175	0	175		187	0	187		212	0	212			574	0	574
590	36	0	36		21	0	21		35	0	35			92	0	92
591	172	0	172		93	0	93		185	0	185			450	0	450
592	87	0	87		89	0	89		97	0	97			273	0	273
593	55	0	55		42	0	42		46	-1	47			143	-1	144
594	150	0	150		94	0	94		150	0	150			394	0	394
595	55	0	55		34	0	34		57	0	57			146	0	146
596	325	0	325		185	0	185		338	0	338			848	0	848
597	9	0	9		8	0	8		4	0	4			21	0	21
598	234	0	234		185	0	185		211	0	211			630	0	630
599	37	0	37		34	0	34		47	-1	48			118	-1	119
600	121	0	121		93	0	93		138	0	138			352	0	352
601	495	0	495		310	-1	311		464	0	464			1269	-1	1270
602	89	0	89		65	0	65		81	-3	84			235	-3	238
603	40	0	40		41	0	41		45	0	45			126	0	126
604	59	0	59		35	0	35		55	0	55			149	0	149
605	510	0	510		336	0	336		530	0	530			1376	0	1376
606	31	0	31		23	0	23		47	0	47			101	0	101
607	77	0	77		51	0	51		63	0	63			191	0	191
608	22	0	22		24	0	24		16	0	16			62	0	62
609	47	0	47		36	0	36		61	0	61			144	0	144
610	42	0	42		30	0	30		48	0	48			120	0	120
611	9	0	9		4	0	4		3	0	3			16	0	16
612	50	0	50		33	0	33		49	0	49			132	0	132
613	10	0	10		4	0	4		15	0	15			29	0	29
614	25	0	25		27	0	27		15	0	15			67	0	67
615	99	0	99		59	0	59		76	0	76			234	0	234
616	38	0	38		17	0	17		24	0	24			79	0	79
617	113	0	113		50	0	50		94	0	94			257	0	257
618	62	0	62		34	0	34		62	0	62			158	0	158
619	40	0	40		38	0	38		46	0	46			124	0	124
620	85	0	85		61	0	61		99	0	99			245	0	245
621	47	0	47		74	0	74		70	0	70			191	0	191
622	48	0	48		25	0	25		55	0	55			128	0	128
623	90	0	90		78	0	78		87	0	87			255	0	255
624	67	0	67		65	0	65		71	0	71			203	0	203
625	163	0	163		137	0	137		160	0	160			460	0	460
626	46	0	46		33	0	33		40	0	40			119	0	119
627	34	0	34		21	0	21		28	0	28			83	0	83
628	432	-1	433		374	0	374		384	-1	385			1190	-2	1192
629	470	0	470		374	0	374		497	0	497			1341	0	1341
630	242	0	242		188	0	188		303	-1	304			733	-1	734
631	96	0	96		48	0	48		84	0	84			228	0	228
632	542	0	542		541	0	541		554	-1	555			1637	-1	1638
633	697	0	697		602	0	602		690	0	690			1989	0	1989
634	63	0	63		50	0	50		43	0	43			156	0	156
635	31	0	31		18	0	18		21	0	21			70	0	70
636	103	0	103		77	0	77		115	0	115			295	0	295
637	369	0	369		364	0	364		350	0	350			1083	0	1083
638	751	0	751		629	0	629		758	-1	759			2138	-1	2139
639	146	0	146		92	0	92		178	0	178			416	0	416
640	165	0	165		120	0	120		191	0	191			476	0	476
641	64	0	64		34	0	34		52	0	52			150	0	150
642	16	0	16		7	0	7		15	0	15			38	0	38
643	194	0	194		190	0	190		202	0	202			586	0	586
644	28	0	28		27	0	27		17	0	17			72	0	72
645	59	0	59		44	0	44		38	0	38			141	0	141
646	74	0	74		51	0	51		51	0	51			176	0	176
647	209	0	209		162	0	162		218	0	218			589	0	589
648	127	0	127		100	0	100		140	0	140			367	0	367
649	96	0	96		98	0	98		118	0	118			312	0	312
650	20	0	20		13	0	13		13	0	13			46	0	46
651	3	0	3		2	0	2		6	0	6			11	0	11
652	21	0	21		15	0	15		20	0	20			56	0	56
653	24	0	24		15	0	15		32	0	32			71	0	71
654	450	0	450		320	0	320		464	0	464			1234	0	1234
655	184	0	184		171	0	171		179	0	179			534	0	534
656	65	0	65		50	0	50		27	0	27			142	0	142
657	109	0	109		86	0	86		134	0	134			329	0	329
658	80	0	80		55	0	55		82	0	82			217	0	217
659	186	0	186		115	0	115		207	0	207			508	0	508
660	48	0	48		43	0	43		49	0	49			140	0	140
661	31	0	31		19	0	19		25	0	25			75	0	75
662	34	0	34		20	0	20		37	0	37			91	0	91
663	81	0	81		66	0	66		72	0	72			219	0	219
664	63	0	63		51	0	51		67	0	67			181	0	181
665	80	0	80		54	0	54		75	0	75			209	0	209
666	116	0	116		106	0	106		155	0	155			377	0	377
667	111	0	111		64	0	64		109	0	109			284	0	284
668	42	0	42		35	0	35		44	0	44			121	0	121
669	68	0	68		65	0	65		85	0	85			218	0	218
670	20	0	20		13	0	13		24	0	24			57	0	57
671	15	0	15		5	0	5		16	-1	17			36	-1	37
672	84	0	84		42	0	42		107	0	107			233	0	233
673	110	0	110		88	0	88		80	0	80			278	0	278
674	8	0	8		9	0	9		16	0	16			33	0	33
675	73	0	73		82	0	82		51	0	51			206	0	206
676	111	0	111		117	0	117		107	0	107			335	0	335
677	118	0	118		87	0	87		59	0	59			264	0	264
678	290	0	290		233	0	233		300	0	300			823	0	823
679	80	0	80		30	0	30		48	0	48			158	0	158
680	572	0	572		551	0	551		618	0	618			1741	0	1741
681	68	0	68		44	0	44		77	0	77			189	0	189
682	82	0	82		54	0	54		84	0	84			220	0	220
683	241	0	241		227	0	227		279	0	279			747	0	747
684	67	0	67		57	0	57		62	0	62			186	0	186
685	138	0	138		143	0	143		147	0	147			428	0	428
686	9	0	9		3	0	3		11	0	11			23	0	23
687	34	0	34		29	0	29		41	0	41			104	0	104
688	68	0	68		48	0	48		53	0	53			169	0	169
689	33	0	33		38	0	38		28	0	28			99	0	99
690	68	0	68		35	0	35		69	0	69			172	0	172
691	284	0	284		328	0	328		319	0	319			931	0	931
692	78	0	78		51	0	51		75	0	75			204	0	204
693	72	0	72		57	0	57		69	0	69			198	0	198
694	23	0	23		32	0	32		29	0	29			84	0	84
695	247	0	247		166	-1	167		227	0	227			640	-1	641
696	318	0	318		249	0	249		340	0	340			907	0	907
697	189	0	189		177	0	177		199	0	199			565	0	565
698	123	0	123		66	0	66		90	0	90			279	0	279
699	23	0	23		14	0	14		27	0	27			64	0	64
700	425	0	425		357	0	357		467	0	467			1249	0	1249
701	135	0	135		81	0	81		125	0	125			341	0	341
702	189	0	189		143	0	143		197	0	197			529	0	529
703	206	0	206		134	0	134		183	0	183			523	0	523
704	54	0	54		52	0	52		69	0	69			175	0	175
705	47	0	47		38	0	38		59	0	59			144	0	144
706	36	0	36		26	0	26		47	0	47			109	0	109
707	180	0	180		97	0	97		203	0	203			480	0	480
708	52	0	52		42	0	42		51	0	51			145	0	145
709	108	0	108		67	0	67		115	0	115			290	0	290
710	31	0	31		42	0	42		45	0	45			118	0	118
711	175	0	175		170	0	170		178	0	178			523	0	523
712	19	0	19		21	0	21		28	0	28			68	0	68
713	26	0	26		46	0	46		26	0	26			98	0	98
714	5	0	5		4	0	4		3	0	3			12	0	12
715	16	0	16		27	0	27		10	0	10			53	0	53
716	19	0	19		17	0	17		18	0	18			54	0	54
717	167	0	167		141	0	141		179	0	179			487	0	487
718	201	0	201		151	0	151		191	-1	192			543	-1	544
719	59	0	59		28	0	28		76	0	76			163	0	163
720	198	0	198		199	0	199		184	0	184			581	0	581
721	117	0	117		97	0	97		82	0	82			296	0	296
722	70	0	70		73	0	73		59	0	59			202	0	202
723	84	0	84		97	0	97		86	0	86			267	0	267
724	72	0	72		55	0	55		79	0	79			206	0	206
725	48	0	48		28	0	28		45	0	45			121	0	121
726	540	0	540		460	0	460		609	0	609			1609	0	1609
727	57	0	57		39	0	39		68	0	68			164	0	164
728	52	0	52		42	0	42		77	0	77			171	0	171
729	108	0	108		77	0	77		139	0	139			324	0	324
730	65	0	65		42	0	42		56	0	56			163	0	163
731	70	0	70		39	0	39		69	0	69			178	0	178
732	39	0	39		24	0	24		38	0	38			101	0	101
733	50	0	50		42	0	42		57	0	57			149	0	149
734	152	0	152		173	0	173		151	0	151			476	0	476
735	67	0	67		90	0	90		56	0	56			213	0	213
736	232	-2	234		276	0	276		269	0	269			777	-2	779
737	624	0	624		468	0	468		699	0	699			1791	0	1791
738	227	0	227		124	0	124		268	0	268			619	0	619
739	1987	-1	1988		1740	0	1740		2036	-1	2037			5763	-2	5765
740	84	0	84		66	0	66		117	0	117			267	0	267
741	57	0	57		45	0	45		71	0	71			173	0	173
742	30	0	30		19	0	19		19	0	19			68	0	68
743	30	0	30		19	0	19		31	0	31			80	0	80
744	87	0	87		85	0	85		100	0	100			272	0	272
745	106	0	106		64	0	64		97	0	97			267	0	267
746	45	0	45		32	0	32		53	0	53			130	0	130
747	4	0	4		1	0	1		11	0	11			16	0	16
748	54	0	54		33	0	33		46	0	46			133	0	133
749	122	0	122		80	0	80		140	0	140			342	0	342
750	40	0	40		25	0	25		37	0	37			102	0	102
751	71	0	71		56	0	56		92	0	92			219	0	219
752	40	0	40		21	0	21		22	0	22			83	0	83
753	11	0	11		6	0	6		15	0	15			32	0	32
754	3	0	3		1	0	1		3	0	3			7	0	7
755	29	0	29		14	0	14		29	0	29			72	0	72
756	5	0	5		9	0	9		9	0	9			23	0	23
757	13	0	13		2	0	2		8	0	8			23	0	23
758	44	0	44		17	0	17		29	0	29			90	0	90
759	91	0	91		65	0	65		96	0	96			252	0	252
760	140	0	140		138	0	138		159	0	159			437	0	437
761	41	0	41		25	0	25		27	0	27			93	0	93
762	106	0	106		116	0	116		125	0	125			347	0	347
763	349	0	349		334	0	334		347	0	347			1030	0	1030
764	39	0	39		24	0	24		55	0	55			118	0	118
765	75	0	75		55	0	55		89	-1	90			219	-1	220
766	37	0	37		35	0	35		44	0	44			116	0	116
767	45	0	45		64	0	64		56	0	56			165	0	165
768	24	0	24		30	0	30		29	0	29			83	0	83
769	61	0	61		47	0	47		70	0	70			178	0	178
770	21	0	21		33	0	33		28	0	28			82	0	82
771	25	0	25		16	0	16		22	0	22			63	0	63
772	12	0	12		7	0	7		10	0	10			29	0	29
773	5	0	5		8	0	8		6	0	6			19	0	19
774	230	0	230		144	0	144		243	0	243			617	0	617
775	39	0	39		48	0	48		50	0	50			137	0	137
776	184	0	184		136	0	136		154	0	154			474	0	474
777	59	0	59		46	0	46		55	0	55			160	0	160
778	249	0	249		264	0	264		303	0	303			816	0	816
779	390	0	390		226	0	226		427	-1	428			1043	-1	1044
780	263	0	263		163	0	163		220	0	220			646	0	646
781	1146	0	1146		947	-1	948		1278	0	1278			3371	-1	3372
782	10	0	10		18	0	18		12	0	12			40	0	40
783	3	0	3		2	0	2		11	0	11			16	0	16
784	8	0	8		12	0	12		12	0	12			32	0	32
785	20	0	20		15	0	15		26	0	26			61	0	61
786	143	0	143		134	0	134		110	0	110			387	0	387
787	93	0	93		103	0	103		69	0	69			265	0	265
788	26	0	26		23	0	23		44	0	44			93	0	93
789	154	0	154		141	0	141		122	0	122			417	0	417
790	109	0	109		85	0	85		125	0	125			319	0	319
791	11	0	11		10	0	10		20	0	20			41	0	41
792	193	0	193		105	0	105		195	0	195			493	0	493
793	72	0	72		53	0	53		100	0	100			225	0	225
794	45	0	45		46	0	46		44	0	44			135	0	135
795	13	0	13		9	0	9		14	0	14			36	0	36
796	86	0	86		103	0	103		139	0	139			328	0	328
797	136	0	136		103	0	103		172	0	172			411	0	411
798	64	0	64		41	0	41		69	0	69			174	0	174
799	53	-1	54		55	0	55		64	0	64			172	-1	173
800	486	0	486		366	0	366		493	0	493			1345	0	1345
801	679	-1	680		537	0	537		671	0	671			1887	-1	1888
802	59	0	59		44	0	44		45	0	45			148	0	148
803	454	0	454		236	0	236		440	0	440			1130	0	1130
804	29	0	29		26	0	26		31	0	31			86	0	86
805	45	0	45		24	0	24		33	0	33			102	0	102
806	23	0	23		14	0	14		25	0	25			62	0	62
807	41	0	41		33	0	33		55	0	55			129	0	129
808	62	0	62		50	0	50		54	0	54			166	0	166
809	41	0	41		27	0	27		40	0	40			108	0	108
810	56	0	56		69	0	69		54	0	54			179	0	179
811	363	0	363		317	0	317		337	0	337			1017	0	1017
812	301	0	301		268	0	268		398	0	398			967	0	967
813	32	0	32		26	0	26		57	0	57			115	0	115
814	49	0	49		22	0	22		40	0	40			111	0	111
815	4	0	4		2	0	2		5	0	5			11	0	11
816	36	0	36		22	0	22		36	0	36			94	0	94
817	78	0	78		42	0	42		113	0	113			233	0	233
818	68	0	68		45	0	45		78	0	78			191	0	191
819	21	0	21		15	0	15		34	0	34			70	0	70
820	12	0	12		9	0	9		9	0	9			30	0	30
821	5	0	5		7	0	7		10	0	10			22	0	22
822	12	0	12		9	0	9		9	0	9			30	0	30
823	65	-1	66		79	0	79		75	0	75			219	-1	220
824	31	0	31		21	0	21		33	0	33			85	0	85
825	11	0	11		4	0	4		17	0	17			32	0	32
826	35	0	35		20	0	20		18	0	18			73	0	73
827	32	0	32		18	0	18		25	0	25			75	0	75
828	54	0	54		47	0	47		74	0	74			175	0	175
829	43	0	43		21	0	21		32	0	32			96	0	96
830	14	0	14		10	0	10		26	0	26			50	0	50
831	161	0	161		141	0	141		169	0	169			471	0	471
832	63	0	63		47	0	47		83	0	83			193	0	193
833	19	0	19		8	0	8		20	0	20			47	0	47
834	223	0	223		165	0	165		200	0	200			588	0	588
835	137	0	137		128	0	128		135	0	135			400	0	400
836	286	-1	287		213	0	213		305	0	305			804	-1	805
837	223	0	223		168	0	168		260	0	260			651	0	651
838	148	0	148		133	0	133		180	0	180			461	0	461
839	30	0	30		24	0	24		37	0	37			91	0	91
840	68	0	68		41	0	41		49	0	49			158	0	158
841	24	0	24		17	0	17		26	0	26			67	0	67
842	9	0	9		12	0	12		14	0	14			35	0	35
843	63	0	63		31	0	31		79	0	79			173	0	173
844	171	0	171		162	0	162		225	0	225			558	0	558
845	22	0	22		12	0	12		11	0	11			45	0	45
846	6	0	6		10	0	10		7	0	7			23	0	23
847	23	0	23		14	0	14		22	0	22			59	0	59
848	27	0	27		24	0	24		22	0	22			73	0	73
849	61	0	61		40	0	40		63	0	63			164	0	164
850	27	0	27		11	0	11		21	0	21			59	0	59
851	52	0	52		39	0	39		71	0	71			162	0	162
852	15	0	15		10	0	10		14	0	14			39	0	39
853	55	0	55		45	0	45		56	0	56			156	0	156
854	24	0	24		20	0	20		22	0	22			66	0	66
855	53	0	53		38	0	38		54	0	54			145	0	145
856	37	0	37		40	0	40		41	0	41			118	0	118
857	237	0	237		188	0	188		196	0	196			621	0	621
858	310	-1	311		229	0	229		307	0	307			846	-1	847
859	50	0	50		58	0	58		59	0	59			167	0	167
860	178	-1	179		88	0	88		266	0	266			532	-1	533
861	138	0	138		97	0	97		145	0	145			380	0	380
862	78	0	78		34	0	34		61	0	61			173	0	173
863	34	0	34		26	0	26		42	0	42			102	0	102
864	18	0	18		13	0	13		21	0	21			52	0	52
865	3	0	3		7	0	7		4	0	4			14	0	14
866	21	0	21		10	0	10		18	0	18			49	0	49
867	39	0	39		26	0	26		34	0	34			99	0	99
868	5	0	5		10	0	10		10	0	10			25	0	25
869	27	-1	28		14	-1	15		15	0	15			56	-2	58
870	62	0	62		48	0	48		72	0	72			182	0	182
871	74	-1	75		70	0	70		91	0	91			235	-1	236
872	27	0	27		24	0	24		25	0	25			76	0	76
873	14	0	14		16	0	16		10	0	10			40	0	40
874	186	0	186		169	0	169		198	0	198			553	0	553
875	78	0	78		87	0	87		111	0	111			276	0	276
876	156	0	156		122	0	122		132	0	132			410	0	410
877	30	0	30		28	0	28		26	0	26			84	0	84
878	8	0	8		17	0	17		18	0	18			43	0	43
879	8	0	8		6	0	6		4	0	4			18	0	18
880	37	0	37		33	0	33		39	0	39			109	0	109
881	4	0	4		6	0	6		6	0	6			16	0	16
882	8	0	8		8	0	8		10	0	10			26	0	26
883	32	0	32		28	0	28		31	0	31			91	0	91
884	13	0	13		10	0	10		20	0	20			43	0	43
885	23	0	23		18	0	18		14	0	14			55	0	55
886	12	0	12		9	0	9		14	0	14			35	0	35
887	3	-1	4		3	0	3		3	0	3			9	-1	10
888	2	0	2		0	0	0		1	0	1			3	0	3
889	0	0	0		0	0	0		1	0	1			1	0	1
890	18	0	18		20	0	20		20	0	20			58	0	58
891	110	0	110		54	0	54		95	0	95			259	0	259
892	33	0	33		20	0	20		49	0	49			102	0	102
893	5	0	5		6	0	6		17	0	17			28	0	28
894	9	0	9		10	0	10		7	0	7			26	0	26
895	60	0	60		31	0	31		54	0	54			145	0	145
896	24	0	24		22	0	22		31	0	31			77	0	77
897	69	0	69		45	0	45		62	0	62			176	0	176
898	33	0	33		27	0	27		34	0	34			94	0	94
899	52	0	52		38	0	38		62	0	62			152	0	152
900	17	0	17		12	0	12		30	0	30			59	0	59
901	8	0	8		13	0	13		9	0	9			30	0	30
902	23	0	23		16	0	16		22	0	22			61	0	61
903	41	0	41		31	0	31		37	0	37			109	0	109
904	49	0	49		56	0	56		53	0	53			158	0	158
905	52	0	52		42	0	42		69	0	69			163	0	163
906	203	0	203		142	0	142		172	0	172			517	0	517
907	188	0	188		146	0	146		172	0	172			506	0	506
908	108	0	108		97	0	97		122	0	122			327	0	327
909	294	-1	295		205	0	205		282	0	282			781	-1	782
910	74	0	74		41	0	41		76	0	76			191	0	191
911	24	0	24		7	0	7		15	0	15			46	0	46
912	12	0	12		14	0	14		12	0	12			38	0	38
913	22	0	22		14	0	14		20	0	20			56	0	56
914	71	0	71		63	0	63		82	0	82			216	0	216
915	67	0	67		51	0	51		72	0	72			190	0	190
916	14	0	14		21	0	21		18	0	18			53	0	53
917	141	0	141		80	0	80		145	0	145			366	0	366
918	10	0	10		14	0	14		10	0	10			34	0	34
919	10	0	10		4	0	4		5	0	5			19	0	19
920	8	0	8		5	0	5		13	0	13			26	0	26
921	5	0	5		10	0	10		12	0	12			27	0	27
922	4	0	4		9	0	9		2	0	2			15	0	15
923	11	0	11		16	0	16		15	0	15			42	0	42
924	5	0	5		9	0	9		12	0	12			26	0	26
925	35	0	35		28	-1	29		34	0	34			97	-1	98
926	93	0	93		84	0	84		92	0	92			269	0	269
927	22	0	22		29	0	29		36	0	36			87	0	87
928	430	-1	431		220	0	220		367	0	367			1017	-1	1018
929	240	0	240		184	0	184		202	0	202			626	0	626
930	68	0	68		65	0	65		71	0	71			204	0	204
931	277	-1	278		190	0	190		270	0	270			737	-1	738
932	12	0	12		19	0	19		23	0	23			54	0	54
933	51	0	51		51	0	51		64	0	64			166	0	166
934	31	0	31		38	0	38		30	-1	31			99	-1	100
935	58	0	58		34	0	34		45	0	45			137	0	137
936	65	0	65		48	0	48		75	0	75			188	0	188
937	23	0	23		17	0	17		27	0	27			67	0	67
938	102	0	102		99	0	99		104	0	104			305	0	305
939	95	0	95		44	0	44		95	0	95			234	0	234
940	215	-1	216		206	-1	207		257	0	257			678	-2	680
941	64	0	64		35	0	35		60	0	60			159	0	159
942	314	0	314		143	0	143		338	0	338			795	0	795
943	19	0	19		16	0	16		10	0	10			45	0	45
944	9	0	9		10	0	10		6	0	6			25	0	25
945	6	0	6		5	0	5		5	0	5			16	0	16
946	8	0	8		13	0	13		6	0	6			27	0	27
947	11	0	11		9	0	9		11	0	11			31	0	31
948	26	0	26		16	0	16		20	0	20			62	0	62
949	108	0	108		111	0	111		144	0	144			363	0	363
950	60	0	60		41	0	41		61	0	61			162	0	162
951	24	0	24		13	0	13		40	0	40			77	0	77
952	191	0	191		106	0	106		165	0	165			462	0	462
953	80	0	80		54	0	54		64	0	64			198	0	198
954	23	0	23		14	0	14		26	0	26			63	0	63
955	11	0	11		10	0	10		14	0	14			35	0	35
956	1	0	1		3	0	3		9	0	9			13	0	13
957	142	0	142		123	0	123		125	0	125			390	0	390
958	32	0	32		15	0	15		18	0	18			65	0	65
959	43	0	43		26	0	26		34	0	34			103	0	103
960	139	0	139		98	0	98		132	0	132			369	0	369
961	70	0	70		62	0	62		76	0	76			208	0	208
962	20	0	20		12	0	12		12	0	12			44	0	44
963	12	0	12		8	0	8		20	0	20			40	0	40
964	3	0	3		3	0	3		4	0	4			10	0	10
965	9	0	9		11	0	11		14	0	14			34	0	34
966	11	0	11		8	0	8		4	0	4			23	0	23
967	15	0	15		18	0	18		16	0	16			49	0	49
968	30	0	30		25	0	25		49	0	49			104	0	104
969	71	0	71		53	0	53		66	0	66			190	0	190
970	66	0	66		36	0	36		80	0	80			182	0	182
971	14	0	14		17	0	17		27	0	27			58	0	58
972	140	0	140		117	0	117		134	0	134			391	0	391
973	80	0	80		79	0	79		101	0	101			260	0	260
974	40	0	40		34	0	34		43	0	43			117	0	117
975	43	0	43		34	0	34		49	0	49			126	0	126
976	96	0	96		64	0	64		91	0	91			251	0	251
977	38	0	38		33	0	33		48	0	48			119	0	119
978	10	0	10		14	0	14		14	0	14			38	0	38
979	44	0	44		27	0	27		38	0	38			109	0	109
980	164	0	164		139	0	139		136	0	136			439	0	439
981	94	0	94		99	0	99		94	0	94			287	0	287
982	2	0	2		3	0	3		2	0	2			7	0	7
983	23	-1	24		21	0	21		42	0	42			86	-1	87
984	25	0	25		38	0	38		42	0	42			105	0	105
985	6	0	6		6	0	6		6	0	6			18	0	18
986	13	0	13		12	0	12		11	0	11			36	0	36
987	6	0	6		11	0	11		4	0	4			21	0	21
988	11	0	11		10	0	10		9	0	9			30	0	30
989	19	0	19		23	0	23		10	0	10			52	0	52
990	43	0	43		18	0	18		25	0	25			86	0	86
991	28	0	28		28	0	28		25	0	25			81	0	81
992	31	0	31		33	0	33		49	0	49			113	0	113
993	7	0	7		11	0	11		16	0	16			34	0	34
994	24	0	24		16	0	16		20	0	20			60	0	60
995	4	0	4		5	0	5		7	0	7			16	0	16
996	19	0	19		29	0	29		29	0	29			77	0	77
997	31	0	31		56	0	56		64	0	64			151	0	151
998	6	0	6		3	0	3		3	0	3			12	0	12
999	53	0	53		32	0	32		47	0	47			132	0	132
1000	11	0	11		5	0	5		14	0	14			30	0	30
1001	16	0	16		27	0	27		33	0	33			76	0	76
1002	6	0	6		15	0	15		20	0	20			41	0	41
1003	23	0	23		18	0	18		15	0	15			56	0	56
1004	13	0	13		5	0	5		5	0	5			23	0	23
1005	76	-1	77		62	0	62		68	0	68			206	-1	207
1006	42	-1	43		46	0	46		46	0	46			134	-1	135
1007	12	0	12		14	0	14		23	0	23			49	0	49
1008	18	0	18		17	0	17		33	0	33			68	0	68
1009	64	0	64		34	0	34		80	0	80			178	0	178
1010	139	-1	140		148	0	148		141	0	141			428	-1	429
1011	54	0	54		37	-1	38		63	0	63			154	-1	155
1012	57	0	57		42	0	42		63	0	63			162	0	162
1013	20	0	20		19	0	19		12	0	12			51	0	51
1014	24	0	24		24	0	24		35	0	35			83	0	83
1015	26	0	26		38	0	38		28	0	28			92	0	92
1016	28	0	28		41	0	41		33	0	33			102	0	102
1017	45	0	45		39	0	39		59	0	59			143	0	143
1018	53	0	53		44	0	44		50	0	50			147	0	147
1019	8	0	8		2	0	2		7	0	7			17	0	17
1020	415	0	415		292	0	292		487	-1	488			1194	-1	1195
1021	102	0	102		132	0	132		79	0	79			313	0	313
1022	58	0	58		67	0	67		43	0	43			168	0	168
1023	40	0	40		51	0	51		44	0	44			135	0	135
1024	52	0	52		56	0	56		58	0	58			166	0	166
1025	129	0	129		170	0	170		143	0	143			442	0	442
1026	76	0	76		72	0	72		89	0	89			237	0	237
1027	296	0	296		306	0	306		390	-2	392			992	-2	994
1028	35	0	35		23	0	23		34	0	34			92	0	92
1029	82	0	82		100	0	100		108	0	108			290	0	290
1030	44	0	44		47	0	47		67	0	67			158	0	158
1031	127	-1	128		93	0	93		129	0	129			349	-1	350
1032	84	0	84		62	0	62		87	-1	88			233	-1	234
1033	58	0	58		38	0	38		62	0	62			158	0	158
1034	36	0	36		21	0	21		40	0	40			97	0	97
1035	31	0	31		19	0	19		22	0	22			72	0	72
1036	12	0	12		16	0	16		8	0	8			36	0	36
1037	56	0	56		27	0	27		62	0	62			145	0	145
1038	5	0	5		7	0	7		13	0	13			25	0	25
1039	35	0	35		15	0	15		31	0	31			81	0	81
1040	18	0	18		20	0	20		15	0	15			53	0	53
1041	29	0	29		20	0	20		18	0	18			67	0	67
1042	11	0	11		3	0	3		5	0	5			19	0	19
1043	42	0	42		39	0	39		47	0	47			128	0	128
1044	70	0	70		70	0	70		73	0	73			213	0	213
1045	10	0	10		3	0	3		12	0	12			25	0	25
1046	25	0	25		28	0	28		19	0	19			72	0	72
1047	33	0	33		30	0	30		35	0	35			98	0	98
1048	62	0	62		41	0	41		64	0	64			167	0	167
1049	3	0	3		3	0	3		1	0	1			7	0	7
1050	88	0	88		73	0	73		93	0	93			254	0	254
1051	138	0	138		110	0	110		120	0	120			368	0	368
1052	1	0	1		2	0	2		8	0	8			11	0	11
1053	79	0	79		49	-1	50		83	0	83			211	-1	212
1054	40	0	40		23	0	23		40	0	40			103	0	103
1055	118	0	118		104	0	104		124	0	124			346	0	346
1056	105	0	105		63	0	63		90	0	90			258	0	258
1057	19	0	19		8	-1	9		9	0	9			36	-1	37
1058	36	0	36		29	0	29		24	0	24			89	0	89
1059	1	0	1		3	0	3		4	0	4			8	0	8
1060	70	0	70		45	0	45		48	0	48			163	0	163
1061	39	0	39		47	0	47		41	0	41			127	0	127
1062	250	0	250		132	0	132		243	0	243			625	0	625
1063	76	0	76		66	0	66		82	0	82			224	0	224
1064	18	0	18		8	0	8		10	0	10			36	0	36
1065	51	0	51		29	0	29		33	0	33			113	0	113
1066	6	0	6		12	0	12		12	0	12			30	0	30
1067	42	0	42		40	0	40		48	0	48			130	0	130
1068	23	0	23		7	0	7		21	0	21			51	0	51
1069	102	0	102		35	0	35		105	0	105			242	0	242
1070	22	0	22		11	0	11		10	0	10			43	0	43
1071	135	0	135		93	0	93		145	0	145			373	0	373
1072	137	0	137		106	0	106		172	0	172			415	0	415
1073	54	0	54		41	0	41		46	0	46			141	0	141
1074	46	0	46		16	0	16		37	0	37			99	0	99
1075	17	0	17		17	0	17		28	0	28			62	0	62
1076	50	0	50		37	0	37		31	0	31			118	0	118
1077	41	0	41		43	0	43		48	0	48			132	0	132
1078	120	0	120		72	0	72		118	0	118			310	0	310
1079	29	0	29		18	0	18		30	0	30			77	0	77
1080	141	0	141		92	0	92		130	0	130			363	0	363
1081	76	0	76		75	0	75		85	-1	86			236	-1	237
1082	26	0	26		19	0	19		28	0	28			73	0	73
1083	169	0	169		135	0	135		180	0	180			484	0	484
1084	106	0	106		66	0	66		104	0	104			276	0	276
1085	102	0	102		71	0	71		83	0	83			256	0	256
1086	198	0	198		131	0	131		213	0	213			542	0	542
1087	11	0	11		15	0	15		12	0	12			38	0	38
1088	472	0	472		402	0	402		501	-1	502			1375	-1	1376
1089	107	0	107		67	0	67		126	0	126			300	0	300
1090	184	0	184		131	-3	134		174	0	174			489	-3	492
1091	245	-1	246		224	0	224		264	0	264			733	-1	734
1092	24	0	24		7	0	7		14	0	14			45	0	45
1093	94	0	94		68	0	68		66	0	66			228	0	228
1094	25	0	25		22	0	22		24	0	24			71	0	71
1095	94	0	94		37	0	37		98	0	98			229	0	229
1096	27	0	27		26	0	26		30	0	30			83	0	83
1097	32	0	32		20	0	20		28	0	28			80	0	80
1098	123	0	123		69	0	69		145	0	145			337	0	337
1099	209	0	209		167	0	167		191	0	191			567	0	567
1100	26	0	26		9	0	9		20	0	20			55	0	55
1101	17	0	17		19	0	19		29	0	29			65	0	65
1102	4	0	4		5	0	5		7	0	7			16	0	16
1103	88	0	88		52	0	52		102	0	102			242	0	242
1104	21	0	21		20	0	20		32	0	32			73	0	73
1105	77	0	77		78	0	78		57	0	57			212	0	212
1106	36	0	36		29	0	29		36	0	36			101	0	101
1107	59	0	59		37	0	37		47	0	47			143	0	143
1108	11	0	11		8	0	8		6	0	6			25	0	25
1109	35	0	35		20	0	20		28	0	28			83	0	83
1110	41	0	41		25	0	25		38	0	38			104	0	104
1111	413	0	413		287	0	287		405	0	405			1105	0	1105
1112	67	-1	68		72	0	72		64	0	64			203	-1	204
1113	5	0	5		6	0	6		2	0	2			13	0	13
1114	22	0	22		15	0	15		15	0	15			52	0	52
1115	18	0	18		16	0	16		15	0	15			49	0	49
1116	4	0	4		7	0	7		9	0	9			20	0	20
1117	54	0	54		48	0	48		51	0	51			153	0	153
1118	197	0	197		170	0	170		217	0	217			584	0	584
1119	15	0	15		5	0	5		19	0	19			39	0	39
1120	21	0	21		22	0	22		22	0	22			65	0	65
1121	247	0	247		176	0	176		209	0	209			632	0	632
1122	13	0	13		13	0	13		15	0	15			41	0	41
1123	69	0	69		27	0	27		75	0	75			171	0	171
1124	90	0	90		62	0	62		78	0	78			230	0	230
1125	61	0	61		59	0	59		75	0	75			195	0	195
1126	18	0	18		15	0	15		24	0	24			57	0	57
1127	19	0	19		14	0	14		27	0	27			60	0	60
1128	39	0	39		27	0	27		37	0	37			103	0	103
1129	94	0	94		53	0	53		74	0	74			221	0	221
1130	9	0	9		2	0	2		4	0	4			15	0	15
1131	62	0	62		54	0	54		67	0	67			183	0	183
1132	17	0	17		8	0	8		16	0	16			41	0	41
1133	80	0	80		34	0	34		62	0	62			176	0	176
1134	34	0	34		17	0	17		44	0	44			95	0	95
1135	150	0	150		150	0	150		179	0	179			479	0	479
1136	60	0	60		43	0	43		48	0	48			151	0	151
1137	128	0	128		91	0	91		143	0	143			362	0	362
1138	160	0	160		137	0	137		187	0	187			484	0	484
1139	94	0	94		52	0	52		87	0	87			233	0	233
1140	212	0	212		174	0	174		181	0	181			567	0	567
1141	300	0	300		252	0	252		301	0	301			853	0	853
1142	337	0	337		269	0	269		325	0	325			931	0	931
1143	174	0	174		124	0	124		220	0	220			518	0	518
1144	64	0	64		40	0	40		58	0	58			162	0	162
1145	44	0	44		22	0	22		21	0	21			87	0	87
1146	7	0	7		8	0	8		17	0	17			32	0	32
1147	118	0	118		38	0	38		129	0	129			285	0	285
1148	17	0	17		9	0	9		26	0	26			52	0	52
1149	57	0	57		49	0	49		56	0	56			162	0	162
1150	33	0	33		17	0	17		30	0	30			80	0	80
1151	20	0	20		14	0	14		24	0	24			58	0	58
1152	45	0	45		31	0	31		48	0	48			124	0	124
1153	48	0	48		28	0	28		64	0	64			140	0	140
1154	118	0	118		68	0	68		110	0	110			296	0	296
1155	127	-1	128		70	0	70		110	-2	112			307	-3	310
1156	267	0	267		172	0	172		294	0	294			733	0	733
1157	120	0	120		99	0	99		127	0	127			346	0	346
1158	12	0	12		13	0	13		9	0	9			34	0	34
1159	244	0	244		109	0	109		226	0	226			579	0	579
1160	70	0	70		56	0	56		55	0	55			181	0	181
1161	34	0	34		27	0	27		41	0	41			102	0	102
1162	52	0	52		38	0	38		52	0	52			142	0	142
1163	78	0	78		43	0	43		55	0	55			176	0	176
1164	37	0	37		36	0	36		48	0	48			121	0	121
1165	149	0	149		97	0	97		134	0	134			380	0	380
1166	70	0	70		53	0	53		52	0	52			175	0	175
1167	130	0	130		130	0	130		126	0	126			386	0	386
1168	171	0	171		168	0	168		183	0	183			522	0	522
1169	110	0	110		120	0	120		155	0	155			385	0	385
1170	123	0	123		84	0	84		117	0	117			324	0	324
1171	584	0	584		456	0	456		640	0	640			1680	0	1680
1172	185	0	185		90	0	90		225	0	225			500	0	500
1173	140	0	140		93	0	93		149	0	149			382	0	382
1174	31	0	31		18	0	18		25	0	25			74	0	74
1175	50	0	50		34	0	34		71	0	71			155	0	155
1176	34	0	34		28	0	28		35	0	35			97	0	97
1177	15	0	15		5	0	5		7	0	7			27	0	27
1178	20	0	20		17	0	17		23	0	23			60	0	60
1179	66	0	66		49	0	49		66	0	66			181	0	181
1180	418	0	418		312	0	312		350	0	350			1080	0	1080
1181	30	-1	31		18	0	18		25	0	25			73	-1	74
1182	9	0	9		8	0	8		17	0	17			34	0	34
1183	9	0	9		7	0	7		12	0	12			28	0	28
1184	131	0	131		86	0	86		116	0	116			333	0	333
1185	96	0	96		88	0	88		80	0	80			264	0	264
1186	49	0	49		48	0	48		36	0	36			133	0	133
1187	18	0	18		17	0	17		30	0	30			65	0	65
1188	79	0	79		54	0	54		76	0	76			209	0	209
1189	107	0	107		76	0	76		121	0	121			304	0	304
1190	134	0	134		71	0	71		96	0	96			301	0	301
1191	259	-1	260		172	0	172		248	0	248			679	-1	680
1192	328	0	328		254	0	254		353	0	353			935	0	935
1193	74	0	74		55	0	55		117	0	117			246	0	246
1194	85	0	85		58	0	58		102	0	102			245	0	245
1195	179	0	179		151	0	151		180	0	180			510	0	510
1196	84	0	84		93	0	93		101	0	101			278	0	278
1197	101	0	101		71	0	71		99	0	99			271	0	271
1198	26	0	26		13	0	13		30	0	30			69	0	69
1199	157	0	157		100	0	100		181	0	181			438	0	438
1200	49	0	49		24	0	24		28	0	28			101	0	101
1201	156	0	156		114	0	114		177	0	177			447	0	447
1202	29	0	29		39	0	39		53	0	53			121	0	121
1203	110	0	110		87	0	87		111	0	111			308	0	308
1204	116	0	116		100	0	100		120	0	120			336	0	336
1205	107	0	107		54	0	54		88	0	88			249	0	249
1206	54	0	54		39	0	39		51	0	51			144	0	144
1207	149	0	149		122	0	122		137	0	137			408	0	408
1208	338	0	338		231	0	231		263	0	263			832	0	832
1209	122	0	122		113	0	113		153	0	153			388	0	388
1210	124	0	124		112	0	112		129	0	129			365	0	365
1211	1066	-1	1067		500	0	500		887	0	887			2453	-1	2454
1212	789	-1	790		545	0	545		886	0	886			2220	-1	2221
1213	10	0	10		3	0	3		11	0	11			24	0	24
1214	125	0	125		76	0	76		161	0	161			362	0	362
1215	45	0	45		23	0	23		32	0	32			100	0	100
1216	111	0	111		69	0	69		95	0	95			275	0	275
1217	216	0	216		172	0	172		183	0	183			571	0	571
1218	112	0	112		87	0	87		104	0	104			303	0	303
1219	119	0	119		88	0	88		119	0	119			326	0	326
1220	24	0	24		14	0	14		29	0	29			67	0	67
1221	143	0	143		76	0	76		126	0	126			345	0	345
1222	143	0	143		86	0	86		121	0	121			350	0	350
1223	38	0	38		31	0	31		46	0	46			115	0	115
1224	119	0	119		50	0	50		98	0	98			267	0	267
1225	51	0	51		41	0	41		54	0	54			146	0	146
1226	24	0	24		16	0	16		13	0	13			53	0	53
1227	1	0	1		1	0	1		1	0	1			3	0	3
1228	9	0	9		5	0	5		16	0	16			30	0	30
1229	16	0	16		4	0	4		6	0	6			26	0	26
1230	171	0	171		82	0	82		177	0	177			430	0	430
1231	27	0	27		26	0	26		41	0	41			94	0	94
1232	50	0	50		31	0	31		55	0	55			136	0	136
1233	8	0	8		2	0	2		7	-1	8			17	-1	18
1234	76	0	76		60	0	60		74	0	74			210	0	210
1235	119	0	119		94	0	94		124	0	124			337	0	337
1236	21	0	21		15	0	15		14	0	14			50	0	50
1237	9	0	9		12	0	12		9	0	9			30	0	30
1238	34	0	34		32	0	32		42	0	42			108	0	108
1239	24	0	24		23	0	23		20	0	20			67	0	67
1240	34	0	34		15	-1	16		20	0	20			69	-1	70
1241	159	0	159		67	0	67		139	0	139			365	0	365
1242	50	0	50		51	0	51		49	0	49			150	0	150
1243	212	0	212		114	0	114		200	0	200			526	0	526
1244	109	0	109		47	0	47		76	0	76			232	0	232
1245	100	-1	101		88	0	88		120	0	120			308	-1	309
1246	22	0	22		28	0	28		33	0	33			83	0	83
1247	206	0	206		125	0	125		193	0	193			524	0	524
1248	39	0	39		32	0	32		31	0	31			102	0	102
1249	6	0	6		3	0	3		10	0	10			19	0	19
1250	1	0	1		1	0	1		2	0	2			4	0	4
1251	24	0	24		10	0	10		40	0	40			74	0	74
1252	58	0	58		45	0	45		58	0	58			161	0	161
1253	1	0	1		1	0	1		2	0	2			4	0	4
1254	35	0	35		20	0	20		55	0	55			110	0	110
1255	15	0	15		15	0	15		20	0	20			50	0	50
1256	6	0	6		4	0	4		6	0	6			16	0	16
1257	2	0	2		4	0	4		3	0	3			9	0	9
1258	1	0	1		4	0	4		2	0	2			7	0	7
1259	0	0	0		1	0	1		3	0	3			4	0	4
1260	1	0	1		0	0	0		0	0	0			1	0	1
1261	7	0	7		10	0	10		5	0	5			22	0	22
1262	3	0	3		4	0	4		5	0	5			12	0	12
1263	6	0	6		3	0	3		4	0	4			13	0	13
1264	4	0	4		5	0	5		4	0	4			13	0	13
1265	9	0	9		3	0	3		5	0	5			17	0	17
1266	3	0	3		2	0	2		7	0	7			12	0	12
1267	4	0	4		2	0	2		7	0	7			13	0	13
1268	14	0	14		9	0	9		17	0	17			40	0	40
1269	13	0	13		7	0	7		9	0	9			29	0	29
1270	20	0	20		16	0	16		28	0	28			64	0	64
1271	49	-1	50		40	0	40		51	0	51			140	-1	141
1272	9	0	9		15	0	15		6	0	6			30	0	30
1273	1	0	1		5	0	5		5	0	5			11	0	11
1274	6	0	6		1	0	1		1	0	1			8	0	8
1275	60	0	60		31	0	31		68	0	68			159	0	159
1276	3	0	3		4	0	4		4	0	4			11	0	11
1277	0	0	0		0	0	0		1	0	1			1	0	1
1278	5	0	5		3	0	3		3	0	3			11	0	11
1279	11	0	11		25	0	25		19	0	19			55	0	55
1280	7	0	7		3	0	3		6	0	6			16	0	16
1281	12	0	12		1	0	1		5	0	5			18	0	18
1282	61	0	61		67	0	67		62	0	62			190	0	190
1283	128	-1	129		92	0	92		152	0	152			372	-1	373
1284	89	0	89		50	0	50		155	0	155			294	0	294
1285	35	0	35		20	0	20		51	0	51			106	0	106
1286	12	0	12		5	0	5		10	0	10			27	0	27
1287	22	0	22		12	0	12		51	0	51			85	0	85
1288	4	0	4		1	0	1		5	0	5			10	0	10
1289	2	0	2		0	0	0		3	0	3			5	0	5
1290	3	0	3		3	0	3		2	0	2			8	0	8
1291	6	0	6		3	0	3		5	0	5			14	0	14
1292	9	0	9		7	0	7		0	0	0			16	0	16
1293	8	0	8		12	0	12		14	0	14			34	0	34
1294	28	0	28		22	0	22		25	0	25			75	0	75
1295	38	0	38		38	0	38		55	0	55			131	0	131
1296	7	0	7		8	0	8		10	0	10			25	0	25
1297	7	0	7		7	0	7		11	0	11			25	0	25
1298	15	0	15		20	0	20		33	0	33			68	0	68
1299	1	0	1		1	0	1		1	0	1			3	0	3
1300	12	0	12		5	0	5		11	0	11			28	0	28
1301	5	0	5		5	0	5		5	0	5			15	0	15
1302	25	0	25		11	-1	12		41	0	41			77	-1	78
1303	12	0	12		15	0	15		17	0	17			44	0	44
1304	35	0	35		25	0	25		48	0	48			108	0	108
1305	12	0	12		8	0	8		18	0	18			38	0	38
1306	27	0	27		13	0	13		23	0	23			63	0	63
1307	8	0	8		3	0	3		5	0	5			16	0	16
1308	2	0	2		1	0	1		0	0	0			3	0	3
1309	4	0	4		1	0	1		7	0	7			12	0	12
1310	1	0	1		3	0	3		4	0	4			8	0	8
1311	3	0	3		4	0	4		4	0	4			11	0	11
1312	0	0	0		0	0	0		1	0	1			1	0	1
1313	4	0	4		2	0	2		3	0	3			9	0	9
1314	12	0	12		12	0	12		21	0	21			45	0	45
1315	35	0	35		38	0	38		43	0	43			116	0	116
1316	0	0	0		1	0	1		2	0	2			3	0	3
1317	0	0	0		0	0	0		0	0	0			0	0	0
1318	0	0	0		1	0	1		1	0	1			2	0	2
1319	7	0	7		0	0	0		6	-1	7			13	-1	14
1320	6	0	6		14	0	14		8	0	8			28	0	28
1321	56	0	56		34	0	34		53	0	53			143	0	143
1322	4	0	4		15	-1	16		10	0	10			29	-1	30
1323	9	0	9		9	0	9		11	0	11			29	0	29
1324	32	-2	34		25	0	25		32	-1	33			89	-3	92
1325	26	0	26		16	-1	17		31	-2	33			73	-3	76
1326	14	-3	17		8	0	8		8	0	8			30	-3	33
1327	3	0	3		0	0	0		3	0	3			6	0	6
1328	12	0	12		5	0	5		7	0	7			24	0	24
1329	17	0	17		9	0	9		9	0	9			35	0	35
1330	18	0	18		17	0	17		26	0	26			61	0	61
1331	52	0	52		44	0	44		65	0	65			161	0	161
1332	39	0	39		42	0	42		54	0	54			135	0	135
1333	10	0	10		8	0	8		14	0	14			32	0	32
1334	94	0	94		73	0	73		92	0	92			259	0	259
1335	10	0	10		6	0	6		20	0	20			36	0	36
1336	16	0	16		3	0	3		18	0	18			37	0	37
1337	11	0	11		9	0	9		9	-1	10			29	-1	30
1338	15	0	15		7	0	7		12	0	12			34	0	34
1339	76	0	76		38	0	38		94	0	94			208	0	208
1340	10	0	10		2	0	2		7	0	7			19	0	19
1341	1	0	1		1	0	1		4	0	4			6	0	6
1342	77	-2	79		48	-2	50		79	0	79			204	-4	208
1343	6	-1	7		9	0	9		11	0	11			26	-1	27
1344	7	0	7		1	0	1		4	0	4			12	0	12
1345	3	0	3		2	0	2		3	0	3			8	0	8
1346	2	0	2		5	0	5		0	0	0			7	0	7
1347	1	0	1		1	0	1		3	0	3			5	0	5
1348	0	0	0		0	0	0		0	0	0			0	0	0
1349	3	0	3		1	0	1		3	0	3			7	0	7
1350	6	0	6		4	0	4		9	0	9			19	0	19
1351	13	0	13		14	-3	17		19	0	19			46	-3	49
1352	1	0	1		2	0	2		2	0	2			5	0	5
1353	9	0	9		4	0	4		7	0	7			20	0	20
1354	7	-1	8		14	0	14		16	0	16			37	-1	38
1355	17	0	17		6	0	6		14	0	14			37	0	37
1356	121	-3	124		72	-2	74		136	-1	137			329	-6	335
1357	32	0	32		21	0	21		39	-1	40			92	-1	93
1358	23	0	23		21	0	21		33	0	33			77	0	77
1359	10	-1	11		5	0	5		4	0	4			19	-1	20
1360	9	0	9		3	0	3		4	0	4			16	0	16
1361	13	0	13		6	0	6		6	0	6			25	0	25
1362	2	0	2		2	0	2		5	0	5			9	0	9
1363	24	0	24		9	0	9		14	0	14			47	0	47
1364	10	0	10		10	0	10		15	0	15			35	0	35
1365	14	0	14		10	0	10		21	0	21			45	0	45
1366	72	0	72		54	0	54		60	0	60			186	0	186
1367	6	0	6		5	0	5		8	0	8			19	0	19
1368	23	0	23		11	0	11		17	0	17			51	0	51
1369	8	0	8		5	0	5		4	0	4			17	0	17
1370	10	0	10		4	0	4		10	0	10			24	0	24
1371	0	0	0		3	0	3		3	0	3			6	0	6
1372	5	0	5		3	0	3		1	0	1			9	0	9
1373	7	0	7		4	0	4		7	0	7			18	0	18
1374	25	0	25		21	0	21		17	0	17			63	0	63
1375	25	0	25		15	0	15		28	-1	29			68	-1	69
1376	7	0	7		5	0	5		10	-2	12			22	-2	24
1377	12	0	12		2	0	2		16	0	16			30	0	30
1378	2	0	2		1	0	1		0	0	0			3	0	3
1379	11	0	11		8	-1	9		7	0	7			26	-1	27
1380	1	0	1		1	0	1		1	0	1			3	0	3
1381	1	0	1		0	0	0		3	0	3			4	0	4
1382	0	0	0		1	0	1		2	0	2			3	0	3
1383	7	0	7		1	-1	2		10	0	10			18	-1	19
1384	1	0	1		4	0	4		6	0	6			11	0	11
1385	3	0	3		4	0	4		2	0	2			9	0	9
1386	0	0	0		4	0	4		7	0	7			11	0	11
1387	5	0	5		2	0	2		5	0	5			12	0	12
1388	28	0	28		19	0	19		32	0	32			79	0	79
1389	7	0	7		3	0	3		11	0	11			21	0	21
1390	9	0	9		3	0	3		8	0	8			20	0	20
1391	18	0	18		14	-1	15		13	0	13			45	-1	46
1392	14	0	14		4	-1	5		14	0	14			32	-1	33
1393	5	0	5		7	0	7		13	0	13			25	0	25
1394	22	-1	23		23	0	23		40	0	40			85	-1	86
1395	9	0	9		4	0	4		9	0	9			22	0	22
1396	7	0	7		6	0	6		14	0	14			27	0	27
1397	12	0	12		6	0	6		10	0	10			28	0	28
1398	25	0	25		19	0	19		12	0	12			56	0	56
1399	94	0	94		88	-1	89		82	0	82			264	-1	265
1400	177	0	177		93	0	93		219	0	219			489	0	489
1401	38	0	38		37	0	37		54	0	54			129	0	129
1402	23	0	23		16	0	16		27	-1	28			66	-1	67
1403	36	0	36		19	0	19		37	0	37			92	0	92
1404	23	0	23		18	0	18		43	0	43			84	0	84
1405	7	0	7		4	0	4		5	0	5			16	0	16
1406	21	0	21		16	0	16		18	0	18			55	0	55
1407	10	-1	11		7	0	7		11	0	11			28	-1	29
1408	24	0	24		12	0	12		26	0	26			62	0	62
1409	1	0	1		4	0	4		13	0	13			18	0	18
1410	2	0	2		4	0	4		8	0	8			14	0	14
1411	4	0	4		6	0	6		6	0	6			16	0	16
1412	9	0	9		4	0	4		7	0	7			20	0	20
1413	112	0	112		86	0	86		109	0	109			307	0	307
1414	3	0	3		2	0	2		4	0	4			9	0	9
1415	22	-2	24		11	-1	12		20	-2	22			53	-5	58
1416	1	0	1		3	0	3		4	-1	5			8	-1	9
1417	23	0	23		23	0	23		22	0	22			68	0	68
1418	42	0	42		29	0	29		38	0	38			109	0	109
1419	10	0	10		15	0	15		18	0	18			43	0	43
1420	26	0	26		10	0	10		31	0	31			67	0	67
1421	10	0	10		9	0	9		13	0	13			32	0	32
1422	3	0	3		0	0	0		7	0	7			10	0	10
1423	3	0	3		1	0	1		0	0	0			4	0	4
1424	3	0	3		2	0	2		5	0	5			10	0	10
1425	2	0	2		3	0	3		5	0	5			10	0	10
1426	13	0	13		7	0	7		16	0	16			36	0	36
1427	1	0	1		4	0	4		6	0	6			11	0	11
1428	23	0	23		24	0	24		20	0	20			67	0	67
1429	50	-1	51		26	-1	27		49	-1	50			125	-3	128
1430	4	0	4		6	0	6		3	0	3			13	0	13
1431	36	0	36		10	0	10		33	0	33			79	0	79
1432	12	0	12		8	0	8		11	0	11			31	0	31
1433	4	0	4		4	0	4		8	0	8			16	0	16
1434	8	0	8		1	0	1		16	0	16			25	0	25
1435	7	0	7		16	0	16		7	0	7			30	0	30
1436	14	0	14		9	0	9		19	0	19			42	0	42
1437	8	-1	9		10	0	10		21	0	21			39	-1	40
1438	42	0	42		13	0	13		41	0	41			96	0	96
1439	11	0	11		5	-1	6		9	0	9			25	-1	26
1440	9	-1	10		1	0	1		6	0	6			16	-1	17
1441	2	0	2		3	0	3		2	0	2			7	0	7
1442	5	0	5		5	0	5		4	0	4			14	0	14
1443	7	0	7		3	0	3		2	-1	3			12	-1	13
1444	0	0	0		2	0	2		0	0	0			2	0	2
1445	3	0	3		2	0	2		4	0	4			9	0	9
1446	4	-1	5		2	0	2		2	0	2			8	-1	9
1447	20	-2	22		23	-1	24		28	0	28			71	-3	74
1448	30	0	30		11	0	11		26	0	26			67	0	67
1449	6	0	6		6	0	6		4	0	4			16	0	16
1450	0	0	0		0	0	0		3	0	3			3	0	3
1451	2	0	2		0	0	0		3	0	3			5	0	5
1452	1	0	1		1	0	1		1	0	1			3	0	3
1453	3	0	3		2	0	2		1	0	1			6	0	6
1454	7	0	7		6	0	6		17	0	17			30	0	30
1455	8	0	8		6	0	6		15	0	15			29	0	29
1456	3	0	3		3	0	3		10	0	10			16	0	16
1457	39	-3	42		16	-1	17		32	0	32			87	-4	91
1458	18	0	18		12	0	12		20	0	20			50	0	50
1459	8	0	8		6	0	6		11	0	11			25	0	25
1460	6	0	6		7	0	7		0	-2	2			13	-2	15
1461	4	0	4		1	0	1		0	0	0			5	0	5
1462	47	0	47		32	0	32		41	0	41			120	0	120
1463	10	0	10		1	-1	2		9	0	9			20	-1	21
1464	0	0	0		2	0	2		4	0	4			6	0	6
1465	4	0	4		4	0	4		6	0	6			14	0	14
1466	0	0	0		2	0	2		4	0	4			6	0	6
1467	6	0	6		1	0	1		4	0	4			11	0	11
1468	17	0	17		20	0	20		21	0	21			58	0	58
1469	3	0	3		2	0	2		2	0	2			7	0	7
1470	11	0	11		9	-2	11		6	0	6			26	-2	28
1471	4	0	4		4	0	4		4	0	4			12	0	12
1472	4	0	4		0	-3	3		0	-3	3			4	-6	10
1473	5	-2	7		2	0	2		7	0	7			14	-2	16
1474	9	-1	10		15	0	15		14	0	14			38	-1	39
1475	4	0	4		3	0	3		2	0	2			9	0	9
1476	2	0	2		2	0	2		5	0	5			9	0	9
1477	8	-1	9		0	0	0		9	0	9			17	-1	18
1478	9	0	9		14	-2	16		11	0	11			34	-2	36
1479	8	0	8		5	0	5		8	0	8			21	0	21
1480	16	-1	17		5	0	5		16	0	16			37	-1	38
1481	32	0	32		13	0	13		35	-1	36			80	-1	81
1482	60	0	60		37	-1	38		50	0	50			147	-1	148
1483	48	0	48		29	0	29		60	0	60			137	0	137
1484	7	-1	8		2	0	2		5	0	5			14	-1	15
1485	11	0	11		6	0	6		21	0	21			38	0	38
1486	3	0	3		4	0	4		10	0	10			17	0	17
1487	1	0	1		3	0	3		3	0	3			7	0	7
1488	13	-1	14		3	0	3		9	0	9			25	-1	26
1489	31	0	31		15	0	15		23	0	23			69	0	69
1490	1	0	1		1	0	1		2	0	2			4	0	4
1491	22	0	22		8	0	8		13	0	13			43	0	43
1492	23	0	23		13	0	13		21	-1	22			57	-1	58
1493	4	0	4		5	0	5		13	0	13			22	0	22
1494	6	0	6		3	0	3		11	0	11			20	0	20
1495	45	0	45		40	0	40		68	0	68			153	0	153
1496	14	0	14		9	-1	10		11	0	11			34	-1	35
1497	10	0	10		2	0	2		2	0	2			14	0	14
1498	1	0	1		1	0	1		3	0	3			5	0	5
1499	8	0	8		5	0	5		5	0	5			18	0	18
1500	7	0	7		8	0	8		16	0	16			31	0	31
1501	13	0	13		7	0	7		19	0	19			39	0	39
1502	65	0	65		33	0	33		62	0	62			160	0	160
1503	18	0	18		17	0	17		11	-1	12			46	-1	47
1504	0	0	0		0	0	0		0	0	0			0	0	0
1505	3	0	3		1	0	1		1	0	1			5	0	5
1506	6	0	6		8	0	8		17	0	17			31	0	31
1507	5	0	5		1	0	1		1	0	1			7	0	7
1508	5	0	5		3	-1	4		3	0	3			11	-1	12
1509	1	-1	2		2	0	2		6	0	6			9	-1	10
1510	47	0	47		16	0	16		55	0	55			118	0	118
1511	45	0	45		42	0	42		53	-1	54			140	-1	141
1512	11	0	11		18	0	18		19	0	19			48	0	48
1513	16	0	16		6	0	6		14	0	14			36	0	36
1514	15	0	15		17	0	17		12	0	12			44	0	44
1515	24	0	24		13	0	13		16	0	16			53	0	53
1516	8	0	8		3	0	3		24	0	24			35	0	35
1517	16	0	16		4	0	4		12	-1	13			32	-1	33
1518	4	0	4		5	-1	6		9	-1	10			18	-2	20
1519	22	0	22		16	0	16		31	0	31			69	0	69
1520	2	0	2		6	0	6		3	0	3			11	0	11
1521	36	0	36		19	0	19		44	0	44			99	0	99
1522	17	0	17		14	0	14		24	-1	25			55	-1	56
1523	3	0	3		3	0	3		10	0	10			16	0	16
1524	29	-1	30		32	0	32		33	-1	34			94	-2	96
1525	5	0	5		10	0	10		8	0	8			23	0	23
1526	11	0	11		12	0	12		18	0	18			41	0	41
1527	17	0	17		11	0	11		29	0	29			57	0	57
1528	10	0	10		14	0	14		14	-1	15			38	-1	39
1529	30	0	30		22	-1	23		36	0	36			88	-1	89
1530	21	0	21		8	0	8		24	0	24			53	0	53
1531	47	0	47		21	0	21		70	-2	72			138	-2	140
1532	32	0	32		30	0	30		46	0	46			108	0	108
1533	36	-1	37		32	0	32		52	0	52			120	-1	121
1534	115	0	115		47	-2	49		124	0	124			286	-2	288
1535	13	0	13		18	0	18		17	0	17			48	0	48
1536	25	0	25		10	0	10		23	0	23			58	0	58
1537	42	-2	44		32	0	32		69	0	69			143	-2	145
1538	3	0	3		3	0	3		6	0	6			12	0	12
1539	1	0	1		3	0	3		4	0	4			8	0	8
1540	3	0	3		1	0	1		4	0	4			8	0	8
1541	20	0	20		13	0	13		12	-1	13			45	-1	46
1542	27	0	27		26	0	26		41	0	41			94	0	94
1543	3	0	3		6	0	6		8	0	8			17	0	17
1544	8	0	8		2	0	2		5	0	5			15	0	15
1545	14	-1	15		3	0	3		5	-1	6			22	-2	24
1546	9	0	9		5	0	5		6	0	6			20	0	20
1547	3	0	3		3	0	3		1	0	1			7	0	7
1548	13	0	13		11	0	11		10	0	10			34	0	34
1549	91	0	91		55	0	55		105	-1	106			251	-1	252
1550	135	-1	136		81	0	81		143	0	143			359	-1	360
1551	79	-1	80		80	-1	81		101	0	101			260	-2	262
1552	58	0	58		37	-1	38		50	0	50			145	-1	146
1553	21	0	21		14	0	14		12	0	12			47	0	47
1554	9	0	9		11	0	11		3	0	3			23	0	23
1555	6	0	6		3	0	3		5	0	5			14	0	14
1556	20	0	20		18	0	18		19	0	19			57	0	57
1557	4	0	4		1	0	1		1	0	1			6	0	6
1558	13	0	13		6	0	6		8	0	8			27	0	27
1559	29	0	29		21	0	21		24	0	24			74	0	74
1560	52	0	52		38	0	38		62	0	62			152	0	152
1561	4	0	4		5	0	5		2	0	2			11	0	11
1562	18	0	18		15	0	15		22	-1	23			55	-1	56
1563	26	0	26		27	0	27		30	0	30			83	0	83
1564	8	0	8		9	-3	12		6	0	6			23	-3	26
1565	6	0	6		7	0	7		8	0	8			21	0	21
1566	5	0	5		4	0	4		5	0	5			14	0	14
1567	21	0	21		9	-1	10		13	0	13			43	-1	44
1568	4	0	4		3	0	3		8	-1	9			15	-1	16
1569	32	0	32		13	0	13		34	0	34			79	0	79
1570	9	0	9		2	0	2		4	0	4			15	0	15
1571	4	0	4		1	0	1		4	0	4			9	0	9
1572	22	0	22		16	0	16		16	0	16			54	0	54
1573	39	0	39		17	0	17		33	0	33			89	0	89
1574	5	0	5		1	0	1		5	0	5			11	0	11
1575	5	0	5		3	0	3		4	0	4			12	0	12
1576	7	0	7		8	0	8		20	0	20			35	0	35
1577	20	0	20		14	0	14		34	0	34			68	0	68
1578	10	0	10		6	0	6		15	0	15			31	0	31
1579	18	0	18		15	0	15		23	0	23			56	0	56
1580	18	0	18		8	0	8		14	0	14			40	0	40
1581	31	0	31		28	0	28		43	0	43			102	0	102
1582	35	0	35		8	0	8		35	0	35			78	0	78
1583	62	-1	63		61	-1	62		101	0	101			224	-2	226
1584	13	0	13		13	0	13		14	0	14			40	0	40
1585	20	0	20		23	0	23		14	0	14			57	0	57
1586	13	0	13		7	0	7		17	0	17			37	0	37
1587	5	0	5		12	0	12		11	0	11			28	0	28
1588	71	0	71		51	0	51		78	0	78			200	0	200
1589	4	0	4		1	0	1		2	0	2			7	0	7
1590	70	0	70		36	0	36		84	0	84			190	0	190
1591	14	0	14		6	0	6		14	0	14			34	0	34
1592	19	0	19		14	-1	15		27	0	27			60	-1	61
1593	54	0	54		31	0	31		52	-1	53			137	-1	138
1594	1	0	1		1	0	1		1	-1	2			3	-1	4
1595	1	0	1		0	0	0		4	0	4			5	0	5
1596	2	0	2		4	0	4		5	0	5			11	0	11
1597	13	0	13		16	0	16		20	0	20			49	0	49
1598	5	0	5		2	0	2		1	0	1			8	0	8
1599	14	-3	17		5	0	5		15	0	15			34	-3	37
1600	9	0	9		10	0	10		14	0	14			33	0	33
1601	3	0	3		3	-1	4		4	-1	5			10	-2	12
1602	20	0	20		4	0	4		31	0	31			55	0	55
1603	16	0	16		9	0	9		30	0	30			55	0	55
1604	50	0	50		36	0	36		53	0	53			139	0	139
1605	99	0	99		44	0	44		96	0	96			239	0	239
1606	33	0	33		25	0	25		27	0	27			85	0	85
1607	6	0	6		3	0	3		0	0	0			9	0	9
1608	63	-1	64		55	0	55		88	0	88			206	-1	207
1609	17	0	17		6	0	6		19	0	19			42	0	42
1610	9	0	9		2	-1	3		6	-1	7			17	-2	19
1611	41	0	41		15	0	15		52	0	52			108	0	108
1612	22	0	22		15	0	15		23	0	23			60	0	60
1613	52	0	52		50	-2	52		95	0	95			197	-2	199
1614	2	0	2		2	0	2		1	0	1			5	0	5
1615	20	0	20		19	-1	20		23	0	23			62	-1	63
1616	6	0	6		4	0	4		5	0	5			15	0	15
1617	4	0	4		1	0	1		0	0	0			5	0	5
1618	3	0	3		2	0	2		0	0	0			5	0	5
1619	22	0	22		25	0	25		20	-1	21			67	-1	68
1620	64	0	64		30	0	30		59	0	59			153	0	153
1621	14	0	14		11	0	11		16	0	16			41	0	41
1622	99	0	99		55	0	55		133	0	133			287	0	287
1623	181	0	181		136	0	136		184	0	184			501	0	501
1624	216	0	216		141	0	141		220	0	220			577	0	577
1625	151	0	151		120	0	120		202	0	202			473	0	473
1626	45	0	45		21	0	21		54	0	54			120	0	120
1627	104	-1	105		70	0	70		95	0	95			269	-1	270
1628	18	0	18		8	0	8		19	0	19			45	0	45
1629	12	0	12		16	0	16		22	0	22			50	0	50
1630	4	0	4		1	0	1		4	0	4			9	0	9
1631	23	0	23		12	0	12		42	0	42			77	0	77
1632	47	0	47		33	0	33		51	0	51			131	0	131
1633	8	0	8		2	0	2		10	0	10			20	0	20
1634	32	-2	34		17	0	17		43	-1	44			92	-3	95
1635	5	0	5		8	0	8		5	0	5			18	0	18
1636	1	0	1		5	0	5		9	0	9			15	0	15
1637	18	0	18		9	0	9		17	0	17			44	0	44
1638	7	0	7		6	0	6		9	0	9			22	0	22
1639	9	0	9		5	0	5		11	0	11			25	0	25
1640	11	0	11		19	0	19		31	0	31			61	0	61
1641	4	0	4		4	0	4		3	0	3			11	0	11
1642	7	0	7		1	0	1		3	0	3			11	0	11
1643	12	0	12		0	0	0		10	0	10			22	0	22
1644	1	-1	2		1	0	1		3	0	3			5	-1	6
1645	22	0	22		17	0	17		31	0	31			70	0	70
1646	37	0	37		17	0	17		24	0	24			78	0	78
1647	37	0	37		27	0	27		31	0	31			95	0	95
1648	2	0	2		4	0	4		8	0	8			14	0	14
1649	26	0	26		16	0	16		29	0	29			71	0	71
1650	58	0	58		25	0	25		76	0	76			159	0	159
1651	40	0	40		11	0	11		47	0	47			98	0	98
1652	32	0	32		9	-1	10		23	0	23			64	-1	65
1653	9	0	9		4	0	4		6	0	6			19	0	19
1654	23	0	23		11	0	11		22	0	22			56	0	56
1655	14	0	14		11	0	11		9	0	9			34	0	34
1656	45	0	45		20	0	20		31	0	31			96	0	96
1657	6	0	6		1	0	1		7	0	7			14	0	14
1658	1	0	1		3	0	3		2	0	2			6	0	6
1659	6	0	6		2	0	2		5	0	5			13	0	13
1660	26	0	26		16	0	16		35	0	35			77	0	77
1661	3	0	3		4	0	4		2	0	2			9	0	9
1662	33	0	33		14	-1	15		17	0	17			64	-1	65
1663	18	0	18		1	0	1		7	-1	8			26	-1	27
1664	23	0	23		14	0	14		23	0	23			60	0	60
1665	5	0	5		4	0	4		6	0	6			15	0	15
1666	2	0	2		1	0	1		7	0	7			10	0	10
1667	29	0	29		1	0	1		31	0	31			61	0	61
1668	35	0	35		25	0	25		66	0	66			126	0	126
1669	13	0	13		14	0	14		19	0	19			46	0	46
1670	43	0	43		29	0	29		76	0	76			148	0	148
1671	148	0	148		106	0	106		188	0	188			442	0	442
1672	33	0	33		21	0	21		50	0	50			104	0	104
1673	105	0	105		91	0	91		136	0	136			332	0	332
1674	50	0	50		29	0	29		54	0	54			133	0	133
1675	50	0	50		20	0	20		43	0	43			113	0	113
1676	4	0	4		2	0	2		10	0	10			16	0	16
1677	9	0	9		13	0	13		16	0	16			38	0	38
1678	19	0	19		16	0	16		29	0	29			64	0	64
1679	15	0	15		8	0	8		19	0	19			42	0	42
1680	12	0	12		5	0	5		23	0	23			40	0	40
1681	1	0	1		2	0	2		0	0	0			3	0	3
1682	10	0	10		10	0	10		12	0	12			32	0	32
1683	69	0	69		28	0	28		61	0	61			158	0	158
1684	35	0	35		40	0	40		53	0	53			128	0	128
1685	3	0	3		1	0	1		9	0	9			13	0	13
1686	16	0	16		12	0	12		33	0	33			61	0	61
1687	27	0	27		12	0	12		22	0	22			61	0	61
1688	5	0	5		0	0	0		3	0	3			8	0	8
1689	19	0	19		12	0	12		21	0	21			52	0	52
1690	19	0	19		11	0	11		18	0	18			48	0	48
1691	23	0	23		15	0	15		34	0	34			72	0	72
1692	4	0	4		5	0	5		13	0	13			22	0	22
1693	61	0	61		35	0	35		74	0	74			170	0	170
1694	28	0	28		5	0	5		12	0	12			45	0	45
1695	121	0	121		65	0	65		149	0	149			335	0	335
1696	70	0	70		57	0	57		98	0	98			225	0	225
1697	19	0	19		7	0	7		9	-1	10			35	-1	36
1698	40	0	40		40	0	40		77	0	77			157	0	157
1699	6	0	6		0	0	0		8	0	8			14	0	14
1700	2	0	2		4	0	4		6	0	6			12	0	12
1701	46	0	46		25	0	25		43	-2	45			114	-2	116
1702	47	0	47		34	0	34		70	0	70			151	0	151
1703	5	0	5		3	0	3		21	0	21			29	0	29
1704	1	0	1		0	0	0		5	0	5			6	0	6
1705	36	0	36		30	0	30		26	0	26			92	0	92
1706	21	0	21		12	0	12		22	0	22			55	0	55
1707	26	0	26		26	0	26		47	0	47			99	0	99
1708	25	0	25		19	0	19		23	0	23			67	0	67
1709	89	0	89		57	0	57		118	0	118			264	0	264
1710	10	0	10		9	0	9		16	0	16			35	0	35
1711	9	0	9		4	0	4		10	0	10			23	0	23
1712	7	0	7		3	0	3		3	0	3			13	0	13
1713	25	0	25		7	0	7		29	0	29			61	0	61
1714	18	0	18		6	0	6		25	0	25			49	0	49
1715	14	0	14		14	0	14		28	0	28			56	0	56
1716	8	0	8		7	0	7		8	0	8			23	0	23
1717	12	0	12		13	0	13		15	0	15			40	0	40
1718	17	0	17		10	0	10		12	0	12			39	0	39
1719	4	0	4		15	0	15		22	0	22			41	0	41
1720	9	0	9		5	0	5		13	0	13			27	0	27
1721	7	0	7		7	0	7		1	0	1			15	0	15
1722	17	0	17		8	0	8		17	0	17			42	0	42
1723	12	0	12		3	0	3		3	0	3			18	0	18
1724	4	0	4		0	0	0		10	0	10			14	0	14
1725	5	0	5		5	0	5		6	0	6			16	0	16
1726	8	0	8		1	0	1		6	0	6			15	0	15
1727	27	0	27		14	0	14		16	0	16			57	0	57
1728	17	0	17		9	0	9		26	0	26			52	0	52
1729	15	0	15		3	0	3		19	0	19			37	0	37
1730	38	0	38		23	0	23		39	0	39			100	0	100
1731	8	0	8		6	0	6		10	0	10			24	0	24
1732	17	0	17		10	0	10		20	0	20			47	0	47
1733	29	0	29		14	0	14		35	0	35			78	0	78
1734	47	-1	48		45	0	45		66	0	66			158	-1	159
1735	90	0	90		76	0	76		116	0	116			282	0	282
1736	113	0	113		60	0	60		132	0	132			305	0	305
1737	32	0	32		20	0	20		32	0	32			84	0	84
1738	34	0	34		22	0	22		33	0	33			89	0	89
1739	36	0	36		22	0	22		50	0	50			108	0	108
1740	47	0	47		43	0	43		65	0	65			155	0	155
1741	5	0	5		4	0	4		13	0	13			22	0	22
1742	30	0	30		15	0	15		32	0	32			77	0	77
1743	61	0	61		46	0	46		73	0	73			180	0	180
1744	122	0	122		99	0	99		116	0	116			337	0	337
1745	84	0	84		75	0	75		104	-2	106			263	-2	265
1746	10	0	10		13	0	13		11	0	11			34	0	34
1747	23	0	23		18	0	18		27	0	27			68	0	68
1748	171	0	171		116	0	116		150	0	150			437	0	437
1749	32	0	32		30	0	30		61	0	61			123	0	123
1750	214	0	214		134	0	134		238	0	238			586	0	586
1751	131	0	131		79	0	79		122	0	122			332	0	332
1752	527	0	527		356	0	356		616	0	616			1499	0	1499
1753	80	0	80		68	-1	69		73	0	73			221	-1	222
1754	50	0	50		52	0	52		39	0	39			141	0	141
1755	68	0	68		50	0	50		47	0	47			165	0	165
1756	85	0	85		63	0	63		80	0	80			228	0	228
1757	526	0	526		433	0	433		584	0	584			1543	0	1543
1758	151	0	151		92	0	92		155	0	155			398	0	398
1759	414	0	414		304	0	304		371	0	371			1089	0	1089
1760	30	0	30		19	-1	20		30	0	30			79	-1	80
1761	68	0	68		45	0	45		50	0	50			163	0	163
1762	16	0	16		12	0	12		11	0	11			39	0	39
1763	37	0	37		17	0	17		32	0	32			86	0	86
1764	228	0	228		189	0	189		219	0	219			636	0	636
1765	3	0	3		3	0	3		4	0	4			10	0	10
1766	54	0	54		32	0	32		51	0	51			137	0	137
1767	11	0	11		12	0	12		19	0	19			42	0	42
1768	18	0	18		12	0	12		16	0	16			46	0	46
1769	63	0	63		34	0	34		51	0	51			148	0	148
1770	151	0	151		114	0	114		121	-1	122			386	-1	387
1771	129	0	129		70	0	70		108	0	108			307	0	307
1772	681	0	681		554	0	554		686	-3	689			1921	-3	1924
1773	251	0	251		196	0	196		246	0	246			693	0	693
1774	21	0	21		9	0	9		22	0	22			52	0	52
1775	28	0	28		23	0	23		22	0	22			73	0	73
1776	46	0	46		41	0	41		58	0	58			145	0	145
1777	40	0	40		27	0	27		42	0	42			109	0	109
1778	112	0	112		107	0	107		129	0	129			348	0	348
1779	39	0	39		24	0	24		28	0	28			91	0	91
1780	89	0	89		53	0	53		75	0	75			217	0	217
1781	471	-1	472		421	0	421		521	0	521			1413	-1	1414
1782	392	0	392		199	0	199		342	0	342			933	0	933
1783	223	0	223		189	0	189		213	0	213			625	0	625
1784	42	0	42		34	0	34		35	0	35			111	0	111
1785	46	0	46		29	0	29		27	0	27			102	0	102
1786	197	0	197		161	0	161		177	0	177			535	0	535
1787	104	0	104		62	0	62		107	0	107			273	0	273
1788	567	0	567		317	0	317		474	0	474			1358	0	1358
1789	136	0	136		107	0	107		155	0	155			398	0	398
1790	61	0	61		40	-1	41		75	0	75			176	-1	177
1791	151	-1	152		112	0	112		149	0	149			412	-1	413
1792	31	0	31		21	0	21		33	0	33			85	0	85
1793	38	0	38		23	0	23		35	0	35			96	0	96
1794	4	0	4		2	0	2		2	0	2			8	0	8
1795	6	0	6		3	0	3		6	0	6			15	0	15
1796	12	0	12		7	0	7		15	0	15			34	0	34
1797	10	0	10		5	0	5		7	0	7			22	0	22
1798	55	0	55		41	0	41		43	0	43			139	0	139
1799	111	0	111		89	0	89		54	-1	55			254	-1	255
1800	84	-1	85		82	0	82		73	0	73			239	-1	240
1801	118	0	118		80	0	80		117	0	117			315	0	315
1802	770	0	770		408	0	408		809	-2	811			1987	-2	1989
1803	82	0	82		86	0	86		93	-1	94			261	-1	262
1804	43	0	43		26	0	26		52	0	52			121	0	121
1805	62	0	62		33	0	33		79	0	79			174	0	174
1806	128	0	128		71	0	71		131	0	131			330	0	330
1807	246	0	246		150	-1	151		220	0	220			616	-1	617
1808	139	0	139		117	0	117		170	0	170			426	0	426
1809	557	0	557		478	0	478		525	0	525			1560	0	1560
1810	109	0	109		102	0	102		98	0	98			309	0	309
1811	9	0	9		6	0	6		26	0	26			41	0	41
1812	70	0	70		45	0	45		80	0	80			195	0	195
1813	36	0	36		25	0	25		24	0	24			85	0	85
1814	428	0	428		244	0	244		409	0	409			1081	0	1081
1815	32	0	32		19	0	19		32	0	32			83	0	83
1816	70	0	70		53	0	53		64	0	64			187	0	187
1817	103	0	103		77	0	77		114	0	114			294	0	294
1818	420	0	420		230	0	230		397	0	397			1047	0	1047
1819	160	0	160		96	0	96		143	0	143			399	0	399
1820	47	0	47		24	0	24		27	0	27			98	0	98
1821	87	0	87		60	0	60		86	0	86			233	0	233
1822	30	0	30		22	0	22		44	0	44			96	0	96
1823	30	0	30		35	0	35		47	0	47			112	0	112
1824	44	0	44		43	0	43		47	0	47			134	0	134
1825	11	0	11		10	0	10		15	0	15			36	0	36
1826	80	0	80		63	0	63		72	0	72			215	0	215
1827	27	0	27		18	0	18		21	0	21			66	0	66
1828	168	0	168		99	0	99		149	0	149			416	0	416
1829	571	0	571		557	-1	558		519	0	519			1647	-1	1648
1830	292	0	292		189	0	189		271	0	271			752	0	752
1831	617	0	617		425	0	425		664	0	664			1706	0	1706
1832	18	0	18		11	0	11		13	0	13			42	0	42
1833	134	0	134		94	0	94		144	0	144			372	0	372
1834	72	0	72		60	0	60		59	0	59			191	0	191
1835	309	0	309		220	0	220		254	0	254			783	0	783
1836	620	0	620		448	0	448		598	-1	599			1666	-1	1667
1837	253	0	253		171	0	171		234	-1	235			658	-1	659
1838	101	0	101		87	0	87		99	0	99			287	0	287
1839	58	0	58		57	0	57		57	0	57			172	0	172
1840	52	0	52		26	0	26		24	0	24			102	0	102
1841	45	0	45		22	0	22		40	0	40			107	0	107
1842	7	0	7		8	0	8		8	0	8			23	0	23
1843	5	0	5		4	0	4		7	0	7			16	0	16
1844	21	0	21		21	0	21		17	0	17			59	0	59
1845	211	-1	212		163	0	163		174	0	174			548	-1	549
1846	69	0	69		46	0	46		61	0	61			176	0	176
1847	118	0	118		71	0	71		98	0	98			287	0	287
1848	35	0	35		25	0	25		41	0	41			101	0	101
1849	77	0	77		60	0	60		78	0	78			215	0	215
1850	37	0	37		17	0	17		53	0	53			107	0	107
1851	84	0	84		52	0	52		89	0	89			225	0	225
1852	33	0	33		17	0	17		41	0	41			91	0	91
1853	74	0	74		54	0	54		70	0	70			198	0	198
1854	73	0	73		36	0	36		75	-1	76			184	-1	185
1855	22	0	22		9	0	9		18	0	18			49	0	49
1856	34	0	34		19	0	19		52	0	52			105	0	105
1857	92	0	92		43	0	43		78	-1	79			213	-1	214
1858	40	0	40		55	0	55		70	0	70			165	0	165
1859	34	0	34		16	0	16		43	0	43			93	0	93
1860	184	0	184		109	0	109		196	0	196			489	0	489
1861	318	0	318		233	0	233		274	0	274			825	0	825
1862	787	-1	788		525	0	525		774	-1	775			2086	-2	2088
1863	188	0	188		140	0	140		157	0	157			485	0	485
1864	429	0	429		265	0	265		463	0	463			1157	0	1157
1865	377	0	377		269	0	269		408	0	408			1054	0	1054
1866	65	0	65		57	0	57		70	0	70			192	0	192
1867	116	0	116		63	0	63		95	0	95			274	0	274
1868	169	0	169		151	0	151		153	0	153			473	0	473
1869	45	0	45		34	0	34		58	0	58			137	0	137
1870	15	0	15		14	0	14		9	0	9			38	0	38
1871	12	0	12		7	0	7		4	0	4			23	0	23
1872	157	0	157		91	0	91		141	0	141			389	0	389
1873	57	0	57		62	0	62		68	0	68			187	0	187
1874	713	0	713		429	0	429		672	-1	673			1814	-1	1815
1875	108	0	108		88	0	88		103	0	103			299	0	299
1876	257	-1	258		181	0	181		241	0	241			679	-1	680
1877	744	0	744		600	-1	601		768	0	768			2112	-1	2113
1878	165	0	165		86	0	86		142	-1	143			393	-1	394
1879	231	-1	232		146	0	146		209	0	209			586	-1	587
1880	25	0	25		18	0	18		16	0	16			59	0	59
1881	14	0	14		7	0	7		18	0	18			39	0	39
1882	201	0	201		134	0	134		258	0	258			593	0	593
1883	55	0	55		32	0	32		49	0	49			136	0	136
1884	67	0	67		54	0	54		54	0	54			175	0	175
1885	37	0	37		49	0	49		56	0	56			142	0	142
1886	17	0	17		10	0	10		26	0	26			53	0	53
1887	46	0	46		28	0	28		34	0	34			108	0	108
1888	32	0	32		11	0	11		30	0	30			73	0	73
1889	34	0	34		38	0	38		44	0	44			116	0	116
1890	1	0	1		3	0	3		1	0	1			5	0	5
1891	11	0	11		9	0	9		3	0	3			23	0	23
1892	162	-1	163		134	0	134		146	-1	147			442	-2	444
1893	29	0	29		8	0	8		25	0	25			62	0	62
1894	54	0	54		43	0	43		57	0	57			154	0	154
1895	18	0	18		11	0	11		22	0	22			51	0	51
1896	51	0	51		33	0	33		52	0	52			136	0	136
1897	115	0	115		82	0	82		105	0	105			302	0	302
1898	27	0	27		22	0	22		21	0	21			70	0	70
1899	127	0	127		108	0	108		129	0	129			364	0	364
1900	26	0	26		24	0	24		14	0	14			64	0	64
1901	42	0	42		39	0	39		32	0	32			113	0	113
1902	30	0	30		21	0	21		29	0	29			80	0	80
1903	93	0	93		73	0	73		118	-1	119			284	-1	285
1904	233	0	233		136	0	136		208	0	208			577	0	577
1905	177	0	177		164	0	164		221	0	221			562	0	562
1906	35	0	35		29	0	29		51	0	51			115	0	115
1907	38	0	38		35	0	35		43	0	43			116	0	116
1908	175	0	175		182	-1	183		189	0	189			546	-1	547
1909	188	0	188		98	0	98		222	0	222			508	0	508
1910	24	0	24		16	0	16		20	0	20			60	0	60
1911	72	0	72		44	0	44		60	-1	61			176	-1	177
1912	50	0	50		21	-1	22		35	0	35			106	-1	107
1913	8	0	8		10	0	10		8	0	8			26	0	26
1914	35	0	35		20	0	20		34	0	34			89	0	89
1915	50	0	50		43	0	43		78	0	78			171	0	171
1916	182	0	182		136	0	136		222	-1	223			540	-1	541
1917	14	0	14		15	0	15		14	0	14			43	0	43
1918	257	-2	259		204	0	204		196	-3	199			657	-5	662
1919	105	0	105		67	0	67		100	0	100			272	0	272
1920	16	0	16		14	0	14		11	0	11			41	0	41
1921	34	0	34		23	0	23		41	0	41			98	0	98
1922	217	0	217		145	0	145		186	0	186			548	0	548
1923	183	-1	184		126	0	126		168	0	168			477	-1	478
1924	438	0	438		238	0	238		429	0	429			1105	0	1105
1925	278	0	278		183	0	183		243	0	243			704	0	704
1926	151	0	151		83	0	83		146	0	146			380	0	380
1927	51	0	51		18	0	18		39	-1	40			108	-1	109
1928	36	0	36		37	0	37		44	0	44			117	0	117
1929	12	0	12		14	0	14		16	0	16			42	0	42
1930	51	0	51		32	0	32		29	-1	30			112	-1	113
1931	89	0	89		64	0	64		66	-1	67			219	-1	220
1932	45	0	45		40	0	40		48	0	48			133	0	133
1933	30	0	30		21	0	21		18	0	18			69	0	69
1934	20	0	20		20	0	20		17	0	17			57	0	57
1935	93	0	93		52	0	52		79	-1	80			224	-1	225
1936	166	0	166		168	-1	169		158	0	158			492	-1	493
1937	110	-1	111		103	0	103		119	0	119			332	-1	333
1938	25	0	25		20	0	20		19	0	19			64	0	64
1939	71	0	71		43	0	43		70	0	70			184	0	184
1940	20	0	20		20	0	20		11	0	11			51	0	51
1941	178	0	178		136	0	136		173	0	173			487	0	487
1942	92	0	92		56	0	56		97	0	97			245	0	245
1943	215	0	215		136	0	136		255	0	255			606	0	606
1944	216	-1	217		191	0	191		221	0	221			628	-1	629
1945	196	0	196		175	0	175		168	0	168			539	0	539
1946	135	0	135		104	0	104		146	0	146			385	0	385
1947	299	-1	300		224	0	224		283	0	283			806	-1	807
1948	85	0	85		43	0	43		79	0	79			207	0	207
1949	25	0	25		12	0	12		21	0	21			58	0	58
1950	48	0	48		25	0	25		38	0	38			111	0	111
1951	31	0	31		19	0	19		19	-1	20			69	-1	70
1952	24	0	24		12	0	12		14	0	14			50	0	50
1953	62	0	62		32	0	32		48	0	48			142	0	142
1954	40	0	40		36	0	36		33	0	33			109	0	109
1955	180	0	180		152	0	152		177	0	177			509	0	509
1956	163	0	163		153	0	153		178	0	178			494	0	494
1957	76	0	76		61	-1	62		71	0	71			208	-1	209
1958	77	0	77		43	0	43		76	0	76			196	0	196
1959	204	0	204		123	0	123		177	0	177			504	0	504
1960	117	0	117		61	0	61		89	0	89			267	0	267
1961	36	0	36		23	0	23		27	0	27			86	0	86
1962	34	0	34		13	0	13		24	0	24			71	0	71
1963	87	0	87		58	0	58		55	0	55			200	0	200
1964	2	0	2		4	0	4		6	0	6			12	0	12
1965	11	0	11		5	0	5		16	0	16			32	0	32
1966	151	0	151		128	0	128		144	0	144			423	0	423
1967	13	0	13		4	0	4		4	0	4			21	0	21
1968	65	0	65		42	0	42		58	0	58			165	0	165
1969	15	0	15		13	0	13		23	0	23			51	0	51
1970	37	0	37		35	0	35		56	0	56			128	0	128
1971	33	0	33		32	0	32		41	0	41			106	0	106
1972	51	0	51		27	0	27		34	0	34			112	0	112
1973	202	0	202		135	-1	136		201	0	201			538	-1	539
1974	52	0	52		37	0	37		48	0	48			137	0	137
1975	21	0	21		14	0	14		11	0	11			46	0	46
1976	20	0	20		19	0	19		16	0	16			55	0	55
1977	187	0	187		124	0	124		196	0	196			507	0	507
1978	96	0	96		71	0	71		100	0	100			267	0	267
1979	173	0	173		140	0	140		165	0	165			478	0	478
1980	89	0	89		60	0	60		79	0	79			228	0	228
1981	144	0	144		100	0	100		116	0	116			360	0	360
1982	39	0	39		18	0	18		45	0	45			102	0	102
1983	24	0	24		28	0	28		30	0	30			82	0	82
1984	25	0	25		5	0	5		20	0	20			50	0	50
1985	49	0	49		27	0	27		37	0	37			113	0	113
1986	51	0	51		58	0	58		61	0	61			170	0	170
1987	123	0	123		114	0	114		98	0	98			335	0	335
1988	391	0	391		322	0	322		344	0	344			1057	0	1057
1989	365	0	365		336	0	336		422	0	422			1123	0	1123
1990	56	0	56		46	0	46		50	0	50			152	0	152
1991	135	0	135		91	0	91		144	0	144			370	0	370
1992	144	-1	145		91	0	91		165	0	165			400	-1	401
1993	25	0	25		23	0	23		20	0	20			68	0	68
1994	32	0	32		19	0	19		26	0	26			77	0	77
1995	27	0	27		7	0	7		26	0	26			60	0	60
1996	31	0	31		14	0	14		28	0	28			73	0	73
1997	34	0	34		18	0	18		34	0	34			86	0	86
1998	320	0	320		272	0	272		295	0	295			887	0	887
1999	56	0	56		49	0	49		62	0	62			167	0	167
[truncated: 3,874 more rows]

## Sheet: 11+12+13 pm
position	fwd_total	rev_total	total		fwd_total	rev_total	total		fwd_total	rev_total	total			fwd_total	rev_total	total
1	0	0	0		0	0	0		0	0	0			0	0	0
2	0	0	0		0	0	0		0	0	0			0	0	0
3	0	0	0		0	0	0		0	0	0			0	0	0
4	0	0	0		0	0	0		0	0	0			0	0	0
5	0	0	0		0	0	0		0	0	0			0	0	0
6	0	0	0		0	0	0		0	0	0			0	0	0
7	0	0	0		0	0	0		0	0	0			0	0	0
8	0	0	0		0	0	0		0	0	0			0	0	0
9	0	0	0		0	0	0		0	0	0			0	0	0
10	0	0	0		0	0	0		0	0	0			0	0	0
11	0	0	0		0	0	0		0	0	0			0	0	0
12	0	0	0		0	0	0		0	0	0			0	0	0
13	0	0	0		0	0	0		0	0	0			0	0	0
14	0	0	0		0	0	0		0	0	0			0	0	0
15	0	0	0		0	0	0		0	0	0			0	0	0
16	0	0	0		0	0	0		0	0	0			0	0	0
17	0	0	0		0	0	0		0	0	0			0	0	0
18	0	0	0		0	0	0		0	0	0			0	0	0
19	0	0	0		0	0	0		0	0	0			0	0	0
20	0	0	0		0	0	0		0	0	0			0	0	0
21	0	0	0		0	0	0		0	0	0			0	0	0
22	0	0	0		0	0	0		0	0	0			0	0	0
23	0	0	0		0	0	0		0	0	0			0	0	0
24	0	0	0		0	0	0		0	0	0			0	0	0
25	0	0	0		0	0	0		0	0	0			0	0	0
26	0	0	0		0	0	0		0	0	0			0	0	0
27	0	0	0		0	0	0		0	0	0			0	0	0
28	0	0	0		0	0	0		0	0	0			0	0	0
29	0	0	0		0	0	0		0	0	0			0	0	0
30	0	0	0		0	0	0		0	0	0			0	0	0
31	0	0	0		0	0	0		0	0	0			0	0	0
32	0	0	0		0	0	0		0	0	0			0	0	0
33	0	0	0		0	0	0		0	0	0			0	0	0
34	0	0	0		0	0	0		0	0	0			0	0	0
35	0	0	0		0	0	0		0	0	0			0	0	0
36	0	0	0		0	0	0		0	0	0			0	0	0
37	0	0	0		0	0	0		0	0	0			0	0	0
38	0	0	0		0	0	0		0	0	0			0	0	0
39	0	0	0		0	0	0		0	0	0			0	0	0
40	0	0	0		0	0	0		0	0	0			0	0	0
41	0	0	0		0	0	0		0	0	0			0	0	0
42	0	0	0		0	0	0		0	0	0			0	0	0
43	0	0	0		0	0	0		0	0	0			0	0	0
44	0	0	0		0	0	0		0	0	0			0	0	0
45	0	0	0		0	0	0		0	0	0			0	0	0
46	0	0	0		0	0	0		0	0	0			0	0	0
47	0	0	0		0	0	0		0	0	0			0	0	0
48	0	0	0		0	0	0		0	0	0			0	0	0
49	0	0	0		0	0	0		0	0	0			0	0	0
50	0	0	0		0	0	0		0	0	0			0	0	0
51	0	0	0		0	0	0		0	0	0			0	0	0
52	0	0	0		0	0	0		0	0	0			0	0	0
53	0	0	0		0	0	0		0	0	0			0	0	0
54	0	0	0		0	0	0		0	0	0			0	0	0
55	0	0	0		0	0	0		0	0	0			0	0	0
56	0	0	0		0	0	0		0	0	0			0	0	0
57	0	0	0		0	0	0		0	0	0			0	0	0
58	0	0	0		0	0	0		0	0	0			0	0	0
59	0	0	0		0	0	0		0	0	0			0	0	0
60	0	0	0		0	0	0		0	0	0			0	0	0
61	0	0	0		0	0	0		0	0	0			0	0	0
62	0	0	0		0	0	0		0	0	0			0	0	0
63	0	0	0		0	0	0		0	0	0			0	0	0
64	0	0	0		0	0	0		0	0	0			0	0	0
65	0	0	0		0	0	0		0	0	0			0	0	0
66	0	0	0		0	0	0		0	0	0			0	0	0
67	0	0	0		0	0	0		0	0	0			0	0	0
68	0	0	0		0	0	0		0	0	0			0	0	0
69	0	0	0		0	0	0		0	0	0			0	0	0
70	0	0	0		0	0	0		0	0	0			0	0	0
71	0	0	0		0	0	0		0	0	0			0	0	0
72	0	0	0		0	0	0		0	0	0			0	0	0
73	0	0	0		0	0	0		0	0	0			0	0	0
74	0	0	0		0	0	0		0	0	0			0	0	0
75	0	0	0		0	0	0		0	0	0			0	0	0
76	0	0	0		0	0	0		0	0	0			0	0	0
77	0	0	0		0	0	0		0	0	0			0	0	0
78	0	0	0		0	0	0		0	0	0			0	0	0
79	0	0	0		0	0	0		0	0	0			0	0	0
80	0	0	0		0	0	0		0	0	0			0	0	0
81	0	0	0		0	0	0		0	0	0			0	0	0
82	0	0	0		0	0	0		0	0	0			0	0	0
83	0	0	0		0	0	0		0	0	0			0	0	0
84	0	0	0		0	0	0		0	0	0			0	0	0
85	0	0	0		0	0	0		0	0	0			0	0	0
86	0	0	0		0	0	0		0	0	0			0	0	0
87	0	0	0		0	0	0		0	0	0			0	0	0
88	0	0	0		0	0	0		0	0	0			0	0	0
89	0	0	0		0	0	0		0	0	0			0	0	0
90	0	0	0		0	0	0		0	0	0			0	0	0
91	0	0	0		0	0	0		0	0	0			0	0	0
92	0	0	0		0	0	0		0	0	0			0	0	0
93	0	0	0		0	0	0		0	0	0			0	0	0
94	0	0	0		0	0	0		0	0	0			0	0	0
95	0	0	0		0	0	0		0	0	0			0	0	0
96	0	0	0		0	0	0		0	0	0			0	0	0
97	0	0	0		0	0	0		0	0	0			0	0	0
98	0	0	0		0	0	0		0	0	0			0	0	0
99	0	0	0		0	0	0		0	0	0			0	0	0
100	0	0	0		0	0	0		0	0	0			0	0	0
101	0	0	0		0	0	0		0	0	0			0	0	0
102	0	0	0		0	0	0		0	0	0			0	0	0
103	0	0	0		0	0	0		0	0	0			0	0	0
104	0	0	0		0	0	0		0	0	0			0	0	0
105	0	0	0		0	0	0		0	0	0			0	0	0
106	0	0	0		0	0	0		0	0	0			0	0	0
107	0	0	0		0	0	0		0	0	0			0	0	0
108	0	0	0		0	0	0		0	0	0			0	0	0
109	0	0	0		0	0	0		0	0	0			0	0	0
110	0	0	0		0	0	0		0	0	0			0	0	0
111	0	0	0		0	0	0		0	0	0			0	0	0
112	0	0	0		0	0	0		0	0	0			0	0	0
113	0	0	0		0	0	0		0	0	0			0	0	0
114	0	0	0		0	0	0		0	0	0			0	0	0
115	0	0	0		0	0	0		0	0	0			0	0	0
116	0	0	0		0	0	0		0	0	0			0	0	0
117	0	0	0		0	0	0		0	0	0			0	0	0
118	0	0	0		0	0	0		0	0	0			0	0	0
119	0	0	0		0	0	0		0	0	0			0	0	0
120	0	0	0		0	0	0		0	0	0			0	0	0
121	0	0	0		0	0	0		0	0	0			0	0	0
122	0	0	0		0	0	0		0	0	0			0	0	0
123	0	0	0		0	0	0		0	0	0			0	0	0
124	0	0	0		0	0	0		0	0	0			0	0	0
125	0	0	0		0	0	0		0	0	0			0	0	0
126	0	0	0		0	0	0		0	0	0			0	0	0
127	0	0	0		0	0	0		0	0	0			0	0	0
128	0	0	0		0	0	0		0	0	0			0	0	0
129	0	0	0		0	0	0		0	0	0			0	0	0
130	0	0	0		0	0	0		0	0	0			0	0	0
131	0	0	0		0	0	0		0	0	0			0	0	0
132	0	0	0		0	0	0		0	0	0			0	0	0
133	0	0	0		0	0	0		0	0	0			0	0	0
134	0	0	0		0	0	0		0	0	0			0	0	0
135	0	0	0		0	0	0		0	0	0			0	0	0
136	0	0	0		0	0	0		0	0	0			0	0	0
137	0	0	0		0	0	0		0	0	0			0	0	0
138	0	0	0		0	0	0		0	0	0			0	0	0
139	0	0	0		0	0	0		0	0	0			0	0	0
140	0	0	0		0	0	0		0	0	0			0	0	0
141	0	0	0		0	0	0		0	0	0			0	0	0
142	0	0	0		0	0	0		0	0	0			0	0	0
143	0	0	0		0	0	0		0	0	0			0	0	0
144	0	0	0		0	0	0		0	0	0			0	0	0
145	0	0	0		0	0	0		0	0	0			0	0	0
146	0	0	0		0	0	0		0	0	0			0	0	0
147	0	0	0		0	0	0		0	0	0			0	0	0
148	0	0	0		0	0	0		0	0	0			0	0	0
149	0	0	0		0	0	0		0	0	0			0	0	0
150	0	0	0		1	0	1		0	0	0			1	0	1
151	0	0	0		0	0	0		0	0	0			0	0	0
152	0	0	0		0	0	0		0	0	0			0	0	0
153	0	0	0		0	0	0		0	0	0			0	0	0
154	0	0	0		0	0	0		0	0	0			0	0	0
155	0	0	0		0	0	0		0	0	0			0	0	0
156	0	0	0		0	0	0		0	0	0			0	0	0
157	0	0	0		0	0	0		0	0	0			0	0	0
158	0	0	0		0	0	0		0	0	0			0	0	0
159	0	0	0		0	0	0		0	0	0			0	0	0
160	0	0	0		0	0	0		0	0	0			0	0	0
161	0	0	0		0	0	0		0	0	0			0	0	0
162	0	0	0		0	0	0		0	0	0			0	0	0
163	0	0	0		0	0	0		0	0	0			0	0	0
164	0	0	0		0	0	0		0	0	0			0	0	0
165	0	0	0		0	0	0		0	0	0			0	0	0
166	0	0	0		0	0	0		0	0	0			0	0	0
167	0	0	0		0	0	0		0	0	0			0	0	0
168	0	0	0		0	0	0		0	0	0			0	0	0
169	0	0	0		0	0	0		0	0	0			0	0	0
170	0	0	0		0	0	0		0	0	0			0	0	0
171	0	0	0		0	0	0		0	0	0			0	0	0
172	0	0	0		0	0	0		0	0	0			0	0	0
173	0	0	0		0	0	0		0	0	0			0	0	0
174	0	0	0		0	0	0		0	0	0			0	0	0
175	0	0	0		0	0	0		0	0	0			0	0	0
176	0	0	0		0	0	0		0	0	0			0	0	0
177	0	0	0		0	0	0		0	0	0			0	0	0
178	0	0	0		0	0	0		0	0	0			0	0	0
179	0	0	0		0	0	0		0	0	0			0	0	0
180	0	0	0		0	0	0		0	0	0			0	0	0
181	0	0	0		0	0	0		0	0	0			0	0	0
182	0	0	0		0	0	0		0	0	0			0	0	0
183	0	0	0		0	0	0		0	0	0			0	0	0
184	0	0	0		0	0	0		0	0	0			0	0	0
185	0	0	0		0	0	0		0	0	0			0	0	0
186	0	0	0		0	0	0		0	0	0			0	0	0
187	0	0	0		0	0	0		0	0	0			0	0	0
188	0	0	0		0	0	0		0	0	0			0	0	0
189	0	0	0		0	0	0		0	-1	1			0	-1	1
190	0	0	0		0	0	0		0	0	0			0	0	0
191	0	0	0		0	0	0		0	0	0			0	0	0
192	0	0	0		0	0	0		0	0	0			0	0	0
193	0	0	0		0	0	0		0	0	0			0	0	0
194	0	0	0		0	0	0		0	0	0			0	0	0
195	0	0	0		0	0	0		0	0	0			0	0	0
196	0	0	0		1	0	1		0	0	0			1	0	1
197	0	0	0		1	0	1		0	0	0			1	0	1
198	0	0	0		0	0	0		0	-1	1			0	-1	1
199	0	0	0		0	0	0		0	0	0			0	0	0
200	0	0	0		0	0	0		0	0	0			0	0	0
201	0	0	0		0	0	0		0	0	0			0	0	0
202	0	0	0		0	0	0		0	0	0			0	0	0
203	0	0	0		0	0	0		0	0	0			0	0	0
204	0	0	0		0	0	0		0	0	0			0	0	0
205	0	0	0		0	0	0		0	0	0			0	0	0
206	0	0	0		0	0	0		0	0	0			0	0	0
207	0	0	0		0	0	0		1	0	1			1	0	1
208	0	-1	1		0	0	0		0	0	0			0	-1	1
209	0	0	0		0	0	0		0	0	0			0	0	0
210	0	0	0		0	0	0		0	0	0			0	0	0
211	0	0	0		0	0	0		0	0	0			0	0	0
212	0	0	0		0	0	0		0	0	0			0	0	0
213	0	0	0		0	-1	1		0	0	0			0	-1	1
214	0	0	0		0	0	0		0	0	0			0	0	0
215	0	0	0		0	0	0		0	0	0			0	0	0
216	0	0	0		0	0	0		0	0	0			0	0	0
217	0	0	0		0	0	0		0	0	0			0	0	0
218	0	0	0		0	0	0		0	0	0			0	0	0
219	0	0	0		0	0	0		0	0	0			0	0	0
220	0	0	0		0	0	0		0	0	0			0	0	0
221	0	0	0		0	0	0		0	0	0			0	0	0
222	0	0	0		0	0	0		0	0	0			0	0	0
223	0	0	0		0	0	0		0	0	0			0	0	0
224	0	0	0		0	0	0		0	0	0			0	0	0
225	0	0	0		0	0	0		0	0	0			0	0	0
226	0	0	0		0	0	0		0	0	0			0	0	0
227	0	0	0		0	0	0		0	0	0			0	0	0
228	0	0	0		0	0	0		0	0	0			0	0	0
229	0	0	0		0	0	0		0	0	0			0	0	0
230	0	0	0		0	0	0		0	0	0			0	0	0
231	0	0	0		0	0	0		0	0	0			0	0	0
232	0	0	0		0	0	0		0	0	0			0	0	0
233	0	0	0		0	0	0		0	0	0			0	0	0
234	0	0	0		0	0	0		0	0	0			0	0	0
235	0	0	0		0	0	0		0	0	0			0	0	0
236	0	0	0		0	0	0		0	0	0			0	0	0
237	0	0	0		0	0	0		0	0	0			0	0	0
238	0	0	0		0	0	0		0	0	0			0	0	0
239	0	0	0		0	0	0		0	0	0			0	0	0
240	0	0	0		0	0	0		0	0	0			0	0	0
241	0	0	0		0	0	0		0	0	0			0	0	0
242	0	0	0		0	0	0		0	0	0			0	0	0
243	0	0	0		0	0	0		0	0	0			0	0	0
244	0	0	0		0	0	0		0	0	0			0	0	0
245	0	0	0		0	0	0		0	0	0			0	0	0
246	0	0	0		0	0	0		0	0	0			0	0	0
247	0	0	0		0	0	0		0	0	0			0	0	0
248	0	0	0		0	0	0		0	0	0			0	0	0
249	0	0	0		0	0	0		0	0	0			0	0	0
250	0	0	0		1	0	1		0	0	0			1	0	1
251	0	0	0		0	0	0		2	0	2			2	0	2
252	0	0	0		0	0	0		0	0	0			0	0	0
253	0	0	0		0	0	0		0	0	0			0	0	0
254	0	0	0		0	0	0		0	0	0			0	0	0
255	0	0	0		0	0	0		0	0	0			0	0	0
256	0	0	0		0	0	0		0	0	0			0	0	0
257	0	0	0		0	0	0		0	0	0			0	0	0
258	0	0	0		0	0	0		0	0	0			0	0	0
259	0	0	0		0	0	0		0	0	0			0	0	0
260	0	0	0		0	0	0		0	0	0			0	0	0
261	0	0	0		0	0	0		0	0	0			0	0	0
262	0	0	0		0	0	0		0	0	0			0	0	0
263	0	0	0		0	0	0		0	0	0			0	0	0
264	0	0	0		0	0	0		0	0	0			0	0	0
265	0	0	0		0	0	0		0	-1	1			0	-1	1
266	0	0	0		0	0	0		0	0	0			0	0	0
267	0	-1	1		0	0	0		0	0	0			0	-1	1
268	0	0	0		0	0	0		0	0	0			0	0	0
269	0	0	0		0	0	0		0	0	0			0	0	0
270	0	-1	1		0	0	0		0	0	0			0	-1	1
271	0	0	0		0	-1	1		0	-2	2			0	-3	3
272	0	0	0		0	0	0		0	0	0			0	0	0
273	0	0	0		0	0	0		0	0	0			0	0	0
274	0	0	0		0	0	0		0	0	0			0	0	0
275	0	0	0		0	0	0		0	0	0			0	0	0
276	0	0	0		0	0	0		1	0	1			1	0	1
277	0	0	0		0	0	0		0	0	0			0	0	0
278	0	0	0		0	0	0		0	0	0			0	0	0
279	0	-1	1		0	0	0		0	0	0			0	-1	1
280	0	0	0		0	0	0		0	0	0			0	0	0
281	0	0	0		2	-1	3		0	0	0			2	-1	3
282	0	0	0		0	-1	1		0	0	0			0	-1	1
283	0	0	0		0	0	0		1	0	1			1	0	1
284	2	0	2		0	0	0		0	0	0			2	0	2
285	0	0	0		0	-1	1		0	0	0			0	-1	1
286	0	0	0		0	0	0		0	0	0			0	0	0
287	0	0	0		0	-1	1		0	0	0			0	-1	1
288	0	0	0		0	0	0		0	0	0			0	0	0
289	1	0	1		0	0	0		1	-1	2			2	-1	3
290	0	0	0		1	0	1		0	0	0			1	0	1
291	0	0	0		0	0	0		0	0	0			0	0	0
292	0	0	0		0	0	0		0	0	0			0	0	0
293	0	0	0		0	-1	1		1	0	1			1	-1	2
294	0	0	0		0	0	0		1	0	1			1	0	1
295	1	0	1		0	0	0		0	0	0			1	0	1
296	0	0	0		0	0	0		0	0	0			0	0	0
297	0	0	0		0	0	0		0	0	0			0	0	0
298	0	0	0		1	0	1		0	0	0			1	0	1
299	0	0	0		0	0	0		0	0	0			0	0	0
300	0	0	0		0	0	0		0	0	0			0	0	0
301	0	0	0		0	0	0		0	0	0			0	0	0
302	0	0	0		0	0	0		0	0	0			0	0	0
303	0	0	0		0	0	0		0	0	0			0	0	0
304	0	0	0		0	0	0		0	0	0			0	0	0
305	0	0	0		0	0	0		0	0	0			0	0	0
306	0	0	0		0	0	0		0	-1	1			0	-1	1
307	0	0	0		0	0	0		0	0	0			0	0	0
308	0	0	0		0	0	0		0	0	0			0	0	0
309	0	0	0		0	0	0		0	0	0			0	0	0
310	0	0	0		0	0	0		0	0	0			0	0	0
311	0	0	0		2	0	2		1	0	1			3	0	3
312	0	0	0		0	0	0		0	0	0			0	0	0
313	0	0	0		0	0	0		0	0	0			0	0	0
314	0	0	0		0	0	0		0	0	0			0	0	0
315	0	-1	1		0	0	0		0	0	0			0	-1	1
316	0	0	0		0	0	0		0	0	0			0	0	0
317	0	0	0		0	0	0		0	0	0			0	0	0
318	0	0	0		0	0	0		0	0	0			0	0	0
319	0	0	0		1	0	1		0	0	0			1	0	1
320	0	0	0		0	0	0		0	0	0			0	0	0
321	0	0	0		0	0	0		0	0	0			0	0	0
322	0	0	0		1	0	1		0	0	0			1	0	1
323	0	0	0		0	0	0		0	0	0			0	0	0
324	0	0	0		0	0	0		0	0	0			0	0	0
325	0	0	0		0	0	0		0	0	0			0	0	0
326	0	0	0		0	-1	1		0	0	0			0	-1	1
327	0	0	0		0	0	0		0	0	0			0	0	0
328	0	0	0		0	0	0		0	0	0			0	0	0
329	0	0	0		0	0	0		0	0	0			0	0	0
330	0	0	0		0	0	0		0	-1	1			0	-1	1
331	0	0	0		0	0	0		0	0	0			0	0	0
332	0	0	0		0	0	0		0	0	0			0	0	0
333	0	0	0		0	0	0		1	0	1			1	0	1
334	0	0	0		0	0	0		0	0	0			0	0	0
335	0	0	0		0	0	0		1	0	1			1	0	1
336	0	0	0		0	0	0		0	0	0			0	0	0
337	0	0	0		0	0	0		0	0	0			0	0	0
338	0	0	0		0	0	0		0	0	0			0	0	0
339	0	0	0		0	0	0		0	0	0			0	0	0
340	0	0	0		0	0	0		1	0	1			1	0	1
341	0	0	0		0	0	0		0	0	0			0	0	0
342	0	0	0		0	0	0		0	0	0			0	0	0
343	0	0	0		0	0	0		0	0	0			0	0	0
344	0	0	0		0	0	0		0	0	0			0	0	0
345	0	0	0		0	0	0		0	0	0			0	0	0
346	0	0	0		0	0	0		0	0	0			0	0	0
347	0	0	0		0	0	0		0	0	0			0	0	0
348	0	0	0		0	0	0		0	0	0			0	0	0
349	0	0	0		0	0	0		0	0	0			0	0	0
350	0	0	0		0	0	0		0	0	0			0	0	0
351	0	0	0		0	0	0		0	0	0			0	0	0
352	0	0	0		0	0	0		0	0	0			0	0	0
353	0	0	0		0	0	0		2	0	2			2	0	2
354	0	0	0		0	0	0		0	0	0			0	0	0
355	1	0	1		0	-2	2		0	-1	1			1	-3	4
356	0	0	0		0	0	0		0	0	0			0	0	0
357	0	0	0		1	0	1		0	0	0			1	0	1
358	0	0	0		0	0	0		0	0	0			0	0	0
359	0	0	0		0	0	0		0	0	0			0	0	0
360	0	0	0		0	-1	1		0	0	0			0	-1	1
361	0	0	0		0	0	0		0	0	0			0	0	0
362	0	0	0		0	0	0		0	0	0			0	0	0
363	0	0	0		0	0	0		1	0	1			1	0	1
364	0	0	0		0	0	0		0	0	0			0	0	0
365	0	0	0		0	0	0		0	0	0			0	0	0
366	0	0	0		0	0	0		0	0	0			0	0	0
367	0	0	0		0	0	0		0	0	0			0	0	0
368	0	0	0		0	0	0		0	0	0			0	0	0
369	0	0	0		0	-1	1		0	0	0			0	-1	1
370	0	0	0		0	0	0		1	0	1			1	0	1
371	0	0	0		0	0	0		0	0	0			0	0	0
372	0	0	0		0	0	0		0	0	0			0	0	0
373	0	0	0		0	0	0		0	0	0			0	0	0
374	0	0	0		0	0	0		0	0	0			0	0	0
375	0	0	0		0	0	0		0	0	0			0	0	0
376	0	0	0		0	0	0		0	0	0			0	0	0
377	0	0	0		0	0	0		0	0	0			0	0	0
378	1	0	1		0	0	0		1	0	1			2	0	2
379	0	0	0		0	0	0		0	0	0			0	0	0
380	0	0	0		0	0	0		0	0	0			0	0	0
381	0	0	0		3	0	3		0	0	0			3	0	3
382	0	0	0		0	0	0		0	0	0			0	0	0
383	0	0	0		0	0	0		1	0	1			1	0	1
384	0	0	0		0	0	0		0	0	0			0	0	0
385	0	0	0		0	0	0		2	0	2			2	0	2
386	0	0	0		0	0	0		0	0	0			0	0	0
387	0	0	0		0	0	0		0	0	0			0	0	0
388	0	0	0		0	0	0		0	0	0			0	0	0
389	0	0	0		1	0	1		0	0	0			1	0	1
390	3	0	3		0	0	0		1	0	1			4	0	4
391	0	0	0		2	0	2		0	0	0			2	0	2
392	0	0	0		0	0	0		0	0	0			0	0	0
393	0	0	0		0	0	0		1	0	1			1	0	1
394	0	0	0		0	0	0		0	0	0			0	0	0
395	0	0	0		0	0	0		0	0	0			0	0	0
396	0	0	0		0	0	0		0	0	0			0	0	0
397	0	0	0		0	0	0		0	0	0			0	0	0
398	0	0	0		0	0	0		0	0	0			0	0	0
399	0	0	0		0	0	0		0	0	0			0	0	0
400	0	0	0		0	0	0		0	0	0			0	0	0
401	0	0	0		0	0	0		0	0	0			0	0	0
402	0	0	0		0	0	0		0	0	0			0	0	0
403	0	0	0		0	0	0		0	0	0			0	0	0
404	0	0	0		0	0	0		0	0	0			0	0	0
405	0	0	0		0	0	0		0	0	0			0	0	0
406	1	0	1		0	0	0		1	0	1			2	0	2
407	0	0	0		0	0	0		0	0	0			0	0	0
408	0	0	0		0	0	0		3	0	3			3	0	3
409	0	0	0		0	0	0		0	0	0			0	0	0
410	0	0	0		0	0	0		0	-1	1			0	-1	1
411	1	0	1		0	0	0		0	0	0			1	0	1
412	0	0	0		0	0	0		0	0	0			0	0	0
413	0	0	0		1	0	1		2	0	2			3	0	3
414	0	0	0		0	0	0		2	0	2			2	0	2
415	0	0	0		0	0	0		0	0	0			0	0	0
416	0	0	0		0	0	0		1	0	1			1	0	1
417	0	0	0		0	0	0		3	0	3			3	0	3
418	1	0	1		0	0	0		1	0	1			2	0	2
419	0	0	0		0	0	0		0	0	0			0	0	0
420	0	0	0		0	0	0		0	0	0			0	0	0
421	0	0	0		0	0	0		0	0	0			0	0	0
422	0	0	0		0	0	0		0	0	0			0	0	0
423	0	0	0		0	0	0		4	0	4			4	0	4
424	0	0	0		0	0	0		0	0	0			0	0	0
425	0	0	0		0	0	0		0	0	0			0	0	0
426	0	0	0		0	0	0		1	0	1			1	0	1
427	0	0	0		0	0	0		2	0	2			2	0	2
428	0	0	0		0	0	0		0	0	0			0	0	0
429	0	0	0		0	0	0		0	0	0			0	0	0
430	0	0	0		0	0	0		2	0	2			2	0	2
431	0	0	0		0	0	0		1	0	1			1	0	1
432	0	0	0		0	0	0		0	0	0			0	0	0
433	1	0	1		0	0	0		1	0	1			2	0	2
434	0	0	0		0	0	0		0	0	0			0	0	0
435	0	0	0		0	0	0		0	0	0			0	0	0
436	0	0	0		0	0	0		0	0	0			0	0	0
437	5	0	5		0	0	0		2	0	2			7	0	7
438	0	0	0		1	0	1		2	0	2			3	0	3
439	2	0	2		0	0	0		1	0	1			3	0	3
440	1	0	1		0	0	0		0	0	0			1	0	1
441	2	0	2		0	0	0		6	0	6			8	0	8
442	0	0	0		0	0	0		0	0	0			0	0	0
443	0	0	0		0	0	0		0	0	0			0	0	0
444	0	0	0		0	0	0		1	0	1			1	0	1
445	0	0	0		0	0	0		0	0	0			0	0	0
446	0	0	0		0	0	0		0	0	0			0	0	0
447	1	0	1		0	0	0		0	0	0			1	0	1
448	0	0	0		0	0	0		2	0	2			2	0	2
449	0	0	0		0	0	0		0	0	0			0	0	0
450	1	0	1		0	0	0		2	0	2			3	0	3
451	0	0	0		0	0	0		2	0	2			2	0	2
452	1	0	1		2	0	2		3	0	3			6	0	6
453	3	0	3		1	0	1		1	0	1			5	0	5
454	0	0	0		1	0	1		3	0	3			4	0	4
455	2	0	2		2	0	2		0	0	0			4	0	4
456	1	0	1		0	0	0		1	0	1			2	0	2
457	20	0	20		29	0	29		27	0	27			76	0	76
458	48	0	48		47	0	47		40	0	40			135	0	135
459	70	0	70		24	0	24		108	0	108			202	0	202
460	713	-1	714		506	0	506		1020	0	1020			2239	-1	2240
461	452	0	452		557	-2	559		784	-4	788			1793	-6	1799
462	94	0	94		66	0	66		142	0	142			302	0	302
463	33	0	33		31	0	31		48	0	48			112	0	112
464	180	0	180		164	0	164		254	0	254			598	0	598
465	557	0	557		571	0	571		1039	-2	1041			2167	-2	2169
466	762	0	762		968	-5	973		1440	-2	1442			3170	-7	3177
467	12	0	12		10	0	10		24	0	24			46	0	46
468	269	0	269		243	-1	244		522	-1	523			1034	-2	1036
469	67	-1	68		94	0	94		139	0	139			300	-1	301
470	16	0	16		18	0	18		40	0	40			74	0	74
471	24	0	24		15	0	15		25	0	25			64	0	64
472	299	0	299		203	-2	205		390	-1	391			892	-3	895
473	54	0	54		67	0	67		148	0	148			269	0	269
474	91	0	91		86	0	86		183	0	183			360	0	360
475	58	0	58		70	0	70		118	0	118			246	0	246
476	119	0	119		105	0	105		201	0	201			425	0	425
477	33	0	33		51	0	51		94	0	94			178	0	178
478	22	0	22		40	0	40		47	0	47			109	0	109
479	11	0	11		21	0	21		42	0	42			74	0	74
480	185	0	185		185	0	185		334	0	334			704	0	704
481	215	0	215		227	0	227		317	0	317			759	0	759
482	210	0	210		238	0	238		423	0	423			871	0	871
483	80	0	80		121	0	121		152	0	152			353	0	353
484	113	-1	114		213	-2	215		278	-3	281			604	-6	610
485	45	0	45		71	0	71		110	-1	111			226	-1	227
486	30	0	30		36	0	36		57	-1	58			123	-1	124
487	48	0	48		78	0	78		108	0	108			234	0	234
488	307	0	307		375	-1	376		495	-1	496			1177	-2	1179
489	55	0	55		79	0	79		108	0	108			242	0	242
490	5	0	5		1	0	1		8	0	8			14	0	14
491	726	-1	727		612	0	612		924	0	924			2262	-1	2263
492	70	0	70		99	0	99		142	0	142			311	0	311
493	9	0	9		10	0	10		16	0	16			35	0	35
494	7	0	7		10	0	10		18	0	18			35	0	35
495	51	0	51		46	0	46		86	-1	87			183	-1	184
496	42	0	42		51	0	51		90	0	90			183	0	183
497	27	0	27		15	0	15		39	0	39			81	0	81
498	17	0	17		15	0	15		44	0	44			76	0	76
499	35	0	35		28	0	28		49	0	49			112	0	112
500	11	0	11		17	0	17		34	0	34			62	0	62
501	9	0	9		5	0	5		20	0	20			34	0	34
502	87	0	87		38	0	38		63	-2	65			188	-2	190
503	24	0	24		23	0	23		62	0	62			109	0	109
504	33	0	33		22	-1	23		64	0	64			119	-1	120
505	24	0	24		26	0	26		36	0	36			86	0	86
506	7	0	7		4	0	4		17	0	17			28	0	28
507	3	0	3		5	0	5		3	0	3			11	0	11
508	77	0	77		70	0	70		143	-1	144			290	-1	291
509	32	0	32		22	0	22		38	0	38			92	0	92
510	45	0	45		53	0	53		71	-1	72			169	-1	170
511	122	0	122		107	0	107		188	-1	189			417	-1	418
512	27	0	27		35	0	35		34	0	34			96	0	96
513	30	0	30		16	0	16		29	0	29			75	0	75
514	23	0	23		20	0	20		30	0	30			73	0	73
515	22	0	22		19	0	19		37	0	37			78	0	78
516	19	0	19		7	0	7		21	0	21			47	0	47
517	22	0	22		14	0	14		26	0	26			62	0	62
518	27	0	27		19	0	19		29	0	29			75	0	75
519	52	0	52		41	0	41		61	0	61			154	0	154
520	29	0	29		15	0	15		44	0	44			88	0	88
521	14	0	14		5	0	5		26	0	26			45	0	45
522	17	0	17		13	0	13		30	0	30			60	0	60
523	4	0	4		1	0	1		15	0	15			20	0	20
524	13	0	13		13	0	13		26	0	26			52	0	52
525	15	-1	16		15	0	15		23	0	23			53	-1	54
526	18	0	18		9	0	9		18	0	18			45	0	45
527	29	0	29		17	0	17		34	0	34			80	0	80
528	4	0	4		4	0	4		11	0	11			19	0	19
529	35	0	35		22	0	22		65	0	65			122	0	122
530	91	0	91		62	0	62		123	0	123			276	0	276
531	35	0	35		22	0	22		45	0	45			102	0	102
532	55	0	55		42	0	42		60	0	60			157	0	157
533	3	0	3		1	0	1		1	0	1			5	0	5
534	6	0	6		5	0	5		6	0	6			17	0	17
535	1	0	1		0	0	0		0	0	0			1	0	1
536	65	0	65		69	0	69		124	0	124			258	0	258
537	23	0	23		20	0	20		31	0	31			74	0	74
538	11	0	11		13	0	13		25	0	25			49	0	49
539	13	0	13		19	0	19		25	0	25			57	0	57
540	10	0	10		1	0	1		16	0	16			27	0	27
541	220	0	220		215	0	215		277	-1	278			712	-1	713
542	22	0	22		20	-1	21		43	0	43			85	-1	86
543	13	0	13		17	0	17		31	0	31			61	0	61
544	25	0	25		40	0	40		47	0	47			112	0	112
545	12	0	12		20	0	20		26	0	26			58	0	58
546	87	0	87		77	0	77		234	0	234			398	0	398
547	18	0	18		16	0	16		24	0	24			58	0	58
548	24	0	24		32	-1	33		122	0	122			178	-1	179
549	17	0	17		19	0	19		38	0	38			74	0	74
550	10	0	10		11	0	11		16	0	16			37	0	37
551	138	0	138		99	0	99		161	-2	163			398	-2	400
552	26	0	26		11	0	11		62	0	62			99	0	99
553	8	0	8		10	0	10		32	0	32			50	0	50
554	23	0	23		39	0	39		56	0	56			118	0	118
555	37	0	37		49	0	49		78	0	78			164	0	164
556	8	0	8		7	0	7		15	0	15			30	0	30
557	24	0	24		52	0	52		54	0	54			130	0	130
558	84	0	84		85	0	85		120	0	120			289	0	289
559	96	0	96		71	0	71		117	0	117			284	0	284
560	108	0	108		132	0	132		191	0	191			431	0	431
561	0	0	0		6	0	6		3	0	3			9	0	9
562	58	0	58		76	0	76		107	-2	109			241	-2	243
563	10	0	10		14	0	14		17	0	17			41	0	41
564	7	0	7		8	0	8		20	0	20			35	0	35
565	13	0	13		20	0	20		39	0	39			72	0	72
566	59	0	59		61	0	61		116	0	116			236	0	236
567	71	0	71		85	0	85		115	0	115			271	0	271
568	8	0	8		9	0	9		19	0	19			36	0	36
569	45	0	45		16	0	16		48	0	48			109	0	109
570	17	0	17		23	0	23		26	0	26			66	0	66
571	5	0	5		9	0	9		6	0	6			20	0	20
572	7	0	7		12	0	12		18	0	18			37	0	37
573	46	0	46		34	0	34		67	0	67			147	0	147
574	209	0	209		299	0	299		461	-1	462			969	-1	970
575	339	0	339		321	0	321		621	0	621			1281	0	1281
576	176	0	176		196	0	196		350	0	350			722	0	722
577	260	0	260		278	0	278		401	0	401			939	0	939
578	381	0	381		496	-1	497		691	-3	694			1568	-4	1572
579	33	0	33		43	0	43		36	0	36			112	0	112
580	25	0	25		55	0	55		52	0	52			132	0	132
581	151	0	151		152	0	152		266	0	266			569	0	569
582	25	0	25		29	0	29		52	0	52			106	0	106
583	336	-1	337		403	-2	405		772	-1	773			1511	-4	1515
584	92	0	92		116	0	116		211	0	211			419	0	419
585	327	0	327		351	0	351		590	0	590			1268	0	1268
586	79	0	79		73	-1	74		98	0	98			250	-1	251
587	43	0	43		21	0	21		77	-1	78			141	-1	142
588	15	0	15		17	0	17		58	0	58			90	0	90
589	144	0	144		95	0	95		173	-2	175			412	-2	414
590	26	0	26		7	0	7		28	0	28			61	0	61
591	123	0	123		109	0	109		181	0	181			413	0	413
592	74	0	74		54	0	54		85	0	85			213	0	213
593	55	0	55		28	0	28		59	-1	60			142	-1	143
594	97	0	97		91	0	91		139	0	139			327	0	327
595	33	0	33		8	0	8		31	0	31			72	0	72
596	211	0	211		100	0	100		128	0	128			439	0	439
597	3	0	3		5	0	5		9	0	9			17	0	17
598	154	0	154		158	0	158		174	0	174			486	0	486
599	37	0	37		23	0	23		58	0	58			118	0	118
600	84	0	84		79	0	79		153	0	153			316	0	316
601	287	0	287		165	0	165		256	0	256			708	0	708
602	70	0	70		45	0	45		69	0	69			184	0	184
603	22	0	22		15	0	15		38	0	38			75	0	75
604	51	0	51		28	0	28		30	0	30			109	0	109
605	353	0	353		341	0	341		498	-1	499			1192	-1	1193
606	22	0	22		13	0	13		16	0	16			51	0	51
607	36	0	36		41	0	41		81	0	81			158	0	158
608	8	0	8		23	0	23		38	0	38			69	0	69
609	42	0	42		39	0	39		42	0	42			123	0	123
610	22	0	22		27	0	27		41	0	41			90	0	90
611	0	0	0		2	0	2		8	0	8			10	0	10
612	31	0	31		35	0	35		66	0	66			132	0	132
613	7	0	7		7	0	7		12	0	12			26	0	26
614	14	0	14		7	0	7		8	0	8			29	0	29
615	49	0	49		50	0	50		55	0	55			154	0	154
616	21	0	21		19	0	19		25	0	25			65	0	65
617	68	0	68		40	0	40		120	-2	122			228	-2	230
618	33	0	33		33	0	33		67	0	67			133	0	133
619	34	0	34		22	0	22		38	0	38			94	0	94
620	90	0	90		55	0	55		103	0	103			248	0	248
621	32	0	32		52	0	52		83	0	83			167	0	167
622	38	0	38		27	0	27		51	0	51			116	0	116
623	60	0	60		76	0	76		105	0	105			241	0	241
624	43	0	43		49	0	49		64	0	64			156	0	156
625	115	0	115		135	0	135		251	0	251			501	0	501
626	18	0	18		19	0	19		53	-2	55			90	-2	92
627	9	0	9		20	0	20		21	0	21			50	0	50
628	274	0	274		434	0	434		670	0	670			1378	0	1378
629	253	0	253		381	0	381		593	-1	594			1227	-1	1228
630	240	0	240		169	0	169		516	0	516			925	0	925
631	56	0	56		41	0	41		104	0	104			201	0	201
632	324	0	324		350	0	350		579	0	579			1253	0	1253
633	495	0	495		621	0	621		854	0	854			1970	0	1970
634	48	0	48		34	0	34		64	-1	65			146	-1	147
635	19	0	19		8	0	8		32	0	32			59	0	59
636	97	0	97		61	0	61		92	0	92			250	0	250
637	250	0	250		233	0	233		346	0	346			829	0	829
638	484	0	484		443	0	443		598	0	598			1525	0	1525
639	123	0	123		95	0	95		159	0	159			377	0	377
640	76	0	76		72	0	72		117	0	117			265	0	265
641	37	0	37		48	0	48		50	-1	51			135	-1	136
642	22	0	22		9	0	9		20	0	20			51	0	51
643	137	0	137		157	0	157		165	0	165			459	0	459
644	31	0	31		15	0	15		38	-1	39			84	-1	85
645	32	0	32		34	0	34		53	0	53			119	0	119
646	30	0	30		36	0	36		77	0	77			143	0	143
647	156	0	156		151	0	151		335	0	335			642	0	642
648	76	0	76		55	0	55		103	0	103			234	0	234
649	63	0	63		67	0	67		94	0	94			224	0	224
650	8	0	8		6	0	6		29	0	29			43	0	43
651	4	0	4		3	0	3		4	0	4			11	0	11
652	19	0	19		10	0	10		25	0	25			54	0	54
653	13	0	13		10	0	10		32	0	32			55	0	55
654	398	0	398		300	0	300		575	0	575			1273	0	1273
655	91	0	91		136	0	136		220	0	220			447	0	447
656	18	0	18		28	0	28		44	0	44			90	0	90
657	88	0	88		63	0	63		74	0	74			225	0	225
658	65	0	65		22	0	22		32	0	32			119	0	119
659	173	0	173		89	0	89		113	0	113			375	0	375
660	15	0	15		19	0	19		50	0	50			84	0	84
661	23	0	23		19	0	19		53	0	53			95	0	95
662	24	0	24		16	0	16		12	0	12			52	0	52
663	81	0	81		40	0	40		62	0	62			183	0	183
664	45	0	45		36	0	36		72	0	72			153	0	153
665	53	0	53		39	0	39		58	0	58			150	0	150
666	110	0	110		52	0	52		141	0	141			303	0	303
667	58	0	58		60	0	60		109	0	109			227	0	227
668	22	0	22		27	0	27		42	0	42			91	0	91
669	59	0	59		47	0	47		73	0	73			179	0	179
670	27	0	27		18	0	18		21	0	21			66	0	66
671	11	0	11		8	0	8		23	0	23			42	0	42
672	94	0	94		56	0	56		116	0	116			266	0	266
673	47	0	47		83	0	83		138	0	138			268	0	268
674	4	0	4		12	0	12		27	0	27			43	0	43
675	40	0	40		53	0	53		67	0	67			160	0	160
676	87	0	87		117	0	117		149	-1	150			353	-1	354
677	63	0	63		70	0	70		135	0	135			268	0	268
678	236	0	236		206	0	206		386	0	386			828	0	828
679	26	0	26		32	0	32		113	0	113			171	0	171
680	393	0	393		776	0	776		1317	-2	1319			2486	-2	2488
681	88	0	88		78	0	78		118	0	118			284	0	284
682	46	0	46		39	0	39		84	0	84			169	0	169
683	162	0	162		202	0	202		277	0	277			641	0	641
684	46	0	46		43	0	43		54	0	54			143	0	143
685	111	0	111		89	0	89		171	0	171			371	0	371
686	7	0	7		6	0	6		12	0	12			25	0	25
687	17	0	17		21	0	21		45	0	45			83	0	83
688	42	0	42		24	0	24		47	0	47			113	0	113
689	29	0	29		19	0	19		34	0	34			82	0	82
690	36	0	36		28	0	28		36	0	36			100	0	100
691	223	0	223		221	0	221		401	0	401			845	0	845
692	33	0	33		36	0	36		63	0	63			132	0	132
693	47	0	47		54	0	54		99	0	99			200	0	200
694	18	0	18		19	0	19		22	0	22			59	0	59
695	199	0	199		148	0	148		172	-1	173			519	-1	520
696	216	0	216		252	0	252		369	0	369			837	0	837
697	132	0	132		196	0	196		219	0	219			547	0	547
698	67	0	67		73	0	73		128	0	128			268	0	268
699	21	0	21		25	0	25		21	0	21			67	0	67
700	282	0	282		372	0	372		440	0	440			1094	0	1094
701	96	0	96		74	0	74		137	0	137			307	0	307
702	175	0	175		106	0	106		211	0	211			492	0	492
703	156	0	156		153	0	153		156	-1	157			465	-1	466
704	57	0	57		56	0	56		86	0	86			199	0	199
705	24	0	24		32	0	32		42	0	42			98	0	98
706	29	0	29		36	0	36		43	0	43			108	0	108
707	160	0	160		109	0	109		196	-2	198			465	-2	467
708	32	0	32		23	0	23		45	-1	46			100	-1	101
709	103	0	103		65	0	65		127	0	127			295	0	295
710	36	0	36		34	0	34		66	0	66			136	0	136
711	146	0	146		126	0	126		166	0	166			438	0	438
712	14	0	14		16	0	16		25	0	25			55	0	55
713	22	0	22		37	0	37		42	0	42			101	0	101
714	3	0	3		2	0	2		7	0	7			12	0	12
715	10	0	10		21	0	21		33	0	33			64	0	64
716	10	0	10		22	0	22		26	0	26			58	0	58
717	132	0	132		139	0	139		229	-2	231			500	-2	502
718	144	-1	145		125	0	125		181	0	181			450	-1	451
719	72	0	72		23	0	23		89	0	89			184	0	184
720	117	0	117		166	0	166		233	0	233			516	0	516
721	58	0	58		97	0	97		119	0	119			274	0	274
722	31	0	31		81	0	81		77	0	77			189	0	189
723	71	0	71		69	0	69		93	0	93			233	0	233
724	48	0	48		29	0	29		99	0	99			176	0	176
725	35	0	35		33	0	33		70	0	70			138	0	138
726	442	0	442		319	0	319		523	0	523			1284	0	1284
727	32	0	32		28	0	28		50	0	50			110	0	110
728	39	0	39		31	0	31		72	0	72			142	0	142
729	100	0	100		82	0	82		100	0	100			282	0	282
730	57	0	57		32	0	32		79	-1	80			168	-1	169
731	46	0	46		27	0	27		69	0	69			142	0	142
732	23	0	23		19	0	19		47	0	47			89	0	89
733	29	0	29		36	0	36		46	0	46			111	0	111
734	107	0	107		114	0	114		217	0	217			438	0	438
735	35	0	35		42	0	42		108	0	108			185	0	185
736	197	0	197		191	0	191		425	0	425			813	0	813
737	440	0	440		243	0	243		760	0	760			1443	0	1443
738	167	0	167		129	0	129		230	0	230			526	0	526
739	1291	0	1291		1132	-2	1134		2213	-1	2214			4636	-3	4639
740	74	0	74		46	0	46		135	0	135			255	0	255
741	33	0	33		20	0	20		49	0	49			102	0	102
742	9	0	9		10	0	10		21	0	21			40	0	40
743	16	0	16		12	0	12		32	0	32			60	0	60
744	73	0	73		35	0	35		79	0	79			187	0	187
745	62	0	62		52	0	52		61	0	61			175	0	175
746	16	0	16		14	0	14		20	0	20			50	0	50
747	5	0	5		4	0	4		9	0	9			18	0	18
748	18	0	18		14	0	14		20	0	20			52	0	52
749	104	0	104		68	0	68		157	0	157			329	0	329
750	29	0	29		17	0	17		35	0	35			81	0	81
751	64	0	64		20	0	20		81	-1	82			165	-1	166
752	18	0	18		19	0	19		35	0	35			72	0	72
753	11	0	11		15	0	15		10	0	10			36	0	36
754	3	0	3		1	0	1		8	0	8			12	0	12
755	11	0	11		25	0	25		31	0	31			67	0	67
756	5	0	5		7	0	7		12	0	12			24	0	24
757	9	0	9		8	0	8		8	0	8			25	0	25
758	14	0	14		40	0	40		20	0	20			74	0	74
759	85	0	85		38	0	38		116	0	116			239	0	239
760	105	0	105		79	0	79		177	0	177			361	0	361
761	25	0	25		32	0	32		41	0	41			98	0	98
762	72	0	72		69	0	69		126	0	126			267	0	267
763	239	0	239		184	0	184		271	0	271			694	0	694
764	37	0	37		11	0	11		74	0	74			122	0	122
765	56	0	56		30	-1	31		81	0	81			167	-1	168
766	34	0	34		23	0	23		33	0	33			90	0	90
767	46	0	46		46	0	46		66	0	66			158	0	158
768	21	0	21		21	0	21		35	0	35			77	0	77
769	45	0	45		23	0	23		89	0	89			157	0	157
770	15	0	15		20	0	20		54	0	54			89	0	89
771	17	0	17		14	0	14		36	0	36			67	0	67
772	2	0	2		12	0	12		10	0	10			24	0	24
773	8	0	8		7	0	7		15	0	15			30	0	30
774	166	0	166		124	0	124		199	0	199			489	0	489
775	25	0	25		14	0	14		55	0	55			94	0	94
776	98	0	98		106	0	106		131	0	131			335	0	335
777	41	0	41		31	0	31		68	0	68			140	0	140
778	155	0	155		196	0	196		204	-1	205			555	-1	556
779	293	0	293		235	0	235		408	-1	409			936	-1	937
780	167	0	167		199	0	199		262	0	262			628	0	628
781	923	0	923		786	-1	787		1579	0	1579			3288	-1	3289
782	4	0	4		10	0	10		14	0	14			28	0	28
783	4	0	4		3	0	3		3	0	3			10	0	10
784	7	0	7		7	0	7		19	0	19			33	0	33
785	13	0	13		10	0	10		43	0	43			66	0	66
786	65	0	65		69	0	69		118	0	118			252	0	252
787	56	0	56		84	0	84		98	0	98			238	0	238
788	14	0	14		14	0	14		33	0	33			61	0	61
789	87	0	87		115	0	115		135	0	135			337	0	337
790	67	0	67		67	0	67		118	0	118			252	0	252
791	12	0	12		11	0	11		36	0	36			59	0	59
792	142	0	142		119	0	119		154	0	154			415	0	415
793	67	0	67		42	0	42		93	0	93			202	0	202
794	36	0	36		39	0	39		44	0	44			119	0	119
795	10	0	10		14	-1	15		15	0	15			39	-1	40
796	98	0	98		69	0	69		110	0	110			277	0	277
797	105	0	105		105	-2	107		151	0	151			361	-2	363
798	46	0	46		25	0	25		53	0	53			124	0	124
799	36	0	36		47	0	47		57	0	57			140	0	140
800	293	0	293		349	0	349		522	-1	523			1164	-1	1165
801	460	0	460		480	0	480		932	-1	933			1872	-1	1873
802	31	0	31		36	0	36		44	0	44			111	0	111
803	349	0	349		288	0	288		435	0	435			1072	0	1072
804	13	0	13		10	0	10		25	0	25			48	0	48
805	11	0	11		9	0	9		18	0	18			38	0	38
806	8	0	8		12	0	12		20	0	20			40	0	40
807	22	0	22		27	0	27		62	0	62			111	0	111
808	34	0	34		34	0	34		49	0	49			117	0	117
809	15	0	15		26	0	26		73	0	73			114	0	114
810	35	0	35		31	0	31		56	0	56			122	0	122
811	223	0	223		175	0	175		281	0	281			679	0	679
812	268	-1	269		142	0	142		243	0	243			653	-1	654
813	29	0	29		17	0	17		33	0	33			79	0	79
814	24	0	24		15	0	15		19	0	19			58	0	58
815	2	0	2		2	0	2		1	0	1			5	0	5
816	23	0	23		32	0	32		39	0	39			94	0	94
817	69	0	69		33	0	33		58	0	58			160	0	160
818	68	0	68		27	0	27		75	0	75			170	0	170
819	20	0	20		23	0	23		20	0	20			63	0	63
820	5	0	5		6	0	6		3	0	3			14	0	14
821	4	0	4		3	0	3		10	0	10			17	0	17
822	15	0	15		1	0	1		10	0	10			26	0	26
823	45	0	45		24	0	24		47	0	47			116	0	116
824	42	0	42		14	0	14		28	0	28			84	0	84
825	18	0	18		8	0	8		21	0	21			47	0	47
826	10	0	10		19	0	19		17	0	17			46	0	46
827	10	0	10		17	0	17		17	0	17			44	0	44
828	38	0	38		42	0	42		54	0	54			134	0	134
829	22	0	22		16	0	16		18	0	18			56	0	56
830	6	0	6		16	-1	17		19	0	19			41	-1	42
831	118	0	118		84	0	84		141	0	141			343	0	343
832	23	0	23		21	0	21		38	0	38			82	0	82
833	18	0	18		13	0	13		39	0	39			70	0	70
834	155	0	155		152	0	152		183	0	183			490	0	490
835	123	0	123		96	0	96		126	0	126			345	0	345
836	223	0	223		186	0	186		199	-1	200			608	-1	609
837	163	0	163		150	-1	151		243	0	243			556	-1	557
838	137	0	137		148	0	148		265	-1	266			550	-1	551
839	13	0	13		9	0	9		16	0	16			38	0	38
840	38	0	38		15	0	15		29	0	29			82	0	82
841	21	0	21		14	0	14		16	0	16			51	0	51
842	14	0	14		6	0	6		22	0	22			42	0	42
843	68	0	68		36	0	36		71	0	71			175	0	175
844	148	0	148		115	0	115		183	-3	186			446	-3	449
845	10	0	10		5	0	5		11	0	11			26	0	26
846	1	0	1		4	0	4		4	0	4			9	0	9
847	6	0	6		15	0	15		29	0	29			50	0	50
848	12	0	12		17	0	17		19	0	19			48	0	48
849	54	0	54		38	0	38		72	0	72			164	0	164
850	21	0	21		6	0	6		19	0	19			46	0	46
851	53	0	53		46	0	46		89	0	89			188	0	188
852	10	0	10		11	0	11		9	0	9			30	0	30
853	39	0	39		31	0	31		55	0	55			125	0	125
854	17	0	17		20	0	20		34	0	34			71	0	71
855	32	0	32		33	0	33		48	0	48			113	0	113
856	15	0	15		30	0	30		67	0	67			112	0	112
857	151	0	151		184	0	184		253	0	253			588	0	588
858	212	0	212		245	0	245		393	0	393			850	0	850
859	21	0	21		19	0	19		56	-1	57			96	-1	97
860	158	0	158		119	0	119		273	0	273			550	0	550
861	95	0	95		125	0	125		260	0	260			480	0	480
862	30	0	30		72	0	72		130	0	130			232	0	232
863	25	0	25		6	0	6		33	0	33			64	0	64
864	9	0	9		10	0	10		21	0	21			40	0	40
865	8	0	8		6	0	6		10	0	10			24	0	24
866	13	0	13		5	0	5		13	0	13			31	0	31
867	25	0	25		23	0	23		38	0	38			86	0	86
868	4	0	4		5	0	5		9	0	9			18	0	18
869	11	0	11		11	0	11		16	0	16			38	0	38
870	73	0	73		26	0	26		57	0	57			156	0	156
871	72	0	72		52	0	52		76	0	76			200	0	200
872	19	0	19		17	0	17		19	0	19			55	0	55
873	5	0	5		15	0	15		16	0	16			36	0	36
874	160	0	160		119	0	119		191	0	191			470	0	470
875	63	0	63		47	0	47		78	0	78			188	0	188
876	85	0	85		84	0	84		125	0	125			294	0	294
877	14	0	14		18	0	18		32	0	32			64	0	64
878	14	0	14		15	0	15		30	0	30			59	0	59
879	3	0	3		6	0	6		7	0	7			16	0	16
880	24	0	24		23	0	23		33	0	33			80	0	80
881	6	0	6		0	0	0		9	0	9			15	0	15
882	7	0	7		7	0	7		15	0	15			29	0	29
883	13	0	13		18	0	18		36	0	36			67	0	67
884	7	0	7		10	0	10		10	0	10			27	0	27
885	17	0	17		8	0	8		23	0	23			48	0	48
886	17	0	17		9	0	9		11	0	11			37	0	37
887	0	0	0		2	0	2		2	0	2			4	0	4
888	2	0	2		0	0	0		0	0	0			2	0	2
889	0	0	0		1	0	1		1	0	1			2	0	2
890	9	0	9		13	0	13		26	0	26			48	0	48
891	91	0	91		58	0	58		94	-1	95			243	-1	244
892	38	0	38		20	0	20		40	0	40			98	0	98
893	7	0	7		8	0	8		9	0	9			24	0	24
894	6	0	6		10	0	10		17	0	17			33	0	33
895	29	0	29		23	0	23		47	0	47			99	0	99
896	14	0	14		18	0	18		54	0	54			86	0	86
897	39	0	39		35	0	35		50	0	50			124	0	124
898	13	0	13		23	0	23		58	0	58			94	0	94
899	57	0	57		32	0	32		60	0	60			149	0	149
900	23	0	23		14	0	14		30	0	30			67	0	67
901	6	0	6		5	0	5		18	0	18			29	0	29
902	9	0	9		4	0	4		20	0	20			33	0	33
903	28	0	28		24	0	24		53	0	53			105	0	105
904	24	0	24		32	0	32		78	0	78			134	0	134
905	32	0	32		21	0	21		34	0	34			87	0	87
906	158	0	158		107	0	107		124	0	124			389	0	389
907	175	0	175		65	0	65		136	0	136			376	0	376
908	65	0	65		44	0	44		82	-1	83			191	-1	192
909	202	0	202		127	0	127		184	0	184			513	0	513
910	35	0	35		19	0	19		36	0	36			90	0	90
911	6	0	6		7	0	7		18	0	18			31	0	31
912	7	0	7		8	0	8		13	0	13			28	0	28
913	19	0	19		9	0	9		14	0	14			42	0	42
914	50	0	50		26	0	26		71	0	71			147	0	147
915	35	0	35		36	0	36		69	0	69			140	0	140
916	11	0	11		11	0	11		11	0	11			33	0	33
917	136	0	136		59	0	59		73	0	73			268	0	268
918	8	0	8		5	0	5		12	0	12			25	0	25
919	3	0	3		1	0	1		13	0	13			17	0	17
920	8	0	8		3	0	3		18	0	18			29	0	29
921	10	0	10		6	0	6		12	0	12			28	0	28
922	4	0	4		5	0	5		13	0	13			22	0	22
923	5	0	5		6	0	6		7	0	7			18	0	18
924	6	0	6		1	0	1		7	0	7			14	0	14
925	17	0	17		22	0	22		20	0	20			59	0	59
926	65	0	65		46	0	46		89	0	89			200	0	200
927	28	0	28		25	0	25		24	0	24			77	0	77
928	277	0	277		247	0	247		306	0	306			830	0	830
929	109	0	109		107	0	107		268	0	268			484	0	484
930	33	0	33		29	0	29		97	0	97			159	0	159
931	202	0	202		253	0	253		279	0	279			734	0	734
932	12	0	12		19	0	19		33	0	33			64	0	64
933	25	0	25		29	0	29		53	0	53			107	0	107
934	29	0	29		23	0	23		46	0	46			98	0	98
935	21	0	21		34	0	34		74	0	74			129	0	129
936	41	0	41		50	0	50		92	0	92			183	0	183
937	16	0	16		19	0	19		30	0	30			65	0	65
938	55	0	55		93	0	93		159	0	159			307	0	307
939	87	0	87		83	0	83		121	0	121			291	0	291
940	163	0	163		186	0	186		339	0	339			688	0	688
941	25	0	25		21	0	21		42	0	42			88	0	88
942	250	0	250		204	-1	205		332	-1	333			786	-2	788
943	7	0	7		5	0	5		13	0	13			25	0	25
944	14	0	14		5	0	5		13	0	13			32	0	32
945	10	0	10		3	0	3		2	0	2			15	0	15
946	8	0	8		7	0	7		23	0	23			38	0	38
947	7	0	7		4	0	4		13	0	13			24	0	24
948	12	0	12		13	0	13		21	0	21			46	0	46
949	71	0	71		41	0	41		142	0	142			254	0	254
950	45	0	45		31	0	31		61	0	61			137	0	137
951	14	0	14		5	0	5		22	0	22			41	0	41
952	120	0	120		94	0	94		101	0	101			315	0	315
953	50	0	50		27	0	27		70	-1	71			147	-1	148
954	24	0	24		6	0	6		30	0	30			60	0	60
955	9	0	9		7	0	7		15	0	15			31	0	31
956	3	0	3		1	0	1		2	0	2			6	0	6
957	90	0	90		72	0	72		82	0	82			244	0	244
958	10	0	10		11	0	11		18	0	18			39	0	39
959	33	0	33		12	0	12		21	0	21			66	0	66
960	84	0	84		67	0	67		97	-1	98			248	-1	249
961	46	0	46		20	0	20		48	0	48			114	0	114
962	13	0	13		5	0	5		11	0	11			29	0	29
963	7	0	7		1	0	1		18	0	18			26	0	26
964	1	0	1		5	0	5		4	0	4			10	0	10
965	7	0	7		4	0	4		7	0	7			18	0	18
966	4	0	4		7	0	7		9	0	9			20	0	20
967	13	0	13		8	0	8		30	0	30			51	0	51
968	30	0	30		9	0	9		39	0	39			78	0	78
969	34	0	34		23	0	23		33	0	33			90	0	90
970	50	0	50		33	0	33		61	0	61			144	0	144
971	15	0	15		6	0	6		28	0	28			49	0	49
972	99	0	99		55	0	55		118	0	118			272	0	272
973	42	0	42		29	0	29		90	0	90			161	0	161
974	24	0	24		18	0	18		40	0	40			82	0	82
975	24	0	24		18	0	18		66	0	66			108	0	108
976	75	0	75		45	0	45		104	0	104			224	0	224
977	35	0	35		13	0	13		33	0	33			81	0	81
978	11	0	11		0	0	0		19	0	19			30	0	30
979	23	0	23		6	0	6		44	0	44			73	0	73
980	118	0	118		30	0	30		167	-1	168			315	-1	316
981	55	0	55		44	-1	45		124	0	124			223	-1	224
982	1	0	1		1	0	1		0	0	0			2	0	2
983	15	0	15		16	0	16		15	0	15			46	0	46
984	23	0	23		13	0	13		33	0	33			69	0	69
985	6	0	6		4	0	4		4	-1	5			14	-1	15
986	7	0	7		4	0	4		10	0	10			21	0	21
987	4	0	4		6	0	6		13	0	13			23	0	23
988	2	0	2		3	0	3		10	0	10			15	0	15
989	18	0	18		8	0	8		12	0	12			38	0	38
990	16	0	16		11	0	11		37	0	37			64	0	64
991	26	0	26		15	0	15		36	0	36			77	0	77
992	32	0	32		21	0	21		48	0	48			101	0	101
993	4	-1	5		4	0	4		12	0	12			20	-1	21
994	14	0	14		7	0	7		25	0	25			46	0	46
995	2	0	2		2	0	2		10	0	10			14	0	14
996	11	0	11		0	0	0		23	0	23			34	0	34
997	30	0	30		22	0	22		62	0	62			114	0	114
998	5	0	5		0	0	0		11	0	11			16	0	16
999	23	0	23		11	0	11		42	0	42			76	0	76
1000	4	0	4		3	0	3		12	0	12			19	0	19
1001	20	0	20		11	0	11		20	0	20			51	0	51
1002	5	0	5		3	0	3		18	0	18			26	0	26
1003	15	0	15		5	0	5		22	0	22			42	0	42
1004	7	0	7		0	0	0		7	-1	8			14	-1	15
1005	37	0	37		24	-1	25		91	0	91			152	-1	153
1006	51	0	51		14	0	14		61	0	61			126	0	126
1007	16	0	16		9	0	9		28	0	28			53	0	53
1008	8	0	8		4	0	4		29	0	29			41	0	41
1009	33	0	33		5	0	5		71	0	71			109	0	109
1010	55	0	55		19	-1	20		109	0	109			183	-1	184
1011	20	0	20		17	0	17		75	0	75			112	0	112
1012	23	0	23		16	0	16		48	0	48			87	0	87
1013	11	0	11		5	0	5		25	0	25			41	0	41
1014	10	0	10		10	0	10		34	0	34			54	0	54
1015	14	0	14		4	0	4		33	0	33			51	0	51
1016	5	0	5		15	0	15		45	0	45			65	0	65
1017	27	0	27		10	0	10		50	0	50			87	0	87
1018	29	0	29		12	0	12		59	0	59			100	0	100
1019	1	0	1		0	0	0		13	0	13			14	0	14
1020	180	0	180		83	0	83		363	0	363			626	0	626
1021	39	0	39		17	0	17		106	0	106			162	0	162
1022	21	0	21		15	0	15		54	0	54			90	0	90
1023	10	0	10		17	0	17		52	0	52			79	0	79
1024	22	0	22		24	0	24		70	0	70			116	0	116
1025	53	0	53		47	0	47		192	0	192			292	0	292
1026	25	0	25		38	0	38		150	0	150			213	0	213
1027	154	0	154		105	-3	108		425	-2	427			684	-5	689
1028	5	0	5		5	0	5		27	0	27			37	0	37
1029	53	0	53		30	-1	31		109	0	109			192	-1	193
1030	23	0	23		9	0	9		68	0	68			100	0	100
1031	46	0	46		22	0	22		154	0	154			222	0	222
1032	36	-1	37		20	0	20		88	-1	89			144	-2	146
1033	22	0	22		15	0	15		58	0	58			95	0	95
1034	16	0	16		4	0	4		38	0	38			58	0	58
1035	7	0	7		5	0	5		19	0	19			31	0	31
1036	4	0	4		5	0	5		16	0	16			25	0	25
1037	16	0	16		19	0	19		45	0	45			80	0	80
1038	6	0	6		3	0	3		1	0	1			10	0	10
1039	17	0	17		7	0	7		24	0	24			48	0	48
1040	11	0	11		5	0	5		21	0	21			37	0	37
1041	11	0	11		11	0	11		20	0	20			42	0	42
1042	0	0	0		0	0	0		5	0	5			5	0	5
1043	16	0	16		6	0	6		35	0	35			57	0	57
1044	37	0	37		21	0	21		73	0	73			131	0	131
1045	5	0	5		1	0	1		11	0	11			17	0	17
1046	10	0	10		8	0	8		27	0	27			45	0	45
1047	17	0	17		5	0	5		41	0	41			63	0	63
1048	23	0	23		11	0	11		42	0	42			76	0	76
1049	2	0	2		0	0	0		7	-1	8			9	-1	10
1050	32	0	32		25	0	25		90	0	90			147	0	147
1051	47	0	47		36	0	36		116	0	116			199	0	199
1052	1	0	1		0	0	0		7	0	7			8	0	8
1053	38	0	38		19	0	19		50	0	50			107	0	107
1054	15	0	15		11	0	11		29	0	29			55	0	55
1055	39	0	39		31	0	31		150	0	150			220	0	220
1056	41	0	41		45	0	45		81	0	81			167	0	167
1057	2	0	2		11	0	11		20	0	20			33	0	33
1058	14	0	14		24	0	24		37	0	37			75	0	75
1059	1	0	1		1	0	1		3	0	3			5	0	5
1060	21	0	21		20	0	20		43	0	43			84	0	84
1061	15	0	15		15	0	15		64	0	64			94	0	94
1062	99	0	99		65	0	65		268	0	268			432	0	432
1063	31	0	31		29	0	29		112	0	112			172	0	172
1064	11	0	11		10	0	10		50	0	50			71	0	71
1065	15	0	15		13	0	13		45	0	45			73	0	73
1066	1	0	1		6	0	6		13	0	13			20	0	20
1067	20	0	20		30	0	30		63	0	63			113	0	113
1068	10	0	10		9	0	9		28	0	28			47	0	47
1069	51	0	51		39	0	39		78	0	78			168	0	168
1070	3	0	3		5	0	5		13	0	13			21	0	21
1071	71	0	71		66	0	66		148	-1	149			285	-1	286
1072	55	0	55		66	0	66		112	0	112			233	0	233
1073	12	0	12		27	0	27		43	-1	44			82	-1	83
1074	26	0	26		18	0	18		48	0	48			92	0	92
1075	11	0	11		19	0	19		22	0	22			52	0	52
1076	15	0	15		15	0	15		27	0	27			57	0	57
1077	23	0	23		21	0	21		41	0	41			85	0	85
1078	57	0	57		88	0	88		168	0	168			313	0	313
1079	6	0	6		10	0	10		15	0	15			31	0	31
1080	83	0	83		73	0	73		170	0	170			326	0	326
1081	37	0	37		46	0	46		87	0	87			170	0	170
1082	9	0	9		23	0	23		30	0	30			62	0	62
1083	101	0	101		38	0	38		106	0	106			245	0	245
1084	65	0	65		75	0	75		160	0	160			300	0	300
1085	51	0	51		21	0	21		74	0	74			146	0	146
1086	129	0	129		77	-1	78		273	0	273			479	-1	480
1087	16	0	16		10	0	10		20	0	20			46	0	46
1088	332	0	332		364	0	364		626	0	626			1322	0	1322
1089	108	0	108		102	0	102		183	0	183			393	0	393
1090	96	0	96		124	0	124		208	0	208			428	0	428
1091	154	0	154		117	0	117		271	0	271			542	0	542
1092	8	0	8		7	0	7		30	0	30			45	0	45
1093	57	0	57		74	0	74		152	0	152			283	0	283
1094	15	0	15		13	0	13		24	0	24			52	0	52
1095	85	0	85		62	0	62		105	0	105			252	0	252
1096	17	0	17		24	0	24		46	0	46			87	0	87
1097	17	0	17		19	0	19		47	0	47			83	0	83
1098	134	0	134		112	0	112		170	0	170			416	0	416
1099	100	0	100		231	0	231		271	-1	272			602	-1	603
1100	18	0	18		19	0	19		30	0	30			67	0	67
1101	19	0	19		21	0	21		33	0	33			73	0	73
1102	5	0	5		13	0	13		16	0	16			34	0	34
1103	94	0	94		106	0	106		131	0	131			331	0	331
1104	15	0	15		37	0	37		47	0	47			99	0	99
1105	56	0	56		115	0	115		175	0	175			346	0	346
1106	23	0	23		36	0	36		86	0	86			145	0	145
1107	30	0	30		43	0	43		90	0	90			163	0	163
1108	5	0	5		6	0	6		9	0	9			20	0	20
1109	32	0	32		52	0	52		80	0	80			164	0	164
1110	23	0	23		33	0	33		52	-1	53			108	-1	109
1111	259	0	259		397	0	397		465	0	465			1121	0	1121
1112	49	0	49		93	0	93		120	0	120			262	0	262
1113	7	0	7		1	0	1		15	0	15			23	0	23
1114	11	0	11		15	0	15		23	0	23			49	0	49
1115	10	0	10		17	0	17		16	0	16			43	0	43
1116	7	0	7		7	0	7		13	0	13			27	0	27
1117	31	0	31		52	0	52		78	0	78			161	0	161
1118	168	0	168		234	0	234		289	0	289			691	0	691
1119	10	0	10		7	0	7		21	0	21			38	0	38
1120	10	0	10		19	0	19		32	0	32			61	0	61
1121	165	0	165		250	-1	251		284	0	284			699	-1	700
1122	12	0	12		7	0	7		21	0	21			40	0	40
1123	71	0	71		45	0	45		129	0	129			245	0	245
1124	60	0	60		76	0	76		101	0	101			237	0	237
1125	41	0	41		66	0	66		96	0	96			203	0	203
1126	10	0	10		2	0	2		9	0	9			21	0	21
1127	15	0	15		16	0	16		36	0	36			67	0	67
1128	28	0	28		29	0	29		65	0	65			122	0	122
1129	40	0	40		83	0	83		115	0	115			238	0	238
1130	6	0	6		5	0	5		16	0	16			27	0	27
1131	53	0	53		24	0	24		70	0	70			147	0	147
1132	6	0	6		12	0	12		12	0	12			30	0	30
1133	52	0	52		18	0	18		38	0	38			108	0	108
1134	20	0	20		26	0	26		26	0	26			72	0	72
1135	96	0	96		76	0	76		137	0	137			309	0	309
1136	33	0	33		39	0	39		72	0	72			144	0	144
1137	107	0	107		81	0	81		125	-1	126			313	-1	314
1138	138	0	138		98	0	98		165	0	165			401	0	401
1139	44	0	44		45	0	45		83	-1	84			172	-1	173
1140	111	0	111		78	0	78		194	0	194			383	0	383
1141	211	0	211		195	0	195		318	0	318			724	0	724
1142	208	0	208		172	0	172		374	0	374			754	0	754
1143	134	0	134		82	0	82		211	0	211			427	0	427
1144	39	0	39		32	0	32		79	0	79			150	0	150
1145	24	0	24		18	0	18		39	0	39			81	0	81
1146	11	0	11		6	0	6		28	0	28			45	0	45
1147	92	0	92		69	0	69		142	0	142			303	0	303
1148	14	0	14		36	0	36		26	0	26			76	0	76
1149	39	0	39		71	0	71		68	0	68			178	0	178
1150	19	0	19		12	0	12		30	0	30			61	0	61
1151	12	0	12		33	0	33		39	0	39			84	0	84
1152	45	0	45		48	0	48		72	-2	74			165	-2	167
1153	35	0	35		50	0	50		63	0	63			148	0	148
1154	71	0	71		96	0	96		142	0	142			309	0	309
1155	91	0	91		85	0	85		195	0	195			371	0	371
1156	196	0	196		258	-1	259		334	0	334			788	-1	789
1157	72	0	72		108	0	108		134	0	134			314	0	314
1158	4	0	4		14	0	14		19	0	19			37	0	37
1159	192	0	192		132	0	132		280	0	280			604	0	604
1160	41	0	41		66	0	66		80	0	80			187	0	187
1161	30	0	30		26	0	26		41	0	41			97	0	97
1162	57	0	57		50	0	50		67	0	67			174	0	174
1163	39	0	39		58	0	58		83	0	83			180	0	180
1164	43	0	43		35	0	35		85	0	85			163	0	163
1165	113	0	113		87	0	87		146	-1	147			346	-1	347
1166	34	0	34		50	0	50		96	0	96			180	0	180
1167	77	0	77		123	0	123		240	0	240			440	0	440
1168	99	0	99		205	0	205		291	0	291			595	0	595
1169	95	0	95		151	0	151		377	0	377			623	0	623
1170	89	0	89		124	0	124		263	0	263			476	0	476
1171	436	0	436		668	0	668		1580	-1	1581			2684	-1	2685
1172	126	0	126		120	0	120		416	-2	418			662	-2	664
1173	98	-1	99		118	0	118		221	-1	222			437	-2	439
1174	28	0	28		22	0	22		56	0	56			106	0	106
1175	30	0	30		53	0	53		66	0	66			149	0	149
1176	31	0	31		37	0	37		41	0	41			109	0	109
1177	4	0	4		3	0	3		3	0	3			10	0	10
1178	20	0	20		16	0	16		15	0	15			51	0	51
1179	31	0	31		61	0	61		65	-1	66			157	-1	158
1180	275	0	275		341	0	341		328	0	328			944	0	944
1181	8	0	8		3	0	3		12	0	12			23	0	23
1182	9	0	9		14	0	14		34	0	34			57	0	57
1183	1	0	1		3	0	3		5	0	5			9	0	9
1184	60	0	60		110	0	110		166	0	166			336	0	336
1185	49	0	49		95	0	95		108	0	108			252	0	252
1186	33	0	33		68	0	68		50	0	50			151	0	151
1187	10	0	10		18	0	18		36	0	36			64	0	64
1188	39	0	39		58	0	58		97	0	97			194	0	194
1189	79	0	79		107	0	107		150	0	150			336	0	336
1190	59	0	59		112	0	112		186	0	186			357	0	357
1191	144	0	144		291	0	291		446	0	446			881	0	881
1192	247	0	247		286	0	286		492	-1	493			1025	-1	1026
1193	63	0	63		78	0	78		157	0	157			298	0	298
1194	63	0	63		102	0	102		177	0	177			342	0	342
1195	79	0	79		191	0	191		382	-1	383			652	-1	653
1196	58	0	58		138	0	138		253	0	253			449	0	449
1197	54	0	54		47	0	47		98	0	98			199	0	199
1198	32	0	32		17	0	17		39	0	39			88	0	88
1199	126	0	126		131	0	131		172	0	172			429	0	429
1200	15	0	15		25	0	25		36	0	36			76	0	76
1201	138	0	138		157	0	157		183	0	183			478	0	478
1202	31	0	31		56	0	56		52	0	52			139	0	139
1203	97	0	97		102	0	102		101	0	101			300	0	300
1204	97	0	97		121	0	121		153	0	153			371	0	371
1205	73	0	73		89	0	89		123	0	123			285	0	285
1206	39	0	39		53	0	53		49	0	49			141	0	141
1207	74	0	74		150	0	150		151	0	151			375	0	375
1208	178	0	178		211	0	211		320	0	320			709	0	709
1209	118	0	118		113	0	113		143	0	143			374	0	374
1210	72	0	72		81	0	81		114	0	114			267	0	267
1211	715	-1	716		687	0	687		961	-1	962			2363	-2	2365
1212	733	0	733		632	-1	633		1035	0	1035			2400	-1	2401
1213	3	0	3		3	0	3		7	0	7			13	0	13
1214	84	0	84		71	0	71		89	0	89			244	0	244
1215	30	0	30		18	0	18		17	0	17			65	0	65
1216	65	0	65		80	0	80		99	0	99			244	0	244
1217	126	0	126		150	0	150		194	0	194			470	0	470
1218	82	0	82		59	0	59		75	0	75			216	0	216
1219	101	0	101		70	0	70		125	0	125			296	0	296
1220	24	0	24		13	0	13		26	-1	27			63	-1	64
1221	111	0	111		64	-1	65		72	-1	73			247	-2	249
1222	90	0	90		72	0	72		124	0	124			286	0	286
1223	34	0	34		30	0	30		62	0	62			126	0	126
1224	70	0	70		33	0	33		59	0	59			162	0	162
1225	50	0	50		44	0	44		51	0	51			145	0	145
1226	9	0	9		11	0	11		22	0	22			42	0	42
1227	2	0	2		0	0	0		0	0	0			2	0	2
1228	6	0	6		2	0	2		10	0	10			18	0	18
1229	8	0	8		2	0	2		4	0	4			14	0	14
1230	154	0	154		124	0	124		117	0	117			395	0	395
1231	16	0	16		4	0	4		33	0	33			53	0	53
1232	32	0	32		33	0	33		32	0	32			97	0	97
1233	3	0	3		4	0	4		13	0	13			20	0	20
1234	64	0	64		50	0	50		78	0	78			192	0	192
1235	66	0	66		121	0	121		121	0	121			308	0	308
1236	14	0	14		6	0	6		17	0	17			37	0	37
1237	10	0	10		12	0	12		23	0	23			45	0	45
1238	27	0	27		40	0	40		38	0	38			105	0	105
1239	11	0	11		24	0	24		19	0	19			54	0	54
1240	22	0	22		20	0	20		23	0	23			65	0	65
1241	113	0	113		64	0	64		104	0	104			281	0	281
1242	3	0	3		8	0	8		4	0	4			15	0	15
1243	4	0	4		3	0	3		8	0	8			15	0	15
1244	4	0	4		1	0	1		7	0	7			12	0	12
1245	14	0	14		8	0	8		8	0	8			30	0	30
1246	3	0	3		2	0	2		5	0	5			10	0	10
1247	24	0	24		27	0	27		24	0	24			75	0	75
1248	0	0	0		0	0	0		2	0	2			2	0	2
1249	2	0	2		1	0	1		0	0	0			3	0	3
1250	0	0	0		1	0	1		0	0	0			1	0	1
1251	7	0	7		9	0	9		23	0	23			39	0	39
1252	41	0	41		44	0	44		42	0	42			127	0	127
1253	1	0	1		0	0	0		1	0	1			2	0	2
1254	22	0	22		24	0	24		16	0	16			62	0	62
1255	10	0	10		18	0	18		23	0	23			51	0	51
1256	6	0	6		5	0	5		5	0	5			16	0	16
1257	2	0	2		1	0	1		2	0	2			5	0	5
1258	0	0	0		2	0	2		2	0	2			4	0	4
1259	2	0	2		2	0	2		1	0	1			5	0	5
1260	1	0	1		1	0	1		1	0	1			3	0	3
1261	4	0	4		2	0	2		3	0	3			9	0	9
1262	1	0	1		1	0	1		1	0	1			3	0	3
1263	1	0	1		3	0	3		4	0	4			8	0	8
1264	3	0	3		1	0	1		4	0	4			8	0	8
1265	8	0	8		8	0	8		9	0	9			25	0	25
1266	5	0	5		1	0	1		3	0	3			9	0	9
1267	0	0	0		7	0	7		4	0	4			11	0	11
1268	13	0	13		5	0	5		9	0	9			27	0	27
1269	11	0	11		10	0	10		13	0	13			34	0	34
1270	11	0	11		9	0	9		15	0	15			35	0	35
1271	23	0	23		20	0	20		28	0	28			71	0	71
1272	11	0	11		9	0	9		9	0	9			29	0	29
1273	0	0	0		0	0	0		0	0	0			0	0	0
1274	4	0	4		3	0	3		2	0	2			9	0	9
1275	31	0	31		31	0	31		23	0	23			85	0	85
1276	0	0	0		1	0	1		0	0	0			1	0	1
1277	0	0	0		0	0	0		1	0	1			1	0	1
1278	1	0	1		2	0	2		2	0	2			5	0	5
1279	7	0	7		7	0	7		12	0	12			26	0	26
1280	3	0	3		4	0	4		2	0	2			9	0	9
1281	3	0	3		8	0	8		2	0	2			13	0	13
1282	27	0	27		51	0	51		48	0	48			126	0	126
1283	73	0	73		100	0	100		112	0	112			285	0	285
1284	71	0	71		63	0	63		97	0	97			231	0	231
1285	30	0	30		33	0	33		24	0	24			87	0	87
1286	0	0	0		3	0	3		0	0	0			3	0	3
1287	10	0	10		11	0	11		12	0	12			33	0	33
1288	4	0	4		1	0	1		1	0	1			6	0	6
1289	3	0	3		0	0	0		1	0	1			4	0	4
1290	2	0	2		2	0	2		2	0	2			6	0	6
1291	1	0	1		3	0	3		3	0	3			7	0	7
1292	2	0	2		2	0	2		2	0	2			6	0	6
1293	3	0	3		12	0	12		7	0	7			22	0	22
1294	13	0	13		17	0	17		11	0	11			41	0	41
1295	31	0	31		29	0	29		15	0	15			75	0	75
1296	10	0	10		3	0	3		9	0	9			22	0	22
1297	3	0	3		2	0	2		10	0	10			15	0	15
1298	6	0	6		12	0	12		4	0	4			22	0	22
1299	1	0	1		0	0	0		0	0	0			1	0	1
1300	4	0	4		4	0	4		2	0	2			10	0	10
1301	5	0	5		5	0	5		3	0	3			13	0	13
1302	20	0	20		10	0	10		16	0	16			46	0	46
1303	9	0	9		6	0	6		7	0	7			22	0	22
1304	27	0	27		15	0	15		18	0	18			60	0	60
1305	8	0	8		4	0	4		17	0	17			29	0	29
1306	17	0	17		17	0	17		14	0	14			48	0	48
1307	1	0	1		5	0	5		3	0	3			9	0	9
1308	2	0	2		2	0	2		4	0	4			8	0	8
1309	4	0	4		4	0	4		3	0	3			11	0	11
1310	1	0	1		3	0	3		2	0	2			6	0	6
1311	3	0	3		3	0	3		4	0	4			10	0	10
1312	0	0	0		3	0	3		0	0	0			3	0	3
1313	1	0	1		0	0	0		0	0	0			1	0	1
1314	1	0	1		12	0	12		8	0	8			21	0	21
1315	20	0	20		20	0	20		21	0	21			61	0	61
1316	2	0	2		1	0	1		4	0	4			7	0	7
1317	0	0	0		1	0	1		0	0	0			1	0	1
1318	1	0	1		0	0	0		2	0	2			3	0	3
1319	4	0	4		2	0	2		0	0	0			6	0	6
1320	4	0	4		1	0	1		4	0	4			9	0	9
1321	35	0	35		16	0	16		10	0	10			61	0	61
1322	3	0	3		3	0	3		8	0	8			14	0	14
1323	11	0	11		4	0	4		5	0	5			20	0	20
1324	15	-2	17		25	0	25		14	0	14			54	-2	56
1325	17	0	17		14	0	14		10	0	10			41	0	41
1326	4	0	4		0	0	0		3	-1	4			7	-1	8
1327	1	0	1		4	0	4		0	0	0			5	0	5
1328	7	0	7		0	0	0		3	0	3			10	0	10
1329	17	0	17		8	0	8		9	0	9			34	0	34
1330	11	-1	12		21	0	21		13	0	13			45	-1	46
1331	30	0	30		33	0	33		20	0	20			83	0	83
1332	32	0	32		26	0	26		28	0	28			86	0	86
1333	8	0	8		9	0	9		10	0	10			27	0	27
1334	54	0	54		65	0	65		88	0	88			207	0	207
1335	4	0	4		5	0	5		9	0	9			18	0	18
1336	8	0	8		3	0	3		20	0	20			31	0	31
1337	17	0	17		11	0	11		13	-1	14			41	-1	42
1338	9	0	9		12	0	12		18	0	18			39	0	39
1339	53	0	53		27	0	27		29	0	29			109	0	109
1340	1	0	1		0	0	0		1	0	1			2	0	2
1341	1	0	1		0	0	0		1	0	1			2	0	2
1342	45	0	45		25	-2	27		25	-1	26			95	-3	98
1343	1	0	1		3	0	3		5	0	5			9	0	9
1344	1	0	1		2	0	2		3	0	3			6	0	6
1345	0	0	0		1	0	1		0	0	0			1	0	1
1346	1	0	1		3	0	3		2	0	2			6	0	6
1347	5	0	5		1	0	1		2	0	2			8	0	8
1348	0	0	0		0	0	0		0	0	0			0	0	0
1349	3	0	3		0	-1	1		2	0	2			5	-1	6
1350	0	0	0		2	-1	3		7	0	7			9	-1	10
1351	8	0	8		11	-1	12		10	0	10			29	-1	30
1352	0	0	0		0	0	0		7	0	7			7	0	7
1353	7	0	7		6	0	6		5	0	5			18	0	18
1354	4	0	4		5	0	5		9	0	9			18	0	18
1355	6	0	6		2	0	2		5	0	5			13	0	13
1356	105	0	105		63	-4	67		80	-6	86			248	-10	258
1357	16	-1	17		23	0	23		26	-2	28			65	-3	68
1358	14	0	14		13	0	13		11	0	11			38	0	38
1359	6	0	6		7	0	7		9	0	9			22	0	22
1360	6	0	6		1	0	1		6	0	6			13	0	13
1361	5	0	5		6	0	6		4	0	4			15	0	15
1362	0	0	0		0	0	0		0	0	0			0	0	0
1363	16	0	16		11	0	11		9	0	9			36	0	36
1364	6	0	6		9	0	9		11	0	11			26	0	26
1365	11	0	11		11	0	11		11	0	11			33	0	33
1366	36	0	36		17	0	17		27	0	27			80	0	80
1367	5	0	5		3	0	3		4	0	4			12	0	12
1368	6	0	6		12	0	12		15	0	15			33	0	33
1369	2	0	2		2	0	2		6	0	6			10	0	10
1370	6	0	6		2	0	2		6	0	6			14	0	14
1371	0	0	0		2	0	2		1	0	1			3	0	3
1372	3	0	3		3	0	3		6	0	6			12	0	12
1373	7	0	7		2	0	2		5	0	5			14	0	14
1374	8	0	8		7	0	7		11	0	11			26	0	26
1375	17	0	17		16	0	16		14	0	14			47	0	47
1376	4	0	4		3	0	3		11	0	11			18	0	18
1377	0	0	0		5	0	5		2	-1	3			7	-1	8
1378	0	0	0		0	0	0		0	0	0			0	0	0
1379	11	0	11		14	0	14		9	0	9			34	0	34
1380	0	0	0		0	0	0		0	0	0			0	0	0
1381	1	0	1		2	0	2		4	0	4			7	0	7
1382	0	0	0		0	0	0		0	0	0			0	0	0
1383	6	0	6		10	0	10		8	0	8			24	0	24
1384	2	-1	3		2	0	2		1	0	1			5	-1	6
1385	1	0	1		2	0	2		2	0	2			5	0	5
1386	1	0	1		1	0	1		2	0	2			4	0	4
1387	5	0	5		2	0	2		3	0	3			10	0	10
1388	10	0	10		12	0	12		14	0	14			36	0	36
1389	7	0	7		2	0	2		1	0	1			10	0	10
1390	7	0	7		5	0	5		11	0	11			23	0	23
1391	3	0	3		2	-1	3		8	0	8			13	-1	14
1392	4	0	4		6	0	6		9	0	9			19	0	19
1393	7	0	7		2	0	2		4	0	4			13	0	13
1394	31	-1	32		13	0	13		17	0	17			61	-1	62
1395	4	-1	5		2	0	2		6	0	6			12	-1	13
1396	4	0	4		9	0	9		5	0	5			18	0	18
1397	6	0	6		6	0	6		5	0	5			17	0	17
1398	10	0	10		12	0	12		19	0	19			41	0	41
1399	46	0	46		63	-1	64		83	0	83			192	-1	193
1400	113	0	113		85	0	85		90	0	90			288	0	288
1401	23	0	23		24	0	24		54	0	54			101	0	101
1402	10	0	10		16	0	16		17	0	17			43	0	43
1403	15	0	15		22	0	22		17	-1	18			54	-1	55
1404	14	-1	15		18	0	18		23	0	23			55	-1	56
1405	5	0	5		4	0	4		2	0	2			11	0	11
1406	4	-1	5		12	0	12		17	-2	19			33	-3	36
1407	8	0	8		11	0	11		11	0	11			30	0	30
1408	21	0	21		11	0	11		11	0	11			43	0	43
1409	1	0	1		2	0	2		1	0	1			4	0	4
1410	5	0	5		11	0	11		8	0	8			24	0	24
1411	3	0	3		5	0	5		3	0	3			11	0	11
1412	3	0	3		3	0	3		2	-1	3			8	-1	9
1413	74	0	74		62	0	62		67	-1	68			203	-1	204
1414	4	0	4		0	0	0		4	0	4			8	0	8
1415	20	0	20		5	-1	6		18	-2	20			43	-3	46
1416	1	0	1		1	0	1		3	0	3			5	0	5
1417	16	0	16		15	0	15		18	0	18			49	0	49
1418	23	0	23		29	0	29		38	0	38			90	0	90
1419	9	0	9		9	0	9		9	0	9			27	0	27
1420	8	-1	9		8	0	8		11	0	11			27	-1	28
1421	7	0	7		5	0	5		11	0	11			23	0	23
1422	4	0	4		4	0	4		6	0	6			14	0	14
1423	1	0	1		1	0	1		1	0	1			3	0	3
1424	5	0	5		0	0	0		0	0	0			5	0	5
1425	4	0	4		4	0	4		6	0	6			14	0	14
1426	8	0	8		4	0	4		8	0	8			20	0	20
1427	2	0	2		4	0	4		4	0	4			10	0	10
1428	9	-1	10		5	0	5		14	-1	15			28	-2	30
1429	20	0	20		26	0	26		19	0	19			65	0	65
1430	1	0	1		1	0	1		2	0	2			4	0	4
1431	27	0	27		18	0	18		29	0	29			74	0	74
1432	5	0	5		10	0	10		8	0	8			23	0	23
1433	0	0	0		3	0	3		8	0	8			11	0	11
1434	12	0	12		2	0	2		7	0	7			21	0	21
1435	16	0	16		9	0	9		14	0	14			39	0	39
1436	13	0	13		12	0	12		3	0	3			28	0	28
1437	7	0	7		4	0	4		6	0	6			17	0	17
1438	30	0	30		20	0	20		21	-1	22			71	-1	72
1439	5	0	5		9	0	9		6	-1	7			20	-1	21
1440	5	0	5		1	0	1		6	0	6			12	0	12
1441	0	0	0		0	0	0		0	0	0			0	0	0
1442	0	0	0		1	0	1		2	0	2			3	0	3
1443	11	0	11		1	0	1		6	0	6			18	0	18
1444	3	0	3		2	0	2		2	0	2			7	0	7
1445	0	0	0		5	0	5		7	0	7			12	0	12
1446	3	0	3		2	0	2		4	0	4			9	0	9
1447	13	0	13		22	-1	23		32	0	32			67	-1	68
1448	13	0	13		6	0	6		16	0	16			35	0	35
1449	0	0	0		2	0	2		4	0	4			6	0	6
1450	1	0	1		0	0	0		2	0	2			3	0	3
1451	0	0	0		0	0	0		0	0	0			0	0	0
1452	2	0	2		5	0	5		3	0	3			10	0	10
1453	5	0	5		0	0	0		2	0	2			7	0	7
1454	12	0	12		12	0	12		12	0	12			36	0	36
1455	10	0	10		24	0	24		11	0	11			45	0	45
1456	7	0	7		5	0	5		6	0	6			18	0	18
1457	19	0	19		17	0	17		20	0	20			56	0	56
1458	16	0	16		10	0	10		17	0	17			43	0	43
1459	3	0	3		3	0	3		14	0	14			20	0	20
1460	3	0	3		4	0	4		6	0	6			13	0	13
1461	0	0	0		0	0	0		3	0	3			3	0	3
1462	26	0	26		24	0	24		38	0	38			88	0	88
1463	2	0	2		1	0	1		10	0	10			13	0	13
1464	1	0	1		1	0	1		3	0	3			5	0	5
1465	6	0	6		3	0	3		3	0	3			12	0	12
1466	3	0	3		2	0	2		2	0	2			7	0	7
1467	5	0	5		5	0	5		2	0	2			12	0	12
1468	8	-1	9		16	0	16		16	0	16			40	-1	41
1469	3	0	3		1	0	1		1	0	1			5	0	5
1470	2	0	2		2	0	2		3	0	3			7	0	7
1471	5	0	5		5	0	5		3	0	3			13	0	13
1472	1	0	1		0	0	0		3	-1	4			4	-1	5
1473	3	0	3		3	0	3		2	-2	4			8	-2	10
1474	8	-1	9		10	0	10		4	-3	7			22	-4	26
1475	3	0	3		4	0	4		6	0	6			13	0	13
1476	2	0	2		1	0	1		0	0	0			3	0	3
1477	1	0	1		11	0	11		5	0	5			17	0	17
1478	7	0	7		7	-1	8		9	0	9			23	-1	24
1479	5	0	5		9	0	9		2	0	2			16	0	16
1480	3	0	3		11	0	11		11	-1	12			25	-1	26
1481	17	0	17		15	0	15		22	0	22			54	0	54
1482	19	0	19		29	0	29		35	0	35			83	0	83
1483	28	0	28		21	0	21		26	0	26			75	0	75
1484	2	0	2		1	0	1		3	0	3			6	0	6
1485	8	0	8		3	0	3		13	-1	14			24	-1	25
1486	3	0	3		5	0	5		6	0	6			14	0	14
1487	3	0	3		0	0	0		4	-1	5			7	-1	8
1488	4	0	4		5	0	5		3	0	3			12	0	12
1489	15	0	15		8	0	8		11	0	11			34	0	34
1490	1	0	1		1	0	1		1	0	1			3	0	3
1491	13	0	13		3	0	3		6	0	6			22	0	22
1492	21	0	21		13	0	13		16	-1	17			50	-1	51
1493	7	-1	8		4	-2	6		4	0	4			15	-3	18
1494	3	0	3		4	0	4		4	0	4			11	0	11
1495	37	0	37		25	0	25		36	0	36			98	0	98
1496	10	0	10		14	0	14		19	-1	20			43	-1	44
1497	8	0	8		1	0	1		5	0	5			14	0	14
1498	2	0	2		3	0	3		2	0	2			7	0	7
1499	6	0	6		3	0	3		4	0	4			13	0	13
1500	2	0	2		5	0	5		8	0	8			15	0	15
1501	7	0	7		6	0	6		7	0	7			20	0	20
1502	36	0	36		41	0	41		48	0	48			125	0	125
1503	15	0	15		21	0	21		19	0	19			55	0	55
1504	0	0	0		1	0	1		0	0	0			1	0	1
1505	1	0	1		1	0	1		1	0	1			3	0	3
1506	11	0	11		8	0	8		18	0	18			37	0	37
1507	1	0	1		1	0	1		4	0	4			6	0	6
1508	1	0	1		5	0	5		4	-1	5			10	-1	11
1509	3	0	3		0	0	0		2	0	2			5	0	5
1510	27	0	27		23	0	23		30	0	30			80	0	80
1511	41	0	41		53	0	53		40	0	40			134	0	134
1512	17	0	17		15	0	15		18	0	18			50	0	50
1513	6	0	6		19	0	19		6	0	6			31	0	31
1514	9	0	9		17	0	17		23	0	23			49	0	49
1515	12	0	12		18	0	18		16	0	16			46	0	46
1516	7	0	7		7	0	7		12	0	12			26	0	26
1517	9	0	9		7	-1	8		7	0	7			23	-1	24
1518	2	0	2		1	0	1		3	0	3			6	0	6
1519	15	0	15		23	0	23		21	-1	22			59	-1	60
1520	5	0	5		2	0	2		2	0	2			9	0	9
1521	23	0	23		26	0	26		37	0	37			86	0	86
1522	12	-1	13		16	0	16		15	0	15			43	-1	44
1523	1	0	1		5	0	5		5	0	5			11	0	11
1524	14	0	14		25	0	25		30	-1	31			69	-1	70
1525	4	0	4		3	0	3		8	0	8			15	0	15
1526	22	0	22		4	0	4		3	0	3			29	0	29
1527	8	0	8		15	0	15		6	0	6			29	0	29
1528	13	-1	14		13	0	13		16	0	16			42	-1	43
1529	24	0	24		20	0	20		27	0	27			71	0	71
1530	15	0	15		16	0	16		15	0	15			46	0	46
1531	36	0	36		42	0	42		58	0	58			136	0	136
1532	24	0	24		29	0	29		35	0	35			88	0	88
1533	15	0	15		23	0	23		35	0	35			73	0	73
1534	69	0	69		66	0	66		82	0	82			217	0	217
1535	16	0	16		11	0	11		11	0	11			38	0	38
1536	10	0	10		3	0	3		18	0	18			31	0	31
1537	31	0	31		40	0	40		27	0	27			98	0	98
1538	1	0	1		2	0	2		3	0	3			6	0	6
1539	1	0	1		1	0	1		4	0	4			6	0	6
1540	0	0	0		1	0	1		3	0	3			4	0	4
1541	15	0	15		14	0	14		19	-1	20			48	-1	49
1542	16	0	16		16	0	16		14	-1	15			46	-1	47
1543	5	0	5		7	0	7		7	0	7			19	0	19
1544	4	0	4		3	0	3		6	-1	7			13	-1	14
1545	7	0	7		5	0	5		8	0	8			20	0	20
1546	2	0	2		3	0	3		3	0	3			8	0	8
1547	3	0	3		2	0	2		5	0	5			10	0	10
1548	12	0	12		10	0	10		9	0	9			31	0	31
1549	43	-2	45		38	0	38		49	-3	52			130	-5	135
1550	67	-1	68		67	0	67		67	0	67			201	-1	202
1551	76	0	76		58	0	58		68	0	68			202	0	202
1552	36	0	36		23	0	23		27	0	27			86	0	86
1553	5	0	5		15	0	15		20	0	20			40	0	40
1554	8	0	8		11	0	11		7	0	7			26	0	26
1555	4	0	4		7	0	7		9	0	9			20	0	20
1556	14	0	14		27	0	27		22	0	22			63	0	63
1557	5	0	5		6	0	6		3	0	3			14	0	14
1558	8	0	8		5	0	5		8	0	8			21	0	21
1559	22	0	22		29	-1	30		35	-1	36			86	-2	88
1560	32	-1	33		51	0	51		45	0	45			128	-1	129
1561	10	0	10		3	0	3		15	0	15			28	0	28
1562	13	0	13		15	0	15		34	0	34			62	0	62
1563	13	0	13		20	0	20		46	-1	47			79	-1	80
1564	2	0	2		12	0	12		12	0	12			26	0	26
1565	2	0	2		4	0	4		2	0	2			8	0	8
1566	3	0	3		1	0	1		1	-1	2			5	-1	6
1567	13	0	13		19	0	19		8	0	8			40	0	40
1568	6	0	6		9	0	9		7	0	7			22	0	22
1569	21	0	21		24	0	24		26	0	26			71	0	71
1570	4	-1	5		7	0	7		5	0	5			16	-1	17
1571	1	0	1		2	0	2		2	0	2			5	0	5
1572	9	0	9		20	0	20		36	0	36			65	0	65
1573	13	0	13		38	0	38		37	0	37			88	0	88
1574	6	0	6		1	0	1		9	0	9			16	0	16
1575	5	0	5		5	0	5		7	-1	8			17	-1	18
1576	11	0	11		17	0	17		18	0	18			46	0	46
1577	10	0	10		23	0	23		29	0	29			62	0	62
1578	3	0	3		11	0	11		15	0	15			29	0	29
1579	18	0	18		15	0	15		19	0	19			52	0	52
1580	5	0	5		19	0	19		13	0	13			37	0	37
1581	30	0	30		27	0	27		37	0	37			94	0	94
1582	15	0	15		26	0	26		26	0	26			67	0	67
1583	45	0	45		108	0	108		73	0	73			226	0	226
1584	7	0	7		17	0	17		20	0	20			44	0	44
1585	8	0	8		19	0	19		22	0	22			49	0	49
1586	9	0	9		9	0	9		13	0	13			31	0	31
1587	4	0	4		12	0	12		9	-1	10			25	-1	26
1588	44	-1	45		76	0	76		66	0	66			186	-1	187
1589	3	0	3		3	0	3		4	0	4			10	0	10
1590	60	0	60		40	0	40		65	0	65			165	0	165
1591	8	0	8		5	0	5		15	0	15			28	0	28
1592	10	0	10		10	0	10		17	0	17			37	0	37
1593	31	0	31		49	0	49		43	0	43			123	0	123
1594	0	0	0		0	0	0		0	0	0			0	0	0
1595	0	0	0		1	0	1		0	0	0			1	0	1
1596	4	0	4		3	-1	4		6	0	6			13	-1	14
1597	6	0	6		8	0	8		20	0	20			34	0	34
1598	0	0	0		0	0	0		2	0	2			2	0	2
1599	7	0	7		4	0	4		17	0	17			28	0	28
1600	14	0	14		7	0	7		12	-1	13			33	-1	34
1601	1	0	1		3	0	3		3	0	3			7	0	7
1602	19	0	19		10	0	10		16	0	16			45	0	45
1603	17	0	17		19	0	19		22	0	22			58	0	58
1604	35	0	35		47	0	47		52	0	52			134	0	134
1605	72	0	72		64	0	64		64	0	64			200	0	200
1606	18	0	18		31	-1	32		28	-1	29			77	-2	79
1607	1	0	1		2	0	2		4	0	4			7	0	7
1608	35	-1	36		51	0	51		49	0	49			135	-1	136
1609	5	0	5		5	0	5		9	0	9			19	0	19
1610	6	-1	7		4	-1	5		3	0	3			13	-2	15
1611	24	0	24		13	0	13		23	0	23			60	0	60
1612	9	0	9		29	0	29		21	0	21			59	0	59
1613	41	0	41		60	0	60		57	0	57			158	0	158
1614	0	0	0		0	0	0		2	0	2			2	0	2
1615	16	0	16		20	0	20		22	0	22			58	0	58
1616	3	0	3		3	0	3		2	0	2			8	0	8
1617	0	0	0		0	0	0		1	0	1			1	0	1
1618	0	0	0		1	0	1		1	0	1			2	0	2
1619	10	0	10		15	0	15		24	0	24			49	0	49
1620	26	0	26		36	0	36		66	0	66			128	0	128
1621	13	0	13		5	0	5		20	0	20			38	0	38
1622	93	0	93		96	0	96		128	0	128			317	0	317
1623	109	0	109		232	-1	233		244	0	244			585	-1	586
1624	101	0	101		260	-1	261		297	0	297			658	-1	659
1625	149	-1	150		204	0	204		232	0	232			585	-1	586
1626	17	0	17		12	0	12		20	0	20			49	0	49
1627	65	0	65		116	0	116		133	0	133			314	0	314
1628	2	0	2		7	0	7		8	0	8			17	0	17
1629	6	0	6		12	0	12		16	0	16			34	0	34
1630	3	0	3		3	0	3		9	0	9			15	0	15
1631	23	0	23		25	0	25		26	0	26			74	0	74
1632	37	0	37		41	0	41		39	0	39			117	0	117
1633	7	0	7		6	0	6		8	-1	9			21	-1	22
1634	25	-1	26		24	-1	25		18	0	18			67	-2	69
1635	8	0	8		3	0	3		8	0	8			19	0	19
1636	4	0	4		2	0	2		9	0	9			15	0	15
1637	16	0	16		12	0	12		10	0	10			38	0	38
1638	4	0	4		8	0	8		7	0	7			19	0	19
1639	6	0	6		2	0	2		4	0	4			12	0	12
1640	18	0	18		15	0	15		29	0	29			62	0	62
1641	7	0	7		5	0	5		8	0	8			20	0	20
1642	1	0	1		2	0	2		3	-1	4			6	-1	7
1643	10	0	10		10	0	10		12	0	12			32	0	32
1644	2	0	2		3	0	3		2	0	2			7	0	7
1645	19	0	19		10	0	10		17	0	17			46	0	46
1646	25	0	25		19	0	19		15	0	15			59	0	59
1647	31	0	31		11	0	11		17	0	17			59	0	59
1648	6	0	6		0	0	0		7	0	7			13	0	13
1649	10	0	10		16	0	16		20	0	20			46	0	46
1650	35	0	35		54	0	54		28	-1	29			117	-1	118
1651	33	0	33		22	0	22		25	0	25			80	0	80
1652	21	0	21		12	0	12		26	0	26			59	0	59
1653	4	0	4		7	0	7		2	0	2			13	0	13
1654	15	0	15		17	0	17		12	0	12			44	0	44
1655	9	0	9		14	0	14		12	0	12			35	0	35
1656	17	0	17		33	0	33		21	-1	22			71	-1	72
1657	3	0	3		8	0	8		5	0	5			16	0	16
1658	3	0	3		7	0	7		4	0	4			14	0	14
1659	2	0	2		5	0	5		3	0	3			10	0	10
1660	19	0	19		19	0	19		23	0	23			61	0	61
1661	4	0	4		2	0	2		6	0	6			12	0	12
1662	9	0	9		23	0	23		31	0	31			63	0	63
1663	7	0	7		10	0	10		24	0	24			41	0	41
1664	14	0	14		16	0	16		25	0	25			55	0	55
1665	1	0	1		5	0	5		5	0	5			11	0	11
1666	0	0	0		8	0	8		3	0	3			11	0	11
1667	19	0	19		13	0	13		16	0	16			48	0	48
1668	24	0	24		34	0	34		36	0	36			94	0	94
1669	8	0	8		15	0	15		13	0	13			36	0	36
1670	40	0	40		30	0	30		35	0	35			105	0	105
1671	93	0	93		161	0	161		121	0	121			375	0	375
1672	17	0	17		29	0	29		33	0	33			79	0	79
1673	72	0	72		63	0	63		95	-1	96			230	-1	231
1674	54	0	54		74	0	74		82	0	82			210	0	210
1675	37	0	37		37	0	37		47	0	47			121	0	121
1676	3	0	3		7	0	7		5	0	5			15	0	15
1677	6	0	6		12	0	12		7	0	7			25	0	25
1678	19	0	19		20	0	20		17	0	17			56	0	56
1679	8	0	8		12	0	12		14	0	14			34	0	34
1680	14	0	14		12	0	12		12	0	12			38	0	38
1681	0	0	0		3	0	3		1	0	1			4	0	4
1682	4	0	4		7	0	7		6	0	6			17	0	17
1683	47	0	47		37	0	37		49	0	49			133	0	133
1684	24	0	24		35	0	35		45	0	45			104	0	104
1685	1	0	1		4	0	4		2	0	2			7	0	7
1686	23	0	23		14	0	14		7	0	7			44	0	44
1687	11	0	11		11	0	11		24	0	24			46	0	46
1688	1	0	1		0	0	0		0	0	0			1	0	1
1689	11	0	11		14	0	14		13	0	13			38	0	38
1690	10	0	10		19	0	19		13	0	13			42	0	42
1691	14	0	14		15	0	15		25	0	25			54	0	54
1692	6	0	6		11	0	11		6	0	6			23	0	23
1693	42	0	42		43	0	43		48	0	48			133	0	133
1694	7	0	7		10	0	10		19	0	19			36	0	36
1695	79	0	79		95	0	95		100	0	100			274	0	274
1696	54	0	54		85	0	85		97	-1	98			236	-1	237
1697	3	0	3		24	0	24		20	0	20			47	0	47
1698	44	0	44		55	0	55		63	0	63			162	0	162
1699	2	0	2		1	0	1		4	0	4			7	0	7
1700	7	0	7		2	0	2		11	0	11			20	0	20
1701	37	0	37		28	0	28		32	0	32			97	0	97
1702	27	0	27		36	0	36		64	0	64			127	0	127
1703	10	0	10		6	0	6		14	0	14			30	0	30
1704	2	0	2		5	0	5		0	0	0			7	0	7
1705	16	0	16		31	0	31		25	0	25			72	0	72
1706	14	0	14		5	0	5		5	0	5			24	0	24
1707	15	0	15		22	0	22		24	0	24			61	0	61
1708	17	0	17		8	0	8		9	0	9			34	0	34
1709	69	0	69		46	0	46		40	0	40			155	0	155
1710	7	0	7		5	0	5		11	0	11			23	0	23
1711	0	0	0		0	0	0		2	0	2			2	0	2
1712	1	0	1		2	0	2		3	0	3			6	0	6
1713	15	0	15		10	0	10		18	0	18			43	0	43
1714	8	0	8		14	0	14		19	0	19			41	0	41
1715	10	0	10		23	0	23		25	0	25			58	0	58
1716	0	0	0		5	0	5		2	0	2			7	0	7
1717	5	0	5		9	0	9		8	0	8			22	0	22
1718	6	0	6		13	0	13		7	0	7			26	0	26
1719	3	0	3		3	0	3		11	0	11			17	0	17
1720	8	0	8		10	0	10		18	0	18			36	0	36
1721	0	0	0		4	0	4		5	0	5			9	0	9
1722	12	0	12		14	0	14		12	0	12			38	0	38
1723	4	0	4		4	0	4		6	0	6			14	0	14
1724	0	0	0		1	0	1		6	0	6			7	0	7
1725	7	0	7		12	0	12		6	0	6			25	0	25
1726	1	0	1		3	0	3		6	0	6			10	0	10
1727	13	0	13		14	0	14		15	0	15			42	0	42
1728	14	0	14		4	0	4		22	0	22			40	0	40
1729	10	0	10		14	0	14		19	0	19			43	0	43
1730	23	0	23		30	0	30		25	0	25			78	0	78
1731	6	0	6		9	0	9		8	0	8			23	0	23
1732	21	0	21		16	0	16		38	0	38			75	0	75
1733	29	0	29		22	0	22		25	0	25			76	0	76
1734	36	0	36		47	0	47		68	0	68			151	0	151
1735	60	0	60		97	0	97		112	0	112			269	0	269
1736	67	0	67		74	0	74		125	0	125			266	0	266
1737	33	0	33		20	0	20		58	0	58			111	0	111
1738	22	0	22		12	0	12		29	0	29			63	0	63
1739	28	0	28		22	0	22		30	0	30			80	0	80
1740	12	0	12		19	0	19		39	0	39			70	0	70
1741	0	0	0		1	0	1		4	0	4			5	0	5
1742	10	0	10		11	0	11		34	0	34			55	0	55
1743	7	0	7		9	0	9		10	0	10			26	0	26
1744	38	0	38		59	0	59		21	0	21			118	0	118
1745	69	0	69		80	0	80		114	0	114			263	0	263
1746	8	0	8		5	0	5		8	0	8			21	0	21
1747	26	0	26		23	0	23		31	-1	32			80	-1	81
1748	118	0	118		166	0	166		170	-1	171			454	-1	455
1749	36	0	36		53	0	53		48	0	48			137	0	137
1750	153	0	153		178	0	178		234	0	234			565	0	565
1751	108	0	108		40	0	40		92	0	92			240	0	240
1752	423	0	423		307	0	307		488	0	488			1218	0	1218
1753	43	0	43		69	0	69		99	0	99			211	0	211
1754	32	0	32		54	0	54		65	0	65			151	0	151
1755	28	0	28		66	0	66		53	0	53			147	0	147
1756	58	0	58		55	0	55		97	0	97			210	0	210
1757	386	0	386		423	0	423		528	0	528			1337	0	1337
1758	145	0	145		91	0	91		118	0	118			354	0	354
1759	276	0	276		332	0	332		359	0	359			967	0	967
1760	20	0	20		33	0	33		38	0	38			91	0	91
1761	30	0	30		52	0	52		61	0	61			143	0	143
1762	6	0	6		18	0	18		17	0	17			41	0	41
1763	26	0	26		18	0	18		41	0	41			85	0	85
1764	142	0	142		164	0	164		261	0	261			567	0	567
1765	6	0	6		2	0	2		13	0	13			21	0	21
1766	61	-1	62		32	0	32		77	0	77			170	-1	171
1767	15	0	15		14	0	14		15	0	15			44	0	44
1768	14	0	14		14	0	14		25	0	25			53	0	53
1769	37	0	37		63	0	63		67	0	67			167	0	167
1770	124	0	124		112	0	112		171	0	171			407	0	407
1771	74	0	74		109	0	109		128	0	128			311	0	311
1772	534	0	534		686	0	686		832	-1	833			2052	-1	2053
1773	166	0	166		258	0	258		358	0	358			782	0	782
1774	5	0	5		5	0	5		9	0	9			19	0	19
1775	16	0	16		14	0	14		37	0	37			67	0	67
1776	27	0	27		35	0	35		59	0	59			121	0	121
1777	34	0	34		43	0	43		50	0	50			127	0	127
1778	94	0	94		92	0	92		120	0	120			306	0	306
1779	16	0	16		29	0	29		63	0	63			108	0	108
1780	56	0	56		95	0	95		146	0	146			297	0	297
1781	340	0	340		415	-2	417		545	0	545			1300	-2	1302
1782	276	0	276		217	0	217		349	0	349			842	0	842
1783	145	0	145		168	0	168		201	0	201			514	0	514
1784	40	0	40		47	0	47		69	0	69			156	0	156
1785	30	0	30		45	0	45		37	0	37			112	0	112
1786	149	0	149		191	0	191		231	0	231			571	0	571
1787	79	0	79		55	0	55		80	0	80			214	0	214
1788	391	0	391		416	0	416		484	-1	485			1291	-1	1292
1789	104	0	104		123	0	123		160	0	160			387	0	387
1790	52	0	52		42	0	42		76	0	76			170	0	170
1791	80	0	80		133	0	133		190	0	190			403	0	403
1792	20	0	20		31	0	31		28	0	28			79	0	79
1793	14	0	14		31	0	31		45	0	45			90	0	90
1794	2	0	2		2	0	2		5	0	5			9	0	9
1795	0	0	0		2	0	2		3	0	3			5	0	5
1796	14	0	14		11	0	11		28	0	28			53	0	53
1797	5	0	5		6	0	6		14	0	14			25	0	25
1798	33	0	33		61	0	61		88	-1	89			182	-1	183
1799	53	0	53		107	0	107		80	0	80			240	0	240
1800	58	0	58		104	0	104		189	0	189			351	0	351
1801	107	0	107		95	0	95		158	0	158			360	0	360
1802	720	0	720		654	0	654		906	-1	907			2280	-1	2281
1803	66	0	66		77	0	77		146	0	146			289	0	289
1804	25	0	25		29	0	29		42	0	42			96	0	96
1805	49	0	49		43	0	43		73	0	73			165	0	165
1806	121	0	121		114	0	114		161	0	161			396	0	396
1807	147	0	147		137	0	137		243	0	243			527	0	527
1808	100	-1	101		124	0	124		179	0	179			403	-1	404
1809	363	0	363		557	0	557		622	0	622			1542	0	1542
1810	80	0	80		90	0	90		110	0	110			280	0	280
1811	10	0	10		18	0	18		27	0	27			55	0	55
1812	73	0	73		47	0	47		50	0	50			170	0	170
1813	21	0	21		23	0	23		39	0	39			83	0	83
1814	268	0	268		300	0	300		346	0	346			914	0	914
1815	29	0	29		19	0	19		32	0	32			80	0	80
1816	51	0	51		46	0	46		70	0	70			167	0	167
1817	57	0	57		54	0	54		91	0	91			202	0	202
1818	301	0	301		241	0	241		266	0	266			808	0	808
1819	77	0	77		105	0	105		119	0	119			301	0	301
1820	23	0	23		20	0	20		61	0	61			104	0	104
1821	70	0	70		74	0	74		104	0	104			248	0	248
1822	25	0	25		27	0	27		36	0	36			88	0	88
1823	22	0	22		39	0	39		59	0	59			120	0	120
1824	33	0	33		42	0	42		41	0	41			116	0	116
1825	6	0	6		12	0	12		9	0	9			27	0	27
1826	48	0	48		58	0	58		60	0	60			166	0	166
1827	22	0	22		26	0	26		39	0	39			87	0	87
1828	112	0	112		140	0	140		129	0	129			381	0	381
1829	369	0	369		467	0	467		541	0	541			1377	0	1377
1830	215	0	215		214	0	214		252	-1	253			681	-1	682
1831	529	-2	531		518	0	518		752	0	752			1799	-2	1801
1832	4	0	4		11	0	11		18	0	18			33	0	33
1833	63	0	63		66	0	66		92	-1	93			221	-1	222
1834	32	0	32		74	0	74		75	0	75			181	0	181
1835	223	-1	224		314	0	314		374	0	374			911	-1	912
1836	421	0	421		503	-1	504		621	0	621			1545	-1	1546
1837	187	-1	188		214	0	214		252	0	252			653	-1	654
1838	36	0	36		44	0	44		68	0	68			148	0	148
1839	34	0	34		41	0	41		59	0	59			134	0	134
1840	20	0	20		34	0	34		24	0	24			78	0	78
1841	52	0	52		32	0	32		40	0	40			124	0	124
1842	5	0	5		8	0	8		10	0	10			23	0	23
1843	3	0	3		5	0	5		7	0	7			15	0	15
1844	18	0	18		32	0	32		30	0	30			80	0	80
1845	151	0	151		141	-1	142		208	0	208			500	-1	501
1846	34	-1	35		42	0	42		69	0	69			145	-1	146
1847	65	0	65		71	0	71		93	0	93			229	0	229
1848	23	0	23		10	0	10		17	0	17			50	0	50
1849	60	0	60		68	0	68		117	0	117			245	0	245
1850	13	0	13		16	0	16		41	0	41			70	0	70
1851	68	0	68		41	0	41		56	0	56			165	0	165
1852	14	0	14		21	0	21		26	0	26			61	0	61
1853	51	0	51		43	0	43		60	0	60			154	0	154
1854	62	0	62		56	0	56		59	0	59			177	0	177
1855	9	0	9		25	0	25		17	0	17			51	0	51
1856	31	0	31		23	0	23		34	0	34			88	0	88
1857	49	0	49		45	0	45		57	-1	58			151	-1	152
1858	27	0	27		47	0	47		52	0	52			126	0	126
1859	18	0	18		27	0	27		30	0	30			75	0	75
1860	139	0	139		140	0	140		166	0	166			445	0	445
1861	171	0	171		238	0	238		254	0	254			663	0	663
1862	528	0	528		671	0	671		723	0	723			1922	0	1922
1863	118	0	118		210	0	210		255	0	255			583	0	583
1864	316	0	316		578	0	578		668	-1	669			1562	-1	1563
1865	283	0	283		495	-1	496		745	0	745			1523	-1	1524
1866	33	0	33		36	0	36		51	0	51			120	0	120
1867	78	-1	79		74	0	74		112	0	112			264	-1	265
1868	108	0	108		142	0	142		156	0	156			406	0	406
1869	33	0	33		63	0	63		116	0	116			212	0	212
1870	5	0	5		5	0	5		16	0	16			26	0	26
1871	3	0	3		13	0	13		18	0	18			34	0	34
1872	118	0	118		95	0	95		165	-1	166			378	-1	379
1873	27	0	27		47	0	47		74	0	74			148	0	148
1874	455	0	455		557	0	557		454	0	454			1466	0	1466
1875	81	0	81		134	0	134		173	0	173			388	0	388
1876	137	-1	138		201	0	201		215	0	215			553	-1	554
1877	522	0	522		998	0	998		978	0	978			2498	0	2498
1878	80	0	80		229	0	229		226	-2	228			535	-2	537
1879	117	0	117		173	0	173		183	0	183			473	0	473
1880	14	0	14		20	0	20		25	0	25			59	0	59
1881	10	0	10		16	0	16		16	0	16			42	0	42
1882	194	0	194		141	-1	142		282	-1	283			617	-2	619
1883	29	0	29		34	0	34		55	-1	56			118	-1	119
1884	46	0	46		60	0	60		78	0	78			184	0	184
1885	31	0	31		38	0	38		42	0	42			111	0	111
1886	8	0	8		10	0	10		17	0	17			35	0	35
1887	25	0	25		26	0	26		30	0	30			81	0	81
1888	15	-1	16		17	0	17		27	0	27			59	-1	60
1889	24	0	24		33	0	33		45	0	45			102	0	102
1890	1	0	1		2	0	2		3	0	3			6	0	6
1891	8	0	8		13	0	13		9	0	9			30	0	30
1892	105	0	105		91	0	91		131	-1	132			327	-1	328
1893	14	0	14		17	0	17		15	0	15			46	0	46
1894	26	0	26		37	0	37		50	0	50			113	0	113
1895	16	0	16		4	0	4		18	0	18			38	0	38
1896	32	0	32		36	0	36		42	0	42			110	0	110
1897	91	0	91		88	0	88		100	0	100			279	0	279
1898	25	0	25		26	0	26		25	0	25			76	0	76
1899	72	0	72		80	0	80		122	0	122			274	0	274
1900	16	0	16		17	0	17		17	0	17			50	0	50
1901	36	0	36		32	0	32		56	0	56			124	0	124
1902	26	0	26		14	0	14		42	0	42			82	0	82
1903	83	0	83		89	0	89		108	0	108			280	0	280
1904	144	-1	145		149	0	149		234	0	234			527	-1	528
1905	189	0	189		121	-1	122		271	-3	274			581	-4	585
1906	23	-1	24		12	0	12		40	0	40			75	-1	76
1907	34	0	34		17	0	17		35	0	35			86	0	86
1908	101	0	101		91	0	91		207	0	207			399	0	399
1909	124	0	124		70	0	70		151	-1	152			345	-1	346
1910	8	0	8		1	0	1		12	0	12			21	0	21
1911	62	0	62		39	0	39		48	0	48			149	0	149
1912	21	0	21		33	0	33		54	0	54			108	0	108
1913	11	0	11		13	0	13		6	0	6			30	0	30
1914	24	0	24		27	0	27		30	0	30			81	0	81
1915	47	0	47		39	0	39		64	0	64			150	0	150
1916	167	0	167		126	0	126		168	-1	169			461	-1	462
1917	13	0	13		6	0	6		9	0	9			28	0	28
1918	136	0	136		104	0	104		136	0	136			376	0	376
1919	78	0	78		46	0	46		64	0	64			188	0	188
1920	16	0	16		13	0	13		20	0	20			49	0	49
1921	24	0	24		24	0	24		30	0	30			78	0	78
1922	117	0	117		93	0	93		107	0	107			317	0	317
1923	120	0	120		91	-1	92		144	0	144			355	-1	356
1924	325	0	325		229	0	229		323	-2	325			877	-2	879
1925	183	0	183		151	0	151		261	0	261			595	0	595
1926	120	0	120		97	0	97		159	0	159			376	0	376
1927	19	0	19		35	0	35		30	-1	31			84	-1	85
1928	18	0	18		12	0	12		43	0	43			73	0	73
1929	9	0	9		5	0	5		24	0	24			38	0	38
1930	27	0	27		27	0	27		38	0	38			92	0	92
1931	56	0	56		55	0	55		90	0	90			201	0	201
1932	36	0	36		29	0	29		44	0	44			109	0	109
1933	11	0	11		21	0	21		23	0	23			55	0	55
1934	11	0	11		6	0	6		24	0	24			41	0	41
1935	61	0	61		41	0	41		80	0	80			182	0	182
1936	110	0	110		75	0	75		200	0	200			385	0	385
1937	51	0	51		78	0	78		149	0	149			278	0	278
1938	12	0	12		13	0	13		30	0	30			55	0	55
1939	35	0	35		30	0	30		41	0	41			106	0	106
1940	13	0	13		4	0	4		10	0	10			27	0	27
1941	120	0	120		131	0	131		189	0	189			440	0	440
1942	70	0	70		60	0	60		96	0	96			226	0	226
1943	162	0	162		116	-2	118		213	0	213			491	-2	493
1944	157	0	157		192	0	192		236	0	236			585	0	585
1945	127	0	127		164	-1	165		224	0	224			515	-1	516
1946	93	-1	94		100	0	100		195	0	195			388	-1	389
1947	194	0	194		300	0	300		556	0	556			1050	0	1050
1948	39	0	39		32	0	32		60	0	60			131	0	131
1949	15	0	15		15	0	15		32	0	32			62	0	62
1950	33	0	33		21	0	21		40	0	40			94	0	94
1951	22	0	22		19	0	19		40	0	40			81	0	81
1952	11	0	11		11	0	11		17	0	17			39	0	39
1953	44	0	44		42	-1	43		84	0	84			170	-1	171
1954	17	0	17		35	0	35		58	0	58			110	0	110
1955	143	0	143		125	0	125		164	0	164			432	0	432
1956	111	0	111		140	0	140		154	-1	155			405	-1	406
1957	71	0	71		52	0	52		70	0	70			193	0	193
1958	53	0	53		60	0	60		76	0	76			189	0	189
1959	166	0	166		121	0	121		119	0	119			406	0	406
1960	70	0	70		87	0	87		96	0	96			253	0	253
1961	22	0	22		40	0	40		40	0	40			102	0	102
1962	19	0	19		26	0	26		34	0	34			79	0	79
1963	66	0	66		62	0	62		81	0	81			209	0	209
1964	3	0	3		6	0	6		2	0	2			11	0	11
1965	8	0	8		11	0	11		8	0	8			27	0	27
1966	110	0	110		134	0	134		150	0	150			394	0	394
1967	12	0	12		2	0	2		11	0	11			25	0	25
1968	55	0	55		39	0	39		80	0	80			174	0	174
1969	13	0	13		15	0	15		38	-1	39			66	-1	67
1970	32	0	32		24	0	24		40	0	40			96	0	96
1971	12	0	12		29	0	29		38	0	38			79	0	79
1972	24	0	24		22	0	22		47	0	47			93	0	93
1973	171	0	171		120	0	120		162	0	162			453	0	453
1974	19	0	19		46	0	46		53	0	53			118	0	118
1975	20	0	20		17	0	17		32	0	32			69	0	69
1976	16	0	16		16	0	16		16	0	16			48	0	48
1977	121	0	121		125	0	125		128	0	128			374	0	374
1978	58	0	58		72	0	72		91	-2	93			221	-2	223
1979	133	0	133		151	-1	152		133	-1	134			417	-2	419
1980	41	0	41		77	0	77		70	0	70			188	0	188
1981	92	0	92		117	0	117		212	0	212			421	0	421
1982	21	0	21		31	0	31		49	0	49			101	0	101
1983	19	0	19		29	0	29		54	0	54			102	0	102
1984	12	0	12		23	0	23		22	0	22			57	0	57
1985	31	0	31		24	0	24		53	0	53			108	0	108
1986	31	0	31		44	0	44		68	0	68			143	0	143
1987	70	0	70		108	0	108		151	0	151			329	0	329
1988	176	0	176		366	0	366		517	-2	519			1059	-2	1061
1989	246	-2	248		321	0	321		531	0	531			1098	-2	1100
1990	32	0	32		68	0	68		106	0	106			206	0	206
1991	82	0	82		129	0	129		170	0	170			381	0	381
1992	115	0	115		126	0	126		256	0	256			497	0	497
1993	26	0	26		28	0	28		33	0	33			87	0	87
1994	18	0	18		7	0	7		16	0	16			41	0	41
1995	29	0	29		20	0	20		26	0	26			75	0	75
1996	20	0	20		14	0	14		47	0	47			81	0	81
1997	20	0	20		35	0	35		23	0	23			78	0	78
1998	207	0	207		217	0	217		292	0	292			716	0	716
1999	40	0	40		50	0	50		70	0	70			160	0	160
[truncated: 3,874 more rows]

## Sheet: 11+12+13 mm
position	fwd_total	rev_total	total		fwd_total	rev_total	total		fwd_total	rev_total	total			fwd_total	rev_total	total
1	0	0	0		0	0	0		0	0	0			0	0	0
2	0	0	0		0	0	0		0	0	0			0	0	0
3	0	0	0		0	0	0		0	0	0			0	0	0
4	0	0	0		0	0	0		0	0	0			0	0	0
5	0	0	0		0	0	0		0	0	0			0	0	0
6	0	0	0		0	0	0		0	0	0			0	0	0
7	0	0	0		0	0	0		0	0	0			0	0	0
8	0	0	0		0	0	0		0	0	0			0	0	0
9	0	0	0		0	0	0		0	0	0			0	0	0
10	0	0	0		0	0	0		0	0	0			0	0	0
11	0	0	0		0	0	0		0	0	0			0	0	0
12	0	0	0		0	0	0		0	0	0			0	0	0
13	0	0	0		0	0	0		0	0	0			0	0	0
14	0	0	0		0	0	0		0	0	0			0	0	0
15	0	0	0		0	0	0		0	0	0			0	0	0
16	0	0	0		0	0	0		0	0	0			0	0	0
17	0	0	0		0	0	0		0	0	0			0	0	0
18	1	0	1		0	0	0		0	0	0			1	0	1
19	0	0	0		0	0	0		0	0	0			0	0	0
20	0	0	0		0	0	0		0	0	0			0	0	0
21	0	0	0		0	0	0		0	0	0			0	0	0
22	0	0	0		0	0	0		0	0	0			0	0	0
23	0	0	0		0	0	0		0	0	0			0	0	0
24	0	0	0		0	0	0		0	0	0			0	0	0
25	0	0	0		0	0	0		0	0	0			0	0	0
26	0	0	0		0	0	0		0	0	0			0	0	0
27	0	0	0		0	0	0		0	0	0			0	0	0
28	0	0	0		0	0	0		0	0	0			0	0	0
29	0	0	0		0	0	0		0	0	0			0	0	0
30	0	0	0		0	0	0		0	0	0			0	0	0
31	0	0	0		0	0	0		0	0	0			0	0	0
32	0	0	0		0	0	0		0	0	0			0	0	0
33	0	0	0		0	0	0		0	0	0			0	0	0
34	0	0	0		0	0	0		0	0	0			0	0	0
35	0	0	0		0	0	0		0	0	0			0	0	0
36	0	0	0		0	0	0		0	0	0			0	0	0
37	0	0	0		0	0	0		0	0	0			0	0	0
38	0	0	0		0	0	0		0	0	0			0	0	0
39	0	0	0		0	0	0		0	0	0			0	0	0
40	0	0	0		0	0	0		0	0	0			0	0	0
41	0	0	0		0	0	0		0	0	0			0	0	0
42	0	0	0		0	0	0		0	0	0			0	0	0
43	0	0	0		0	0	0		0	0	0			0	0	0
44	0	0	0		0	0	0		0	0	0			0	0	0
45	0	0	0		0	0	0		0	0	0			0	0	0
46	0	0	0		0	0	0		0	0	0			0	0	0
47	0	0	0		0	0	0		0	0	0			0	0	0
48	0	0	0		0	0	0		0	0	0			0	0	0
49	0	0	0		0	0	0		0	0	0			0	0	0
50	0	0	0		0	0	0		0	0	0			0	0	0
51	0	0	0		0	0	0		0	0	0			0	0	0
52	0	0	0		0	0	0		0	0	0			0	0	0
53	0	0	0		0	0	0		0	0	0			0	0	0
54	0	0	0		0	0	0		0	0	0			0	0	0
55	0	0	0		0	0	0		0	0	0			0	0	0
56	0	0	0		0	0	0		0	0	0			0	0	0
57	0	0	0		0	0	0		0	0	0			0	0	0
58	0	0	0		0	0	0		0	0	0			0	0	0
59	0	0	0		0	0	0		0	0	0			0	0	0
60	0	0	0		0	0	0		0	0	0			0	0	0
61	0	0	0		0	0	0		0	0	0			0	0	0
62	0	0	0		0	0	0		0	0	0			0	0	0
63	0	0	0		0	0	0		0	0	0			0	0	0
64	0	0	0		0	0	0		0	0	0			0	0	0
65	0	0	0		0	0	0		0	0	0			0	0	0
66	0	0	0		0	0	0		0	0	0			0	0	0
67	0	0	0		0	0	0		0	0	0			0	0	0
68	0	0	0		0	0	0		0	0	0			0	0	0
69	0	0	0		0	0	0		0	0	0			0	0	0
70	0	0	0		0	0	0		0	0	0			0	0	0
71	0	0	0		0	0	0		0	0	0			0	0	0
72	0	0	0		0	0	0		0	0	0			0	0	0
73	0	0	0		0	0	0		0	0	0			0	0	0
74	0	0	0		0	0	0		0	0	0			0	0	0
75	0	0	0		0	0	0		0	0	0			0	0	0
76	0	0	0		0	0	0		0	0	0			0	0	0
77	0	0	0		0	0	0		0	0	0			0	0	0
78	0	0	0		0	0	0		0	0	0			0	0	0
79	0	0	0		0	0	0		0	0	0			0	0	0
80	0	0	0		0	0	0		0	0	0			0	0	0
81	0	0	0		0	0	0		0	0	0			0	0	0
82	0	0	0		0	0	0		0	0	0			0	0	0
83	0	0	0		0	0	0		0	0	0			0	0	0
84	0	0	0		0	0	0		0	0	0			0	0	0
85	0	0	0		0	0	0		0	0	0			0	0	0
86	0	0	0		0	0	0		0	0	0			0	0	0
87	0	0	0		0	0	0		0	0	0			0	0	0
88	0	0	0		0	0	0		0	0	0			0	0	0
89	0	0	0		0	0	0		0	0	0			0	0	0
90	0	0	0		0	0	0		0	0	0			0	0	0
91	0	0	0		0	0	0		0	0	0			0	0	0
92	0	0	0		0	0	0		0	0	0			0	0	0
93	0	0	0		0	0	0		0	0	0			0	0	0
94	0	0	0		0	0	0		0	0	0			0	0	0
95	0	0	0		0	0	0		0	0	0			0	0	0
96	0	0	0		0	0	0		0	0	0			0	0	0
97	0	0	0		0	0	0		0	0	0			0	0	0
98	0	0	0		0	0	0		0	0	0			0	0	0
99	0	0	0		0	0	0		0	0	0			0	0	0
100	0	0	0		0	0	0		0	0	0			0	0	0
101	0	0	0		0	0	0		0	0	0			0	0	0
102	0	0	0		0	0	0		0	0	0			0	0	0
103	0	0	0		0	0	0		0	0	0			0	0	0
104	0	0	0		0	0	0		0	0	0			0	0	0
105	0	0	0		0	0	0		0	0	0			0	0	0
106	0	0	0		0	0	0		0	0	0			0	0	0
107	0	0	0		0	0	0		0	0	0			0	0	0
108	0	0	0		0	0	0		0	0	0			0	0	0
109	0	0	0		0	0	0		0	0	0			0	0	0
110	0	0	0		0	0	0		0	0	0			0	0	0
111	0	0	0		0	0	0		0	0	0			0	0	0
[truncated: 5,762 more rows]

## Sheet: 14+15+16 pm
position	fwd_total	rev_total	total		fwd_total	rev_total	total		fwd_total	rev_total	total			fwd_total	rev_total	total
[truncated: 5,873 more rows]

[truncated: 3 more sheets: 14+15+16 mm, all pm, all mm]
