# Supplementary material for: Deep Sequencing Analysis of Virome Components, Viral Gene Expression and Antiviral RNAi Responses in Myzus persicae Aphids
Source: Int J Mol Sci. 2024 Dec 8;25(23):13199. doi: 10.3390/ijms252313199 (PMC11642819; doi:10.3390/ijms252313199)
Supplement: Supplementary file 1 [file ijms-25-13199-s001.zip › Dataset S2b.xlsx]

## Sheet: Legend
Dataset S2b. Single-base resolution maps of Illumina stranded mRNA-seq reads representing Myzus persicae flavivirus (MpFV) from Myzus persicae aphids at different feeding conditions. Illumina stranded mRNA-seq reads of 12 cDNA libraries (APFV-5-16) obtained from M. persicae aphids fed on mock-inoculated or TuYV-infected plants or artificial diets without or with TuYV virions (three biological rep…

## Sheet: 5+6+7
position	fwd_total	rev_total	total		fwd_total	rev_total	total		fwd_total	rev_total	total			fwd_total	rev_total	total
1	0	0	0		0	0	0		0	0	0			0	0	0
2	0	0	0		0	0	0		0	0	0			0	0	0
3	0	0	0		0	0	0		0	0	0			0	0	0
4	0	0	0		0	0	0		0	0	0			0	0	0
5	0	0	0		0	0	0		0	0	0			0	0	0
6	0	0	0		0	0	0		1	0	1			1	0	1
7	0	0	0		0	0	0		0	0	0			0	0	0
8	0	0	0		0	0	0		0	0	0			0	0	0
9	0	0	0		0	0	0		0	0	0			0	0	0
10	0	0	0		0	0	0		0	0	0			0	0	0
11	0	0	0		0	0	0		0	0	0			0	0	0
12	0	0	0		1	0	1		0	0	0			1	0	1
13	1	0	1		0	0	0		0	0	0			1	0	1
14	0	0	0		0	0	0		0	0	0			0	0	0
15	0	0	0		0	0	0		0	0	0			0	0	0
16	0	0	0		0	0	0		0	0	0			0	0	0
17	0	0	0		0	0	0		0	0	0			0	0	0
18	0	0	0		1	0	1		1	0	1			2	0	2
19	0	0	0		0	0	0		0	0	0			0	0	0
20	0	0	0		0	0	0		0	0	0			0	0	0
21	0	0	0		0	0	0		0	0	0			0	0	0
22	0	0	0		0	0	0		0	0	0			0	0	0
23	0	0	0		0	0	0		0	0	0			0	0	0
24	0	0	0		0	0	0		0	0	0			0	0	0
25	0	0	0		0	0	0		0	0	0			0	0	0
26	0	0	0		0	0	0		0	0	0			0	0	0
27	0	0	0		0	0	0		0	0	0			0	0	0
28	0	0	0		0	0	0		0	0	0			0	0	0
29	0	0	0		0	0	0		0	0	0			0	0	0
30	0	0	0		1	0	1		0	0	0			1	0	1
31	0	0	0		0	0	0		0	0	0			0	0	0
32	0	0	0		0	0	0		0	0	0			0	0	0
33	0	0	0		0	0	0		0	0	0			0	0	0
34	0	0	0		0	0	0		0	0	0			0	0	0
35	0	0	0		0	0	0		0	0	0			0	0	0
36	0	0	0		0	0	0		0	0	0			0	0	0
37	0	0	0		0	0	0		0	0	0			0	0	0
38	0	0	0		0	0	0		0	0	0			0	0	0
39	0	0	0		0	0	0		0	0	0			0	0	0
40	0	0	0		0	0	0		0	0	0			0	0	0
41	0	0	0		0	0	0		0	0	0			0	0	0
42	0	0	0		0	0	0		0	0	0			0	0	0
43	0	0	0		0	0	0		0	0	0			0	0	0
44	0	0	0		0	0	0		0	0	0			0	0	0
45	0	0	0		0	0	0		0	0	0			0	0	0
46	0	0	0		0	0	0		0	0	0			0	0	0
47	0	0	0		0	0	0		0	0	0			0	0	0
48	0	0	0		0	0	0		0	0	0			0	0	0
49	0	0	0		0	0	0		0	0	0			0	0	0
50	1	0	1		0	0	0		0	0	0			1	0	1
51	0	0	0		0	0	0		0	0	0			0	0	0
52	0	0	0		0	0	0		0	0	0			0	0	0
53	0	0	0		0	0	0		0	0	0			0	0	0
54	0	0	0		0	0	0		0	0	0			0	0	0
55	0	0	0		0	0	0		0	0	0			0	0	0
56	0	0	0		0	0	0		0	0	0			0	0	0
57	0	0	0		1	0	1		0	0	0			1	0	1
58	0	0	0		0	0	0		1	0	1			1	0	1
59	1	0	1		0	0	0		0	0	0			1	0	1
60	0	0	0		0	0	0		0	0	0			0	0	0
61	0	0	0		0	0	0		0	0	0			0	0	0
62	0	0	0		0	0	0		1	0	1			1	0	1
63	0	0	0		0	0	0		0	0	0			0	0	0
64	0	0	0		0	0	0		0	0	0			0	0	0
65	0	0	0		0	0	0		0	0	0			0	0	0
66	0	0	0		0	0	0		0	0	0			0	0	0
67	0	0	0		0	0	0		0	0	0			0	0	0
68	0	0	0		0	0	0		0	0	0			0	0	0
69	0	0	0		0	0	0		0	0	0			0	0	0
70	0	0	0		1	0	1		0	0	0			1	0	1
71	0	0	0		0	0	0		1	0	1			1	0	1
72	0	0	0		0	0	0		0	0	0			0	0	0
73	0	0	0		0	0	0		0	0	0			0	0	0
74	0	0	0		0	0	0		0	0	0			0	0	0
75	0	0	0		0	0	0		0	0	0			0	0	0
76	0	0	0		0	0	0		0	0	0			0	0	0
77	0	0	0		0	0	0		0	0	0			0	0	0
78	0	0	0		0	0	0		0	0	0			0	0	0
79	0	0	0		0	0	0		0	0	0			0	0	0
80	0	0	0		0	0	0		0	0	0			0	0	0
81	0	0	0		0	0	0		0	0	0			0	0	0
82	0	0	0		0	0	0		0	0	0			0	0	0
83	0	0	0		0	0	0		0	0	0			0	0	0
84	0	0	0		0	0	0		0	0	0			0	0	0
85	0	0	0		0	0	0		0	0	0			0	0	0
86	0	0	0		0	0	0		0	0	0			0	0	0
87	0	0	0		0	0	0		0	0	0			0	0	0
88	0	0	0		0	0	0		0	0	0			0	0	0
89	0	0	0		0	0	0		0	0	0			0	0	0
90	0	0	0		0	0	0		0	0	0			0	0	0
91	0	0	0		0	0	0		0	0	0			0	0	0
92	0	0	0		0	0	0		0	0	0			0	0	0
93	0	0	0		0	0	0		0	0	0			0	0	0
94	0	0	0		0	0	0		0	0	0			0	0	0
95	0	0	0		0	0	0		0	0	0			0	0	0
96	0	0	0		0	0	0		0	0	0			0	0	0
97	0	0	0		0	0	0		0	0	0			0	0	0
98	0	0	0		0	0	0		0	0	0			0	0	0
99	0	0	0		0	0	0		0	0	0			0	0	0
100	0	0	0		0	0	0		0	0	0			0	0	0
101	0	0	0		0	0	0		0	0	0			0	0	0
102	0	0	0		0	0	0		0	0	0			0	0	0
103	0	0	0		0	0	0		0	0	0			0	0	0
104	0	0	0		0	0	0		0	0	0			0	0	0
105	0	0	0		0	0	0		0	0	0			0	0	0
106	0	0	0		0	0	0		0	0	0			0	0	0
107	0	0	0		0	0	0		0	0	0			0	0	0
108	0	0	0		0	0	0		0	0	0			0	0	0
109	0	0	0		0	0	0		0	0	0			0	0	0
110	0	0	0		0	0	0		1	0	1			1	0	1
111	0	0	0		0	0	0		0	0	0			0	0	0
112	0	0	0		0	0	0		0	0	0			0	0	0
113	0	0	0		1	0	1		0	0	0			1	0	1
114	0	0	0		0	0	0		0	0	0			0	0	0
115	0	0	0		0	0	0		0	0	0			0	0	0
116	0	0	0		0	0	0		0	0	0			0	0	0
117	0	0	0		0	0	0		0	0	0			0	0	0
118	0	0	0		0	0	0		0	0	0			0	0	0
119	0	0	0		0	0	0		0	0	0			0	0	0
120	0	0	0		0	0	0		0	0	0			0	0	0
121	0	0	0		0	0	0		0	0	0			0	0	0
122	0	0	0		0	0	0		0	0	0			0	0	0
123	0	0	0		0	0	0		0	0	0			0	0	0
124	0	0	0		0	0	0		0	0	0			0	0	0
125	0	0	0		0	0	0		0	0	0			0	0	0
126	1	0	1		0	0	0		0	0	0			1	0	1
127	0	0	0		0	0	0		0	0	0			0	0	0
128	0	0	0		0	0	0		0	0	0			0	0	0
129	0	0	0		2	0	2		0	0	0			2	0	2
130	0	0	0		0	0	0		0	0	0			0	0	0
131	0	0	0		0	0	0		1	0	1			1	0	1
132	0	0	0		0	0	0		0	0	0			0	0	0
133	0	0	0		0	0	0		0	0	0			0	0	0
134	0	0	0		0	0	0		0	0	0			0	0	0
135	0	0	0		0	0	0		0	0	0			0	0	0
136	0	0	0		0	0	0		0	0	0			0	0	0
137	0	0	0		0	0	0		0	0	0			0	0	0
138	0	0	0		0	0	0		1	0	1			1	0	1
139	0	0	0		0	0	0		0	0	0			0	0	0
140	0	0	0		0	0	0		0	0	0			0	0	0
141	0	0	0		0	0	0		0	0	0			0	0	0
142	0	0	0		0	0	0		0	0	0			0	0	0
143	0	0	0		0	0	0		0	0	0			0	0	0
144	0	0	0		0	0	0		0	0	0			0	0	0
145	0	0	0		0	0	0		0	0	0			0	0	0
146	0	0	0		0	0	0		0	0	0			0	0	0
147	0	0	0		0	0	0		0	0	0			0	0	0
148	0	0	0		0	0	0		0	0	0			0	0	0
149	0	0	0		0	0	0		0	0	0			0	0	0
150	0	0	0		0	0	0		0	0	0			0	0	0
151	0	0	0		0	0	0		0	0	0			0	0	0
152	0	0	0		0	0	0		0	0	0			0	0	0
153	0	0	0		0	0	0		0	0	0			0	0	0
154	0	0	0		0	0	0		0	0	0			0	0	0
155	0	0	0		0	0	0		0	0	0			0	0	0
156	0	0	0		0	0	0		0	0	0			0	0	0
157	0	0	0		0	0	0		0	0	0			0	0	0
158	0	0	0		0	0	0		0	0	0			0	0	0
159	0	0	0		0	0	0		0	0	0			0	0	0
160	0	0	0		0	0	0		0	0	0			0	0	0
161	0	0	0		1	0	1		0	0	0			1	0	1
162	0	0	0		0	0	0		0	0	0			0	0	0
163	0	0	0		0	0	0		0	0	0			0	0	0
164	0	0	0		0	0	0		0	0	0			0	0	0
165	0	0	0		0	0	0		0	0	0			0	0	0
166	0	0	0		0	0	0		0	0	0			0	0	0
167	0	0	0		0	0	0		0	0	0			0	0	0
168	0	0	0		0	0	0		0	0	0			0	0	0
169	0	0	0		0	0	0		0	0	0			0	0	0
170	0	0	0		0	0	0		0	0	0			0	0	0
171	1	0	1		0	0	0		0	0	0			1	0	1
172	0	0	0		0	0	0		1	0	1			1	0	1
173	0	0	0		0	0	0		0	0	0			0	0	0
174	0	0	0		0	0	0		0	0	0			0	0	0
175	0	0	0		0	0	0		0	0	0			0	0	0
176	0	0	0		0	0	0		0	0	0			0	0	0
177	0	0	0		0	0	0		0	0	0			0	0	0
178	0	0	0		0	0	0		0	0	0			0	0	0
179	0	0	0		0	0	0		0	0	0			0	0	0
180	0	0	0		0	0	0		0	0	0			0	0	0
181	0	0	0		0	0	0		0	0	0			0	0	0
182	0	0	0		0	0	0		0	0	0			0	0	0
183	0	0	0		0	0	0		0	0	0			0	0	0
184	0	0	0		0	0	0		0	0	0			0	0	0
185	0	0	0		0	0	0		0	0	0			0	0	0
186	0	0	0		0	0	0		0	0	0			0	0	0
187	0	0	0		0	0	0		0	0	0			0	0	0
188	1	0	1		0	0	0		0	0	0			1	0	1
189	0	0	0		0	0	0		0	0	0			0	0	0
190	0	0	0		0	0	0		0	0	0			0	0	0
191	0	0	0		0	0	0		0	0	0			0	0	0
192	0	0	0		0	0	0		0	0	0			0	0	0
193	0	0	0		0	0	0		0	0	0			0	0	0
194	0	0	0		0	0	0		0	0	0			0	0	0
195	0	0	0		0	0	0		0	0	0			0	0	0
196	0	0	0		0	0	0		2	0	2			2	0	2
197	0	0	0		0	0	0		0	0	0			0	0	0
198	0	0	0		0	0	0		0	0	0			0	0	0
199	0	0	0		0	0	0		0	0	0			0	0	0
200	0	0	0		0	0	0		0	0	0			0	0	0
201	0	0	0		0	0	0		0	0	0			0	0	0
202	0	0	0		0	0	0		0	0	0			0	0	0
203	0	0	0		0	0	0		0	0	0			0	0	0
204	0	0	0		0	0	0		0	0	0			0	0	0
205	0	0	0		0	0	0		0	0	0			0	0	0
206	0	0	0		0	0	0		0	0	0			0	0	0
207	0	0	0		0	0	0		0	0	0			0	0	0
208	0	0	0		0	0	0		0	0	0			0	0	0
209	0	0	0		0	0	0		1	0	1			1	0	1
210	0	0	0		0	0	0		0	0	0			0	0	0
211	0	0	0		0	0	0		0	0	0			0	0	0
212	0	0	0		0	0	0		0	0	0			0	0	0
213	0	0	0		0	0	0		0	0	0			0	0	0
214	0	0	0		0	0	0		0	0	0			0	0	0
215	0	0	0		0	0	0		0	0	0			0	0	0
216	0	0	0		0	0	0		0	0	0			0	0	0
217	0	0	0		0	0	0		0	0	0			0	0	0
218	0	0	0		0	0	0		0	0	0			0	0	0
219	0	0	0		0	0	0		0	0	0			0	0	0
220	0	0	0		0	0	0		0	0	0			0	0	0
221	0	0	0		0	0	0		0	0	0			0	0	0
222	0	0	0		0	0	0		0	0	0			0	0	0
223	0	0	0		0	0	0		0	0	0			0	0	0
224	0	0	0		0	0	0		0	0	0			0	0	0
225	0	0	0		0	0	0		0	0	0			0	0	0
226	0	0	0		1	0	1		0	0	0			1	0	1
227	0	0	0		0	0	0		0	0	0			0	0	0
228	0	0	0		0	0	0		2	0	2			2	0	2
229	0	0	0		0	0	0		0	0	0			0	0	0
230	0	0	0		0	0	0		0	0	0			0	0	0
231	0	0	0		0	0	0		0	0	0			0	0	0
232	0	0	0		0	0	0		0	0	0			0	0	0
233	1	0	1		0	0	0		0	0	0			1	0	1
234	0	0	0		0	0	0		1	0	1			1	0	1
235	0	0	0		1	0	1		0	0	0			1	0	1
236	0	0	0		0	0	0		0	0	0			0	0	0
237	0	0	0		0	0	0		0	0	0			0	0	0
238	0	0	0		0	0	0		0	0	0			0	0	0
239	0	0	0		0	0	0		0	0	0			0	0	0
240	0	0	0		0	0	0		0	0	0			0	0	0
241	0	0	0		0	0	0		0	0	0			0	0	0
242	0	0	0		0	0	0		0	0	0			0	0	0
243	0	0	0		0	0	0		0	0	0			0	0	0
244	0	0	0		0	0	0		0	0	0			0	0	0
245	0	0	0		0	0	0		0	0	0			0	0	0
246	0	0	0		0	0	0		0	0	0			0	0	0
247	0	0	0		0	0	0		0	0	0			0	0	0
248	0	0	0		0	0	0		0	0	0			0	0	0
249	0	0	0		0	0	0		0	0	0			0	0	0
250	0	0	0		0	0	0		0	0	0			0	0	0
251	0	0	0		0	0	0		0	0	0			0	0	0
252	0	0	0		0	0	0		0	0	0			0	0	0
253	0	0	0		0	0	0		0	0	0			0	0	0
254	0	0	0		0	0	0		0	0	0			0	0	0
255	0	0	0		0	0	0		0	0	0			0	0	0
256	0	0	0		0	0	0		0	0	0			0	0	0
257	0	0	0		0	0	0		0	0	0			0	0	0
258	0	0	0		0	0	0		0	0	0			0	0	0
259	0	0	0		0	0	0		0	0	0			0	0	0
260	0	0	0		0	0	0		0	0	0			0	0	0
261	0	0	0		0	0	0		2	0	2			2	0	2
262	0	0	0		0	0	0		0	0	0			0	0	0
263	0	0	0		0	0	0		0	0	0			0	0	0
264	0	0	0		0	0	0		1	0	1			1	0	1
265	0	0	0		0	0	0		0	0	0			0	0	0
266	0	0	0		0	0	0		0	0	0			0	0	0
267	0	0	0		0	0	0		0	0	0			0	0	0
268	0	0	0		0	0	0		0	0	0			0	0	0
269	0	0	0		0	0	0		0	0	0			0	0	0
270	0	0	0		0	0	0		0	0	0			0	0	0
271	0	0	0		0	0	0		0	0	0			0	0	0
272	0	0	0		0	0	0		0	0	0			0	0	0
273	0	0	0		0	0	0		0	0	0			0	0	0
274	0	0	0		0	0	0		0	0	0			0	0	0
275	0	0	0		0	0	0		0	0	0			0	0	0
276	0	0	0		0	0	0		0	0	0			0	0	0
277	0	0	0		0	0	0		0	0	0			0	0	0
278	0	0	0		0	0	0		1	0	1			1	0	1
279	0	0	0		0	0	0		0	0	0			0	0	0
280	0	0	0		0	0	0		0	0	0			0	0	0
281	0	0	0		0	0	0		0	0	0			0	0	0
282	1	0	1		0	0	0		0	0	0			1	0	1
283	0	0	0		0	0	0		0	0	0			0	0	0
284	0	0	0		0	0	0		4	0	4			4	0	4
285	0	0	0		1	0	1		0	0	0			1	0	1
286	1	0	1		0	0	0		0	0	0			1	0	1
287	0	0	0		0	0	0		0	0	0			0	0	0
288	0	0	0		0	0	0		0	0	0			0	0	0
289	0	0	0		0	0	0		1	0	1			1	0	1
290	0	0	0		0	0	0		0	0	0			0	0	0
291	0	0	0		0	0	0		0	0	0			0	0	0
292	0	0	0		0	0	0		0	0	0			0	0	0
293	0	0	0		0	0	0		0	0	0			0	0	0
294	1	0	1		0	0	0		0	0	0			1	0	1
295	0	0	0		0	0	0		0	0	0			0	0	0
296	0	0	0		0	0	0		0	0	0			0	0	0
297	0	0	0		0	0	0		0	0	0			0	0	0
298	0	0	0		0	0	0		0	0	0			0	0	0
299	0	0	0		0	0	0		1	0	1			1	0	1
300	0	0	0		0	0	0		0	0	0			0	0	0
301	0	0	0		0	0	0		0	0	0			0	0	0
302	0	0	0		0	0	0		0	0	0			0	0	0
303	0	0	0		0	0	0		0	0	0			0	0	0
304	0	0	0		0	0	0		0	0	0			0	0	0
305	0	0	0		0	0	0		0	0	0			0	0	0
306	0	0	0		0	0	0		0	0	0			0	0	0
307	0	0	0		0	0	0		0	0	0			0	0	0
308	0	0	0		0	0	0		0	0	0			0	0	0
309	0	0	0		0	0	0		0	0	0			0	0	0
310	0	0	0		0	0	0		0	0	0			0	0	0
311	0	0	0		0	0	0		0	0	0			0	0	0
312	0	0	0		0	0	0		0	0	0			0	0	0
313	0	0	0		0	0	0		0	0	0			0	0	0
314	0	0	0		0	0	0		0	0	0			0	0	0
315	0	0	0		0	0	0		0	0	0			0	0	0
316	0	0	0		0	0	0		0	0	0			0	0	0
317	0	0	0		0	0	0		0	0	0			0	0	0
318	0	0	0		0	0	0		0	0	0			0	0	0
319	0	0	0		0	0	0		0	0	0			0	0	0
320	0	0	0		0	0	0		0	0	0			0	0	0
321	0	0	0		0	0	0		0	0	0			0	0	0
322	0	0	0		0	0	0		0	0	0			0	0	0
323	0	0	0		0	0	0		0	0	0			0	0	0
324	0	0	0		0	0	0		0	0	0			0	0	0
325	0	0	0		0	0	0		0	0	0			0	0	0
326	0	0	0		1	0	1		0	0	0			1	0	1
327	0	0	0		0	0	0		0	0	0			0	0	0
328	0	0	0		0	0	0		0	0	0			0	0	0
329	0	0	0		0	0	0		0	0	0			0	0	0
330	0	0	0		0	0	0		0	0	0			0	0	0
331	0	0	0		0	0	0		0	0	0			0	0	0
332	0	0	0		0	0	0		0	0	0			0	0	0
333	0	0	0		0	0	0		0	0	0			0	0	0
334	0	0	0		0	0	0		0	0	0			0	0	0
335	0	0	0		0	0	0		0	0	0			0	0	0
336	0	0	0		0	0	0		0	0	0			0	0	0
337	0	0	0		0	0	0		0	0	0			0	0	0
338	0	0	0		0	0	0		0	0	0			0	0	0
339	0	0	0		0	0	0		0	0	0			0	0	0
340	0	0	0		0	0	0		0	0	0			0	0	0
341	0	0	0		0	0	0		0	0	0			0	0	0
342	0	0	0		0	0	0		0	0	0			0	0	0
343	0	0	0		0	0	0		0	0	0			0	0	0
344	0	0	0		0	0	0		0	0	0			0	0	0
345	0	0	0		0	0	0		0	0	0			0	0	0
346	0	0	0		0	0	0		0	0	0			0	0	0
347	0	0	0		0	0	0		0	0	0			0	0	0
348	0	0	0		0	0	0		0	0	0			0	0	0
349	0	0	0		0	0	0		0	0	0			0	0	0
350	0	0	0		0	0	0		0	0	0			0	0	0
351	0	0	0		0	0	0		0	0	0			0	0	0
352	0	0	0		0	0	0		0	0	0			0	0	0
353	0	0	0		0	0	0		0	0	0			0	0	0
354	0	0	0		0	0	0		0	0	0			0	0	0
355	0	0	0		0	0	0		0	0	0			0	0	0
356	0	0	0		0	0	0		0	0	0			0	0	0
357	0	0	0		0	0	0		0	0	0			0	0	0
358	0	0	0		1	0	1		0	0	0			1	0	1
359	0	0	0		0	0	0		0	0	0			0	0	0
360	0	0	0		0	0	0		0	0	0			0	0	0
361	0	0	0		0	0	0		0	0	0			0	0	0
362	0	0	0		0	0	0		0	0	0			0	0	0
363	0	0	0		0	0	0		1	0	1			1	0	1
364	0	0	0		0	0	0		0	0	0			0	0	0
365	0	0	0		0	0	0		0	0	0			0	0	0
366	0	0	0		2	0	2		1	0	1			3	0	3
367	0	0	0		0	0	0		0	0	0			0	0	0
368	0	0	0		0	0	0		0	0	0			0	0	0
369	0	0	0		0	0	0		0	0	0			0	0	0
370	0	0	0		0	0	0		0	0	0			0	0	0
371	0	0	0		0	0	0		0	0	0			0	0	0
372	0	0	0		0	0	0		0	0	0			0	0	0
373	0	0	0		0	0	0		0	0	0			0	0	0
374	0	0	0		0	0	0		0	0	0			0	0	0
375	0	0	0		0	0	0		0	0	0			0	0	0
376	0	0	0		0	0	0		0	0	0			0	0	0
377	0	0	0		0	0	0		0	0	0			0	0	0
378	0	0	0		0	0	0		0	0	0			0	0	0
379	0	0	0		0	0	0		0	0	0			0	0	0
380	0	0	0		0	0	0		0	0	0			0	0	0
381	0	0	0		0	0	0		0	0	0			0	0	0
382	0	0	0		0	0	0		0	0	0			0	0	0
383	0	0	0		0	0	0		0	0	0			0	0	0
384	0	0	0		0	0	0		0	0	0			0	0	0
385	0	0	0		0	0	0		0	0	0			0	0	0
386	0	0	0		0	0	0		0	0	0			0	0	0
387	0	0	0		0	0	0		0	0	0			0	0	0
388	0	0	0		0	0	0		0	0	0			0	0	0
389	0	0	0		0	0	0		0	0	0			0	0	0
390	0	0	0		0	0	0		0	0	0			0	0	0
391	0	0	0		0	0	0		0	0	0			0	0	0
392	0	0	0		0	0	0		0	0	0			0	0	0
393	0	0	0		0	0	0		0	0	0			0	0	0
394	0	0	0		0	0	0		0	0	0			0	0	0
395	0	0	0		0	0	0		0	0	0			0	0	0
396	0	0	0		0	0	0		0	0	0			0	0	0
397	0	0	0		0	0	0		0	0	0			0	0	0
398	0	0	0		0	0	0		0	0	0			0	0	0
399	0	0	0		0	0	0		0	0	0			0	0	0
400	0	0	0		0	0	0		0	0	0			0	0	0
401	0	0	0		0	0	0		0	0	0			0	0	0
402	0	0	0		2	0	2		0	0	0			2	0	2
403	0	0	0		0	0	0		0	0	0			0	0	0
404	0	0	0		0	0	0		0	0	0			0	0	0
405	0	0	0		0	0	0		0	0	0			0	0	0
406	0	0	0		0	0	0		0	0	0			0	0	0
407	0	0	0		0	0	0		0	0	0			0	0	0
408	0	0	0		0	0	0		0	0	0			0	0	0
409	0	0	0		0	0	0		0	0	0			0	0	0
410	0	0	0		0	0	0		0	0	0			0	0	0
411	0	0	0		0	0	0		0	0	0			0	0	0
412	0	0	0		0	0	0		0	0	0			0	0	0
413	0	0	0		0	0	0		0	0	0			0	0	0
414	0	0	0		0	0	0		0	0	0			0	0	0
415	0	0	0		0	0	0		0	0	0			0	0	0
416	0	0	0		0	0	0		0	0	0			0	0	0
417	0	0	0		0	0	0		0	0	0			0	0	0
418	0	0	0		1	0	1		0	0	0			1	0	1
419	0	0	0		0	0	0		0	0	0			0	0	0
420	0	0	0		0	0	0		0	0	0			0	0	0
421	0	0	0		0	0	0		0	0	0			0	0	0
422	0	0	0		0	0	0		0	0	0			0	0	0
423	0	0	0		0	0	0		0	0	0			0	0	0
424	0	0	0		0	0	0		0	0	0			0	0	0
425	0	0	0		0	0	0		0	0	0			0	0	0
426	0	0	0		0	0	0		0	0	0			0	0	0
427	0	0	0		0	0	0		0	0	0			0	0	0
428	0	0	0		0	0	0		0	0	0			0	0	0
429	0	0	0		0	0	0		0	0	0			0	0	0
430	0	0	0		0	0	0		0	0	0			0	0	0
431	0	0	0		0	0	0		0	0	0			0	0	0
432	0	0	0		0	0	0		0	0	0			0	0	0
433	0	0	0		0	0	0		0	0	0			0	0	0
434	0	0	0		0	0	0		0	0	0			0	0	0
435	0	0	0		0	0	0		0	0	0			0	0	0
436	0	0	0		0	0	0		0	0	0			0	0	0
437	0	0	0		0	0	0		0	0	0			0	0	0
438	0	0	0		0	0	0		0	0	0			0	0	0
439	0	0	0		0	0	0		0	0	0			0	0	0
440	0	0	0		0	0	0		0	0	0			0	0	0
441	0	0	0		1	0	1		0	0	0			1	0	1
442	0	0	0		3	0	3		1	0	1			4	0	4
443	0	0	0		0	0	0		1	0	1			1	0	1
444	0	0	0		0	0	0		0	0	0			0	0	0
445	0	0	0		0	0	0		1	0	1			1	0	1
446	0	0	0		0	0	0		0	0	0			0	0	0
447	0	0	0		0	0	0		0	0	0			0	0	0
448	0	0	0		0	0	0		0	0	0			0	0	0
449	0	0	0		0	0	0		0	0	0			0	0	0
450	0	0	0		0	0	0		0	0	0			0	0	0
451	0	0	0		0	0	0		0	0	0			0	0	0
452	0	0	0		0	0	0		0	0	0			0	0	0
453	0	0	0		0	0	0		0	0	0			0	0	0
454	0	0	0		0	0	0		0	0	0			0	0	0
455	0	0	0		0	0	0		0	0	0			0	0	0
456	0	0	0		0	0	0		0	0	0			0	0	0
457	0	0	0		0	0	0		0	0	0			0	0	0
458	0	0	0		0	0	0		0	0	0			0	0	0
459	0	0	0		0	0	0		0	0	0			0	0	0
460	0	0	0		0	0	0		0	0	0			0	0	0
461	0	0	0		0	0	0		0	0	0			0	0	0
462	0	0	0		0	0	0		0	0	0			0	0	0
463	0	0	0		0	0	0		0	0	0			0	0	0
464	0	0	0		0	0	0		0	0	0			0	0	0
465	0	0	0		0	0	0		0	0	0			0	0	0
466	0	0	0		0	0	0		0	0	0			0	0	0
467	0	0	0		0	0	0		0	0	0			0	0	0
468	0	0	0		0	0	0		0	0	0			0	0	0
469	0	0	0		0	0	0		0	0	0			0	0	0
470	0	0	0		0	0	0		0	0	0			0	0	0
471	0	0	0		0	0	0		0	0	0			0	0	0
472	0	0	0		0	0	0		1	0	1			1	0	1
473	0	0	0		0	0	0		0	0	0			0	0	0
474	0	0	0		0	0	0		0	0	0			0	0	0
475	0	0	0		0	0	0		0	0	0			0	0	0
476	0	0	0		0	0	0		0	0	0			0	0	0
477	0	0	0		0	0	0		0	0	0			0	0	0
478	0	0	0		0	0	0		0	0	0			0	0	0
479	0	0	0		0	0	0		0	0	0			0	0	0
480	0	0	0		0	0	0		0	0	0			0	0	0
481	0	0	0		0	0	0		0	0	0			0	0	0
482	0	0	0		0	0	0		0	0	0			0	0	0
483	0	0	0		0	0	0		0	0	0			0	0	0
484	0	0	0		0	0	0		0	0	0			0	0	0
485	0	0	0		0	0	0		0	0	0			0	0	0
486	0	0	0		0	0	0		0	0	0			0	0	0
487	0	0	0		0	0	0		0	0	0			0	0	0
488	0	0	0		0	0	0		0	0	0			0	0	0
489	0	0	0		0	0	0		0	0	0			0	0	0
490	0	0	0		0	0	0		0	0	0			0	0	0
491	0	0	0		0	0	0		0	0	0			0	0	0
492	0	0	0		0	0	0		0	0	0			0	0	0
493	0	0	0		0	0	0		0	0	0			0	0	0
494	0	0	0		0	0	0		0	0	0			0	0	0
495	0	0	0		0	0	0		0	0	0			0	0	0
496	0	0	0		0	0	0		0	0	0			0	0	0
497	0	0	0		0	0	0		0	0	0			0	0	0
498	0	0	0		0	0	0		0	0	0			0	0	0
499	0	0	0		0	0	0		0	0	0			0	0	0
500	0	0	0		0	0	0		0	0	0			0	0	0
501	0	0	0		0	0	0		0	0	0			0	0	0
502	0	0	0		0	0	0		0	0	0			0	0	0
503	0	0	0		0	0	0		0	0	0			0	0	0
504	0	0	0		0	0	0		0	0	0			0	0	0
505	0	0	0		0	0	0		0	0	0			0	0	0
506	0	0	0		0	0	0		0	0	0			0	0	0
507	0	0	0		0	0	0		0	0	0			0	0	0
508	0	0	0		0	0	0		0	0	0			0	0	0
509	0	0	0		0	0	0		0	0	0			0	0	0
510	0	0	0		0	0	0		0	0	0			0	0	0
511	0	0	0		0	0	0		0	0	0			0	0	0
512	0	0	0		0	0	0		0	0	0			0	0	0
513	0	0	0		0	0	0		0	0	0			0	0	0
514	0	0	0		0	0	0		0	0	0			0	0	0
515	0	0	0		0	0	0		0	0	0			0	0	0
516	0	0	0		0	0	0		0	0	0			0	0	0
517	0	0	0		0	0	0		0	0	0			0	0	0
518	0	0	0		0	0	0		0	0	0			0	0	0
519	0	0	0		0	0	0		0	0	0			0	0	0
520	0	0	0		0	0	0		0	0	0			0	0	0
521	0	0	0		0	0	0		0	0	0			0	0	0
522	0	0	0		0	0	0		0	0	0			0	0	0
523	0	0	0		0	0	0		0	0	0			0	0	0
524	0	0	0		0	0	0		0	0	0			0	0	0
525	0	0	0		0	0	0		0	0	0			0	0	0
526	0	0	0		0	0	0		0	0	0			0	0	0
527	0	0	0		0	0	0		0	0	0			0	0	0
528	0	0	0		1	0	1		0	0	0			1	0	1
529	0	0	0		0	0	0		0	0	0			0	0	0
530	0	0	0		0	0	0		0	0	0			0	0	0
531	0	0	0		0	0	0		0	0	0			0	0	0
532	0	0	0		0	0	0		0	0	0			0	0	0
533	0	0	0		0	0	0		0	0	0			0	0	0
534	0	0	0		0	0	0		0	0	0			0	0	0
535	0	0	0		0	0	0		0	0	0			0	0	0
536	0	0	0		0	0	0		0	0	0			0	0	0
537	0	0	0		0	0	0		0	0	0			0	0	0
538	0	0	0		0	0	0		0	0	0			0	0	0
539	0	0	0		0	0	0		0	0	0			0	0	0
540	0	0	0		0	0	0		0	0	0			0	0	0
541	0	0	0		0	0	0		0	0	0			0	0	0
542	0	0	0		0	0	0		0	0	0			0	0	0
543	0	0	0		0	0	0		0	0	0			0	0	0
544	0	0	0		1	0	1		0	0	0			1	0	1
545	0	0	0		0	0	0		0	0	0			0	0	0
546	0	0	0		0	0	0		0	0	0			0	0	0
547	0	0	0		0	0	0		0	0	0			0	0	0
548	0	0	0		0	0	0		0	0	0			0	0	0
549	0	0	0		0	0	0		0	0	0			0	0	0
550	0	0	0		0	0	0		0	0	0			0	0	0
551	0	0	0		0	0	0		0	0	0			0	0	0
552	0	0	0		0	0	0		0	0	0			0	0	0
553	0	0	0		0	0	0		0	0	0			0	0	0
554	0	0	0		0	0	0		0	0	0			0	0	0
555	0	0	0		0	0	0		0	0	0			0	0	0
556	0	0	0		0	0	0		0	0	0			0	0	0
557	0	0	0		0	0	0		0	0	0			0	0	0
558	0	0	0		0	0	0		0	0	0			0	0	0
559	0	0	0		0	0	0		0	0	0			0	0	0
560	0	0	0		0	0	0		0	0	0			0	0	0
561	0	0	0		1	0	1		0	0	0			1	0	1
562	0	0	0		0	0	0		0	0	0			0	0	0
563	0	0	0		0	0	0		0	0	0			0	0	0
564	0	0	0		0	0	0		0	0	0			0	0	0
565	0	0	0		0	0	0		0	0	0			0	0	0
566	0	0	0		0	0	0		0	0	0			0	0	0
567	0	0	0		0	0	0		0	0	0			0	0	0
568	0	0	0		0	0	0		0	0	0			0	0	0
569	0	0	0		0	0	0		0	0	0			0	0	0
570	0	0	0		0	0	0		0	0	0			0	0	0
571	0	0	0		0	0	0		0	0	0			0	0	0
572	0	0	0		0	0	0		0	0	0			0	0	0
573	0	0	0		0	0	0		0	0	0			0	0	0
574	0	0	0		0	0	0		0	0	0			0	0	0
575	0	0	0		0	0	0		0	0	0			0	0	0
576	0	0	0		0	0	0		0	0	0			0	0	0
577	0	0	0		0	0	0		0	0	0			0	0	0
578	0	0	0		0	0	0		0	0	0			0	0	0
579	0	0	0		0	0	0		0	0	0			0	0	0
580	0	0	0		0	0	0		0	0	0			0	0	0
581	0	0	0		0	0	0		0	0	0			0	0	0
582	0	0	0		0	0	0		0	0	0			0	0	0
583	0	0	0		0	0	0		0	0	0			0	0	0
584	0	0	0		0	0	0		0	0	0			0	0	0
585	0	0	0		0	0	0		0	0	0			0	0	0
586	0	0	0		0	0	0		0	0	0			0	0	0
587	0	0	0		0	0	0		0	0	0			0	0	0
588	0	0	0		0	0	0		0	0	0			0	0	0
589	0	0	0		0	0	0		0	0	0			0	0	0
590	0	0	0		0	0	0		0	0	0			0	0	0
591	0	0	0		0	0	0		0	0	0			0	0	0
592	0	0	0		0	0	0		0	0	0			0	0	0
593	0	0	0		0	0	0		0	0	0			0	0	0
594	0	0	0		0	0	0		0	0	0			0	0	0
595	0	0	0		0	0	0		0	0	0			0	0	0
596	0	0	0		0	0	0		0	0	0			0	0	0
597	0	0	0		0	0	0		0	0	0			0	0	0
598	0	0	0		0	0	0		0	0	0			0	0	0
599	0	0	0		0	0	0		0	0	0			0	0	0
600	0	0	0		0	0	0		0	0	0			0	0	0
601	0	0	0		0	0	0		0	0	0			0	0	0
602	0	0	0		0	0	0		0	0	0			0	0	0
603	0	0	0		0	0	0		0	0	0			0	0	0
604	0	0	0		0	0	0		0	0	0			0	0	0
605	0	0	0		0	0	0		0	0	0			0	0	0
606	0	0	0		0	0	0		0	0	0			0	0	0
607	0	0	0		0	0	0		0	0	0			0	0	0
608	0	0	0		0	0	0		0	0	0			0	0	0
609	0	0	0		0	0	0		0	0	0			0	0	0
610	0	0	0		0	0	0		0	0	0			0	0	0
611	0	0	0		0	0	0		0	0	0			0	0	0
612	0	0	0		0	0	0		0	0	0			0	0	0
613	0	0	0		0	0	0		0	0	0			0	0	0
614	0	0	0		0	0	0		0	0	0			0	0	0
615	0	0	0		0	0	0		0	0	0			0	0	0
616	0	0	0		0	0	0		0	0	0			0	0	0
617	0	0	0		0	0	0		0	0	0			0	0	0
618	0	0	0		0	0	0		0	0	0			0	0	0
619	0	0	0		0	0	0		0	0	0			0	0	0
620	0	0	0		0	0	0		0	0	0			0	0	0
621	0	0	0		0	0	0		0	0	0			0	0	0
622	0	0	0		0	0	0		0	0	0			0	0	0
623	0	0	0		0	0	0		0	0	0			0	0	0
624	0	0	0		0	0	0		0	0	0			0	0	0
625	0	0	0		0	0	0		0	0	0			0	0	0
626	0	0	0		0	0	0		0	0	0			0	0	0
627	0	0	0		0	0	0		0	0	0			0	0	0
628	0	0	0		0	0	0		0	0	0			0	0	0
629	0	0	0		0	0	0		0	0	0			0	0	0
630	0	0	0		0	0	0		0	0	0			0	0	0
631	0	0	0		0	0	0		0	0	0			0	0	0
632	0	0	0		0	0	0		0	0	0			0	0	0
633	0	0	0		0	0	0		0	0	0			0	0	0
634	0	0	0		0	0	0		0	0	0			0	0	0
635	0	0	0		0	0	0		0	0	0			0	0	0
636	0	0	0		0	0	0		0	0	0			0	0	0
637	0	0	0		0	0	0		0	0	0			0	0	0
638	0	0	0		0	0	0		0	0	0			0	0	0
639	0	0	0		0	0	0		0	0	0			0	0	0
640	0	0	0		0	0	0		0	0	0			0	0	0
641	0	0	0		0	0	0		0	0	0			0	0	0
642	0	0	0		0	0	0		0	0	0			0	0	0
643	0	0	0		0	0	0		0	0	0			0	0	0
644	0	0	0		0	0	0		0	0	0			0	0	0
645	0	0	0		0	0	0		0	0	0			0	0	0
646	0	0	0		0	0	0		0	0	0			0	0	0
647	0	0	0		0	0	0		0	0	0			0	0	0
648	0	0	0		0	0	0		0	0	0			0	0	0
649	0	0	0		0	0	0		0	0	0			0	0	0
650	0	0	0		0	0	0		0	0	0			0	0	0
651	0	0	0		0	0	0		0	0	0			0	0	0
652	0	0	0		0	0	0		0	0	0			0	0	0
653	0	0	0		0	0	0		0	0	0			0	0	0
654	0	0	0		0	0	0		0	0	0			0	0	0
655	0	0	0		0	0	0		0	0	0			0	0	0
656	0	0	0		0	0	0		0	0	0			0	0	0
657	0	0	0		0	0	0		0	0	0			0	0	0
658	0	0	0		0	0	0		0	0	0			0	0	0
659	0	0	0		0	0	0		0	0	0			0	0	0
660	0	0	0		0	0	0		0	0	0			0	0	0
661	0	0	0		0	0	0		0	0	0			0	0	0
662	0	0	0		0	0	0		0	0	0			0	0	0
663	0	0	0		0	0	0		0	0	0			0	0	0
664	0	0	0		0	0	0		0	0	0			0	0	0
665	0	0	0		0	0	0		0	0	0			0	0	0
666	0	0	0		0	0	0		0	0	0			0	0	0
667	0	0	0		0	0	0		0	0	0			0	0	0
668	0	0	0		0	0	0		0	0	0			0	0	0
669	0	0	0		0	0	0		0	0	0			0	0	0
670	0	0	0		0	0	0		0	0	0			0	0	0
671	0	0	0		0	0	0		0	0	0			0	0	0
672	0	0	0		0	0	0		0	0	0			0	0	0
673	0	0	0		0	0	0		0	0	0			0	0	0
674	0	0	0		0	0	0		0	0	0			0	0	0
675	0	0	0		0	0	0		0	0	0			0	0	0
676	0	0	0		0	0	0		0	0	0			0	0	0
677	0	0	0		0	0	0		0	0	0			0	0	0
678	0	0	0		0	0	0		0	0	0			0	0	0
679	0	0	0		0	0	0		0	0	0			0	0	0
680	0	0	0		0	0	0		0	0	0			0	0	0
681	0	0	0		0	0	0		0	0	0			0	0	0
682	0	0	0		0	0	0		0	0	0			0	0	0
683	0	0	0		0	0	0		0	0	0			0	0	0
684	0	0	0		0	0	0		0	0	0			0	0	0
685	0	0	0		0	0	0		0	0	0			0	0	0
686	0	0	0		0	0	0		0	0	0			0	0	0
687	0	0	0		0	0	0		0	0	0			0	0	0
688	0	0	0		0	0	0		0	0	0			0	0	0
689	0	0	0		0	0	0		0	0	0			0	0	0
690	0	0	0		0	0	0		0	0	0			0	0	0
691	0	0	0		0	0	0		0	0	0			0	0	0
692	0	0	0		0	0	0		0	0	0			0	0	0
693	0	0	0		0	0	0		0	0	0			0	0	0
694	0	0	0		0	0	0		0	0	0			0	0	0
695	0	0	0		0	0	0		0	0	0			0	0	0
696	0	0	0		0	0	0		0	0	0			0	0	0
697	0	0	0		0	0	0		1	0	1			1	0	1
698	0	0	0		0	0	0		0	0	0			0	0	0
699	0	0	0		0	0	0		0	0	0			0	0	0
700	1	0	1		1	0	1		0	0	0			2	0	2
701	0	0	0		0	0	0		0	0	0			0	0	0
702	0	0	0		0	0	0		0	0	0			0	0	0
703	0	0	0		0	0	0		0	0	0			0	0	0
704	0	0	0		0	0	0		0	0	0			0	0	0
705	0	0	0		0	0	0		0	0	0			0	0	0
706	0	0	0		0	0	0		0	0	0			0	0	0
707	0	0	0		0	0	0		0	0	0			0	0	0
708	0	0	0		0	0	0		0	0	0			0	0	0
709	0	0	0		0	0	0		1	0	1			1	0	1
710	0	0	0		0	0	0		0	0	0			0	0	0
711	0	0	0		0	0	0		0	0	0			0	0	0
712	0	0	0		0	0	0		0	0	0			0	0	0
713	0	0	0		0	0	0		0	0	0			0	0	0
714	0	0	0		0	0	0		0	0	0			0	0	0
715	0	0	0		0	0	0		0	0	0			0	0	0
716	0	0	0		0	0	0		0	0	0			0	0	0
717	0	0	0		0	0	0		0	0	0			0	0	0
718	0	0	0		0	0	0		0	0	0			0	0	0
719	0	0	0		0	0	0		0	0	0			0	0	0
720	0	0	0		0	0	0		0	0	0			0	0	0
721	0	0	0		0	0	0		0	0	0			0	0	0
722	0	0	0		0	0	0		0	0	0			0	0	0
723	0	0	0		0	0	0		0	0	0			0	0	0
724	0	0	0		0	0	0		0	0	0			0	0	0
725	0	0	0		0	0	0		0	0	0			0	0	0
726	0	0	0		0	0	0		0	0	0			0	0	0
727	0	0	0		0	0	0		0	0	0			0	0	0
728	0	0	0		0	0	0		0	0	0			0	0	0
729	0	0	0		0	0	0		0	0	0			0	0	0
730	0	0	0		0	0	0		0	0	0			0	0	0
731	0	0	0		0	0	0		0	0	0			0	0	0
732	0	0	0		0	0	0		0	0	0			0	0	0
733	0	0	0		0	0	0		0	0	0			0	0	0
734	0	0	0		0	0	0		0	0	0			0	0	0
735	0	0	0		0	0	0		0	0	0			0	0	0
736	0	0	0		0	0	0		0	0	0			0	0	0
737	0	0	0		0	0	0		0	0	0			0	0	0
738	0	0	0		0	0	0		0	0	0			0	0	0
739	0	0	0		0	0	0		0	0	0			0	0	0
740	0	0	0		0	0	0		1	0	1			1	0	1
741	0	0	0		0	0	0		0	0	0			0	0	0
742	1	0	1		0	0	0		0	0	0			1	0	1
743	0	0	0		0	0	0		0	0	0			0	0	0
744	0	0	0		0	0	0		0	0	0			0	0	0
745	0	0	0		0	0	0		0	0	0			0	0	0
746	0	0	0		0	0	0		0	0	0			0	0	0
747	0	0	0		0	0	0		0	0	0			0	0	0
748	0	0	0		0	0	0		0	0	0			0	0	0
749	0	0	0		0	0	0		0	0	0			0	0	0
750	0	0	0		0	0	0		0	0	0			0	0	0
751	0	0	0		0	0	0		0	0	0			0	0	0
752	0	0	0		0	0	0		0	0	0			0	0	0
753	0	0	0		0	0	0		0	0	0			0	0	0
754	0	0	0		0	0	0		0	0	0			0	0	0
755	0	0	0		1	0	1		0	0	0			1	0	1
756	0	0	0		0	0	0		0	0	0			0	0	0
757	0	0	0		0	0	0		0	0	0			0	0	0
758	0	0	0		0	0	0		0	0	0			0	0	0
759	0	0	0		0	0	0		0	0	0			0	0	0
760	0	0	0		0	0	0		0	0	0			0	0	0
761	0	0	0		0	0	0		0	0	0			0	0	0
762	0	0	0		0	0	0		0	0	0			0	0	0
763	0	0	0		0	0	0		0	0	0			0	0	0
764	0	0	0		0	0	0		0	0	0			0	0	0
765	0	0	0		0	0	0		0	0	0			0	0	0
766	0	0	0		0	0	0		0	0	0			0	0	0
767	0	0	0		0	0	0		0	0	0			0	0	0
768	0	0	0		0	0	0		0	0	0			0	0	0
769	0	0	0		0	0	0		0	0	0			0	0	0
770	0	0	0		0	0	0		0	0	0			0	0	0
771	0	0	0		0	0	0		0	0	0			0	0	0
772	0	0	0		0	0	0		0	0	0			0	0	0
773	0	0	0		0	0	0		0	0	0			0	0	0
774	0	0	0		0	0	0		0	0	0			0	0	0
775	0	0	0		0	0	0		0	0	0			0	0	0
776	0	0	0		0	0	0		0	0	0			0	0	0
777	0	0	0		0	0	0		0	0	0			0	0	0
778	0	0	0		0	0	0		0	0	0			0	0	0
779	0	0	0		0	0	0		0	0	0			0	0	0
780	0	0	0		0	0	0		0	0	0			0	0	0
781	0	0	0		0	0	0		0	0	0			0	0	0
782	0	0	0		0	0	0		1	0	1			1	0	1
783	0	0	0		0	0	0		0	0	0			0	0	0
784	0	0	0		0	0	0		0	0	0			0	0	0
785	0	0	0		0	0	0		0	0	0			0	0	0
786	0	0	0		0	0	0		0	0	0			0	0	0
787	0	0	0		0	0	0		0	0	0			0	0	0
788	0	0	0		0	0	0		0	0	0			0	0	0
789	0	0	0		0	0	0		0	0	0			0	0	0
790	0	0	0		0	0	0		0	0	0			0	0	0
791	0	0	0		0	0	0		1	0	1			1	0	1
792	0	0	0		0	0	0		0	0	0			0	0	0
793	0	0	0		0	0	0		0	0	0			0	0	0
794	0	0	0		0	0	0		0	0	0			0	0	0
795	0	0	0		0	0	0		0	0	0			0	0	0
796	0	0	0		0	0	0		0	0	0			0	0	0
797	0	0	0		0	0	0		0	0	0			0	0	0
798	0	0	0		0	0	0		0	0	0			0	0	0
799	0	0	0		0	0	0		0	0	0			0	0	0
800	0	0	0		0	0	0		0	0	0			0	0	0
801	0	0	0		0	0	0		0	0	0			0	0	0
802	0	0	0		0	0	0		0	0	0			0	0	0
803	0	0	0		0	0	0		0	0	0			0	0	0
804	0	0	0		0	0	0		0	0	0			0	0	0
805	0	0	0		0	0	0		0	0	0			0	0	0
806	0	0	0		0	0	0		0	0	0			0	0	0
807	0	0	0		0	0	0		0	0	0			0	0	0
808	0	0	0		0	0	0		1	0	1			1	0	1
809	0	0	0		0	0	0		0	0	0			0	0	0
810	0	0	0		0	0	0		0	0	0			0	0	0
811	0	0	0		0	0	0		0	0	0			0	0	0
812	0	0	0		0	0	0		0	0	0			0	0	0
813	0	0	0		0	0	0		0	0	0			0	0	0
814	0	0	0		0	0	0		0	0	0			0	0	0
815	0	0	0		0	0	0		0	0	0			0	0	0
816	0	0	0		0	0	0		0	0	0			0	0	0
817	0	0	0		0	0	0		0	0	0			0	0	0
818	0	0	0		0	0	0		0	0	0			0	0	0
819	0	0	0		0	0	0		0	0	0			0	0	0
820	0	0	0		0	0	0		0	0	0			0	0	0
821	0	0	0		0	0	0		0	0	0			0	0	0
822	0	0	0		0	0	0		0	0	0			0	0	0
823	0	0	0		0	0	0		0	0	0			0	0	0
824	0	0	0		0	0	0		0	0	0			0	0	0
825	0	0	0		0	0	0		0	0	0			0	0	0
826	0	0	0		0	0	0		0	0	0			0	0	0
827	0	0	0		0	0	0		0	0	0			0	0	0
828	0	0	0		0	0	0		0	0	0			0	0	0
829	0	0	0		0	0	0		0	0	0			0	0	0
830	0	0	0		0	0	0		0	0	0			0	0	0
831	0	0	0		0	0	0		0	0	0			0	0	0
832	0	0	0		0	0	0		0	0	0			0	0	0
833	0	0	0		0	0	0		0	0	0			0	0	0
834	0	0	0		0	0	0		0	0	0			0	0	0
835	0	0	0		0	0	0		0	0	0			0	0	0
836	0	0	0		0	0	0		0	0	0			0	0	0
837	0	0	0		0	0	0		0	0	0			0	0	0
838	0	0	0		0	0	0		0	0	0			0	0	0
839	0	0	0		0	0	0		0	0	0			0	0	0
840	0	0	0		0	0	0		0	0	0			0	0	0
841	0	0	0		0	0	0		0	0	0			0	0	0
842	0	0	0		0	0	0		0	0	0			0	0	0
843	0	0	0		0	0	0		0	0	0			0	0	0
844	0	0	0		0	0	0		0	0	0			0	0	0
845	0	0	0		0	0	0		0	0	0			0	0	0
846	0	0	0		0	0	0		0	0	0			0	0	0
847	0	0	0		0	0	0		0	0	0			0	0	0
848	0	0	0		0	0	0		0	0	0			0	0	0
849	0	0	0		0	0	0		0	0	0			0	0	0
850	0	0	0		0	0	0		0	0	0			0	0	0
851	1	0	1		0	0	0		1	0	1			2	0	2
852	0	0	0		0	0	0		0	0	0			0	0	0
853	0	0	0		0	0	0		0	0	0			0	0	0
854	0	0	0		0	0	0		0	0	0			0	0	0
855	0	0	0		0	0	0		0	0	0			0	0	0
856	0	0	0		0	0	0		0	0	0			0	0	0
857	0	0	0		0	0	0		0	0	0			0	0	0
858	0	0	0		0	0	0		0	0	0			0	0	0
859	0	0	0		0	0	0		0	0	0			0	0	0
860	0	0	0		0	0	0		0	0	0			0	0	0
861	0	0	0		0	0	0		0	0	0			0	0	0
862	0	0	0		0	0	0		0	0	0			0	0	0
863	0	0	0		0	0	0		0	0	0			0	0	0
864	0	0	0		0	0	0		0	0	0			0	0	0
865	0	0	0		0	0	0		0	0	0			0	0	0
866	0	0	0		0	0	0		0	0	0			0	0	0
867	1	0	1		0	0	0		0	0	0			1	0	1
868	0	0	0		0	0	0		0	0	0			0	0	0
869	0	0	0		0	0	0		0	0	0			0	0	0
870	0	0	0		0	0	0		0	0	0			0	0	0
871	0	0	0		0	0	0		1	0	1			1	0	1
872	0	0	0		0	0	0		0	0	0			0	0	0
873	0	0	0		0	0	0		0	0	0			0	0	0
874	0	0	0		0	0	0		0	0	0			0	0	0
875	0	0	0		0	0	0		0	0	0			0	0	0
876	0	0	0		0	0	0		0	0	0			0	0	0
877	0	0	0		0	0	0		0	0	0			0	0	0
878	0	0	0		0	0	0		0	0	0			0	0	0
879	0	0	0		0	0	0		0	0	0			0	0	0
880	0	0	0		0	0	0		0	0	0			0	0	0
881	0	0	0		0	0	0		0	0	0			0	0	0
882	0	0	0		0	0	0		0	0	0			0	0	0
883	0	0	0		0	0	0		0	0	0			0	0	0
884	1	0	1		0	0	0		0	0	0			1	0	1
885	0	0	0		0	0	0		0	0	0			0	0	0
886	0	0	0		0	0	0		0	0	0			0	0	0
887	0	0	0		0	0	0		0	0	0			0	0	0
888	0	0	0		0	0	0		0	0	0			0	0	0
889	0	0	0		0	0	0		0	0	0			0	0	0
890	0	0	0		0	0	0		0	0	0			0	0	0
891	0	0	0		0	0	0		0	0	0			0	0	0
892	0	0	0		0	0	0		0	0	0			0	0	0
893	0	0	0		0	0	0		0	0	0			0	0	0
894	0	0	0		0	0	0		0	0	0			0	0	0
895	0	0	0		0	0	0		0	0	0			0	0	0
896	0	0	0		0	0	0		0	0	0			0	0	0
897	0	0	0		0	0	0		0	0	0			0	0	0
898	0	0	0		0	0	0		0	0	0			0	0	0
899	0	0	0		0	0	0		0	0	0			0	0	0
900	0	0	0		0	0	0		0	0	0			0	0	0
901	0	0	0		0	0	0		0	0	0			0	0	0
902	0	0	0		0	0	0		0	0	0			0	0	0
903	0	0	0		0	0	0		0	0	0			0	0	0
904	0	0	0		0	0	0		0	0	0			0	0	0
905	0	0	0		0	0	0		0	0	0			0	0	0
906	0	0	0		0	0	0		0	0	0			0	0	0
907	0	0	0		0	0	0		0	0	0			0	0	0
908	0	0	0		0	0	0		0	0	0			0	0	0
909	0	0	0		0	0	0		0	0	0			0	0	0
910	0	0	0		0	0	0		0	0	0			0	0	0
911	0	0	0		0	0	0		0	0	0			0	0	0
912	0	0	0		0	0	0		0	0	0			0	0	0
913	0	0	0		0	0	0		0	0	0			0	0	0
914	0	0	0		0	0	0		0	0	0			0	0	0
915	0	0	0		0	0	0		1	0	1			1	0	1
916	1	0	1		0	0	0		0	0	0			1	0	1
917	0	0	0		0	0	0		0	0	0			0	0	0
918	0	0	0		0	0	0		0	0	0			0	0	0
919	0	0	0		0	0	0		0	0	0			0	0	0
920	2	0	2		0	0	0		0	0	0			2	0	2
921	0	0	0		0	0	0		0	0	0			0	0	0
922	0	0	0		0	0	0		0	0	0			0	0	0
923	0	0	0		0	0	0		0	0	0			0	0	0
924	0	0	0		0	0	0		0	0	0			0	0	0
925	0	0	0		0	0	0		0	0	0			0	0	0
926	0	0	0		0	0	0		0	0	0			0	0	0
927	0	0	0		0	0	0		0	0	0			0	0	0
928	0	0	0		0	0	0		0	0	0			0	0	0
929	0	0	0		0	0	0		0	0	0			0	0	0
930	0	0	0		1	0	1		0	0	0			1	0	1
931	0	0	0		0	0	0		0	0	0			0	0	0
932	1	0	1		0	0	0		0	0	0			1	0	1
933	0	0	0		0	0	0		0	0	0			0	0	0
934	0	0	0		0	0	0		0	0	0			0	0	0
935	0	0	0		0	0	0		0	0	0			0	0	0
936	0	0	0		0	0	0		0	0	0			0	0	0
937	0	0	0		0	0	0		0	0	0			0	0	0
938	0	0	0		0	0	0		0	0	0			0	0	0
939	0	0	0		0	0	0		0	0	0			0	0	0
940	0	0	0		0	0	0		0	0	0			0	0	0
941	0	0	0		0	0	0		0	0	0			0	0	0
942	0	0	0		0	0	0		0	0	0			0	0	0
943	0	0	0		0	0	0		0	0	0			0	0	0
944	0	0	0		0	0	0		0	0	0			0	0	0
945	0	0	0		0	0	0		0	0	0			0	0	0
946	0	0	0		0	0	0		0	0	0			0	0	0
947	0	0	0		0	0	0		0	0	0			0	0	0
948	0	0	0		1	0	1		0	0	0			1	0	1
949	0	0	0		0	0	0		0	0	0			0	0	0
950	0	0	0		0	0	0		0	0	0			0	0	0
951	0	0	0		0	0	0		0	0	0			0	0	0
952	0	0	0		0	0	0		0	0	0			0	0	0
953	0	0	0		0	0	0		1	0	1			1	0	1
954	1	0	1		0	0	0		0	0	0			1	0	1
955	0	0	0		0	0	0		0	0	0			0	0	0
956	0	0	0		0	0	0		0	0	0			0	0	0
957	0	0	0		0	0	0		0	0	0			0	0	0
958	0	0	0		0	0	0		0	0	0			0	0	0
959	0	0	0		0	0	0		0	0	0			0	0	0
960	0	0	0		0	0	0		0	0	0			0	0	0
961	0	0	0		0	0	0		0	0	0			0	0	0
962	0	0	0		0	0	0		0	0	0			0	0	0
963	0	0	0		0	0	0		0	0	0			0	0	0
964	2	0	2		0	0	0		0	0	0			2	0	2
965	0	0	0		0	0	0		0	0	0			0	0	0
966	0	0	0		0	0	0		0	0	0			0	0	0
967	0	0	0		0	0	0		0	0	0			0	0	0
968	0	0	0		0	0	0		0	0	0			0	0	0
969	0	0	0		0	0	0		0	0	0			0	0	0
970	0	0	0		0	0	0		0	0	0			0	0	0
971	0	0	0		0	0	0		0	0	0			0	0	0
972	0	0	0		0	0	0		0	0	0			0	0	0
973	0	0	0		0	0	0		0	0	0			0	0	0
974	0	0	0		0	0	0		0	0	0			0	0	0
975	0	0	0		0	0	0		0	0	0			0	0	0
976	0	0	0		0	0	0		0	0	0			0	0	0
977	0	0	0		0	0	0		0	0	0			0	0	0
978	0	0	0		0	0	0		0	0	0			0	0	0
979	0	0	0		0	0	0		0	0	0			0	0	0
980	0	0	0		0	0	0		0	0	0			0	0	0
981	0	0	0		0	0	0		0	0	0			0	0	0
982	0	0	0		0	0	0		0	0	0			0	0	0
983	0	0	0		0	0	0		0	0	0			0	0	0
984	0	0	0		0	0	0		0	0	0			0	0	0
985	0	0	0		0	0	0		0	0	0			0	0	0
986	0	0	0		0	0	0		0	0	0			0	0	0
987	0	0	0		0	0	0		0	0	0			0	0	0
988	0	0	0		0	0	0		0	0	0			0	0	0
989	0	0	0		0	0	0		0	0	0			0	0	0
990	0	0	0		0	0	0		0	0	0			0	0	0
991	0	0	0		0	0	0		0	0	0			0	0	0
992	0	0	0		1	0	1		0	0	0			1	0	1
993	0	0	0		0	0	0		0	0	0			0	0	0
994	0	0	0		0	0	0		0	0	0			0	0	0
995	0	0	0		0	0	0		0	0	0			0	0	0
996	0	0	0		0	0	0		0	0	0			0	0	0
997	0	0	0		0	0	0		0	0	0			0	0	0
998	0	0	0		0	0	0		0	0	0			0	0	0
999	0	0	0		0	0	0		0	0	0			0	0	0
1000	0	0	0		0	0	0		0	0	0			0	0	0
1001	0	0	0		0	0	0		0	0	0			0	0	0
1002	1	0	1		0	0	0		0	0	0			1	0	1
1003	0	0	0		0	0	0		0	0	0			0	0	0
1004	0	0	0		1	0	1		0	0	0			1	0	1
1005	0	0	0		0	0	0		0	0	0			0	0	0
1006	0	0	0		0	0	0		0	0	0			0	0	0
1007	0	0	0		0	0	0		0	0	0			0	0	0
1008	0	0	0		0	0	0		0	0	0			0	0	0
1009	0	0	0		0	0	0		0	0	0			0	0	0
1010	0	0	0		0	0	0		0	0	0			0	0	0
1011	0	0	0		0	0	0		0	0	0			0	0	0
1012	0	0	0		0	0	0		0	0	0			0	0	0
1013	0	0	0		0	0	0		0	0	0			0	0	0
1014	0	0	0		0	0	0		0	0	0			0	0	0
1015	0	0	0		0	0	0		0	0	0			0	0	0
1016	0	0	0		0	0	0		0	0	0			0	0	0
1017	0	0	0		0	0	0		0	0	0			0	0	0
1018	0	0	0		0	0	0		0	0	0			0	0	0
1019	0	0	0		0	0	0		0	0	0			0	0	0
1020	0	0	0		0	0	0		0	0	0			0	0	0
1021	0	0	0		0	0	0		0	0	0			0	0	0
1022	0	0	0		0	0	0		0	0	0			0	0	0
1023	0	0	0		0	0	0		0	0	0			0	0	0
1024	0	0	0		0	0	0		0	0	0			0	0	0
1025	0	0	0		0	0	0		0	0	0			0	0	0
1026	0	0	0		0	0	0		0	0	0			0	0	0
1027	0	0	0		0	0	0		0	0	0			0	0	0
1028	0	0	0		0	0	0		0	0	0			0	0	0
1029	0	0	0		0	0	0		0	0	0			0	0	0
1030	0	0	0		0	0	0		0	0	0			0	0	0
1031	0	0	0		0	0	0		0	0	0			0	0	0
1032	0	0	0		0	0	0		0	0	0			0	0	0
1033	0	0	0		0	0	0		0	0	0			0	0	0
1034	0	0	0		0	0	0		0	0	0			0	0	0
1035	0	0	0		0	0	0		0	0	0			0	0	0
1036	0	0	0		0	0	0		0	0	0			0	0	0
1037	0	0	0		0	0	0		0	0	0			0	0	0
1038	0	0	0		0	0	0		0	0	0			0	0	0
1039	0	0	0		0	0	0		0	0	0			0	0	0
1040	0	0	0		0	0	0		0	0	0			0	0	0
1041	0	0	0		0	0	0		0	0	0			0	0	0
1042	0	0	0		0	0	0		0	0	0			0	0	0
1043	0	0	0		0	0	0		0	0	0			0	0	0
1044	0	0	0		0	0	0		0	0	0			0	0	0
1045	0	0	0		0	0	0		0	0	0			0	0	0
1046	0	0	0		0	0	0		0	0	0			0	0	0
1047	0	0	0		0	0	0		0	0	0			0	0	0
1048	0	0	0		0	0	0		0	0	0			0	0	0
1049	0	0	0		0	0	0		0	0	0			0	0	0
1050	0	0	0		0	0	0		0	0	0			0	0	0
1051	0	0	0		0	0	0		0	0	0			0	0	0
1052	0	0	0		0	0	0		0	0	0			0	0	0
1053	0	0	0		0	0	0		0	0	0			0	0	0
1054	0	0	0		0	0	0		0	0	0			0	0	0
1055	0	0	0		0	0	0		1	0	1			1	0	1
1056	0	0	0		2	0	2		0	0	0			2	0	2
1057	0	0	0		0	0	0		0	0	0			0	0	0
1058	0	0	0		0	0	0		0	0	0			0	0	0
1059	0	0	0		0	0	0		0	0	0			0	0	0
1060	0	0	0		0	0	0		0	0	0			0	0	0
1061	0	0	0		0	0	0		0	0	0			0	0	0
1062	0	0	0		0	0	0		0	0	0			0	0	0
1063	0	0	0		0	0	0		0	0	0			0	0	0
1064	0	0	0		0	0	0		0	0	0			0	0	0
1065	0	0	0		0	0	0		0	0	0			0	0	0
1066	0	0	0		0	0	0		0	0	0			0	0	0
1067	0	0	0		0	0	0		0	0	0			0	0	0
1068	0	0	0		0	0	0		0	0	0			0	0	0
1069	0	0	0		0	0	0		0	0	0			0	0	0
1070	0	0	0		0	0	0		0	0	0			0	0	0
1071	0	0	0		0	0	0		0	0	0			0	0	0
1072	0	0	0		1	0	1		0	0	0			1	0	1
1073	0	0	0		0	0	0		0	0	0			0	0	0
1074	0	0	0		0	0	0		0	0	0			0	0	0
1075	0	0	0		0	0	0		0	0	0			0	0	0
1076	0	0	0		0	0	0		0	0	0			0	0	0
1077	0	0	0		0	0	0		0	0	0			0	0	0
1078	0	0	0		0	0	0		0	0	0			0	0	0
1079	0	0	0		0	0	0		0	0	0			0	0	0
1080	0	0	0		0	0	0		0	0	0			0	0	0
1081	0	0	0		0	0	0		0	0	0			0	0	0
1082	0	0	0		0	0	0		0	0	0			0	0	0
1083	0	0	0		0	0	0		0	0	0			0	0	0
1084	0	0	0		0	0	0		1	0	1			1	0	1
1085	0	0	0		0	0	0		0	0	0			0	0	0
1086	0	0	0		0	0	0		0	0	0			0	0	0
1087	0	0	0		0	0	0		0	0	0			0	0	0
1088	0	0	0		0	0	0		0	0	0			0	0	0
1089	0	0	0		0	0	0		0	0	0			0	0	0
1090	1	0	1		0	0	0		0	0	0			1	0	1
1091	0	0	0		0	0	0		0	0	0			0	0	0
1092	1	0	1		0	0	0		0	0	0			1	0	1
1093	0	0	0		0	0	0		0	0	0			0	0	0
1094	0	0	0		0	0	0		0	0	0			0	0	0
1095	0	0	0		0	0	0		0	0	0			0	0	0
1096	0	0	0		0	0	0		0	0	0			0	0	0
1097	0	0	0		0	0	0		0	0	0			0	0	0
1098	0	0	0		0	0	0		0	0	0			0	0	0
1099	0	0	0		0	0	0		0	0	0			0	0	0
1100	0	0	0		0	0	0		0	0	0			0	0	0
1101	0	0	0		0	0	0		0	0	0			0	0	0
1102	0	0	0		0	0	0		0	0	0			0	0	0
1103	0	0	0		0	0	0		0	0	0			0	0	0
1104	0	0	0		0	0	0		0	0	0			0	0	0
1105	0	0	0		0	0	0		0	0	0			0	0	0
1106	0	0	0		0	0	0		0	0	0			0	0	0
1107	1	0	1		0	0	0		0	0	0			1	0	1
1108	0	0	0		1	0	1		0	0	0			1	0	1
1109	0	0	0		1	0	1		0	0	0			1	0	1
1110	0	0	0		0	0	0		0	0	0			0	0	0
1111	0	0	0		0	0	0		0	0	0			0	0	0
1112	0	0	0		0	0	0		0	0	0			0	0	0
1113	0	0	0		0	0	0		0	0	0			0	0	0
1114	1	0	1		0	0	0		0	0	0			1	0	1
1115	0	0	0		0	0	0		0	0	0			0	0	0
1116	0	0	0		0	0	0		0	0	0			0	0	0
1117	0	0	0		0	0	0		0	0	0			0	0	0
1118	0	0	0		0	0	0		0	0	0			0	0	0
1119	0	0	0		0	0	0		0	0	0			0	0	0
1120	0	0	0		0	0	0		0	0	0			0	0	0
1121	0	0	0		0	0	0		0	0	0			0	0	0
1122	0	0	0		0	0	0		0	0	0			0	0	0
1123	0	0	0		0	0	0		0	0	0			0	0	0
1124	0	0	0		0	0	0		0	0	0			0	0	0
1125	0	0	0		0	0	0		0	0	0			0	0	0
1126	0	0	0		0	0	0		0	0	0			0	0	0
1127	0	0	0		0	0	0		0	0	0			0	0	0
1128	0	0	0		1	0	1		0	0	0			1	0	1
1129	0	0	0		0	0	0		0	0	0			0	0	0
1130	0	0	0		0	0	0		0	0	0			0	0	0
1131	0	0	0		0	0	0		1	0	1			1	0	1
1132	0	0	0		1	0	1		0	0	0			1	0	1
1133	0	0	0		0	0	0		0	0	0			0	0	0
1134	0	0	0		0	0	0		0	0	0			0	0	0
1135	0	0	0		0	0	0		0	0	0			0	0	0
1136	0	0	0		0	0	0		1	0	1			1	0	1
1137	0	0	0		0	0	0		0	0	0			0	0	0
1138	0	0	0		0	0	0		0	0	0			0	0	0
1139	0	0	0		0	0	0		0	0	0			0	0	0
1140	0	0	0		0	0	0		0	0	0			0	0	0
1141	1	0	1		1	0	1		0	0	0			2	0	2
1142	0	0	0		1	0	1		0	0	0			1	0	1
1143	0	0	0		0	0	0		0	0	0			0	0	0
1144	0	0	0		1	0	1		0	0	0			1	0	1
1145	0	0	0		0	0	0		0	0	0			0	0	0
1146	0	0	0		0	0	0		0	0	0			0	0	0
1147	0	0	0		0	0	0		0	0	0			0	0	0
1148	0	0	0		0	0	0		0	0	0			0	0	0
1149	0	0	0		0	0	0		0	0	0			0	0	0
1150	0	0	0		1	0	1		0	0	0			1	0	1
1151	0	0	0		0	0	0		1	0	1			1	0	1
1152	0	0	0		0	0	0		0	0	0			0	0	0
1153	0	0	0		0	0	0		0	0	0			0	0	0
1154	0	0	0		0	0	0		0	0	0			0	0	0
1155	0	0	0		0	0	0		0	0	0			0	0	0
1156	0	0	0		0	0	0		0	0	0			0	0	0
1157	0	0	0		0	0	0		0	0	0			0	0	0
1158	0	0	0		0	0	0		0	0	0			0	0	0
1159	0	0	0		0	0	0		0	0	0			0	0	0
1160	0	0	0		0	0	0		0	0	0			0	0	0
1161	0	0	0		0	0	0		0	0	0			0	0	0
1162	0	0	0		0	0	0		0	0	0			0	0	0
1163	0	0	0		0	0	0		0	0	0			0	0	0
1164	0	0	0		0	0	0		0	0	0			0	0	0
1165	0	0	0		0	0	0		0	0	0			0	0	0
1166	0	0	0		0	0	0		0	0	0			0	0	0
1167	0	0	0		0	0	0		0	0	0			0	0	0
1168	0	0	0		0	0	0		0	0	0			0	0	0
1169	0	0	0		0	0	0		0	0	0			0	0	0
1170	0	0	0		0	0	0		0	0	0			0	0	0
1171	0	0	0		0	0	0		0	0	0			0	0	0
1172	0	0	0		0	0	0		0	0	0			0	0	0
1173	0	0	0		0	0	0		1	0	1			1	0	1
1174	0	0	0		0	0	0		0	0	0			0	0	0
1175	0	0	0		0	0	0		0	0	0			0	0	0
1176	0	0	0		0	0	0		0	0	0			0	0	0
1177	0	0	0		0	0	0		0	0	0			0	0	0
1178	0	0	0		1	0	1		0	0	0			1	0	1
1179	0	0	0		1	0	1		0	0	0			1	0	1
1180	0	0	0		0	0	0		0	0	0			0	0	0
1181	1	0	1		0	0	0		0	0	0			1	0	1
1182	0	0	0		0	0	0		0	0	0			0	0	0
1183	0	0	0		0	0	0		0	0	0			0	0	0
1184	0	0	0		0	0	0		0	0	0			0	0	0
1185	1	0	1		0	0	0		0	0	0			1	0	1
1186	1	0	1		0	0	0		0	0	0			1	0	1
1187	1	0	1		0	0	0		0	0	0			1	0	1
1188	0	0	0		0	0	0		0	0	0			0	0	0
1189	0	0	0		2	0	2		0	0	0			2	0	2
1190	0	0	0		0	0	0		0	0	0			0	0	0
1191	0	0	0		2	0	2		0	0	0			2	0	2
1192	0	0	0		0	0	0		0	0	0			0	0	0
1193	0	0	0		0	0	0		0	0	0			0	0	0
1194	0	0	0		0	0	0		0	0	0			0	0	0
1195	0	0	0		0	0	0		0	0	0			0	0	0
1196	0	0	0		0	0	0		0	0	0			0	0	0
1197	0	0	0		0	0	0		0	0	0			0	0	0
1198	0	0	0		0	0	0		0	0	0			0	0	0
1199	0	0	0		0	0	0		0	0	0			0	0	0
1200	0	0	0		0	0	0		1	0	1			1	0	1
1201	0	0	0		0	0	0		0	0	0			0	0	0
1202	0	0	0		0	0	0		0	0	0			0	0	0
1203	0	0	0		0	0	0		0	0	0			0	0	0
1204	0	0	0		0	0	0		1	0	1			1	0	1
1205	0	0	0		0	0	0		1	0	1			1	0	1
1206	0	0	0		0	0	0		0	0	0			0	0	0
1207	0	0	0		0	0	0		0	0	0			0	0	0
1208	0	0	0		0	0	0		0	0	0			0	0	0
1209	0	0	0		0	0	0		0	0	0			0	0	0
1210	0	0	0		0	0	0		0	0	0			0	0	0
1211	0	0	0		0	0	0		0	0	0			0	0	0
1212	0	0	0		0	0	0		0	0	0			0	0	0
1213	0	0	0		0	0	0		0	0	0			0	0	0
1214	0	0	0		0	0	0		0	0	0			0	0	0
1215	0	0	0		0	0	0		0	0	0			0	0	0
1216	0	0	0		0	0	0		0	0	0			0	0	0
1217	0	0	0		0	0	0		0	0	0			0	0	0
1218	0	0	0		1	0	1		0	0	0			1	0	1
1219	0	0	0		0	0	0		0	0	0			0	0	0
1220	0	0	0		0	0	0		0	0	0			0	0	0
1221	0	0	0		0	0	0		0	0	0			0	0	0
1222	0	0	0		0	0	0		0	0	0			0	0	0
1223	1	0	1		1	0	1		2	0	2			4	0	4
1224	0	0	0		0	0	0		0	0	0			0	0	0
1225	1	0	1		0	0	0		0	0	0			1	0	1
1226	1	0	1		0	0	0		0	0	0			1	0	1
1227	0	0	0		0	0	0		0	0	0			0	0	0
1228	0	0	0		0	0	0		0	0	0			0	0	0
1229	0	0	0		0	0	0		0	0	0			0	0	0
1230	0	0	0		0	0	0		0	0	0			0	0	0
1231	1	0	1		0	0	0		0	0	0			1	0	1
1232	0	0	0		0	0	0		1	0	1			1	0	1
1233	0	0	0		0	0	0		0	0	0			0	0	0
1234	0	0	0		0	0	0		0	0	0			0	0	0
1235	0	0	0		0	0	0		0	0	0			0	0	0
1236	0	0	0		0	0	0		0	0	0			0	0	0
1237	0	0	0		0	0	0		0	0	0			0	0	0
1238	0	0	0		0	0	0		0	0	0			0	0	0
1239	0	0	0		0	0	0		0	0	0			0	0	0
1240	0	0	0		1	0	1		0	0	0			1	0	1
1241	0	0	0		0	0	0		0	0	0			0	0	0
1242	0	0	0		0	0	0		0	0	0			0	0	0
1243	0	0	0		0	0	0		0	0	0			0	0	0
1244	1	0	1		0	0	0		0	0	0			1	0	1
1245	0	0	0		0	0	0		0	0	0			0	0	0
1246	0	0	0		0	0	0		0	0	0			0	0	0
1247	0	0	0		0	0	0		0	0	0			0	0	0
1248	0	0	0		0	0	0		0	0	0			0	0	0
1249	0	0	0		0	0	0		0	0	0			0	0	0
1250	0	0	0		0	0	0		0	0	0			0	0	0
1251	0	0	0		0	0	0		0	0	0			0	0	0
1252	0	0	0		1	0	1		0	0	0			1	0	1
1253	0	0	0		0	0	0		0	0	0			0	0	0
1254	0	0	0		0	0	0		0	0	0			0	0	0
1255	0	0	0		0	0	0		0	0	0			0	0	0
1256	0	0	0		0	0	0		0	0	0			0	0	0
1257	0	0	0		0	0	0		0	0	0			0	0	0
1258	0	0	0		0	0	0		0	0	0			0	0	0
1259	1	0	1		0	0	0		2	0	2			3	0	3
1260	0	0	0		0	0	0		0	0	0			0	0	0
1261	0	0	0		0	0	0		0	0	0			0	0	0
1262	0	0	0		0	0	0		0	0	0			0	0	0
1263	1	0	1		0	0	0		0	0	0			1	0	1
1264	0	0	0		0	0	0		0	0	0			0	0	0
1265	0	0	0		0	0	0		0	0	0			0	0	0
1266	0	0	0		0	0	0		0	0	0			0	0	0
1267	0	0	0		0	0	0		0	0	0			0	0	0
1268	0	0	0		0	0	0		2	0	2			2	0	2
1269	0	0	0		0	0	0		0	0	0			0	0	0
1270	0	0	0		0	0	0		0	0	0			0	0	0
1271	0	0	0		0	0	0		0	0	0			0	0	0
1272	1	0	1		0	0	0		0	0	0			1	0	1
1273	0	0	0		0	0	0		0	0	0			0	0	0
1274	0	0	0		0	0	0		0	0	0			0	0	0
1275	0	0	0		0	0	0		0	0	0			0	0	0
1276	0	0	0		0	0	0		1	0	1			1	0	1
1277	0	0	0		1	0	1		0	0	0			1	0	1
1278	0	0	0		0	0	0		0	0	0			0	0	0
1279	0	0	0		0	0	0		0	0	0			0	0	0
1280	0	0	0		0	0	0		0	0	0			0	0	0
1281	0	0	0		0	0	0		0	0	0			0	0	0
1282	0	0	0		0	0	0		1	0	1			1	0	1
1283	0	0	0		0	0	0		0	0	0			0	0	0
1284	0	0	0		0	0	0		0	0	0			0	0	0
1285	0	0	0		1	0	1		0	0	0			1	0	1
1286	0	0	0		0	0	0		0	0	0			0	0	0
1287	0	0	0		0	0	0		0	0	0			0	0	0
1288	0	0	0		0	0	0		0	0	0			0	0	0
1289	0	0	0		2	0	2		0	0	0			2	0	2
1290	0	0	0		0	0	0		0	0	0			0	0	0
1291	0	0	0		0	0	0		0	0	0			0	0	0
1292	0	0	0		1	0	1		0	0	0			1	0	1
1293	0	0	0		0	0	0		1	0	1			1	0	1
1294	0	0	0		0	0	0		1	0	1			1	0	1
1295	0	0	0		0	0	0		0	0	0			0	0	0
1296	0	0	0		0	0	0		0	0	0			0	0	0
1297	0	0	0		0	0	0		0	0	0			0	0	0
1298	0	0	0		0	0	0		0	0	0			0	0	0
1299	0	0	0		1	0	1		0	0	0			1	0	1
1300	0	0	0		0	0	0		0	0	0			0	0	0
1301	0	0	0		0	0	0		0	0	0			0	0	0
1302	0	0	0		0	0	0		0	0	0			0	0	0
1303	0	0	0		0	0	0		0	0	0			0	0	0
1304	0	0	0		0	0	0		0	0	0			0	0	0
1305	0	0	0		0	0	0		0	0	0			0	0	0
1306	0	0	0		0	0	0		0	0	0			0	0	0
1307	0	0	0		2	0	2		0	0	0			2	0	2
1308	0	0	0		0	0	0		0	0	0			0	0	0
1309	0	0	0		0	0	0		0	0	0			0	0	0
1310	1	0	1		0	0	0		0	0	0			1	0	1
1311	0	0	0		0	0	0		0	0	0			0	0	0
1312	1	0	1		0	0	0		0	0	0			1	0	1
1313	0	0	0		0	0	0		0	0	0			0	0	0
1314	0	0	0		0	0	0		0	0	0			0	0	0
1315	3	0	3		2	0	2		3	0	3			8	0	8
1316	0	0	0		0	0	0		0	0	0			0	0	0
1317	0	0	0		1	0	1		1	0	1			2	0	2
1318	0	0	0		0	0	0		0	0	0			0	0	0
1319	0	0	0		0	0	0		0	0	0			0	0	0
1320	0	0	0		0	0	0		0	0	0			0	0	0
1321	0	0	0		0	0	0		0	0	0			0	0	0
1322	1	0	1		0	0	0		1	0	1			2	0	2
1323	1	0	1		0	0	0		0	0	0			1	0	1
1324	0	0	0		0	0	0		0	0	0			0	0	0
1325	0	0	0		0	0	0		0	0	0			0	0	0
1326	0	0	0		0	0	0		0	0	0			0	0	0
1327	0	0	0		0	0	0		0	0	0			0	0	0
1328	0	0	0		0	0	0		0	0	0			0	0	0
1329	0	0	0		0	0	0		0	0	0			0	0	0
1330	2	0	2		0	0	0		0	0	0			2	0	2
1331	0	0	0		0	0	0		0	0	0			0	0	0
1332	0	0	0		0	0	0		0	0	0			0	0	0
1333	0	0	0		0	0	0		0	0	0			0	0	0
1334	0	0	0		1	0	1		0	0	0			1	0	1
1335	0	0	0		0	0	0		0	0	0			0	0	0
1336	0	0	0		0	0	0		0	0	0			0	0	0
1337	0	0	0		0	0	0		0	0	0			0	0	0
1338	0	0	0		0	0	0		0	0	0			0	0	0
1339	0	0	0		0	0	0		0	0	0			0	0	0
1340	0	0	0		0	0	0		0	0	0			0	0	0
1341	0	0	0		1	0	1		0	0	0			1	0	1
1342	0	0	0		0	0	0		0	0	0			0	0	0
1343	0	0	0		0	0	0		0	0	0			0	0	0
1344	0	0	0		0	0	0		0	0	0			0	0	0
1345	0	0	0		0	0	0		0	0	0			0	0	0
1346	0	0	0		0	0	0		0	0	0			0	0	0
1347	0	0	0		0	0	0		0	0	0			0	0	0
1348	0	0	0		0	0	0		0	0	0			0	0	0
1349	0	0	0		0	0	0		0	0	0			0	0	0
1350	0	0	0		0	0	0		0	0	0			0	0	0
1351	0	0	0		0	0	0		0	0	0			0	0	0
1352	0	0	0		0	0	0		0	0	0			0	0	0
1353	0	0	0		0	0	0		0	0	0			0	0	0
1354	0	0	0		0	0	0		0	0	0			0	0	0
1355	0	0	0		0	0	0		0	0	0			0	0	0
1356	0	0	0		0	0	0		0	0	0			0	0	0
1357	0	0	0		0	0	0		0	0	0			0	0	0
1358	0	0	0		0	0	0		0	0	0			0	0	0
1359	0	0	0		0	0	0		0	0	0			0	0	0
1360	0	0	0		0	0	0		0	0	0			0	0	0
1361	0	0	0		0	0	0		1	0	1			1	0	1
1362	0	0	0		0	0	0		0	0	0			0	0	0
1363	0	0	0		0	0	0		0	0	0			0	0	0
1364	0	0	0		0	0	0		0	0	0			0	0	0
1365	0	0	0		0	0	0		0	0	0			0	0	0
1366	0	0	0		0	0	0		0	0	0			0	0	0
1367	0	0	0		0	0	0		0	0	0			0	0	0
1368	1	0	1		0	0	0		0	0	0			1	0	1
1369	0	0	0		0	0	0		0	0	0			0	0	0
1370	0	0	0		0	0	0		0	0	0			0	0	0
1371	0	0	0		0	0	0		0	0	0			0	0	0
1372	0	0	0		0	0	0		0	0	0			0	0	0
1373	0	0	0		0	0	0		0	0	0			0	0	0
1374	1	0	1		0	0	0		0	0	0			1	0	1
1375	0	0	0		0	0	0		0	0	0			0	0	0
1376	0	0	0		0	0	0		0	0	0			0	0	0
1377	0	0	0		0	0	0		0	0	0			0	0	0
1378	0	0	0		0	0	0		0	0	0			0	0	0
1379	0	0	0		0	0	0		0	0	0			0	0	0
1380	0	0	0		0	0	0		0	0	0			0	0	0
1381	0	0	0		0	0	0		0	0	0			0	0	0
1382	0	0	0		0	0	0		0	0	0			0	0	0
1383	0	0	0		0	0	0		0	0	0			0	0	0
1384	0	0	0		0	0	0		0	0	0			0	0	0
1385	0	0	0		0	0	0		2	0	2			2	0	2
1386	2	0	2		0	0	0		0	0	0			2	0	2
1387	0	0	0		0	0	0		0	0	0			0	0	0
1388	0	0	0		0	0	0		0	0	0			0	0	0
1389	0	0	0		0	0	0		0	0	0			0	0	0
1390	0	0	0		0	0	0		0	0	0			0	0	0
1391	0	0	0		0	0	0		0	0	0			0	0	0
1392	0	0	0		0	0	0		0	0	0			0	0	0
1393	0	0	0		0	0	0		0	0	0			0	0	0
1394	0	0	0		0	0	0		2	0	2			2	0	2
1395	0	0	0		0	0	0		1	0	1			1	0	1
1396	0	0	0		0	0	0		0	0	0			0	0	0
1397	0	0	0		0	0	0		0	0	0			0	0	0
1398	0	0	0		0	0	0		0	0	0			0	0	0
1399	0	0	0		1	0	1		0	0	0			1	0	1
1400	0	0	0		1	0	1		0	0	0			1	0	1
1401	0	0	0		0	0	0		0	0	0			0	0	0
1402	0	0	0		0	0	0		0	0	0			0	0	0
1403	0	0	0		0	0	0		0	0	0			0	0	0
1404	0	0	0		1	0	1		0	0	0			1	0	1
1405	0	0	0		0	0	0		0	0	0			0	0	0
1406	0	0	0		0	0	0		0	0	0			0	0	0
1407	0	0	0		0	0	0		0	0	0			0	0	0
1408	0	0	0		0	0	0		0	0	0			0	0	0
1409	0	0	0		0	0	0		0	0	0			0	0	0
1410	0	0	0		0	0	0		2	0	2			2	0	2
1411	0	0	0		0	0	0		1	0	1			1	0	1
1412	0	0	0		0	0	0		0	0	0			0	0	0
1413	1	0	1		3	0	3		2	0	2			6	0	6
1414	0	0	0		1	0	1		0	0	0			1	0	1
1415	0	0	0		0	0	0		0	0	0			0	0	0
1416	0	0	0		0	0	0		0	0	0			0	0	0
1417	0	0	0		0	0	0		0	0	0			0	0	0
1418	0	0	0		0	0	0		0	0	0			0	0	0
1419	0	0	0		0	0	0		0	0	0			0	0	0
1420	0	0	0		0	0	0		0	0	0			0	0	0
1421	0	0	0		0	0	0		0	0	0			0	0	0
1422	0	0	0		0	0	0		0	0	0			0	0	0
1423	0	0	0		0	0	0		0	0	0			0	0	0
1424	0	0	0		0	0	0		0	0	0			0	0	0
1425	0	0	0		0	0	0		0	0	0			0	0	0
1426	0	0	0		0	0	0		0	0	0			0	0	0
1427	0	0	0		0	0	0		0	0	0			0	0	0
1428	0	0	0		0	0	0		0	0	0			0	0	0
1429	0	0	0		0	0	0		0	0	0			0	0	0
1430	0	0	0		0	0	0		0	0	0			0	0	0
1431	1	0	1		0	0	0		0	0	0			1	0	1
1432	0	0	0		0	0	0		0	0	0			0	0	0
1433	0	0	0		0	0	0		0	0	0			0	0	0
1434	0	0	0		0	0	0		0	0	0			0	0	0
1435	1	0	1		0	0	0		0	0	0			1	0	1
1436	0	0	0		1	0	1		0	0	0			1	0	1
1437	0	0	0		0	0	0		0	0	0			0	0	0
1438	0	0	0		0	0	0		0	0	0			0	0	0
1439	0	0	0		0	0	0		0	0	0			0	0	0
1440	0	0	0		0	0	0		0	0	0			0	0	0
1441	0	0	0		0	0	0		0	0	0			0	0	0
1442	0	0	0		0	0	0		0	0	0			0	0	0
1443	0	0	0		0	0	0		0	0	0			0	0	0
1444	0	0	0		0	0	0		0	0	0			0	0	0
1445	0	0	0		0	0	0		0	0	0			0	0	0
1446	1	0	1		0	0	0		0	0	0			1	0	1
1447	0	0	0		1	0	1		0	0	0			1	0	1
1448	0	0	0		0	0	0		0	0	0			0	0	0
1449	0	0	0		0	0	0		0	0	0			0	0	0
1450	0	0	0		0	0	0		0	0	0			0	0	0
1451	0	0	0		0	0	0		0	0	0			0	0	0
1452	1	0	1		0	0	0		0	0	0			1	0	1
1453	0	0	0		0	0	0		0	0	0			0	0	0
1454	0	0	0		0	0	0		1	0	1			1	0	1
1455	0	0	0		3	0	3		0	0	0			3	0	3
1456	0	0	0		0	0	0		0	0	0			0	0	0
1457	0	0	0		0	0	0		0	0	0			0	0	0
1458	0	0	0		2	0	2		0	0	0			2	0	2
1459	0	0	0		0	0	0		0	0	0			0	0	0
1460	0	0	0		0	0	0		0	0	0			0	0	0
1461	0	0	0		0	0	0		0	0	0			0	0	0
1462	0	0	0		0	0	0		0	0	0			0	0	0
1463	0	0	0		0	0	0		0	0	0			0	0	0
1464	0	0	0		0	0	0		0	0	0			0	0	0
1465	0	0	0		0	0	0		0	0	0			0	0	0
1466	1	0	1		0	0	0		0	0	0			1	0	1
1467	0	0	0		1	0	1		0	0	0			1	0	1
1468	0	0	0		0	0	0		0	0	0			0	0	0
1469	0	0	0		0	0	0		0	0	0			0	0	0
1470	0	0	0		0	0	0		0	0	0			0	0	0
1471	0	0	0		0	0	0		0	0	0			0	0	0
1472	0	0	0		0	0	0		0	0	0			0	0	0
1473	0	0	0		0	0	0		0	0	0			0	0	0
1474	0	0	0		0	0	0		0	0	0			0	0	0
1475	0	0	0		0	0	0		0	0	0			0	0	0
1476	0	0	0		0	0	0		0	0	0			0	0	0
1477	0	0	0		0	0	0		0	0	0			0	0	0
1478	0	0	0		0	0	0		0	0	0			0	0	0
1479	0	0	0		0	0	0		0	0	0			0	0	0
1480	0	0	0		0	0	0		0	0	0			0	0	0
1481	1	0	1		2	0	2		0	0	0			3	0	3
1482	0	0	0		1	0	1		0	0	0			1	0	1
1483	0	0	0		0	0	0		2	0	2			2	0	2
1484	0	0	0		0	0	0		0	0	0			0	0	0
1485	0	0	0		0	0	0		0	0	0			0	0	0
1486	0	0	0		0	0	0		0	0	0			0	0	0
1487	0	0	0		0	0	0		0	0	0			0	0	0
1488	0	0	0		0	0	0		0	0	0			0	0	0
1489	0	0	0		0	0	0		0	0	0			0	0	0
1490	0	0	0		0	0	0		0	0	0			0	0	0
1491	0	0	0		0	0	0		1	0	1			1	0	1
1492	0	0	0		0	0	0		0	0	0			0	0	0
1493	0	0	0		0	0	0		0	0	0			0	0	0
1494	0	0	0		0	0	0		0	0	0			0	0	0
1495	0	0	0		0	0	0		0	0	0			0	0	0
1496	0	0	0		0	0	0		0	0	0			0	0	0
1497	0	0	0		0	0	0		0	0	0			0	0	0
1498	0	0	0		0	0	0		0	0	0			0	0	0
1499	0	0	0		0	0	0		0	0	0			0	0	0
1500	0	0	0		0	0	0		0	0	0			0	0	0
1501	0	0	0		0	0	0		0	0	0			0	0	0
1502	0	0	0		0	0	0		0	0	0			0	0	0
1503	0	0	0		0	0	0		0	0	0			0	0	0
1504	0	0	0		0	0	0		0	0	0			0	0	0
1505	0	0	0		0	0	0		0	0	0			0	0	0
1506	0	0	0		0	0	0		0	0	0			0	0	0
1507	0	0	0		0	0	0		0	0	0			0	0	0
1508	0	0	0		0	0	0		0	0	0			0	0	0
1509	0	0	0		0	0	0		0	0	0			0	0	0
1510	0	0	0		0	0	0		0	0	0			0	0	0
1511	0	0	0		0	0	0		0	0	0			0	0	0
1512	0	0	0		0	0	0		0	0	0			0	0	0
1513	0	0	0		0	0	0		0	0	0			0	0	0
1514	0	0	0		0	0	0		0	0	0			0	0	0
1515	0	0	0		0	0	0		0	0	0			0	0	0
1516	0	0	0		0	0	0		1	0	1			1	0	1
1517	0	0	0		0	0	0		0	0	0			0	0	0
1518	0	0	0		0	0	0		0	0	0			0	0	0
1519	1	0	1		0	0	0		0	0	0			1	0	1
1520	0	0	0		0	0	0		0	0	0			0	0	0
1521	0	0	0		0	0	0		0	0	0			0	0	0
1522	0	0	0		0	0	0		0	0	0			0	0	0
1523	0	0	0		0	0	0		1	0	1			1	0	1
1524	2	0	2		0	0	0		0	0	0			2	0	2
1525	0	0	0		0	0	0		0	0	0			0	0	0
1526	0	0	0		0	0	0		0	0	0			0	0	0
1527	0	0	0		0	0	0		0	0	0			0	0	0
1528	0	0	0		0	0	0		0	0	0			0	0	0
1529	0	0	0		0	0	0		0	0	0			0	0	0
1530	0	0	0		0	0	0		0	0	0			0	0	0
1531	0	0	0		0	0	0		0	0	0			0	0	0
1532	0	0	0		0	0	0		1	0	1			1	0	1
1533	0	0	0		0	0	0		0	0	0			0	0	0
1534	0	0	0		0	0	0		0	0	0			0	0	0
1535	0	0	0		0	0	0		0	0	0			0	0	0
1536	0	0	0		0	0	0		0	0	0			0	0	0
1537	0	0	0		1	0	1		0	0	0			1	0	1
1538	0	0	0		0	0	0		0	0	0			0	0	0
1539	0	0	0		0	0	0		0	0	0			0	0	0
1540	0	0	0		0	0	0		0	0	0			0	0	0
1541	0	0	0		0	0	0		0	0	0			0	0	0
1542	0	0	0		0	0	0		0	0	0			0	0	0
1543	0	0	0		0	0	0		0	0	0			0	0	0
1544	0	0	0		0	0	0		0	0	0			0	0	0
1545	0	0	0		0	0	0		0	0	0			0	0	0
1546	0	0	0		0	0	0		0	0	0			0	0	0
1547	0	0	0		0	0	0		0	0	0			0	0	0
1548	0	0	0		0	0	0		0	0	0			0	0	0
1549	0	0	0		0	0	0		0	0	0			0	0	0
1550	0	0	0		0	0	0		0	0	0			0	0	0
1551	0	0	0		0	0	0		0	0	0			0	0	0
1552	0	0	0		0	0	0		0	0	0			0	0	0
1553	0	0	0		0	0	0		0	0	0			0	0	0
1554	0	0	0		0	0	0		0	0	0			0	0	0
1555	0	0	0		0	0	0		0	0	0			0	0	0
1556	0	0	0		0	0	0		0	0	0			0	0	0
1557	0	0	0		0	0	0		0	0	0			0	0	0
1558	0	0	0		0	0	0		0	0	0			0	0	0
1559	0	0	0		0	0	0		0	0	0			0	0	0
1560	0	0	0		0	0	0		0	0	0			0	0	0
1561	0	0	0		0	0	0		0	0	0			0	0	0
1562	0	0	0		1	0	1		0	0	0			1	0	1
1563	0	0	0		0	0	0		0	0	0			0	0	0
1564	0	0	0		0	0	0		0	0	0			0	0	0
1565	0	0	0		0	0	0		0	0	0			0	0	0
1566	0	0	0		0	0	0		0	0	0			0	0	0
1567	1	0	1		0	0	0		0	0	0			1	0	1
1568	0	0	0		0	0	0		0	0	0			0	0	0
1569	0	0	0		0	0	0		0	0	0			0	0	0
1570	0	0	0		0	0	0		0	0	0			0	0	0
1571	0	0	0		0	0	0		0	0	0			0	0	0
1572	0	0	0		0	0	0		0	0	0			0	0	0
1573	0	0	0		0	0	0		0	0	0			0	0	0
1574	0	0	0		0	0	0		0	0	0			0	0	0
1575	0	0	0		1	0	1		0	0	0			1	0	1
1576	1	0	1		0	0	0		0	0	0			1	0	1
1577	0	0	0		0	0	0		0	0	0			0	0	0
1578	0	0	0		0	0	0		1	0	1			1	0	1
1579	0	0	0		0	0	0		0	0	0			0	0	0
1580	0	0	0		2	0	2		0	0	0			2	0	2
1581	0	0	0		0	0	0		0	0	0			0	0	0
1582	2	0	2		0	0	0		2	0	2			4	0	4
1583	0	0	0		0	0	0		0	0	0			0	0	0
1584	0	0	0		0	0	0		0	0	0			0	0	0
1585	0	0	0		0	0	0		0	0	0			0	0	0
1586	0	0	0		0	0	0		0	0	0			0	0	0
1587	0	0	0		0	0	0		0	0	0			0	0	0
1588	0	0	0		0	0	0		0	0	0			0	0	0
1589	0	0	0		0	0	0		0	0	0			0	0	0
1590	0	0	0		0	0	0		0	0	0			0	0	0
1591	0	0	0		0	0	0		0	0	0			0	0	0
1592	0	0	0		0	0	0		0	0	0			0	0	0
1593	0	0	0		0	0	0		0	0	0			0	0	0
1594	0	0	0		0	0	0		0	0	0			0	0	0
1595	0	0	0		0	0	0		0	0	0			0	0	0
1596	1	0	1		0	0	0		0	0	0			1	0	1
1597	0	0	0		0	0	0		0	0	0			0	0	0
1598	0	0	0		0	0	0		0	0	0			0	0	0
1599	0	0	0		0	0	0		0	0	0			0	0	0
1600	0	0	0		0	0	0		0	0	0			0	0	0
1601	0	0	0		0	0	0		0	0	0			0	0	0
1602	0	0	0		0	0	0		0	0	0			0	0	0
1603	0	0	0		0	0	0		0	0	0			0	0	0
1604	0	0	0		0	0	0		0	0	0			0	0	0
1605	0	0	0		0	0	0		0	0	0			0	0	0
1606	0	0	0		0	0	0		0	0	0			0	0	0
1607	0	0	0		0	0	0		0	0	0			0	0	0
1608	0	0	0		0	0	0		0	0	0			0	0	0
1609	0	0	0		0	0	0		0	0	0			0	0	0
1610	0	0	0		0	0	0		0	0	0			0	0	0
1611	0	0	0		0	0	0		0	0	0			0	0	0
1612	0	0	0		0	0	0		0	0	0			0	0	0
1613	0	0	0		0	0	0		0	0	0			0	0	0
1614	0	0	0		0	0	0		0	0	0			0	0	0
1615	0	0	0		0	0	0		0	0	0			0	0	0
1616	0	0	0		0	0	0		0	0	0			0	0	0
1617	0	0	0		0	0	0		2	0	2			2	0	2
1618	0	0	0		1	0	1		0	0	0			1	0	1
1619	0	0	0		0	0	0		0	0	0			0	0	0
1620	0	0	0		0	0	0		0	0	0			0	0	0
1621	0	0	0		0	0	0		0	0	0			0	0	0
1622	0	0	0		0	0	0		0	0	0			0	0	0
1623	0	0	0		0	0	0		0	0	0			0	0	0
1624	0	0	0		0	0	0		0	0	0			0	0	0
1625	0	0	0		0	0	0		0	0	0			0	0	0
1626	0	0	0		0	0	0		0	0	0			0	0	0
1627	0	0	0		0	0	0		0	0	0			0	0	0
1628	0	0	0		0	0	0		0	0	0			0	0	0
1629	0	0	0		0	0	0		0	0	0			0	0	0
1630	1	0	1		0	0	0		0	0	0			1	0	1
1631	0	0	0		0	0	0		1	0	1			1	0	1
1632	0	0	0		0	0	0		0	0	0			0	0	0
1633	0	0	0		0	0	0		0	0	0			0	0	0
1634	0	0	0		0	0	0		0	0	0			0	0	0
1635	0	0	0		0	0	0		0	0	0			0	0	0
1636	0	0	0		0	0	0		0	0	0			0	0	0
1637	0	0	0		0	0	0		0	0	0			0	0	0
1638	0	0	0		0	0	0		0	0	0			0	0	0
1639	0	0	0		0	0	0		0	0	0			0	0	0
1640	0	0	0		0	0	0		0	0	0			0	0	0
1641	0	0	0		0	0	0		2	0	2			2	0	2
1642	0	0	0		0	0	0		1	0	1			1	0	1
1643	0	0	0		0	0	0		0	0	0			0	0	0
1644	0	0	0		0	0	0		0	0	0			0	0	0
1645	0	0	0		0	0	0		1	0	1			1	0	1
1646	0	0	0		0	0	0		0	0	0			0	0	0
1647	0	0	0		0	0	0		0	0	0			0	0	0
1648	0	0	0		1	0	1		0	0	0			1	0	1
1649	1	0	1		0	0	0		3	0	3			4	0	4
1650	0	0	0		1	0	1		0	0	0			1	0	1
1651	0	0	0		0	0	0		0	0	0			0	0	0
1652	0	0	0		0	0	0		0	0	0			0	0	0
1653	0	0	0		0	0	0		0	0	0			0	0	0
1654	2	0	2		0	0	0		2	0	2			4	0	4
1655	0	0	0		0	0	0		0	0	0			0	0	0
1656	1	0	1		0	0	0		0	0	0			1	0	1
1657	0	0	0		0	0	0		0	0	0			0	0	0
1658	0	0	0		0	0	0		0	0	0			0	0	0
1659	0	0	0		0	0	0		1	0	1			1	0	1
1660	0	0	0		0	0	0		0	0	0			0	0	0
1661	2	0	2		0	0	0		1	0	1			3	0	3
1662	0	0	0		0	0	0		0	0	0			0	0	0
1663	0	0	0		0	0	0		0	0	0			0	0	0
1664	0	0	0		0	0	0		0	0	0			0	0	0
1665	1	0	1		0	0	0		0	0	0			1	0	1
1666	0	0	0		0	0	0		0	0	0			0	0	0
1667	0	0	0		0	0	0		0	0	0			0	0	0
1668	0	0	0		0	0	0		0	0	0			0	0	0
1669	0	0	0		0	0	0		0	0	0			0	0	0
1670	0	0	0		0	0	0		0	0	0			0	0	0
1671	0	0	0		0	0	0		0	0	0			0	0	0
1672	0	0	0		0	0	0		0	0	0			0	0	0
1673	0	0	0		0	0	0		0	0	0			0	0	0
1674	0	0	0		0	0	0		0	0	0			0	0	0
1675	0	0	0		2	0	2		0	0	0			2	0	2
1676	0	0	0		0	0	0		0	0	0			0	0	0
1677	0	0	0		0	0	0		1	0	1			1	0	1
1678	0	0	0		0	0	0		0	0	0			0	0	0
1679	1	0	1		1	0	1		0	0	0			2	0	2
1680	0	0	0		1	0	1		0	0	0			1	0	1
1681	0	0	0		0	0	0		0	0	0			0	0	0
1682	0	0	0		0	0	0		0	0	0			0	0	0
1683	0	0	0		1	0	1		0	0	0			1	0	1
1684	0	0	0		0	0	0		0	0	0			0	0	0
1685	0	0	0		0	0	0		0	0	0			0	0	0
1686	0	0	0		0	0	0		0	0	0			0	0	0
1687	0	0	0		0	0	0		0	0	0			0	0	0
1688	0	0	0		0	0	0		0	0	0			0	0	0
1689	0	0	0		0	0	0		0	0	0			0	0	0
1690	0	0	0		0	0	0		0	0	0			0	0	0
1691	0	0	0		0	0	0		0	0	0			0	0	0
1692	0	0	0		0	0	0		0	0	0			0	0	0
1693	0	0	0		0	0	0		0	0	0			0	0	0
1694	0	0	0		0	0	0		0	0	0			0	0	0
1695	0	0	0		0	0	0		0	0	0			0	0	0
1696	0	0	0		0	0	0		2	0	2			2	0	2
1697	0	0	0		0	0	0		0	0	0			0	0	0
1698	0	0	0		0	0	0		0	0	0			0	0	0
1699	0	0	0		2	0	2		1	0	1			3	0	3
1700	0	0	0		0	0	0		0	0	0			0	0	0
1701	0	0	0		0	0	0		0	0	0			0	0	0
1702	0	0	0		0	0	0		0	0	0			0	0	0
1703	0	0	0		0	0	0		0	0	0			0	0	0
1704	0	0	0		0	0	0		0	0	0			0	0	0
1705	0	0	0		1	0	1		0	0	0			1	0	1
1706	0	0	0		0	0	0		0	0	0			0	0	0
1707	0	0	0		0	0	0		0	0	0			0	0	0
1708	0	0	0		0	0	0		0	0	0			0	0	0
1709	0	0	0		0	0	0		0	0	0			0	0	0
1710	0	0	0		0	0	0		0	0	0			0	0	0
1711	0	0	0		0	0	0		0	0	0			0	0	0
1712	0	0	0		1	0	1		0	0	0			1	0	1
1713	0	0	0		0	0	0		0	0	0			0	0	0
1714	0	0	0		0	0	0		0	0	0			0	0	0
1715	0	0	0		0	0	0		0	0	0			0	0	0
1716	0	0	0		0	0	0		0	0	0			0	0	0
1717	0	0	0		0	0	0		0	0	0			0	0	0
1718	0	0	0		0	0	0		0	0	0			0	0	0
1719	0	0	0		0	0	0		0	0	0			0	0	0
1720	0	0	0		2	0	2		0	0	0			2	0	2
1721	0	0	0		0	0	0		0	0	0			0	0	0
1722	0	0	0		0	0	0		0	0	0			0	0	0
1723	0	0	0		0	0	0		0	0	0			0	0	0
1724	0	0	0		0	0	0		0	0	0			0	0	0
1725	0	0	0		1	0	1		1	0	1			2	0	2
1726	2	0	2		2	0	2		1	0	1			5	0	5
1727	0	0	0		0	0	0		0	0	0			0	0	0
1728	0	0	0		0	0	0		0	0	0			0	0	0
1729	1	0	1		0	0	0		0	0	0			1	0	1
1730	0	0	0		1	0	1		0	0	0			1	0	1
1731	0	0	0		0	0	0		1	0	1			1	0	1
1732	1	0	1		3	0	3		0	0	0			4	0	4
1733	0	0	0		1	0	1		0	0	0			1	0	1
1734	0	0	0		0	0	0		0	0	0			0	0	0
1735	0	0	0		1	0	1		0	0	0			1	0	1
1736	0	0	0		1	0	1		1	0	1			2	0	2
1737	0	0	0		0	0	0		0	0	0			0	0	0
1738	0	0	0		0	0	0		0	0	0			0	0	0
1739	0	0	0		0	0	0		0	0	0			0	0	0
1740	0	0	0		0	0	0		0	0	0			0	0	0
1741	0	0	0		0	0	0		0	0	0			0	0	0
1742	0	0	0		0	0	0		2	0	2			2	0	2
1743	0	0	0		0	0	0		0	0	0			0	0	0
1744	0	0	0		0	0	0		0	0	0			0	0	0
1745	0	0	0		0	0	0		2	0	2			2	0	2
1746	0	0	0		0	0	0		0	0	0			0	0	0
1747	0	0	0		1	0	1		0	0	0			1	0	1
1748	0	0	0		0	0	0		0	0	0			0	0	0
1749	0	0	0		0	0	0		0	0	0			0	0	0
1750	0	0	0		0	0	0		0	0	0			0	0	0
1751	0	0	0		0	0	0		0	0	0			0	0	0
1752	0	0	0		0	0	0		0	0	0			0	0	0
1753	0	0	0		0	0	0		0	0	0			0	0	0
1754	0	0	0		0	0	0		0	0	0			0	0	0
1755	0	0	0		0	0	0		0	0	0			0	0	0
1756	0	0	0		0	0	0		0	0	0			0	0	0
1757	0	0	0		0	0	0		0	0	0			0	0	0
1758	0	0	0		0	0	0		0	0	0			0	0	0
1759	0	0	0		0	0	0		0	0	0			0	0	0
1760	0	0	0		0	0	0		0	0	0			0	0	0
1761	0	0	0		0	0	0		0	0	0			0	0	0
1762	0	0	0		0	0	0		0	0	0			0	0	0
1763	0	0	0		0	0	0		0	0	0			0	0	0
1764	0	0	0		0	0	0		0	0	0			0	0	0
1765	0	0	0		0	0	0		0	0	0			0	0	0
1766	1	0	1		1	0	1		0	0	0			2	0	2
1767	0	0	0		0	0	0		0	0	0			0	0	0
1768	0	0	0		0	0	0		1	0	1			1	0	1
1769	0	0	0		0	0	0		0	0	0			0	0	0
1770	0	0	0		0	0	0		0	0	0			0	0	0
1771	0	0	0		0	0	0		0	0	0			0	0	0
1772	0	0	0		0	0	0		0	0	0			0	0	0
1773	0	0	0		0	0	0		0	0	0			0	0	0
1774	0	0	0		0	0	0		0	0	0			0	0	0
1775	1	0	1		1	0	1		1	0	1			3	0	3
1776	0	0	0		0	0	0		0	0	0			0	0	0
1777	0	0	0		0	0	0		0	0	0			0	0	0
1778	0	0	0		0	0	0		0	0	0			0	0	0
1779	0	0	0		0	0	0		0	0	0			0	0	0
1780	0	0	0		0	0	0		0	0	0			0	0	0
1781	0	0	0		0	0	0		0	0	0			0	0	0
1782	0	0	0		0	0	0		0	0	0			0	0	0
1783	0	0	0		0	0	0		0	0	0			0	0	0
1784	0	0	0		0	0	0		0	0	0			0	0	0
1785	0	0	0		0	0	0		0	0	0			0	0	0
1786	0	0	0		0	0	0		0	0	0			0	0	0
1787	0	0	0		0	0	0		0	0	0			0	0	0
1788	0	0	0		0	0	0		0	0	0			0	0	0
1789	0	0	0		1	0	1		0	0	0			1	0	1
1790	0	0	0		0	0	0		0	0	0			0	0	0
1791	0	0	0		0	0	0		0	0	0			0	0	0
1792	0	0	0		0	0	0		0	0	0			0	0	0
1793	0	0	0		0	0	0		0	0	0			0	0	0
1794	0	0	0		0	0	0		0	0	0			0	0	0
1795	0	0	0		0	0	0		0	0	0			0	0	0
1796	0	0	0		0	0	0		0	0	0			0	0	0
1797	0	0	0		0	0	0		0	0	0			0	0	0
1798	0	0	0		0	0	0		0	0	0			0	0	0
1799	0	0	0		0	0	0		0	0	0			0	0	0
1800	0	0	0		0	0	0		0	0	0			0	0	0
1801	0	0	0		0	0	0		0	0	0			0	0	0
1802	0	0	0		0	0	0		0	0	0			0	0	0
1803	0	0	0		1	0	1		0	0	0			1	0	1
1804	0	0	0		0	0	0		0	0	0			0	0	0
1805	0	0	0		0	0	0		0	0	0			0	0	0
1806	0	0	0		0	0	0		0	0	0			0	0	0
1807	0	0	0		0	0	0		0	0	0			0	0	0
1808	0	0	0		0	0	0		0	0	0			0	0	0
1809	0	0	0		0	0	0		0	0	0			0	0	0
1810	0	0	0		0	0	0		0	0	0			0	0	0
1811	0	0	0		1	0	1		0	0	0			1	0	1
1812	0	0	0		0	0	0		0	0	0			0	0	0
1813	0	0	0		0	0	0		1	0	1			1	0	1
1814	0	0	0		0	0	0		0	0	0			0	0	0
1815	0	0	0		0	0	0		0	0	0			0	0	0
1816	0	0	0		0	0	0		0	0	0			0	0	0
1817	0	0	0		0	0	0		0	0	0			0	0	0
1818	0	0	0		0	0	0		0	0	0			0	0	0
1819	0	0	0		0	0	0		0	0	0			0	0	0
1820	0	0	0		0	0	0		0	0	0			0	0	0
1821	1	0	1		2	0	2		0	0	0			3	0	3
1822	0	0	0		0	0	0		0	0	0			0	0	0
1823	0	0	0		0	0	0		0	0	0			0	0	0
1824	0	0	0		0	0	0		0	0	0			0	0	0
1825	0	0	0		0	0	0		0	0	0			0	0	0
1826	0	0	0		0	0	0		0	0	0			0	0	0
1827	0	0	0		0	0	0		0	0	0			0	0	0
1828	0	0	0		0	0	0		0	0	0			0	0	0
1829	0	0	0		0	0	0		0	0	0			0	0	0
1830	0	0	0		0	0	0		0	0	0			0	0	0
1831	0	0	0		0	0	0		0	0	0			0	0	0
1832	0	0	0		0	0	0		0	0	0			0	0	0
1833	0	0	0		0	0	0		0	0	0			0	0	0
1834	0	0	0		0	0	0		0	0	0			0	0	0
1835	0	0	0		0	0	0		0	0	0			0	0	0
1836	0	0	0		0	0	0		0	0	0			0	0	0
1837	0	0	0		0	0	0		0	0	0			0	0	0
1838	0	0	0		0	0	0		0	0	0			0	0	0
1839	0	0	0		0	0	0		0	0	0			0	0	0
1840	0	0	0		0	0	0		0	0	0			0	0	0
1841	0	0	0		3	0	3		1	0	1			4	0	4
1842	0	0	0		0	0	0		0	0	0			0	0	0
1843	0	0	0		0	0	0		0	0	0			0	0	0
1844	0	0	0		0	0	0		0	0	0			0	0	0
1845	0	0	0		0	0	0		0	0	0			0	0	0
1846	0	0	0		0	0	0		0	0	0			0	0	0
1847	0	0	0		0	0	0		0	0	0			0	0	0
1848	0	0	0		0	0	0		0	0	0			0	0	0
1849	0	0	0		0	0	0		0	0	0			0	0	0
1850	0	0	0		1	0	1		0	0	0			1	0	1
1851	0	0	0		0	0	0		0	0	0			0	0	0
1852	0	0	0		0	0	0		0	0	0			0	0	0
1853	0	0	0		0	0	0		0	0	0			0	0	0
1854	0	0	0		0	0	0		0	0	0			0	0	0
1855	0	0	0		0	0	0		0	0	0			0	0	0
1856	0	0	0		1	0	1		0	0	0			1	0	1
1857	0	0	0		0	0	0		1	0	1			1	0	1
1858	1	0	1		1	0	1		0	0	0			2	0	2
1859	0	0	0		1	0	1		3	0	3			4	0	4
1860	0	0	0		0	0	0		1	0	1			1	0	1
1861	0	0	0		0	0	0		0	0	0			0	0	0
1862	0	0	0		0	0	0		0	0	0			0	0	0
1863	0	0	0		0	0	0		0	0	0			0	0	0
1864	0	0	0		0	0	0		0	0	0			0	0	0
1865	0	0	0		0	0	0		0	0	0			0	0	0
1866	0	0	0		0	0	0		0	0	0			0	0	0
1867	0	0	0		0	0	0		0	0	0			0	0	0
1868	0	0	0		0	0	0		0	0	0			0	0	0
1869	0	0	0		0	0	0		0	0	0			0	0	0
1870	0	0	0		0	0	0		0	0	0			0	0	0
1871	0	0	0		0	0	0		0	0	0			0	0	0
1872	0	0	0		0	0	0		0	0	0			0	0	0
1873	0	0	0		0	0	0		0	0	0			0	0	0
1874	0	0	0		0	0	0		0	0	0			0	0	0
1875	0	0	0		0	0	0		0	0	0			0	0	0
1876	1	0	1		0	0	0		0	0	0			1	0	1
1877	0	0	0		0	0	0		0	0	0			0	0	0
1878	0	0	0		0	0	0		0	0	0			0	0	0
1879	0	0	0		0	0	0		0	0	0			0	0	0
1880	0	0	0		0	0	0		0	0	0			0	0	0
1881	0	0	0		0	0	0		0	0	0			0	0	0
1882	0	0	0		0	0	0		0	0	0			0	0	0
1883	0	0	0		0	0	0		0	0	0			0	0	0
1884	0	0	0		0	0	0		0	0	0			0	0	0
1885	0	0	0		0	0	0		0	0	0			0	0	0
1886	0	0	0		0	0	0		0	0	0			0	0	0
1887	0	0	0		0	0	0		1	0	1			1	0	1
1888	0	0	0		0	0	0		0	0	0			0	0	0
1889	0	0	0		0	0	0		0	0	0			0	0	0
1890	0	0	0		0	0	0		0	0	0			0	0	0
1891	0	0	0		0	0	0		0	0	0			0	0	0
1892	0	0	0		0	0	0		0	0	0			0	0	0
1893	0	0	0		0	0	0		0	0	0			0	0	0
1894	0	0	0		0	0	0		0	0	0			0	0	0
1895	0	0	0		0	0	0		0	0	0			0	0	0
1896	0	0	0		0	0	0		0	0	0			0	0	0
1897	0	0	0		0	0	0		0	0	0			0	0	0
1898	0	0	0		0	0	0		0	0	0			0	0	0
1899	0	0	0		0	0	0		0	0	0			0	0	0
1900	0	0	0		0	0	0		0	0	0			0	0	0
1901	0	0	0		0	0	0		0	0	0			0	0	0
1902	0	0	0		0	0	0		0	0	0			0	0	0
1903	0	0	0		0	0	0		0	0	0			0	0	0
1904	0	0	0		0	0	0		0	0	0			0	0	0
1905	0	0	0		1	0	1		0	0	0			1	0	1
1906	0	0	0		0	0	0		0	0	0			0	0	0
1907	0	0	0		0	0	0		0	0	0			0	0	0
1908	0	0	0		0	0	0		1	0	1			1	0	1
1909	0	0	0		0	0	0		0	0	0			0	0	0
1910	0	0	0		0	0	0		0	0	0			0	0	0
1911	0	0	0		0	0	0		0	0	0			0	0	0
1912	0	0	0		0	0	0		0	0	0			0	0	0
1913	0	0	0		0	0	0		0	0	0			0	0	0
1914	0	0	0		0	0	0		0	0	0			0	0	0
1915	0	0	0		0	0	0		0	0	0			0	0	0
1916	0	0	0		0	0	0		0	0	0			0	0	0
1917	0	0	0		0	0	0		0	0	0			0	0	0
1918	0	0	0		0	0	0		0	0	0			0	0	0
1919	0	0	0		0	0	0		0	0	0			0	0	0
1920	0	0	0		0	0	0		0	0	0			0	0	0
1921	0	0	0		0	0	0		0	0	0			0	0	0
1922	0	0	0		0	0	0		0	0	0			0	0	0
1923	0	0	0		0	0	0		0	0	0			0	0	0
1924	0	0	0		0	0	0		0	0	0			0	0	0
1925	0	0	0		0	0	0		0	0	0			0	0	0
1926	0	0	0		0	0	0		1	0	1			1	0	1
1927	0	0	0		0	0	0		0	0	0			0	0	0
1928	0	0	0		1	0	1		0	0	0			1	0	1
1929	0	0	0		0	0	0		0	0	0			0	0	0
1930	0	0	0		0	0	0		0	0	0			0	0	0
1931	0	0	0		0	0	0		1	0	1			1	0	1
1932	0	0	0		0	0	0		0	0	0			0	0	0
1933	0	0	0		0	0	0		0	0	0			0	0	0
1934	0	0	0		0	0	0		0	0	0			0	0	0
1935	0	0	0		0	0	0		0	0	0			0	0	0
1936	0	0	0		0	0	0		0	0	0			0	0	0
1937	0	0	0		0	0	0		0	0	0			0	0	0
1938	0	0	0		0	0	0		0	0	0			0	0	0
1939	0	0	0		2	0	2		0	0	0			2	0	2
1940	0	0	0		0	0	0		0	0	0			0	0	0
1941	0	0	0		0	0	0		0	0	0			0	0	0
1942	0	0	0		0	0	0		0	0	0			0	0	0
1943	0	0	0		0	0	0		0	0	0			0	0	0
1944	0	0	0		0	0	0		0	0	0			0	0	0
1945	0	0	0		0	0	0		0	0	0			0	0	0
1946	0	0	0		0	0	0		0	0	0			0	0	0
1947	0	0	0		0	0	0		0	0	0			0	0	0
1948	1	0	1		0	0	0		0	0	0			1	0	1
1949	0	0	0		0	0	0		0	0	0			0	0	0
1950	0	0	0		0	0	0		0	0	0			0	0	0
1951	0	0	0		0	0	0		0	0	0			0	0	0
1952	0	0	0		0	0	0		0	0	0			0	0	0
1953	0	0	0		0	0	0		0	0	0			0	0	0
1954	0	0	0		0	0	0		0	0	0			0	0	0
1955	0	0	0		0	0	0		0	0	0			0	0	0
1956	0	0	0		0	0	0		0	0	0			0	0	0
1957	0	0	0		1	0	1		0	0	0			1	0	1
1958	0	0	0		0	0	0		0	0	0			0	0	0
1959	0	0	0		0	0	0		0	0	0			0	0	0
1960	0	0	0		5	0	5		0	0	0			5	0	5
1961	0	0	0		0	0	0		0	0	0			0	0	0
1962	0	0	0		0	0	0		0	0	0			0	0	0
1963	0	0	0		0	0	0		0	0	0			0	0	0
1964	0	0	0		0	0	0		0	0	0			0	0	0
1965	0	0	0		0	0	0		0	0	0			0	0	0
1966	0	0	0		0	0	0		0	0	0			0	0	0
1967	0	0	0		0	0	0		0	0	0			0	0	0
1968	1	0	1		0	0	0		0	0	0			1	0	1
1969	0	0	0		0	0	0		0	0	0			0	0	0
1970	0	0	0		0	0	0		0	0	0			0	0	0
1971	0	0	0		1	0	1		0	0	0			1	0	1
1972	0	0	0		0	0	0		0	0	0			0	0	0
1973	0	0	0		0	0	0		0	0	0			0	0	0
1974	0	0	0		0	0	0		0	0	0			0	0	0
1975	1	0	1		0	0	0		0	0	0			1	0	1
1976	0	0	0		0	0	0		0	0	0			0	0	0
1977	0	0	0		0	0	0		0	0	0			0	0	0
1978	0	0	0		0	0	0		0	0	0			0	0	0
1979	0	0	0		0	0	0		0	0	0			0	0	0
1980	0	0	0		0	0	0		0	0	0			0	0	0
1981	0	0	0		0	0	0		0	0	0			0	0	0
1982	0	0	0		0	0	0		0	0	0			0	0	0
1983	0	0	0		0	0	0		0	0	0			0	0	0
1984	0	0	0		0	0	0		0	0	0			0	0	0
1985	0	0	0		0	0	0		0	0	0			0	0	0
1986	0	0	0		0	0	0		0	0	0			0	0	0
1987	0	0	0		0	0	0		0	0	0			0	0	0
1988	0	0	0		0	0	0		0	0	0			0	0	0
1989	0	0	0		0	0	0		0	0	0			0	0	0
1990	0	0	0		0	0	0		0	0	0			0	0	0
1991	0	0	0		0	0	0		0	0	0			0	0	0
1992	0	0	0		0	0	0		0	0	0			0	0	0
1993	0	0	0		0	0	0		0	0	0			0	0	0
1994	0	0	0		0	0	0		0	0	0			0	0	0
1995	0	0	0		0	0	0		0	0	0			0	0	0
1996	1	0	1		0	0	0		0	0	0			1	0	1
1997	0	0	0		0	0	0		0	0	0			0	0	0
1998	0	0	0		0	0	0		0	0	0			0	0	0
1999	0	0	0		0	0	0		0	0	0			0	0	0
[truncated: 21,222 more rows]

## Sheet: 8+9+10
position	fwd_total	rev_total	total		fwd_total	rev_total	total		fwd_total	rev_total	total			fwd_total	rev_total	total
1	0	0	0		1	0	1		0	0	0			1	0	1
2	0	0	0		0	0	0		0	0	0			0	0	0
3	0	0	0		0	0	0		0	0	0			0	0	0
4	0	0	0		0	0	0		0	0	0			0	0	0
5	0	0	0		0	0	0		0	0	0			0	0	0
6	0	0	0		0	0	0		1	0	1			1	0	1
7	0	0	0		0	0	0		0	0	0			0	0	0
8	0	0	0		0	0	0		1	0	1			1	0	1
9	0	0	0		0	0	0		0	0	0			0	0	0
10	0	0	0		0	0	0		0	0	0			0	0	0
11	0	0	0		0	0	0		0	0	0			0	0	0
12	0	0	0		0	0	0		0	0	0			0	0	0
13	0	0	0		0	0	0		2	0	2			2	0	2
14	0	0	0		0	0	0		0	0	0			0	0	0
15	0	0	0		1	0	1		0	0	0			1	0	1
16	0	0	0		0	0	0		0	0	0			0	0	0
17	0	0	0		0	0	0		0	0	0			0	0	0
18	1	0	1		0	0	0		1	0	1			2	0	2
19	0	0	0		0	0	0		0	0	0			0	0	0
20	0	0	0		0	0	0		0	0	0			0	0	0
21	0	0	0		1	0	1		0	0	0			1	0	1
22	0	0	0		0	0	0		0	0	0			0	0	0
23	0	0	0		0	0	0		0	0	0			0	0	0
24	0	0	0		1	0	1		0	0	0			1	0	1
25	0	0	0		0	0	0		0	0	0			0	0	0
26	0	0	0		0	0	0		0	0	0			0	0	0
27	0	0	0		2	0	2		0	0	0			2	0	2
28	1	0	1		0	0	0		0	0	0			1	0	1
29	0	0	0		0	0	0		0	0	0			0	0	0
30	0	0	0		0	0	0		0	0	0			0	0	0
31	0	0	0		0	0	0		0	0	0			0	0	0
32	0	0	0		0	0	0		0	0	0			0	0	0
33	0	0	0		0	0	0		0	0	0			0	0	0
34	0	0	0		0	0	0		1	0	1			1	0	1
35	0	0	0		0	0	0		0	0	0			0	0	0
36	0	0	0		0	0	0		0	0	0			0	0	0
37	0	0	0		0	0	0		0	0	0			0	0	0
38	0	0	0		0	0	0		0	0	0			0	0	0
39	0	0	0		0	0	0		0	0	0			0	0	0
40	0	0	0		0	0	0		0	0	0			0	0	0
41	0	0	0		0	0	0		0	0	0			0	0	0
42	0	0	0		0	0	0		0	0	0			0	0	0
43	0	0	0		0	0	0		0	0	0			0	0	0
44	0	0	0		0	0	0		0	0	0			0	0	0
45	0	0	0		0	0	0		0	0	0			0	0	0
46	0	0	0		0	0	0		0	0	0			0	0	0
47	0	0	0		0	0	0		0	0	0			0	0	0
48	0	0	0		0	0	0		0	0	0			0	0	0
49	0	0	0		0	0	0		0	0	0			0	0	0
50	0	0	0		0	0	0		0	0	0			0	0	0
51	0	0	0		0	0	0		0	0	0			0	0	0
52	0	0	0		0	0	0		0	0	0			0	0	0
53	0	0	0		0	0	0		0	0	0			0	0	0
54	0	0	0		0	0	0		0	0	0			0	0	0
55	0	0	0		0	0	0		0	0	0			0	0	0
56	0	0	0		0	0	0		0	0	0			0	0	0
57	0	0	0		0	0	0		0	0	0			0	0	0
58	0	0	0		0	0	0		0	0	0			0	0	0
59	0	0	0		0	0	0		0	0	0			0	0	0
60	0	0	0		0	0	0		0	0	0			0	0	0
61	0	0	0		0	0	0		0	0	0			0	0	0
62	1	0	1		0	0	0		0	0	0			1	0	1
63	1	0	1		1	0	1		0	0	0			2	0	2
64	0	0	0		0	0	0		0	0	0			0	0	0
65	0	0	0		0	0	0		1	0	1			1	0	1
66	0	0	0		0	0	0		0	0	0			0	0	0
67	0	0	0		0	0	0		0	0	0			0	0	0
68	0	0	0		0	0	0		0	0	0			0	0	0
69	0	0	0		0	0	0		0	0	0			0	0	0
70	0	0	0		0	0	0		0	0	0			0	0	0
71	0	0	0		0	0	0		0	0	0			0	0	0
72	0	0	0		0	0	0		0	0	0			0	0	0
73	0	0	0		0	0	0		0	0	0			0	0	0
74	0	0	0		0	0	0		0	0	0			0	0	0
75	0	0	0		0	0	0		0	0	0			0	0	0
76	0	0	0		0	0	0		0	0	0			0	0	0
77	0	0	0		0	0	0		0	0	0			0	0	0
78	0	0	0		0	0	0		0	0	0			0	0	0
79	0	0	0		0	0	0		0	0	0			0	0	0
80	0	0	0		0	0	0		0	0	0			0	0	0
81	0	0	0		0	0	0		0	0	0			0	0	0
82	0	0	0		0	0	0		0	0	0			0	0	0
83	0	0	0		0	0	0		0	0	0			0	0	0
84	0	0	0		0	0	0		0	0	0			0	0	0
85	0	0	0		0	0	0		0	0	0			0	0	0
86	0	0	0		0	0	0		0	0	0			0	0	0
87	0	0	0		0	0	0		0	0	0			0	0	0
88	0	0	0		0	0	0		0	0	0			0	0	0
89	0	0	0		0	0	0		0	0	0			0	0	0
90	0	0	0		0	0	0		0	0	0			0	0	0
91	0	0	0		0	0	0		0	0	0			0	0	0
92	0	0	0		0	0	0		0	0	0			0	0	0
93	0	0	0		0	0	0		0	0	0			0	0	0
94	0	0	0		0	0	0		0	0	0			0	0	0
95	0	0	0		0	0	0		0	0	0			0	0	0
96	0	0	0		0	0	0		0	0	0			0	0	0
97	0	0	0		0	0	0		0	0	0			0	0	0
98	0	0	0		0	0	0		0	0	0			0	0	0
99	0	0	0		0	0	0		0	0	0			0	0	0
100	0	0	0		0	0	0		0	0	0			0	0	0
101	0	0	0		0	0	0		0	0	0			0	0	0
102	0	0	0		0	0	0		0	0	0			0	0	0
103	0	0	0		0	0	0		0	0	0			0	0	0
104	0	0	0		0	0	0		0	0	0			0	0	0
105	0	0	0		0	0	0		0	0	0			0	0	0
106	0	0	0		0	0	0		0	0	0			0	0	0
107	0	0	0		0	0	0		0	0	0			0	0	0
108	0	0	0		0	0	0		0	0	0			0	0	0
109	0	0	0		0	0	0		0	0	0			0	0	0
110	0	0	0		0	0	0		0	0	0			0	0	0
111	0	0	0		1	0	1		4	0	4			5	0	5
112	0	0	0		0	0	0		0	0	0			0	0	0
113	0	0	0		0	0	0		0	0	0			0	0	0
114	0	0	0		0	0	0		0	0	0			0	0	0
115	0	0	0		0	0	0		0	0	0			0	0	0
116	0	0	0		0	0	0		0	0	0			0	0	0
117	0	0	0		0	0	0		0	0	0			0	0	0
118	0	0	0		1	0	1		0	0	0			1	0	1
119	0	0	0		0	0	0		0	0	0			0	0	0
120	0	0	0		0	0	0		0	0	0			0	0	0
121	0	0	0		0	0	0		0	0	0			0	0	0
122	0	0	0		0	0	0		0	0	0			0	0	0
123	0	0	0		0	0	0		0	0	0			0	0	0
124	0	0	0		0	0	0		0	0	0			0	0	0
125	0	0	0		0	0	0		0	0	0			0	0	0
126	0	0	0		0	0	0		0	0	0			0	0	0
127	0	0	0		0	0	0		0	0	0			0	0	0
128	0	0	0		1	0	1		0	0	0			1	0	1
129	0	0	0		0	0	0		1	0	1			1	0	1
130	0	0	0		0	0	0		0	0	0			0	0	0
131	0	0	0		0	0	0		0	0	0			0	0	0
132	0	0	0		0	0	0		0	0	0			0	0	0
133	0	0	0		0	0	0		0	0	0			0	0	0
134	0	0	0		0	0	0		0	0	0			0	0	0
135	0	0	0		0	0	0		0	0	0			0	0	0
136	0	0	0		0	0	0		0	0	0			0	0	0
137	0	0	0		0	0	0		0	0	0			0	0	0
138	0	0	0		0	0	0		0	0	0			0	0	0
139	0	0	0		0	0	0		0	0	0			0	0	0
140	0	0	0		0	0	0		0	0	0			0	0	0
141	0	0	0		0	0	0		0	0	0			0	0	0
142	0	0	0		1	0	1		0	0	0			1	0	1
143	0	0	0		0	0	0		0	0	0			0	0	0
144	0	0	0		1	0	1		0	0	0			1	0	1
145	0	0	0		0	0	0		0	0	0			0	0	0
146	0	0	0		0	0	0		0	0	0			0	0	0
147	0	0	0		0	0	0		0	0	0			0	0	0
148	0	0	0		0	0	0		0	0	0			0	0	0
149	0	0	0		0	0	0		0	0	0			0	0	0
150	0	0	0		0	0	0		0	0	0			0	0	0
151	0	0	0		0	0	0		0	0	0			0	0	0
152	0	0	0		0	0	0		0	0	0			0	0	0
153	0	0	0		0	0	0		0	0	0			0	0	0
154	0	0	0		1	0	1		0	0	0			1	0	1
155	0	0	0		0	0	0		0	0	0			0	0	0
156	0	0	0		0	0	0		0	0	0			0	0	0
157	0	0	0		0	0	0		0	0	0			0	0	0
158	0	0	0		0	0	0		0	0	0			0	0	0
159	0	0	0		0	0	0		0	0	0			0	0	0
160	0	0	0		0	0	0		0	0	0			0	0	0
161	0	0	0		0	0	0		0	0	0			0	0	0
162	0	0	0		0	0	0		0	0	0			0	0	0
163	0	0	0		0	0	0		0	0	0			0	0	0
164	0	0	0		0	0	0		0	0	0			0	0	0
165	0	0	0		0	0	0		0	0	0			0	0	0
166	0	0	0		0	0	0		0	0	0			0	0	0
167	0	0	0		0	0	0		0	0	0			0	0	0
168	0	0	0		0	0	0		0	0	0			0	0	0
169	0	0	0		0	0	0		0	0	0			0	0	0
170	0	0	0		0	0	0		0	0	0			0	0	0
171	0	0	0		0	0	0		0	0	0			0	0	0
172	0	0	0		0	0	0		0	0	0			0	0	0
173	0	0	0		0	0	0		0	0	0			0	0	0
174	0	0	0		0	0	0		0	0	0			0	0	0
175	0	0	0		0	0	0		0	0	0			0	0	0
176	0	0	0		1	0	1		0	0	0			1	0	1
177	0	0	0		0	0	0		0	0	0			0	0	0
178	0	0	0		0	0	0		0	0	0			0	0	0
179	0	0	0		0	0	0		0	0	0			0	0	0
180	0	0	0		0	0	0		0	0	0			0	0	0
181	0	0	0		0	0	0		0	0	0			0	0	0
182	0	0	0		0	0	0		0	0	0			0	0	0
183	0	0	0		0	0	0		0	0	0			0	0	0
184	0	0	0		0	0	0		0	0	0			0	0	0
185	0	0	0		0	0	0		0	0	0			0	0	0
186	0	0	0		0	0	0		0	0	0			0	0	0
187	0	0	0		0	0	0		0	0	0			0	0	0
188	0	0	0		0	0	0		0	0	0			0	0	0
189	0	0	0		0	0	0		0	0	0			0	0	0
190	0	0	0		0	0	0		0	0	0			0	0	0
191	0	0	0		0	0	0		0	0	0			0	0	0
192	0	0	0		0	0	0		0	0	0			0	0	0
193	0	0	0		0	0	0		0	0	0			0	0	0
194	0	0	0		0	0	0		0	0	0			0	0	0
195	0	0	0		0	0	0		0	0	0			0	0	0
196	0	0	0		0	0	0		0	0	0			0	0	0
197	0	0	0		0	0	0		0	0	0			0	0	0
198	0	0	0		0	0	0		0	0	0			0	0	0
199	0	0	0		0	0	0		0	0	0			0	0	0
200	0	0	0		0	0	0		0	0	0			0	0	0
201	0	0	0		0	0	0		0	0	0			0	0	0
202	0	0	0		0	0	0		0	0	0			0	0	0
203	0	0	0		0	0	0		0	0	0			0	0	0
204	0	0	0		0	0	0		0	0	0			0	0	0
205	0	0	0		0	0	0		0	0	0			0	0	0
206	0	0	0		0	0	0		0	0	0			0	0	0
207	0	0	0		0	0	0		0	0	0			0	0	0
208	0	0	0		0	0	0		0	0	0			0	0	0
209	0	0	0		1	0	1		0	0	0			1	0	1
210	0	0	0		0	0	0		0	0	0			0	0	0
211	0	0	0		0	0	0		0	0	0			0	0	0
212	0	0	0		0	0	0		0	0	0			0	0	0
213	0	0	0		0	0	0		0	0	0			0	0	0
214	0	0	0		0	0	0		0	0	0			0	0	0
215	0	0	0		0	0	0		0	0	0			0	0	0
216	0	0	0		0	0	0		0	0	0			0	0	0
217	0	0	0		0	0	0		0	0	0			0	0	0
218	0	0	0		1	0	1		0	0	0			1	0	1
219	0	0	0		0	0	0		0	0	0			0	0	0
220	0	0	0		0	0	0		0	0	0			0	0	0
221	0	0	0		0	0	0		0	0	0			0	0	0
222	0	0	0		0	0	0		0	0	0			0	0	0
223	0	0	0		1	0	1		0	0	0			1	0	1
224	0	0	0		0	0	0		0	0	0			0	0	0
225	0	0	0		0	0	0		0	0	0			0	0	0
226	0	0	0		0	0	0		1	0	1			1	0	1
227	0	0	0		0	0	0		0	0	0			0	0	0
228	0	0	0		0	0	0		0	0	0			0	0	0
229	0	0	0		0	0	0		0	0	0			0	0	0
230	0	0	0		0	0	0		0	0	0			0	0	0
231	0	0	0		2	0	2		0	0	0			2	0	2
232	0	0	0		0	0	0		0	0	0			0	0	0
233	0	0	0		0	0	0		0	0	0			0	0	0
234	0	0	0		0	0	0		0	0	0			0	0	0
235	0	0	0		0	0	0		0	0	0			0	0	0
236	0	0	0		0	0	0		0	0	0			0	0	0
237	0	0	0		0	0	0		0	0	0			0	0	0
238	0	0	0		0	0	0		0	0	0			0	0	0
239	0	0	0		0	0	0		0	0	0			0	0	0
240	0	0	0		0	0	0		0	0	0			0	0	0
241	0	0	0		2	0	2		0	0	0			2	0	2
242	0	0	0		0	0	0		0	0	0			0	0	0
243	0	0	0		0	0	0		0	0	0			0	0	0
244	0	0	0		0	0	0		0	0	0			0	0	0
245	0	0	0		0	0	0		0	0	0			0	0	0
246	0	0	0		0	0	0		0	0	0			0	0	0
247	0	0	0		0	0	0		0	0	0			0	0	0
248	0	0	0		0	0	0		0	0	0			0	0	0
249	0	0	0		0	0	0		0	0	0			0	0	0
250	0	0	0		1	0	1		0	0	0			1	0	1
251	0	0	0		0	0	0		0	0	0			0	0	0
252	0	0	0		0	0	0		0	0	0			0	0	0
253	0	0	0		0	0	0		0	0	0			0	0	0
254	0	0	0		0	0	0		0	0	0			0	0	0
255	0	0	0		0	0	0		2	0	2			2	0	2
256	0	0	0		0	0	0		0	0	0			0	0	0
257	0	0	0		0	0	0		0	0	0			0	0	0
258	0	0	0		0	0	0		0	0	0			0	0	0
259	1	0	1		0	0	0		0	0	0			1	0	1
260	0	0	0		0	0	0		0	0	0			0	0	0
261	0	0	0		0	0	0		0	0	0			0	0	0
262	0	0	0		0	0	0		0	0	0			0	0	0
263	0	0	0		0	0	0		0	0	0			0	0	0
264	0	0	0		0	0	0		0	0	0			0	0	0
265	0	0	0		1	0	1		0	0	0			1	0	1
266	0	0	0		0	0	0		0	0	0			0	0	0
267	0	0	0		0	0	0		0	0	0			0	0	0
268	0	0	0		0	0	0		0	0	0			0	0	0
269	0	0	0		0	0	0		0	0	0			0	0	0
270	0	0	0		0	0	0		0	0	0			0	0	0
271	0	0	0		1	0	1		0	0	0			1	0	1
272	0	0	0		0	0	0		0	0	0			0	0	0
273	0	0	0		0	0	0		0	0	0			0	0	0
274	0	0	0		0	0	0		0	0	0			0	0	0
275	0	0	0		0	0	0		0	0	0			0	0	0
276	0	0	0		0	0	0		0	0	0			0	0	0
277	0	0	0		2	0	2		0	0	0			2	0	2
278	0	0	0		0	0	0		0	0	0			0	0	0
279	0	0	0		2	0	2		0	0	0			2	0	2
280	0	0	0		0	0	0		0	0	0			0	0	0
281	0	0	0		0	0	0		0	0	0			0	0	0
282	0	0	0		1	0	1		0	0	0			1	0	1
283	0	0	0		0	0	0		0	0	0			0	0	0
284	0	0	0		1	0	1		0	0	0			1	0	1
285	0	0	0		0	0	0		0	0	0			0	0	0
286	0	0	0		0	0	0		0	0	0			0	0	0
287	0	0	0		0	0	0		0	0	0			0	0	0
288	0	0	0		0	0	0		0	0	0			0	0	0
289	0	0	0		0	0	0		0	0	0			0	0	0
290	0	0	0		0	0	0		0	0	0			0	0	0
291	0	0	0		0	0	0		0	0	0			0	0	0
292	0	0	0		0	0	0		0	0	0			0	0	0
293	0	0	0		0	0	0		0	0	0			0	0	0
294	0	0	0		0	0	0		0	0	0			0	0	0
295	0	0	0		0	0	0		1	0	1			1	0	1
296	0	0	0		0	0	0		0	0	0			0	0	0
297	0	0	0		0	0	0		0	0	0			0	0	0
298	0	0	0		0	0	0		0	0	0			0	0	0
299	0	0	0		0	0	0		1	0	1			1	0	1
300	0	0	0		0	0	0		0	0	0			0	0	0
301	0	0	0		0	0	0		0	0	0			0	0	0
302	0	0	0		0	0	0		0	0	0			0	0	0
303	0	0	0		0	0	0		0	0	0			0	0	0
304	0	0	0		0	0	0		0	0	0			0	0	0
305	0	0	0		0	0	0		0	0	0			0	0	0
306	0	0	0		0	0	0		0	0	0			0	0	0
307	0	0	0		0	0	0		0	0	0			0	0	0
308	0	0	0		0	0	0		0	0	0			0	0	0
309	0	0	0		0	0	0		0	0	0			0	0	0
310	0	0	0		0	0	0		0	0	0			0	0	0
311	0	0	0		0	0	0		0	0	0			0	0	0
312	0	0	0		0	0	0		0	0	0			0	0	0
313	0	0	0		0	0	0		0	0	0			0	0	0
314	0	0	0		0	0	0		0	0	0			0	0	0
315	0	0	0		1	0	1		0	0	0			1	0	1
316	0	0	0		0	0	0		0	0	0			0	0	0
317	0	0	0		0	0	0		0	0	0			0	0	0
318	1	0	1		0	0	0		0	0	0			1	0	1
319	0	0	0		0	0	0		0	0	0			0	0	0
320	0	0	0		0	0	0		0	0	0			0	0	0
321	0	0	0		0	0	0		0	0	0			0	0	0
322	0	0	0		0	0	0		0	0	0			0	0	0
323	0	0	0		0	0	0		0	0	0			0	0	0
324	0	0	0		0	0	0		0	0	0			0	0	0
325	0	0	0		0	0	0		0	0	0			0	0	0
326	0	0	0		0	0	0		0	0	0			0	0	0
327	1	0	1		0	0	0		2	0	2			3	0	3
328	0	0	0		0	0	0		0	0	0			0	0	0
329	0	0	0		0	0	0		0	0	0			0	0	0
330	0	0	0		0	0	0		0	0	0			0	0	0
331	0	0	0		0	0	0		0	0	0			0	0	0
332	0	0	0		0	0	0		0	0	0			0	0	0
333	0	0	0		0	0	0		0	0	0			0	0	0
334	0	0	0		0	0	0		0	0	0			0	0	0
335	0	0	0		0	0	0		0	0	0			0	0	0
336	0	0	0		0	0	0		0	0	0			0	0	0
337	0	0	0		0	0	0		0	0	0			0	0	0
338	0	0	0		0	0	0		0	0	0			0	0	0
339	0	0	0		0	0	0		0	0	0			0	0	0
340	0	0	0		0	0	0		0	0	0			0	0	0
341	0	0	0		0	0	0		0	0	0			0	0	0
342	0	0	0		0	0	0		0	0	0			0	0	0
343	0	0	0		0	0	0		0	0	0			0	0	0
344	0	0	0		0	0	0		0	0	0			0	0	0
345	0	0	0		0	0	0		0	0	0			0	0	0
346	0	0	0		0	0	0		0	0	0			0	0	0
347	0	0	0		0	0	0		0	0	0			0	0	0
348	0	0	0		0	0	0		0	0	0			0	0	0
349	0	0	0		0	0	0		0	0	0			0	0	0
350	0	0	0		0	0	0		0	0	0			0	0	0
351	0	0	0		0	0	0		0	0	0			0	0	0
352	0	0	0		0	0	0		0	0	0			0	0	0
353	0	0	0		0	0	0		0	0	0			0	0	0
354	0	0	0		0	0	0		0	0	0			0	0	0
355	0	0	0		0	0	0		0	0	0			0	0	0
356	0	0	0		0	0	0		0	0	0			0	0	0
357	0	0	0		0	0	0		0	0	0			0	0	0
358	0	0	0		0	0	0		0	0	0			0	0	0
359	0	0	0		0	0	0		0	0	0			0	0	0
360	0	0	0		0	0	0		0	0	0			0	0	0
361	0	0	0		0	0	0		0	0	0			0	0	0
362	0	0	0		0	0	0		0	0	0			0	0	0
363	0	0	0		0	0	0		0	0	0			0	0	0
364	0	0	0		0	0	0		0	0	0			0	0	0
365	0	0	0		0	0	0		0	0	0			0	0	0
366	0	0	0		0	0	0		0	0	0			0	0	0
367	0	0	0		0	0	0		0	0	0			0	0	0
368	0	0	0		0	0	0		0	0	0			0	0	0
369	0	0	0		0	0	0		0	0	0			0	0	0
370	0	0	0		0	0	0		0	0	0			0	0	0
371	0	0	0		0	0	0		0	0	0			0	0	0
372	0	0	0		0	0	0		0	0	0			0	0	0
373	0	0	0		0	0	0		0	0	0			0	0	0
374	0	0	0		0	0	0		0	0	0			0	0	0
375	0	0	0		1	0	1		0	0	0			1	0	1
376	0	0	0		0	0	0		0	0	0			0	0	0
377	0	0	0		0	0	0		0	0	0			0	0	0
378	0	0	0		0	0	0		0	0	0			0	0	0
379	0	0	0		0	0	0		0	0	0			0	0	0
380	0	0	0		0	0	0		0	0	0			0	0	0
381	0	0	0		0	0	0		0	0	0			0	0	0
382	0	0	0		0	0	0		0	0	0			0	0	0
383	0	0	0		0	0	0		0	0	0			0	0	0
384	0	0	0		0	0	0		0	0	0			0	0	0
385	0	0	0		0	0	0		0	0	0			0	0	0
386	0	0	0		0	0	0		0	0	0			0	0	0
387	0	0	0		0	0	0		0	0	0			0	0	0
388	0	0	0		0	0	0		0	0	0			0	0	0
389	0	0	0		0	0	0		0	0	0			0	0	0
390	0	0	0		0	0	0		0	0	0			0	0	0
391	0	0	0		0	0	0		0	0	0			0	0	0
392	0	0	0		0	0	0		0	0	0			0	0	0
393	0	0	0		0	0	0		0	0	0			0	0	0
394	0	0	0		0	0	0		0	0	0			0	0	0
395	0	0	0		0	0	0		0	0	0			0	0	0
396	0	0	0		0	0	0		0	0	0			0	0	0
397	0	0	0		0	0	0		0	0	0			0	0	0
398	0	0	0		0	0	0		0	0	0			0	0	0
399	0	0	0		0	0	0		0	0	0			0	0	0
400	0	0	0		0	0	0		0	0	0			0	0	0
401	0	0	0		0	0	0		0	0	0			0	0	0
402	0	0	0		0	0	0		0	0	0			0	0	0
403	0	0	0		0	0	0		1	0	1			1	0	1
404	0	0	0		0	0	0		0	0	0			0	0	0
405	0	0	0		0	0	0		0	0	0			0	0	0
406	0	0	0		0	0	0		0	0	0			0	0	0
407	0	0	0		0	0	0		0	0	0			0	0	0
408	0	0	0		0	0	0		0	0	0			0	0	0
409	0	0	0		0	0	0		0	0	0			0	0	0
410	0	0	0		1	0	1		0	0	0			1	0	1
411	0	0	0		0	0	0		0	0	0			0	0	0
412	0	0	0		0	0	0		0	0	0			0	0	0
413	0	0	0		0	0	0		0	0	0			0	0	0
414	0	0	0		0	0	0		0	0	0			0	0	0
415	0	0	0		0	0	0		0	0	0			0	0	0
416	0	0	0		0	0	0		0	0	0			0	0	0
417	1	0	1		1	0	1		1	0	1			3	0	3
418	0	0	0		0	0	0		0	0	0			0	0	0
419	0	0	0		0	0	0		0	0	0			0	0	0
420	0	0	0		0	0	0		0	0	0			0	0	0
421	0	0	0		0	0	0		0	0	0			0	0	0
422	0	0	0		1	0	1		0	0	0			1	0	1
423	0	0	0		0	0	0		0	0	0			0	0	0
424	0	0	0		0	0	0		0	0	0			0	0	0
425	0	0	0		0	0	0		0	0	0			0	0	0
426	0	0	0		0	0	0		0	0	0			0	0	0
427	0	0	0		0	0	0		0	0	0			0	0	0
428	0	0	0		0	0	0		0	0	0			0	0	0
429	0	0	0		0	0	0		0	0	0			0	0	0
430	0	0	0		0	0	0		0	0	0			0	0	0
431	0	0	0		0	0	0		0	0	0			0	0	0
432	0	0	0		0	0	0		0	0	0			0	0	0
433	0	0	0		0	0	0		0	0	0			0	0	0
434	0	0	0		0	0	0		0	0	0			0	0	0
435	0	0	0		0	0	0		0	0	0			0	0	0
436	0	0	0		0	0	0		0	0	0			0	0	0
437	0	0	0		0	0	0		0	0	0			0	0	0
438	0	0	0		0	0	0		0	0	0			0	0	0
439	0	0	0		0	0	0		0	0	0			0	0	0
440	0	0	0		1	0	1		0	0	0			1	0	1
441	0	0	0		0	0	0		0	0	0			0	0	0
442	0	0	0		1	0	1		0	0	0			1	0	1
443	0	0	0		0	0	0		0	0	0			0	0	0
444	0	0	0		0	0	0		0	0	0			0	0	0
445	0	0	0		1	0	1		0	0	0			1	0	1
446	0	0	0		0	0	0		0	0	0			0	0	0
447	0	0	0		0	0	0		0	0	0			0	0	0
448	0	0	0		0	0	0		0	0	0			0	0	0
449	0	0	0		0	0	0		0	0	0			0	0	0
450	0	0	0		0	0	0		0	0	0			0	0	0
451	0	0	0		0	0	0		0	0	0			0	0	0
452	0	0	0		0	0	0		0	0	0			0	0	0
453	0	0	0		0	0	0		0	0	0			0	0	0
454	0	0	0		0	0	0		0	0	0			0	0	0
455	0	0	0		0	0	0		0	0	0			0	0	0
456	0	0	0		0	0	0		0	0	0			0	0	0
457	0	0	0		0	0	0		0	0	0			0	0	0
458	0	0	0		0	0	0		0	0	0			0	0	0
459	0	0	0		0	0	0		0	0	0			0	0	0
460	0	0	0		0	0	0		0	0	0			0	0	0
461	0	0	0		1	0	1		0	0	0			1	0	1
462	0	0	0		0	0	0		0	0	0			0	0	0
463	0	0	0		0	0	0		0	0	0			0	0	0
464	0	0	0		0	0	0		0	0	0			0	0	0
465	0	0	0		0	0	0		0	0	0			0	0	0
466	0	0	0		0	0	0		0	0	0			0	0	0
467	0	0	0		0	0	0		0	0	0			0	0	0
468	0	0	0		0	0	0		0	0	0			0	0	0
469	0	0	0		1	0	1		0	0	0			1	0	1
470	0	0	0		0	0	0		0	0	0			0	0	0
471	0	0	0		0	0	0		0	0	0			0	0	0
472	0	0	0		0	0	0		0	0	0			0	0	0
473	0	0	0		0	0	0		0	0	0			0	0	0
474	0	0	0		0	0	0		0	0	0			0	0	0
475	0	0	0		0	0	0		0	0	0			0	0	0
476	0	0	0		0	0	0		0	0	0			0	0	0
477	0	0	0		0	0	0		0	0	0			0	0	0
478	0	0	0		0	0	0		0	0	0			0	0	0
479	0	0	0		0	0	0		0	0	0			0	0	0
480	0	0	0		0	0	0		0	0	0			0	0	0
481	0	0	0		0	0	0		0	0	0			0	0	0
482	0	0	0		0	0	0		0	0	0			0	0	0
483	0	0	0		0	0	0		0	0	0			0	0	0
484	0	0	0		0	0	0		0	0	0			0	0	0
485	0	0	0		0	0	0		0	0	0			0	0	0
486	0	0	0		0	0	0		0	0	0			0	0	0
487	0	0	0		0	0	0		0	0	0			0	0	0
488	0	0	0		0	0	0		0	0	0			0	0	0
489	0	0	0		0	0	0		0	0	0			0	0	0
490	0	0	0		0	0	0		0	0	0			0	0	0
491	0	0	0		0	0	0		0	0	0			0	0	0
492	0	0	0		0	0	0		0	0	0			0	0	0
493	0	0	0		0	0	0		0	0	0			0	0	0
494	0	0	0		0	0	0		0	0	0			0	0	0
495	0	0	0		0	0	0		0	0	0			0	0	0
496	0	0	0		0	0	0		0	0	0			0	0	0
497	0	0	0		0	0	0		0	0	0			0	0	0
498	0	0	0		1	0	1		0	0	0			1	0	1
499	0	0	0		0	0	0		1	0	1			1	0	1
500	0	0	0		0	0	0		0	0	0			0	0	0
501	0	0	0		0	0	0		0	0	0			0	0	0
502	0	0	0		0	0	0		0	0	0			0	0	0
503	0	0	0		0	0	0		0	0	0			0	0	0
504	0	0	0		0	0	0		0	0	0			0	0	0
505	0	0	0		0	0	0		0	0	0			0	0	0
506	0	0	0		0	0	0		0	0	0			0	0	0
507	0	0	0		0	0	0		0	0	0			0	0	0
508	0	0	0		0	0	0		0	0	0			0	0	0
509	0	0	0		0	0	0		0	0	0			0	0	0
510	0	0	0		0	0	0		0	0	0			0	0	0
511	0	0	0		0	0	0		0	0	0			0	0	0
512	0	0	0		0	0	0		0	0	0			0	0	0
513	0	0	0		0	0	0		0	0	0			0	0	0
514	0	0	0		0	0	0		0	0	0			0	0	0
515	0	0	0		0	0	0		0	0	0			0	0	0
516	0	0	0		0	0	0		0	0	0			0	0	0
517	0	0	0		0	0	0		0	0	0			0	0	0
518	0	0	0		0	0	0		0	0	0			0	0	0
519	0	0	0		0	0	0		0	0	0			0	0	0
520	0	0	0		0	0	0		0	0	0			0	0	0
521	0	0	0		0	0	0		0	0	0			0	0	0
522	0	0	0		0	0	0		0	0	0			0	0	0
523	0	0	0		0	0	0		0	0	0			0	0	0
524	0	0	0		0	0	0		0	0	0			0	0	0
525	0	0	0		0	0	0		0	0	0			0	0	0
526	0	0	0		0	0	0		0	0	0			0	0	0
527	0	0	0		0	0	0		0	0	0			0	0	0
528	0	0	0		0	0	0		0	0	0			0	0	0
529	0	0	0		0	0	0		0	0	0			0	0	0
530	0	0	0		0	0	0		0	0	0			0	0	0
531	0	0	0		1	0	1		0	0	0			1	0	1
532	0	0	0		0	0	0		0	0	0			0	0	0
533	0	0	0		0	0	0		0	0	0			0	0	0
534	0	0	0		0	0	0		0	0	0			0	0	0
535	0	0	0		0	0	0		0	0	0			0	0	0
536	0	0	0		0	0	0		0	0	0			0	0	0
537	0	0	0		0	0	0		0	0	0			0	0	0
538	0	0	0		0	0	0		0	0	0			0	0	0
539	0	0	0		0	0	0		0	0	0			0	0	0
540	0	0	0		0	0	0		0	0	0			0	0	0
541	0	0	0		1	0	1		0	0	0			1	0	1
542	0	0	0		1	0	1		0	0	0			1	0	1
543	0	0	0		1	0	1		0	0	0			1	0	1
544	0	0	0		2	0	2		0	0	0			2	0	2
545	0	0	0		0	0	0		0	0	0			0	0	0
546	0	0	0		0	0	0		0	0	0			0	0	0
547	0	0	0		0	0	0		0	0	0			0	0	0
548	0	0	0		0	0	0		0	0	0			0	0	0
549	0	0	0		0	0	0		0	0	0			0	0	0
550	0	0	0		0	0	0		0	0	0			0	0	0
551	0	0	0		0	0	0		0	0	0			0	0	0
552	0	0	0		0	0	0		0	0	0			0	0	0
553	0	0	0		0	0	0		0	0	0			0	0	0
554	0	0	0		0	0	0		0	0	0			0	0	0
555	0	0	0		0	0	0		0	0	0			0	0	0
556	0	0	0		0	0	0		0	0	0			0	0	0
557	0	0	0		0	0	0		0	0	0			0	0	0
558	0	0	0		0	0	0		0	0	0			0	0	0
559	0	0	0		0	0	0		0	0	0			0	0	0
560	0	0	0		0	0	0		0	0	0			0	0	0
561	0	0	0		0	0	0		0	0	0			0	0	0
562	0	0	0		1	0	1		0	0	0			1	0	1
563	0	0	0		0	0	0		0	0	0			0	0	0
564	0	0	0		0	0	0		0	0	0			0	0	0
565	0	0	0		0	0	0		0	0	0			0	0	0
566	0	0	0		0	0	0		0	0	0			0	0	0
567	0	0	0		0	0	0		0	0	0			0	0	0
568	0	0	0		0	0	0		0	0	0			0	0	0
569	0	0	0		0	0	0		0	0	0			0	0	0
570	0	0	0		0	0	0		0	0	0			0	0	0
571	0	0	0		0	0	0		0	0	0			0	0	0
572	0	0	0		0	0	0		0	0	0			0	0	0
573	0	0	0		0	0	0		0	0	0			0	0	0
574	0	0	0		0	0	0		0	0	0			0	0	0
575	0	0	0		0	0	0		0	0	0			0	0	0
576	0	0	0		0	0	0		0	0	0			0	0	0
577	0	0	0		0	0	0		0	0	0			0	0	0
578	0	0	0		0	0	0		0	0	0			0	0	0
579	0	0	0		0	0	0		0	0	0			0	0	0
580	0	0	0		0	0	0		0	0	0			0	0	0
581	0	0	0		0	0	0		0	0	0			0	0	0
582	0	0	0		0	0	0		0	0	0			0	0	0
583	0	0	0		0	0	0		0	0	0			0	0	0
584	0	0	0		0	0	0		0	0	0			0	0	0
585	0	0	0		0	0	0		0	0	0			0	0	0
586	0	0	0		0	0	0		0	0	0			0	0	0
587	0	0	0		0	0	0		0	0	0			0	0	0
588	0	0	0		0	0	0		0	0	0			0	0	0
589	0	0	0		0	0	0		0	0	0			0	0	0
590	0	0	0		0	0	0		0	0	0			0	0	0
591	0	0	0		0	0	0		0	0	0			0	0	0
592	0	0	0		0	0	0		0	0	0			0	0	0
593	0	0	0		0	0	0		0	0	0			0	0	0
594	0	0	0		0	0	0		0	0	0			0	0	0
595	0	0	0		0	0	0		0	0	0			0	0	0
596	0	0	0		0	0	0		0	0	0			0	0	0
597	0	0	0		0	0	0		0	0	0			0	0	0
598	0	0	0		0	0	0		0	0	0			0	0	0
599	0	0	0		0	0	0		0	0	0			0	0	0
600	0	0	0		0	0	0		0	0	0			0	0	0
601	0	0	0		0	0	0		0	0	0			0	0	0
602	0	0	0		0	0	0		0	0	0			0	0	0
603	0	0	0		0	0	0		0	0	0			0	0	0
604	0	0	0		0	0	0		0	0	0			0	0	0
605	0	0	0		0	0	0		0	0	0			0	0	0
606	0	0	0		0	0	0		0	0	0			0	0	0
607	0	0	0		0	0	0		0	0	0			0	0	0
608	0	0	0		0	0	0		0	0	0			0	0	0
609	0	0	0		0	0	0		0	0	0			0	0	0
610	0	0	0		0	0	0		0	0	0			0	0	0
611	0	0	0		0	0	0		0	0	0			0	0	0
612	0	0	0		0	0	0		0	0	0			0	0	0
613	0	0	0		0	0	0		0	0	0			0	0	0
614	0	0	0		0	0	0		0	0	0			0	0	0
615	0	0	0		0	0	0		0	0	0			0	0	0
616	0	0	0		0	0	0		0	0	0			0	0	0
617	0	0	0		0	0	0		0	0	0			0	0	0
618	0	0	0		0	0	0		0	0	0			0	0	0
619	0	0	0		0	0	0		0	0	0			0	0	0
620	0	0	0		0	0	0		0	0	0			0	0	0
621	0	0	0		0	0	0		0	0	0			0	0	0
622	0	0	0		0	0	0		0	0	0			0	0	0
623	0	0	0		0	0	0		0	0	0			0	0	0
624	0	0	0		0	0	0		0	0	0			0	0	0
625	0	0	0		0	0	0		0	0	0			0	0	0
626	0	0	0		0	0	0		0	0	0			0	0	0
627	0	0	0		0	0	0		0	0	0			0	0	0
628	0	0	0		0	0	0		0	0	0			0	0	0
629	0	0	0		0	0	0		0	0	0			0	0	0
630	0	0	0		0	0	0		0	0	0			0	0	0
631	0	0	0		0	0	0		0	0	0			0	0	0
632	0	0	0		0	0	0		0	0	0			0	0	0
633	0	0	0		0	0	0		0	0	0			0	0	0
634	0	0	0		0	0	0		0	0	0			0	0	0
635	0	0	0		0	0	0		0	0	0			0	0	0
636	0	0	0		0	0	0		0	0	0			0	0	0
637	0	0	0		0	0	0		0	0	0			0	0	0
638	0	0	0		0	0	0		0	0	0			0	0	0
639	0	0	0		0	0	0		0	0	0			0	0	0
640	0	0	0		0	0	0		1	0	1			1	0	1
641	0	0	0		0	0	0		0	0	0			0	0	0
642	0	0	0		0	0	0		0	0	0			0	0	0
643	0	0	0		0	0	0		0	0	0			0	0	0
644	0	0	0		0	0	0		0	0	0			0	0	0
645	0	0	0		1	0	1		0	0	0			1	0	1
646	0	0	0		1	0	1		0	0	0			1	0	1
647	0	0	0		0	0	0		0	0	0			0	0	0
648	0	0	0		0	0	0		0	0	0			0	0	0
649	1	0	1		0	0	0		0	0	0			1	0	1
650	0	0	0		0	0	0		0	0	0			0	0	0
651	0	0	0		0	0	0		0	0	0			0	0	0
652	0	0	0		0	0	0		0	0	0			0	0	0
653	0	0	0		0	0	0		0	0	0			0	0	0
654	0	0	0		0	0	0		0	0	0			0	0	0
655	0	0	0		0	0	0		0	0	0			0	0	0
656	0	0	0		0	0	0		0	0	0			0	0	0
657	0	0	0		0	0	0		1	0	1			1	0	1
658	0	0	0		0	0	0		0	0	0			0	0	0
659	0	0	0		0	0	0		0	0	0			0	0	0
660	0	0	0		0	0	0		0	0	0			0	0	0
661	0	0	0		0	0	0		0	0	0			0	0	0
662	0	0	0		0	0	0		0	0	0			0	0	0
663	2	0	2		0	0	0		0	0	0			2	0	2
664	0	0	0		0	0	0		0	0	0			0	0	0
665	0	0	0		0	0	0		0	0	0			0	0	0
666	0	0	0		0	0	0		0	0	0			0	0	0
667	0	0	0		0	0	0		0	0	0			0	0	0
668	0	0	0		0	0	0		0	0	0			0	0	0
669	0	0	0		0	0	0		0	0	0			0	0	0
670	0	0	0		0	0	0		0	0	0			0	0	0
671	1	0	1		0	0	0		0	0	0			1	0	1
672	0	0	0		0	0	0		0	0	0			0	0	0
673	0	0	0		0	0	0		0	0	0			0	0	0
674	0	0	0		0	0	0		0	0	0			0	0	0
675	0	0	0		0	0	0		0	0	0			0	0	0
676	0	0	0		0	0	0		0	0	0			0	0	0
677	0	0	0		0	0	0		0	0	0			0	0	0
678	0	0	0		0	0	0		0	0	0			0	0	0
679	0	0	0		0	0	0		0	0	0			0	0	0
680	0	0	0		0	0	0		0	0	0			0	0	0
681	0	0	0		0	0	0		0	0	0			0	0	0
682	0	0	0		0	0	0		0	0	0			0	0	0
683	0	0	0		1	0	1		0	0	0			1	0	1
684	0	0	0		0	0	0		0	0	0			0	0	0
685	0	0	0		0	0	0		0	0	0			0	0	0
686	0	0	0		0	0	0		0	0	0			0	0	0
687	0	0	0		0	0	0		0	0	0			0	0	0
688	0	0	0		0	0	0		0	0	0			0	0	0
689	0	0	0		0	0	0		2	0	2			2	0	2
690	0	0	0		0	0	0		0	0	0			0	0	0
691	0	0	0		0	0	0		0	0	0			0	0	0
692	0	0	0		0	0	0		0	0	0			0	0	0
693	0	0	0		0	0	0		0	0	0			0	0	0
694	0	0	0		0	0	0		0	0	0			0	0	0
695	0	0	0		0	0	0		0	0	0			0	0	0
696	0	0	0		0	0	0		0	0	0			0	0	0
697	0	0	0		0	0	0		0	0	0			0	0	0
698	0	0	0		0	0	0		0	0	0			0	0	0
699	0	0	0		0	0	0		0	0	0			0	0	0
700	0	0	0		1	0	1		1	0	1			2	0	2
701	0	0	0		0	0	0		0	0	0			0	0	0
702	0	0	0		0	0	0		0	0	0			0	0	0
703	0	0	0		0	0	0		0	0	0			0	0	0
704	0	0	0		0	0	0		0	0	0			0	0	0
705	0	0	0		0	0	0		0	0	0			0	0	0
706	0	0	0		0	0	0		0	0	0			0	0	0
707	0	0	0		0	0	0		0	0	0			0	0	0
708	0	0	0		0	0	0		0	0	0			0	0	0
709	0	0	0		0	0	0		0	0	0			0	0	0
710	0	0	0		0	0	0		0	0	0			0	0	0
711	0	0	0		0	0	0		0	0	0			0	0	0
712	0	0	0		0	0	0		0	0	0			0	0	0
713	0	0	0		0	0	0		0	0	0			0	0	0
714	0	0	0		0	0	0		0	0	0			0	0	0
715	0	0	0		0	0	0		0	0	0			0	0	0
716	0	0	0		0	0	0		0	0	0			0	0	0
717	0	0	0		0	0	0		0	0	0			0	0	0
718	0	0	0		0	0	0		0	0	0			0	0	0
719	0	0	0		0	0	0		0	0	0			0	0	0
720	0	0	0		0	0	0		0	0	0			0	0	0
721	0	0	0		0	0	0		0	0	0			0	0	0
722	0	0	0		0	0	0		0	0	0			0	0	0
723	0	0	0		0	0	0		0	0	0			0	0	0
724	0	0	0		0	0	0		0	0	0			0	0	0
725	0	0	0		0	0	0		0	0	0			0	0	0
726	0	0	0		0	0	0		0	0	0			0	0	0
727	0	0	0		0	0	0		0	0	0			0	0	0
728	0	0	0		0	0	0		0	0	0			0	0	0
729	0	0	0		0	0	0		0	0	0			0	0	0
730	0	0	0		0	0	0		0	0	0			0	0	0
731	0	0	0		0	0	0		0	0	0			0	0	0
732	1	0	1		0	0	0		0	0	0			1	0	1
733	0	0	0		0	0	0		0	0	0			0	0	0
734	0	0	0		0	0	0		0	0	0			0	0	0
735	0	0	0		0	0	0		0	0	0			0	0	0
736	0	0	0		0	0	0		0	0	0			0	0	0
737	0	0	0		0	0	0		0	0	0			0	0	0
738	0	0	0		0	0	0		0	0	0			0	0	0
739	1	0	1		0	0	0		0	0	0			1	0	1
740	0	0	0		1	0	1		0	0	0			1	0	1
741	0	0	0		0	0	0		0	0	0			0	0	0
742	0	0	0		1	0	1		0	0	0			1	0	1
743	0	0	0		0	0	0		0	0	0			0	0	0
744	1	0	1		0	0	0		0	0	0			1	0	1
745	0	0	0		1	0	1		0	0	0			1	0	1
746	0	0	0		0	0	0		0	0	0			0	0	0
747	0	0	0		0	0	0		0	0	0			0	0	0
748	0	0	0		0	0	0		0	0	0			0	0	0
749	0	0	0		0	0	0		0	0	0			0	0	0
750	0	0	0		0	0	0		0	0	0			0	0	0
751	0	0	0		0	0	0		0	0	0			0	0	0
752	0	0	0		0	0	0		0	0	0			0	0	0
753	1	0	1		0	0	0		0	0	0			1	0	1
754	0	0	0		0	0	0		0	0	0			0	0	0
755	0	0	0		0	0	0		1	0	1			1	0	1
756	1	0	1		1	0	1		0	0	0			2	0	2
757	0	0	0		0	0	0		0	0	0			0	0	0
758	0	0	0		0	0	0		1	0	1			1	0	1
759	0	0	0		0	0	0		0	0	0			0	0	0
760	0	0	0		0	0	0		0	0	0			0	0	0
761	0	0	0		0	0	0		0	0	0			0	0	0
762	0	0	0		0	0	0		0	0	0			0	0	0
763	0	0	0		0	0	0		0	0	0			0	0	0
764	0	0	0		0	0	0		0	0	0			0	0	0
765	0	0	0		0	0	0		0	0	0			0	0	0
766	0	0	0		0	0	0		0	0	0			0	0	0
767	2	0	2		1	0	1		0	0	0			3	0	3
768	1	0	1		0	0	0		0	0	0			1	0	1
769	0	0	0		0	0	0		0	0	0			0	0	0
770	0	0	0		0	0	0		0	0	0			0	0	0
771	0	0	0		0	0	0		0	0	0			0	0	0
772	0	0	0		0	0	0		0	0	0			0	0	0
773	0	0	0		0	0	0		0	0	0			0	0	0
774	0	0	0		0	0	0		0	0	0			0	0	0
775	0	0	0		0	0	0		0	0	0			0	0	0
776	0	0	0		0	0	0		0	0	0			0	0	0
777	0	0	0		0	0	0		0	0	0			0	0	0
778	0	0	0		0	0	0		0	0	0			0	0	0
779	0	0	0		0	0	0		0	0	0			0	0	0
780	0	0	0		0	0	0		0	0	0			0	0	0
781	0	0	0		0	0	0		0	0	0			0	0	0
782	0	0	0		2	0	2		0	0	0			2	0	2
783	0	0	0		0	0	0		0	0	0			0	0	0
784	0	0	0		2	0	2		0	0	0			2	0	2
785	0	0	0		0	0	0		0	0	0			0	0	0
786	0	0	0		0	0	0		0	0	0			0	0	0
787	0	0	0		0	0	0		0	0	0			0	0	0
788	0	0	0		2	0	2		0	0	0			2	0	2
789	0	0	0		0	0	0		0	0	0			0	0	0
790	0	0	0		0	0	0		0	0	0			0	0	0
791	0	0	0		0	0	0		0	0	0			0	0	0
792	0	0	0		0	0	0		0	0	0			0	0	0
793	0	0	0		0	0	0		0	0	0			0	0	0
794	0	0	0		0	0	0		0	0	0			0	0	0
795	0	0	0		0	0	0		0	0	0			0	0	0
796	0	0	0		0	0	0		0	0	0			0	0	0
797	0	0	0		0	0	0		0	0	0			0	0	0
798	0	0	0		0	0	0		0	0	0			0	0	0
799	0	0	0		0	0	0		0	0	0			0	0	0
800	0	0	0		0	0	0		0	0	0			0	0	0
801	0	0	0		0	0	0		0	0	0			0	0	0
802	0	0	0		0	0	0		0	0	0			0	0	0
803	0	0	0		0	0	0		0	0	0			0	0	0
804	0	0	0		0	0	0		1	0	1			1	0	1
805	0	0	0		0	0	0		0	0	0			0	0	0
806	0	0	0		0	0	0		0	0	0			0	0	0
807	0	0	0		0	0	0		0	0	0			0	0	0
808	0	0	0		1	0	1		0	0	0			1	0	1
809	1	0	1		0	0	0		0	0	0			1	0	1
810	0	0	0		0	0	0		2	0	2			2	0	2
811	0	0	0		0	0	0		0	0	0			0	0	0
812	0	0	0		0	0	0		0	0	0			0	0	0
813	0	0	0		0	0	0		0	0	0			0	0	0
814	0	0	0		0	0	0		1	0	1			1	0	1
815	0	0	0		0	0	0		0	0	0			0	0	0
816	0	0	0		0	0	0		0	0	0			0	0	0
817	1	0	1		0	0	0		0	0	0			1	0	1
818	0	0	0		0	0	0		0	0	0			0	0	0
819	0	0	0		0	0	0		0	0	0			0	0	0
820	0	0	0		0	0	0		0	0	0			0	0	0
821	0	0	0		0	0	0		0	0	0			0	0	0
822	0	0	0		0	0	0		0	0	0			0	0	0
823	0	0	0		0	0	0		0	0	0			0	0	0
824	0	0	0		0	0	0		0	0	0			0	0	0
825	0	0	0		4	0	4		0	0	0			4	0	4
826	0	0	0		0	0	0		0	0	0			0	0	0
827	0	0	0		0	0	0		0	0	0			0	0	0
828	0	0	0		0	0	0		0	0	0			0	0	0
829	0	0	0		0	0	0		0	0	0			0	0	0
830	0	0	0		0	0	0		0	0	0			0	0	0
831	0	0	0		1	0	1		0	0	0			1	0	1
832	0	0	0		0	0	0		0	0	0			0	0	0
833	0	0	0		0	0	0		0	0	0			0	0	0
834	0	0	0		0	0	0		0	0	0			0	0	0
835	0	0	0		0	0	0		0	0	0			0	0	0
836	0	0	0		0	0	0		0	0	0			0	0	0
837	0	0	0		0	0	0		0	0	0			0	0	0
838	0	0	0		0	0	0		0	0	0			0	0	0
839	0	0	0		0	0	0		0	0	0			0	0	0
840	0	0	0		1	0	1		0	0	0			1	0	1
841	0	0	0		0	0	0		0	0	0			0	0	0
842	0	0	0		0	0	0		0	0	0			0	0	0
843	0	0	0		0	0	0		0	0	0			0	0	0
844	0	0	0		0	0	0		0	0	0			0	0	0
845	0	0	0		0	0	0		0	0	0			0	0	0
846	0	0	0		0	0	0		0	0	0			0	0	0
847	0	0	0		0	0	0		0	0	0			0	0	0
848	0	0	0		0	0	0		0	0	0			0	0	0
849	0	0	0		0	0	0		0	0	0			0	0	0
850	0	0	0		0	0	0		0	0	0			0	0	0
851	0	0	0		0	0	0		0	0	0			0	0	0
852	0	0	0		0	0	0		0	0	0			0	0	0
853	0	0	0		0	0	0		0	0	0			0	0	0
854	0	0	0		0	0	0		0	0	0			0	0	0
855	0	0	0		0	0	0		0	0	0			0	0	0
856	0	0	0		0	0	0		0	0	0			0	0	0
857	0	0	0		0	0	0		0	0	0			0	0	0
858	0	0	0		0	0	0		0	0	0			0	0	0
859	0	0	0		0	0	0		0	0	0			0	0	0
860	0	0	0		0	0	0		0	0	0			0	0	0
861	0	0	0		0	0	0		0	0	0			0	0	0
862	0	0	0		0	0	0		0	0	0			0	0	0
863	0	0	0		0	0	0		0	0	0			0	0	0
864	0	0	0		0	0	0		0	0	0			0	0	0
865	0	0	0		0	0	0		0	0	0			0	0	0
866	0	0	0		0	0	0		0	0	0			0	0	0
867	0	0	0		0	0	0		0	0	0			0	0	0
868	0	0	0		0	0	0		0	0	0			0	0	0
869	0	0	0		0	0	0		0	0	0			0	0	0
870	0	0	0		0	0	0		0	0	0			0	0	0
871	0	0	0		2	0	2		1	0	1			3	0	3
872	0	0	0		1	0	1		0	0	0			1	0	1
873	0	0	0		0	0	0		0	0	0			0	0	0
874	0	0	0		0	0	0		0	0	0			0	0	0
875	0	0	0		0	0	0		0	0	0			0	0	0
876	1	0	1		0	0	0		0	0	0			1	0	1
877	0	0	0		0	0	0		0	0	0			0	0	0
878	0	0	0		0	0	0		0	0	0			0	0	0
879	0	0	0		0	0	0		0	0	0			0	0	0
880	0	0	0		2	0	2		0	0	0			2	0	2
881	0	0	0		0	0	0		0	0	0			0	0	0
882	0	0	0		0	0	0		0	0	0			0	0	0
883	0	0	0		0	0	0		0	0	0			0	0	0
884	0	0	0		0	0	0		0	0	0			0	0	0
885	0	0	0		0	0	0		0	0	0			0	0	0
886	0	0	0		0	0	0		1	0	1			1	0	1
887	0	0	0		0	0	0		0	0	0			0	0	0
888	0	0	0		0	0	0		0	0	0			0	0	0
889	0	0	0		0	0	0		0	0	0			0	0	0
890	0	0	0		0	0	0		0	0	0			0	0	0
891	0	0	0		0	0	0		0	0	0			0	0	0
892	0	0	0		0	0	0		0	0	0			0	0	0
893	0	0	0		0	0	0		0	0	0			0	0	0
894	0	0	0		0	0	0		0	0	0			0	0	0
895	0	0	0		0	0	0		0	0	0			0	0	0
896	0	0	0		0	0	0		0	0	0			0	0	0
897	0	0	0		0	0	0		0	0	0			0	0	0
898	0	0	0		0	0	0		0	0	0			0	0	0
899	0	0	0		0	0	0		0	0	0			0	0	0
900	0	0	0		0	0	0		0	0	0			0	0	0
901	0	0	0		0	0	0		0	0	0			0	0	0
902	0	0	0		0	0	0		0	0	0			0	0	0
903	0	0	0		0	0	0		0	0	0			0	0	0
904	0	0	0		0	0	0		0	0	0			0	0	0
905	0	0	0		0	0	0		0	0	0			0	0	0
906	0	0	0		0	0	0		0	0	0			0	0	0
907	0	0	0		0	0	0		0	0	0			0	0	0
908	0	0	0		0	0	0		0	0	0			0	0	0
909	0	0	0		1	0	1		0	0	0			1	0	1
910	0	0	0		0	0	0		0	0	0			0	0	0
911	0	0	0		0	0	0		0	0	0			0	0	0
912	0	0	0		0	0	0		0	0	0			0	0	0
913	0	0	0		0	0	0		0	0	0			0	0	0
914	0	0	0		0	0	0		0	0	0			0	0	0
915	0	0	0		2	0	2		0	0	0			2	0	2
916	0	0	0		0	0	0		0	0	0			0	0	0
917	0	0	0		0	0	0		0	0	0			0	0	0
918	1	0	1		0	0	0		0	0	0			1	0	1
919	0	0	0		0	0	0		0	0	0			0	0	0
920	0	0	0		0	0	0		0	0	0			0	0	0
921	0	0	0		0	0	0		0	0	0			0	0	0
922	0	0	0		0	0	0		0	0	0			0	0	0
923	0	0	0		0	0	0		0	0	0			0	0	0
924	1	0	1		0	0	0		1	0	1			2	0	2
925	1	0	1		2	0	2		0	0	0			3	0	3
926	0	0	0		0	0	0		0	0	0			0	0	0
927	0	0	0		0	0	0		0	0	0			0	0	0
928	0	0	0		0	0	0		0	0	0			0	0	0
929	0	0	0		0	0	0		0	0	0			0	0	0
930	1	0	1		0	0	0		0	0	0			1	0	1
931	0	0	0		0	0	0		0	0	0			0	0	0
932	0	0	0		0	0	0		0	0	0			0	0	0
933	0	0	0		0	0	0		0	0	0			0	0	0
934	0	0	0		0	0	0		0	0	0			0	0	0
935	0	0	0		0	0	0		0	0	0			0	0	0
936	0	0	0		0	0	0		0	0	0			0	0	0
937	0	0	0		0	0	0		0	0	0			0	0	0
938	0	0	0		0	0	0		0	0	0			0	0	0
939	0	0	0		1	0	1		0	0	0			1	0	1
940	0	0	0		0	0	0		0	0	0			0	0	0
941	0	0	0		0	0	0		0	0	0			0	0	0
942	0	0	0		0	0	0		0	0	0			0	0	0
943	0	0	0		0	0	0		0	0	0			0	0	0
944	0	0	0		0	0	0		0	0	0			0	0	0
945	0	0	0		0	0	0		0	0	0			0	0	0
946	0	0	0		0	0	0		0	0	0			0	0	0
947	0	0	0		0	0	0		0	0	0			0	0	0
948	0	0	0		0	0	0		0	0	0			0	0	0
949	0	0	0		0	0	0		0	0	0			0	0	0
950	0	0	0		0	0	0		0	0	0			0	0	0
951	0	0	0		0	0	0		0	0	0			0	0	0
952	0	0	0		1	0	1		0	0	0			1	0	1
953	0	0	0		0	0	0		0	0	0			0	0	0
954	0	0	0		0	0	0		0	0	0			0	0	0
955	0	0	0		0	0	0		0	0	0			0	0	0
956	0	0	0		0	0	0		0	0	0			0	0	0
957	0	0	0		0	0	0		2	0	2			2	0	2
958	0	0	0		0	0	0		0	0	0			0	0	0
959	0	0	0		0	0	0		0	0	0			0	0	0
960	0	0	0		0	0	0		0	0	0			0	0	0
961	0	0	0		0	0	0		0	0	0			0	0	0
962	0	0	0		0	0	0		0	0	0			0	0	0
963	0	0	0		0	0	0		0	0	0			0	0	0
964	0	0	0		1	0	1		0	0	0			1	0	1
965	0	0	0		0	0	0		0	0	0			0	0	0
966	0	0	0		0	0	0		0	0	0			0	0	0
967	0	0	0		0	0	0		0	0	0			0	0	0
968	0	0	0		0	0	0		2	0	2			2	0	2
969	0	0	0		0	0	0		1	0	1			1	0	1
970	0	0	0		0	0	0		0	0	0			0	0	0
971	0	0	0		0	0	0		0	0	0			0	0	0
972	0	0	0		0	0	0		0	0	0			0	0	0
973	0	0	0		0	0	0		0	0	0			0	0	0
974	0	0	0		0	0	0		0	0	0			0	0	0
975	0	0	0		0	0	0		0	0	0			0	0	0
976	0	0	0		0	0	0		0	0	0			0	0	0
977	0	0	0		0	0	0		0	0	0			0	0	0
978	0	0	0		0	0	0		1	0	1			1	0	1
979	0	0	0		0	0	0		0	0	0			0	0	0
980	0	0	0		0	0	0		0	0	0			0	0	0
981	0	0	0		0	0	0		0	0	0			0	0	0
982	0	0	0		0	0	0		0	0	0			0	0	0
983	0	0	0		0	0	0		0	0	0			0	0	0
984	0	0	0		0	0	0		0	0	0			0	0	0
985	0	0	0		0	0	0		0	0	0			0	0	0
986	0	0	0		0	0	0		0	0	0			0	0	0
987	0	0	0		0	0	0		0	0	0			0	0	0
988	0	0	0		0	0	0		0	0	0			0	0	0
989	0	0	0		0	0	0		0	0	0			0	0	0
990	0	0	0		0	0	0		0	0	0			0	0	0
991	0	0	0		0	0	0		0	0	0			0	0	0
992	0	0	0		0	0	0		0	0	0			0	0	0
993	0	0	0		1	0	1		0	0	0			1	0	1
994	0	0	0		0	0	0		0	0	0			0	0	0
995	0	0	0		0	0	0		0	0	0			0	0	0
996	0	0	0		0	0	0		0	0	0			0	0	0
997	0	0	0		0	0	0		0	0	0			0	0	0
998	0	0	0		0	0	0		0	0	0			0	0	0
999	0	0	0		0	0	0		0	0	0			0	0	0
1000	0	0	0		0	0	0		0	0	0			0	0	0
1001	0	0	0		0	0	0		0	0	0			0	0	0
1002	0	0	0		1	0	1		0	0	0			1	0	1
1003	0	0	0		0	0	0		2	0	2			2	0	2
1004	0	0	0		0	0	0		0	0	0			0	0	0
1005	0	0	0		1	0	1		0	0	0			1	0	1
1006	0	0	0		0	0	0		0	0	0			0	0	0
1007	0	0	0		0	0	0		0	0	0			0	0	0
1008	0	0	0		0	0	0		0	0	0			0	0	0
1009	0	0	0		0	0	0		0	0	0			0	0	0
1010	0	0	0		0	0	0		0	0	0			0	0	0
1011	0	0	0		1	0	1		0	0	0			1	0	1
1012	1	0	1		0	0	0		1	0	1			2	0	2
1013	0	0	0		0	0	0		0	0	0			0	0	0
1014	0	0	0		0	0	0		0	0	0			0	0	0
1015	0	0	0		0	0	0		0	0	0			0	0	0
1016	0	0	0		0	0	0		0	0	0			0	0	0
1017	0	0	0		0	0	0		0	0	0			0	0	0
1018	0	0	0		0	0	0		0	0	0			0	0	0
1019	0	0	0		0	0	0		0	0	0			0	0	0
1020	0	0	0		0	0	0		0	0	0			0	0	0
1021	0	0	0		0	0	0		0	0	0			0	0	0
1022	0	0	0		0	0	0		0	0	0			0	0	0
1023	0	0	0		0	0	0		0	0	0			0	0	0
1024	0	0	0		0	0	0		0	0	0			0	0	0
1025	0	0	0		0	0	0		0	0	0			0	0	0
1026	0	0	0		1	0	1		0	0	0			1	0	1
1027	0	0	0		0	0	0		0	0	0			0	0	0
1028	0	0	0		0	0	0		0	0	0			0	0	0
1029	0	0	0		0	0	0		0	0	0			0	0	0
1030	0	0	0		0	0	0		0	0	0			0	0	0
1031	0	0	0		0	0	0		0	0	0			0	0	0
1032	0	0	0		0	0	0		0	0	0			0	0	0
1033	0	0	0		0	0	0		0	0	0			0	0	0
1034	0	0	0		0	0	0		0	0	0			0	0	0
1035	0	0	0		0	0	0		0	0	0			0	0	0
1036	0	0	0		0	0	0		0	0	0			0	0	0
1037	0	0	0		0	0	0		0	0	0			0	0	0
1038	0	0	0		0	0	0		0	0	0			0	0	0
1039	0	0	0		0	0	0		0	0	0			0	0	0
1040	0	0	0		0	0	0		0	0	0			0	0	0
1041	0	0	0		0	0	0		0	0	0			0	0	0
1042	0	0	0		0	0	0		0	0	0			0	0	0
1043	0	0	0		0	0	0		0	0	0			0	0	0
1044	0	0	0		0	0	0		0	0	0			0	0	0
1045	0	0	0		2	0	2		0	0	0			2	0	2
1046	0	0	0		0	0	0		0	0	0			0	0	0
1047	0	0	0		0	0	0		0	0	0			0	0	0
1048	0	0	0		0	0	0		0	0	0			0	0	0
1049	0	0	0		0	0	0		0	0	0			0	0	0
1050	0	0	0		0	0	0		0	0	0			0	0	0
1051	0	0	0		0	0	0		0	0	0			0	0	0
1052	0	0	0		0	0	0		0	0	0			0	0	0
1053	0	0	0		1	0	1		0	0	0			1	0	1
1054	0	0	0		0	0	0		0	0	0			0	0	0
1055	0	0	0		0	0	0		0	0	0			0	0	0
1056	0	0	0		0	0	0		0	0	0			0	0	0
1057	0	0	0		0	0	0		0	0	0			0	0	0
1058	0	0	0		0	0	0		0	0	0			0	0	0
1059	0	0	0		0	0	0		0	0	0			0	0	0
1060	0	0	0		0	0	0		0	0	0			0	0	0
1061	0	0	0		0	0	0		0	0	0			0	0	0
1062	0	0	0		0	0	0		0	0	0			0	0	0
1063	0	0	0		1	0	1		0	0	0			1	0	1
1064	0	0	0		0	0	0		0	0	0			0	0	0
1065	0	0	0		0	0	0		0	0	0			0	0	0
1066	0	0	0		0	0	0		1	0	1			1	0	1
1067	0	0	0		0	0	0		0	0	0			0	0	0
1068	0	0	0		0	0	0		0	0	0			0	0	0
1069	0	0	0		0	0	0		0	0	0			0	0	0
1070	0	0	0		0	0	0		0	0	0			0	0	0
1071	0	0	0		0	0	0		0	0	0			0	0	0
1072	0	0	0		1	0	1		1	0	1			2	0	2
1073	0	0	0		0	0	0		0	0	0			0	0	0
1074	0	0	0		0	0	0		0	0	0			0	0	0
1075	0	0	0		0	0	0		0	0	0			0	0	0
1076	0	0	0		0	0	0		0	0	0			0	0	0
1077	0	0	0		0	0	0		0	0	0			0	0	0
1078	0	0	0		0	0	0		0	0	0			0	0	0
1079	0	0	0		0	0	0		0	0	0			0	0	0
1080	0	0	0		0	0	0		0	0	0			0	0	0
1081	0	0	0		1	0	1		0	0	0			1	0	1
1082	0	0	0		0	0	0		3	0	3			3	0	3
1083	0	0	0		0	0	0		0	0	0			0	0	0
1084	0	0	0		0	0	0		0	0	0			0	0	0
1085	0	0	0		1	0	1		0	0	0			1	0	1
1086	0	0	0		0	0	0		0	0	0			0	0	0
1087	0	0	0		0	0	0		0	0	0			0	0	0
1088	0	0	0		0	0	0		0	0	0			0	0	0
1089	0	0	0		0	0	0		0	0	0			0	0	0
1090	1	0	1		0	0	0		1	0	1			2	0	2
1091	0	0	0		0	0	0		0	0	0			0	0	0
1092	1	0	1		0	0	0		0	0	0			1	0	1
1093	0	0	0		0	0	0		0	0	0			0	0	0
1094	0	0	0		0	0	0		0	0	0			0	0	0
1095	0	0	0		0	0	0		0	0	0			0	0	0
1096	0	0	0		0	0	0		0	0	0			0	0	0
1097	0	0	0		0	0	0		0	0	0			0	0	0
1098	0	0	0		0	0	0		0	0	0			0	0	0
1099	0	0	0		0	0	0		0	0	0			0	0	0
1100	0	0	0		0	0	0		0	0	0			0	0	0
1101	0	0	0		0	0	0		1	0	1			1	0	1
1102	0	0	0		0	0	0		0	0	0			0	0	0
1103	0	0	0		0	0	0		0	0	0			0	0	0
1104	0	0	0		0	0	0		0	0	0			0	0	0
1105	0	0	0		0	0	0		0	0	0			0	0	0
1106	1	0	1		0	0	0		0	0	0			1	0	1
1107	1	0	1		0	0	0		0	0	0			1	0	1
1108	0	0	0		1	0	1		1	0	1			2	0	2
1109	0	0	0		0	0	0		0	0	0			0	0	0
1110	0	0	0		0	0	0		0	0	0			0	0	0
1111	0	0	0		0	0	0		0	0	0			0	0	0
1112	0	0	0		0	0	0		0	0	0			0	0	0
1113	0	0	0		0	0	0		0	0	0			0	0	0
1114	0	0	0		0	0	0		0	0	0			0	0	0
1115	0	0	0		2	0	2		1	0	1			3	0	3
1116	0	0	0		0	0	0		0	0	0			0	0	0
1117	1	0	1		0	0	0		0	0	0			1	0	1
1118	0	0	0		0	0	0		0	0	0			0	0	0
1119	0	0	0		1	0	1		0	0	0			1	0	1
1120	0	0	0		0	0	0		0	0	0			0	0	0
1121	0	0	0		1	0	1		0	0	0			1	0	1
1122	0	0	0		0	0	0		0	0	0			0	0	0
1123	0	0	0		0	0	0		0	0	0			0	0	0
1124	0	0	0		0	0	0		0	0	0			0	0	0
1125	0	0	0		0	0	0		1	0	1			1	0	1
1126	0	0	0		0	0	0		0	0	0			0	0	0
1127	0	0	0		0	0	0		0	0	0			0	0	0
1128	0	0	0		0	0	0		0	0	0			0	0	0
1129	0	0	0		0	0	0		0	0	0			0	0	0
1130	0	0	0		0	0	0		0	0	0			0	0	0
1131	0	0	0		0	0	0		0	0	0			0	0	0
1132	1	0	1		0	0	0		0	0	0			1	0	1
1133	0	0	0		0	0	0		0	0	0			0	0	0
1134	0	0	0		0	0	0		1	0	1			1	0	1
1135	0	0	0		0	0	0		0	0	0			0	0	0
1136	0	0	0		0	0	0		0	0	0			0	0	0
1137	0	0	0		0	0	0		0	0	0			0	0	0
1138	1	0	1		0	0	0		0	0	0			1	0	1
1139	0	0	0		0	0	0		0	0	0			0	0	0
1140	0	0	0		0	0	0		1	0	1			1	0	1
1141	0	0	0		1	0	1		1	0	1			2	0	2
1142	1	0	1		1	0	1		0	0	0			2	0	2
1143	0	0	0		0	0	0		0	0	0			0	0	0
1144	0	0	0		0	0	0		0	0	0			0	0	0
1145	0	0	0		0	0	0		0	0	0			0	0	0
1146	0	0	0		0	0	0		0	0	0			0	0	0
1147	0	0	0		0	0	0		0	0	0			0	0	0
1148	0	0	0		0	0	0		0	0	0			0	0	0
1149	0	0	0		0	0	0		0	0	0			0	0	0
1150	0	0	0		0	0	0		0	0	0			0	0	0
1151	0	0	0		0	0	0		0	0	0			0	0	0
1152	0	0	0		0	0	0		0	0	0			0	0	0
1153	0	0	0		0	0	0		0	0	0			0	0	0
1154	0	0	0		0	0	0		0	0	0			0	0	0
1155	0	0	0		0	0	0		0	0	0			0	0	0
1156	0	0	0		0	0	0		0	0	0			0	0	0
1157	0	0	0		0	0	0		0	0	0			0	0	0
1158	0	0	0		0	0	0		0	0	0			0	0	0
1159	0	0	0		0	0	0		0	0	0			0	0	0
1160	0	0	0		0	0	0		0	0	0			0	0	0
1161	0	0	0		0	0	0		0	0	0			0	0	0
1162	0	0	0		0	0	0		0	0	0			0	0	0
1163	0	0	0		0	0	0		0	0	0			0	0	0
1164	1	0	1		0	0	0		0	0	0			1	0	1
1165	0	0	0		0	0	0		0	0	0			0	0	0
1166	0	0	0		0	0	0		0	0	0			0	0	0
1167	0	0	0		0	0	0		0	0	0			0	0	0
1168	0	0	0		0	0	0		0	0	0			0	0	0
1169	0	0	0		0	0	0		0	0	0			0	0	0
1170	0	0	0		0	0	0		0	0	0			0	0	0
1171	0	0	0		0	0	0		0	0	0			0	0	0
1172	0	0	0		0	0	0		0	0	0			0	0	0
1173	0	0	0		0	0	0		0	0	0			0	0	0
1174	0	0	0		0	0	0		0	0	0			0	0	0
1175	0	0	0		0	0	0		0	0	0			0	0	0
1176	0	0	0		1	0	1		0	0	0			1	0	1
1177	0	0	0		0	0	0		0	0	0			0	0	0
1178	0	0	0		0	0	0		1	0	1			1	0	1
1179	0	0	0		0	0	0		0	0	0			0	0	0
1180	0	0	0		0	0	0		0	0	0			0	0	0
1181	0	0	0		0	0	0		0	0	0			0	0	0
1182	0	0	0		0	0	0		0	0	0			0	0	0
1183	0	0	0		0	0	0		0	0	0			0	0	0
1184	0	0	0		0	0	0		0	0	0			0	0	0
1185	0	0	0		0	0	0		1	0	1			1	0	1
1186	0	0	0		1	0	1		2	0	2			3	0	3
1187	0	0	0		0	0	0		0	0	0			0	0	0
1188	0	0	0		0	0	0		0	0	0			0	0	0
1189	0	0	0		1	0	1		0	0	0			1	0	1
1190	0	0	0		1	0	1		1	0	1			2	0	2
1191	0	0	0		0	0	0		0	0	0			0	0	0
1192	0	0	0		0	0	0		0	0	0			0	0	0
1193	0	0	0		0	0	0		0	0	0			0	0	0
1194	0	0	0		0	0	0		0	0	0			0	0	0
1195	0	0	0		0	0	0		0	0	0			0	0	0
1196	0	0	0		0	0	0		0	0	0			0	0	0
1197	0	0	0		0	0	0		0	0	0			0	0	0
1198	0	0	0		0	0	0		0	0	0			0	0	0
1199	1	0	1		2	0	2		0	0	0			3	0	3
1200	0	0	0		0	0	0		0	0	0			0	0	0
1201	0	0	0		0	0	0		0	0	0			0	0	0
1202	0	0	0		1	0	1		0	0	0			1	0	1
1203	0	0	0		0	0	0		0	0	0			0	0	0
1204	0	0	0		0	0	0		0	0	0			0	0	0
1205	0	0	0		0	0	0		2	0	2			2	0	2
1206	1	0	1		0	0	0		0	0	0			1	0	1
1207	0	0	0		1	0	1		0	0	0			1	0	1
1208	1	0	1		0	0	0		1	0	1			2	0	2
1209	0	0	0		2	0	2		0	0	0			2	0	2
1210	0	0	0		0	0	0		0	0	0			0	0	0
1211	0	0	0		0	0	0		1	0	1			1	0	1
1212	0	0	0		0	0	0		0	0	0			0	0	0
1213	0	0	0		0	0	0		0	0	0			0	0	0
1214	0	0	0		0	0	0		0	0	0			0	0	0
1215	0	0	0		0	0	0		0	0	0			0	0	0
1216	0	0	0		0	0	0		0	0	0			0	0	0
1217	0	0	0		0	0	0		0	0	0			0	0	0
1218	0	0	0		0	0	0		0	0	0			0	0	0
1219	0	0	0		0	0	0		0	0	0			0	0	0
1220	0	0	0		0	0	0		0	0	0			0	0	0
1221	0	0	0		0	0	0		0	0	0			0	0	0
1222	0	0	0		0	0	0		0	0	0			0	0	0
1223	2	0	2		0	0	0		0	0	0			2	0	2
1224	0	0	0		0	0	0		0	0	0			0	0	0
1225	0	0	0		0	0	0		0	0	0			0	0	0
1226	0	0	0		0	0	0		0	0	0			0	0	0
1227	0	0	0		0	0	0		0	0	0			0	0	0
1228	0	0	0		1	0	1		0	0	0			1	0	1
1229	0	0	0		0	0	0		0	0	0			0	0	0
1230	0	0	0		0	0	0		0	0	0			0	0	0
1231	0	0	0		0	0	0		0	0	0			0	0	0
1232	0	0	0		0	0	0		0	0	0			0	0	0
1233	0	0	0		0	0	0		1	0	1			1	0	1
1234	0	0	0		0	0	0		0	0	0			0	0	0
1235	0	0	0		0	0	0		0	0	0			0	0	0
1236	0	0	0		0	0	0		0	0	0			0	0	0
1237	0	0	0		0	0	0		0	0	0			0	0	0
1238	0	0	0		0	0	0		0	0	0			0	0	0
1239	0	0	0		0	0	0		0	0	0			0	0	0
1240	0	0	0		0	0	0		0	0	0			0	0	0
1241	0	0	0		0	0	0		0	0	0			0	0	0
1242	0	0	0		0	0	0		0	0	0			0	0	0
1243	0	0	0		0	0	0		0	0	0			0	0	0
1244	0	0	0		0	0	0		0	0	0			0	0	0
1245	0	0	0		0	0	0		1	0	1			1	0	1
1246	0	0	0		0	0	0		0	0	0			0	0	0
1247	0	0	0		1	0	1		0	0	0			1	0	1
1248	0	0	0		0	0	0		0	0	0			0	0	0
1249	1	0	1		1	0	1		1	0	1			3	0	3
1250	0	0	0		0	0	0		0	0	0			0	0	0
1251	0	0	0		0	0	0		0	0	0			0	0	0
1252	0	0	0		1	0	1		1	0	1			2	0	2
1253	0	0	0		0	0	0		0	0	0			0	0	0
1254	0	0	0		0	0	0		0	0	0			0	0	0
1255	0	0	0		0	0	0		0	0	0			0	0	0
1256	0	0	0		0	0	0		0	0	0			0	0	0
1257	0	0	0		0	0	0		0	0	0			0	0	0
1258	0	0	0		1	0	1		0	0	0			1	0	1
1259	0	0	0		0	0	0		0	0	0			0	0	0
1260	0	0	0		0	0	0		0	0	0			0	0	0
1261	0	0	0		0	0	0		0	0	0			0	0	0
1262	0	0	0		0	0	0		0	0	0			0	0	0
1263	1	0	1		0	0	0		0	0	0			1	0	1
1264	0	0	0		0	0	0		0	0	0			0	0	0
1265	0	0	0		0	0	0		0	0	0			0	0	0
1266	0	0	0		0	0	0		0	0	0			0	0	0
1267	0	0	0		0	0	0		0	0	0			0	0	0
1268	0	0	0		1	0	1		0	0	0			1	0	1
1269	0	0	0		0	0	0		0	0	0			0	0	0
1270	0	0	0		0	0	0		0	0	0			0	0	0
1271	0	0	0		0	0	0		0	0	0			0	0	0
1272	0	0	0		0	0	0		0	0	0			0	0	0
1273	0	0	0		0	0	0		0	0	0			0	0	0
1274	0	0	0		0	0	0		0	0	0			0	0	0
1275	0	0	0		0	0	0		0	0	0			0	0	0
1276	0	0	0		1	0	1		0	0	0			1	0	1
1277	0	0	0		0	0	0		0	0	0			0	0	0
1278	0	0	0		0	0	0		0	0	0			0	0	0
1279	0	0	0		0	0	0		0	0	0			0	0	0
1280	0	0	0		0	0	0		0	0	0			0	0	0
1281	0	0	0		0	0	0		0	0	0			0	0	0
1282	0	0	0		0	0	0		0	0	0			0	0	0
1283	0	0	0		0	0	0		0	0	0			0	0	0
1284	0	0	0		0	0	0		0	0	0			0	0	0
1285	2	0	2		0	0	0		0	0	0			2	0	2
1286	0	0	0		0	0	0		0	0	0			0	0	0
1287	1	0	1		0	0	0		0	0	0			1	0	1
1288	0	0	0		0	0	0		1	0	1			1	0	1
1289	0	0	0		0	0	0		0	0	0			0	0	0
1290	0	0	0		0	0	0		0	0	0			0	0	0
1291	0	0	0		0	0	0		0	0	0			0	0	0
1292	0	0	0		1	0	1		0	0	0			1	0	1
1293	0	0	0		0	0	0		1	0	1			1	0	1
1294	0	0	0		1	0	1		0	0	0			1	0	1
1295	0	0	0		0	0	0		0	0	0			0	0	0
1296	0	0	0		2	0	2		0	0	0			2	0	2
1297	0	0	0		0	0	0		0	0	0			0	0	0
1298	0	0	0		0	0	0		0	0	0			0	0	0
1299	0	0	0		0	0	0		0	0	0			0	0	0
1300	0	0	0		0	0	0		0	0	0			0	0	0
1301	0	0	0		0	0	0		1	0	1			1	0	1
1302	0	0	0		0	0	0		1	0	1			1	0	1
1303	0	0	0		0	0	0		0	0	0			0	0	0
1304	1	0	1		1	0	1		0	0	0			2	0	2
1305	1	0	1		0	0	0		0	0	0			1	0	1
1306	0	0	0		0	0	0		1	0	1			1	0	1
1307	0	0	0		0	0	0		0	0	0			0	0	0
1308	0	0	0		0	0	0		0	0	0			0	0	0
1309	0	0	0		0	0	0		0	0	0			0	0	0
1310	1	0	1		0	0	0		0	0	0			1	0	1
1311	0	0	0		0	0	0		0	0	0			0	0	0
1312	1	0	1		0	0	0		0	0	0			1	0	1
1313	0	0	0		0	0	0		0	0	0			0	0	0
1314	1	0	1		1	0	1		0	0	0			2	0	2
1315	0	0	0		1	0	1		1	0	1			2	0	2
1316	0	0	0		0	0	0		0	0	0			0	0	0
1317	0	0	0		0	0	0		2	0	2			2	0	2
1318	0	0	0		0	0	0		0	0	0			0	0	0
1319	0	0	0		0	0	0		0	0	0			0	0	0
1320	0	0	0		2	0	2		0	0	0			2	0	2
1321	0	0	0		0	0	0		0	0	0			0	0	0
1322	0	0	0		0	0	0		0	0	0			0	0	0
1323	0	0	0		1	0	1		0	0	0			1	0	1
1324	0	0	0		0	0	0		0	0	0			0	0	0
1325	1	0	1		0	0	0		0	0	0			1	0	1
1326	0	0	0		0	0	0		0	0	0			0	0	0
1327	0	0	0		0	0	0		0	0	0			0	0	0
1328	0	0	0		0	0	0		0	0	0			0	0	0
1329	0	0	0		0	0	0		0	0	0			0	0	0
1330	0	0	0		0	0	0		1	0	1			1	0	1
1331	0	0	0		0	0	0		0	0	0			0	0	0
1332	1	0	1		0	0	0		0	0	0			1	0	1
1333	0	0	0		0	0	0		0	0	0			0	0	0
1334	0	0	0		0	0	0		0	0	0			0	0	0
1335	0	0	0		0	0	0		1	0	1			1	0	1
1336	0	0	0		1	0	1		0	0	0			1	0	1
1337	0	0	0		0	0	0		1	0	1			1	0	1
1338	0	0	0		0	0	0		0	0	0			0	0	0
1339	0	0	0		0	0	0		0	0	0			0	0	0
1340	0	0	0		0	0	0		0	0	0			0	0	0
1341	0	0	0		0	0	0		0	0	0			0	0	0
1342	0	0	0		0	0	0		0	0	0			0	0	0
1343	0	0	0		0	0	0		0	0	0			0	0	0
1344	0	0	0		0	0	0		0	0	0			0	0	0
1345	0	0	0		0	0	0		0	0	0			0	0	0
1346	0	0	0		0	0	0		0	0	0			0	0	0
1347	0	0	0		0	0	0		0	0	0			0	0	0
1348	0	0	0		0	0	0		0	0	0			0	0	0
1349	0	0	0		0	0	0		0	0	0			0	0	0
1350	0	0	0		0	0	0		0	0	0			0	0	0
1351	0	0	0		0	0	0		0	0	0			0	0	0
1352	0	0	0		0	0	0		0	0	0			0	0	0
1353	0	0	0		0	0	0		0	0	0			0	0	0
1354	0	0	0		0	0	0		0	0	0			0	0	0
1355	0	0	0		0	0	0		0	0	0			0	0	0
1356	0	0	0		0	0	0		0	0	0			0	0	0
1357	0	0	0		0	0	0		0	0	0			0	0	0
1358	0	0	0		0	0	0		0	0	0			0	0	0
1359	0	0	0		0	0	0		0	0	0			0	0	0
1360	0	0	0		0	0	0		0	0	0			0	0	0
1361	0	0	0		0	0	0		1	0	1			1	0	1
1362	0	0	0		0	0	0		1	0	1			1	0	1
1363	1	0	1		0	0	0		0	0	0			1	0	1
1364	0	0	0		0	0	0		0	0	0			0	0	0
1365	0	0	0		0	0	0		0	0	0			0	0	0
1366	1	0	1		0	0	0		0	0	0			1	0	1
1367	0	0	0		0	0	0		0	0	0			0	0	0
1368	0	0	0		1	0	1		0	0	0			1	0	1
1369	0	0	0		0	0	0		0	0	0			0	0	0
1370	0	0	0		0	0	0		0	0	0			0	0	0
1371	0	0	0		0	0	0		0	0	0			0	0	0
1372	0	0	0		0	0	0		0	0	0			0	0	0
1373	0	0	0		0	0	0		0	0	0			0	0	0
1374	0	0	0		0	0	0		0	0	0			0	0	0
1375	0	0	0		0	0	0		0	0	0			0	0	0
1376	0	0	0		0	0	0		0	0	0			0	0	0
1377	0	0	0		0	0	0		0	0	0			0	0	0
1378	0	0	0		0	0	0		0	0	0			0	0	0
1379	0	0	0		0	0	0		1	0	1			1	0	1
1380	0	0	0		0	0	0		0	0	0			0	0	0
1381	0	0	0		0	0	0		0	0	0			0	0	0
1382	0	0	0		0	0	0		0	0	0			0	0	0
1383	0	0	0		0	0	0		0	0	0			0	0	0
1384	0	0	0		0	0	0		0	0	0			0	0	0
1385	0	0	0		0	0	0		0	0	0			0	0	0
1386	0	0	0		0	0	0		0	0	0			0	0	0
1387	0	0	0		0	0	0		0	0	0			0	0	0
1388	0	0	0		0	0	0		0	0	0			0	0	0
1389	0	0	0		0	0	0		0	0	0			0	0	0
1390	0	0	0		0	0	0		0	0	0			0	0	0
1391	0	0	0		0	0	0		0	0	0			0	0	0
1392	0	0	0		0	0	0		0	0	0			0	0	0
1393	0	0	0		0	0	0		1	0	1			1	0	1
1394	0	0	0		2	0	2		0	0	0			2	0	2
1395	0	0	0		0	0	0		0	0	0			0	0	0
1396	1	0	1		0	0	0		0	0	0			1	0	1
1397	0	0	0		0	0	0		0	0	0			0	0	0
1398	0	0	0		0	0	0		0	0	0			0	0	0
1399	0	0	0		0	0	0		0	0	0			0	0	0
1400	0	0	0		0	0	0		0	0	0			0	0	0
1401	0	0	0		0	0	0		0	0	0			0	0	0
1402	0	0	0		0	0	0		0	0	0			0	0	0
1403	0	0	0		0	0	0		0	0	0			0	0	0
1404	0	0	0		0	0	0		0	0	0			0	0	0
1405	0	0	0		0	0	0		0	0	0			0	0	0
1406	0	0	0		0	0	0		0	0	0			0	0	0
1407	0	0	0		0	0	0		0	0	0			0	0	0
1408	0	0	0		0	0	0		0	0	0			0	0	0
1409	0	0	0		0	0	0		0	0	0			0	0	0
1410	0	0	0		1	0	1		0	0	0			1	0	1
1411	0	0	0		0	0	0		0	0	0			0	0	0
1412	0	0	0		0	0	0		2	0	2			2	0	2
1413	2	0	2		1	0	1		0	0	0			3	0	3
1414	0	0	0		0	0	0		0	0	0			0	0	0
1415	0	0	0		0	0	0		0	0	0			0	0	0
1416	2	0	2		0	0	0		0	0	0			2	0	2
1417	0	0	0		0	0	0		0	0	0			0	0	0
1418	0	0	0		0	0	0		0	0	0			0	0	0
1419	0	0	0		0	0	0		0	0	0			0	0	0
1420	0	0	0		0	0	0		0	0	0			0	0	0
1421	0	0	0		0	0	0		0	0	0			0	0	0
1422	0	0	0		0	0	0		0	0	0			0	0	0
1423	1	0	1		0	0	0		1	0	1			2	0	2
1424	0	0	0		0	0	0		0	0	0			0	0	0
1425	0	0	0		0	0	0		0	0	0			0	0	0
1426	0	0	0		0	0	0		0	0	0			0	0	0
1427	0	0	0		0	0	0		0	0	0			0	0	0
1428	0	0	0		0	0	0		0	0	0			0	0	0
1429	0	0	0		0	0	0		0	0	0			0	0	0
1430	0	0	0		0	0	0		0	0	0			0	0	0
1431	0	0	0		0	0	0		0	0	0			0	0	0
1432	0	0	0		0	0	0		0	0	0			0	0	0
1433	0	0	0		0	0	0		0	0	0			0	0	0
1434	0	0	0		0	0	0		1	0	1			1	0	1
1435	0	0	0		0	0	0		1	0	1			1	0	1
1436	0	0	0		0	0	0		0	0	0			0	0	0
1437	0	0	0		0	0	0		0	0	0			0	0	0
1438	0	0	0		0	0	0		0	0	0			0	0	0
1439	0	0	0		0	0	0		0	0	0			0	0	0
1440	0	0	0		0	0	0		0	0	0			0	0	0
1441	0	0	0		0	0	0		0	0	0			0	0	0
1442	0	0	0		0	0	0		0	0	0			0	0	0
1443	0	0	0		0	0	0		0	0	0			0	0	0
1444	0	0	0		0	0	0		0	0	0			0	0	0
1445	0	0	0		0	0	0		0	0	0			0	0	0
1446	0	0	0		0	0	0		0	0	0			0	0	0
1447	0	0	0		0	0	0		0	0	0			0	0	0
1448	1	0	1		0	0	0		0	0	0			1	0	1
1449	0	0	0		0	0	0		0	0	0			0	0	0
1450	0	0	0		0	0	0		0	0	0			0	0	0
1451	0	0	0		0	0	0		0	0	0			0	0	0
1452	0	0	0		1	0	1		0	0	0			1	0	1
1453	0	0	0		2	0	2		2	0	2			4	0	4
1454	0	0	0		0	0	0		0	0	0			0	0	0
1455	0	0	0		0	0	0		1	0	1			1	0	1
1456	0	0	0		0	0	0		0	0	0			0	0	0
1457	0	0	0		0	0	0		0	0	0			0	0	0
1458	1	0	1		0	0	0		2	0	2			3	0	3
1459	0	0	0		0	0	0		0	0	0			0	0	0
1460	0	0	0		0	0	0		0	0	0			0	0	0
1461	0	0	0		0	0	0		0	0	0			0	0	0
1462	0	0	0		0	0	0		0	0	0			0	0	0
1463	0	0	0		0	0	0		0	0	0			0	0	0
1464	0	0	0		1	0	1		0	0	0			1	0	1
1465	0	0	0		0	0	0		1	0	1			1	0	1
1466	0	0	0		0	0	0		0	0	0			0	0	0
1467	0	0	0		0	0	0		0	0	0			0	0	0
1468	0	0	0		0	0	0		0	0	0			0	0	0
1469	0	0	0		0	0	0		0	0	0			0	0	0
1470	0	0	0		0	0	0		0	0	0			0	0	0
1471	0	0	0		0	0	0		0	0	0			0	0	0
1472	0	0	0		0	0	0		0	0	0			0	0	0
1473	0	0	0		0	0	0		0	0	0			0	0	0
1474	0	0	0		0	0	0		0	0	0			0	0	0
1475	0	0	0		0	0	0		0	0	0			0	0	0
1476	0	0	0		0	0	0		0	0	0			0	0	0
1477	0	0	0		0	0	0		0	0	0			0	0	0
1478	0	0	0		0	0	0		0	0	0			0	0	0
1479	0	0	0		0	0	0		1	0	1			1	0	1
1480	0	0	0		0	0	0		0	0	0			0	0	0
1481	0	0	0		0	0	0		1	0	1			1	0	1
1482	0	0	0		0	0	0		1	0	1			1	0	1
1483	0	0	0		0	0	0		0	0	0			0	0	0
1484	1	0	1		0	0	0		0	0	0			1	0	1
1485	0	0	0		0	0	0		0	0	0			0	0	0
1486	0	0	0		0	0	0		0	0	0			0	0	0
1487	0	0	0		0	0	0		0	0	0			0	0	0
1488	0	0	0		0	0	0		0	0	0			0	0	0
1489	0	0	0		0	0	0		0	0	0			0	0	0
1490	0	0	0		0	0	0		0	0	0			0	0	0
1491	0	0	0		0	0	0		0	0	0			0	0	0
1492	0	0	0		0	0	0		0	0	0			0	0	0
1493	0	0	0		1	0	1		0	0	0			1	0	1
1494	0	0	0		0	0	0		0	0	0			0	0	0
1495	0	0	0		0	0	0		0	0	0			0	0	0
1496	0	0	0		0	0	0		0	0	0			0	0	0
1497	0	0	0		0	0	0		0	0	0			0	0	0
1498	0	0	0		0	0	0		0	0	0			0	0	0
1499	0	0	0		0	0	0		0	0	0			0	0	0
1500	0	0	0		0	0	0		0	0	0			0	0	0
1501	0	0	0		0	0	0		0	0	0			0	0	0
1502	0	0	0		0	0	0		0	0	0			0	0	0
1503	0	0	0		0	0	0		1	0	1			1	0	1
1504	0	0	0		0	0	0		0	0	0			0	0	0
1505	0	0	0		0	0	0		0	0	0			0	0	0
1506	0	0	0		0	0	0		0	0	0			0	0	0
1507	0	0	0		0	0	0		0	0	0			0	0	0
1508	0	0	0		0	0	0		0	0	0			0	0	0
1509	0	0	0		0	0	0		0	0	0			0	0	0
1510	0	0	0		0	0	0		0	0	0			0	0	0
1511	1	0	1		1	0	1		0	0	0			2	0	2
1512	0	0	0		0	0	0		0	0	0			0	0	0
1513	0	0	0		0	0	0		0	0	0			0	0	0
1514	0	0	0		1	0	1		0	0	0			1	0	1
1515	0	0	0		0	0	0		0	0	0			0	0	0
1516	0	0	0		0	0	0		0	0	0			0	0	0
1517	1	0	1		0	0	0		0	0	0			1	0	1
1518	0	0	0		0	0	0		0	0	0			0	0	0
1519	0	0	0		0	0	0		0	0	0			0	0	0
1520	0	0	0		0	0	0		0	0	0			0	0	0
1521	0	0	0		1	0	1		0	0	0			1	0	1
1522	0	0	0		0	0	0		0	0	0			0	0	0
1523	0	0	0		1	0	1		0	0	0			1	0	1
1524	0	0	0		0	0	0		0	0	0			0	0	0
1525	0	0	0		0	0	0		0	0	0			0	0	0
1526	0	0	0		0	0	0		0	0	0			0	0	0
1527	0	0	0		1	0	1		0	0	0			1	0	1
1528	0	0	0		0	0	0		0	0	0			0	0	0
1529	0	0	0		0	0	0		0	0	0			0	0	0
1530	0	0	0		0	0	0		0	0	0			0	0	0
1531	0	0	0		0	0	0		0	0	0			0	0	0
1532	0	0	0		0	0	0		0	0	0			0	0	0
1533	0	0	0		0	0	0		0	0	0			0	0	0
1534	0	0	0		0	0	0		0	0	0			0	0	0
1535	0	0	0		0	0	0		0	0	0			0	0	0
1536	0	0	0		0	0	0		0	0	0			0	0	0
1537	0	0	0		0	0	0		0	0	0			0	0	0
1538	1	0	1		1	0	1		1	0	1			3	0	3
1539	0	0	0		0	0	0		0	0	0			0	0	0
1540	0	0	0		0	0	0		0	0	0			0	0	0
1541	0	0	0		0	0	0		0	0	0			0	0	0
1542	0	0	0		0	0	0		0	0	0			0	0	0
1543	0	0	0		0	0	0		0	0	0			0	0	0
1544	0	0	0		0	0	0		0	0	0			0	0	0
1545	0	0	0		0	0	0		0	0	0			0	0	0
1546	0	0	0		0	0	0		0	0	0			0	0	0
1547	0	0	0		0	0	0		0	0	0			0	0	0
1548	0	0	0		0	0	0		0	0	0			0	0	0
1549	0	0	0		0	0	0		0	0	0			0	0	0
1550	0	0	0		0	0	0		0	0	0			0	0	0
1551	0	0	0		0	0	0		0	0	0			0	0	0
1552	0	0	0		0	0	0		0	0	0			0	0	0
1553	0	0	0		0	0	0		0	0	0			0	0	0
1554	0	0	0		0	0	0		0	0	0			0	0	0
1555	0	0	0		0	0	0		0	0	0			0	0	0
1556	0	0	0		3	0	3		1	0	1			4	0	4
1557	0	0	0		0	0	0		0	0	0			0	0	0
1558	0	0	0		0	0	0		0	0	0			0	0	0
1559	0	0	0		0	0	0		0	0	0			0	0	0
1560	0	0	0		0	0	0		0	0	0			0	0	0
1561	0	0	0		0	0	0		0	0	0			0	0	0
1562	0	0	0		0	0	0		0	0	0			0	0	0
1563	0	0	0		0	0	0		0	0	0			0	0	0
1564	0	0	0		0	0	0		0	0	0			0	0	0
1565	0	0	0		0	0	0		0	0	0			0	0	0
1566	0	0	0		0	0	0		0	0	0			0	0	0
1567	0	0	0		0	0	0		0	0	0			0	0	0
1568	0	0	0		0	0	0		0	0	0			0	0	0
1569	0	0	0		0	0	0		0	0	0			0	0	0
1570	0	0	0		0	0	0		0	0	0			0	0	0
1571	0	0	0		0	0	0		2	0	2			2	0	2
1572	0	0	0		0	0	0		0	0	0			0	0	0
1573	0	0	0		0	0	0		0	0	0			0	0	0
1574	0	0	0		0	0	0		0	0	0			0	0	0
1575	0	0	0		1	0	1		0	0	0			1	0	1
1576	0	0	0		0	0	0		0	0	0			0	0	0
1577	0	0	0		0	0	0		0	0	0			0	0	0
1578	1	0	1		0	0	0		0	0	0			1	0	1
1579	0	0	0		0	0	0		0	0	0			0	0	0
1580	0	0	0		1	0	1		0	0	0			1	0	1
1581	0	0	0		0	0	0		0	0	0			0	0	0
1582	0	0	0		0	0	0		0	0	0			0	0	0
1583	0	0	0		0	0	0		0	0	0			0	0	0
1584	0	0	0		0	0	0		0	0	0			0	0	0
1585	0	0	0		0	0	0		0	0	0			0	0	0
1586	0	0	0		0	0	0		0	0	0			0	0	0
1587	0	0	0		1	0	1		0	0	0			1	0	1
1588	0	0	0		0	0	0		0	0	0			0	0	0
1589	0	0	0		0	0	0		0	0	0			0	0	0
1590	0	0	0		0	0	0		0	0	0			0	0	0
1591	0	0	0		0	0	0		0	0	0			0	0	0
1592	0	0	0		0	0	0		0	0	0			0	0	0
1593	0	0	0		0	0	0		0	0	0			0	0	0
1594	0	0	0		0	0	0		0	0	0			0	0	0
1595	0	0	0		0	0	0		0	0	0			0	0	0
1596	0	0	0		0	0	0		0	0	0			0	0	0
1597	0	0	0		0	0	0		0	0	0			0	0	0
1598	0	0	0		0	0	0		0	0	0			0	0	0
1599	0	0	0		0	0	0		0	0	0			0	0	0
1600	0	0	0		0	0	0		0	0	0			0	0	0
1601	0	0	0		0	0	0		0	0	0			0	0	0
1602	0	0	0		0	0	0		0	0	0			0	0	0
1603	0	0	0		1	0	1		0	0	0			1	0	1
1604	0	0	0		0	0	0		0	0	0			0	0	0
1605	0	0	0		0	0	0		0	0	0			0	0	0
1606	0	0	0		0	0	0		0	0	0			0	0	0
1607	2	0	2		0	0	0		0	0	0			2	0	2
1608	0	0	0		0	0	0		0	0	0			0	0	0
1609	0	0	0		0	0	0		0	0	0			0	0	0
1610	0	0	0		0	0	0		0	0	0			0	0	0
1611	1	0	1		0	0	0		0	0	0			1	0	1
1612	0	0	0		0	0	0		0	0	0			0	0	0
1613	0	0	0		1	0	1		0	0	0			1	0	1
1614	0	0	0		0	0	0		0	0	0			0	0	0
1615	0	0	0		0	0	0		0	0	0			0	0	0
1616	1	0	1		0	0	0		0	0	0			1	0	1
1617	0	0	0		0	0	0		1	0	1			1	0	1
1618	1	0	1		0	0	0		0	0	0			1	0	1
1619	0	0	0		0	0	0		0	0	0			0	0	0
1620	0	0	0		0	0	0		0	0	0			0	0	0
1621	0	0	0		0	0	0		0	0	0			0	0	0
1622	0	0	0		0	0	0		0	0	0			0	0	0
1623	0	0	0		0	0	0		0	0	0			0	0	0
1624	0	0	0		1	0	1		1	0	1			2	0	2
1625	0	0	0		0	0	0		0	0	0			0	0	0
1626	0	0	0		0	0	0		0	0	0			0	0	0
1627	0	0	0		0	0	0		0	0	0			0	0	0
1628	0	0	0		0	0	0		0	0	0			0	0	0
1629	0	0	0		0	0	0		0	0	0			0	0	0
1630	0	0	0		0	0	0		0	0	0			0	0	0
1631	0	0	0		0	0	0		0	0	0			0	0	0
1632	0	0	0		0	0	0		0	0	0			0	0	0
1633	0	0	0		0	0	0		0	0	0			0	0	0
1634	0	0	0		0	0	0		0	0	0			0	0	0
1635	0	0	0		0	0	0		0	0	0			0	0	0
1636	0	0	0		0	0	0		0	0	0			0	0	0
1637	0	0	0		0	0	0		0	0	0			0	0	0
1638	0	0	0		0	0	0		0	0	0			0	0	0
1639	0	0	0		0	0	0		0	0	0			0	0	0
1640	0	0	0		0	0	0		0	0	0			0	0	0
1641	0	0	0		0	0	0		0	0	0			0	0	0
1642	1	0	1		1	0	1		1	0	1			3	0	3
1643	0	0	0		0	0	0		0	0	0			0	0	0
1644	0	0	0		0	0	0		0	0	0			0	0	0
1645	0	0	0		0	0	0		0	0	0			0	0	0
1646	0	0	0		0	0	0		0	0	0			0	0	0
1647	0	0	0		0	0	0		0	0	0			0	0	0
1648	0	0	0		1	0	1		0	0	0			1	0	1
1649	0	0	0		0	0	0		0	0	0			0	0	0
1650	1	0	1		0	0	0		0	0	0			1	0	1
1651	0	0	0		0	0	0		0	0	0			0	0	0
1652	0	0	0		0	0	0		0	0	0			0	0	0
1653	0	0	0		1	0	1		0	0	0			1	0	1
1654	2	0	2		2	0	2		0	0	0			4	0	4
1655	0	0	0		0	0	0		0	0	0			0	0	0
1656	0	0	0		1	0	1		0	0	0			1	0	1
1657	0	0	0		0	0	0		0	0	0			0	0	0
1658	0	0	0		0	0	0		0	0	0			0	0	0
1659	0	0	0		0	0	0		0	0	0			0	0	0
1660	0	0	0		0	0	0		0	0	0			0	0	0
1661	0	0	0		0	0	0		0	0	0			0	0	0
1662	0	0	0		0	0	0		1	0	1			1	0	1
1663	0	0	0		0	0	0		0	0	0			0	0	0
1664	0	0	0		0	0	0		0	0	0			0	0	0
1665	0	0	0		0	0	0		0	0	0			0	0	0
1666	0	0	0		0	0	0		0	0	0			0	0	0
1667	0	0	0		0	0	0		0	0	0			0	0	0
1668	0	0	0		0	0	0		0	0	0			0	0	0
1669	0	0	0		0	0	0		0	0	0			0	0	0
1670	0	0	0		0	0	0		0	0	0			0	0	0
1671	0	0	0		0	0	0		0	0	0			0	0	0
1672	0	0	0		0	0	0		0	0	0			0	0	0
1673	0	0	0		0	0	0		0	0	0			0	0	0
1674	0	0	0		0	0	0		0	0	0			0	0	0
1675	0	0	0		0	0	0		0	0	0			0	0	0
1676	0	0	0		0	0	0		0	0	0			0	0	0
1677	0	0	0		0	0	0		0	0	0			0	0	0
1678	0	0	0		0	0	0		0	0	0			0	0	0
1679	4	0	4		0	0	0		1	0	1			5	0	5
1680	0	0	0		0	0	0		0	0	0			0	0	0
1681	0	0	0		0	0	0		0	0	0			0	0	0
1682	0	0	0		0	0	0		0	0	0			0	0	0
1683	0	0	0		0	0	0		0	0	0			0	0	0
1684	0	0	0		0	0	0		0	0	0			0	0	0
1685	0	0	0		0	0	0		0	0	0			0	0	0
1686	0	0	0		1	0	1		0	0	0			1	0	1
1687	0	0	0		0	0	0		0	0	0			0	0	0
1688	0	0	0		0	0	0		0	0	0			0	0	0
1689	0	0	0		0	0	0		0	0	0			0	0	0
1690	0	0	0		0	0	0		0	0	0			0	0	0
1691	0	0	0		0	0	0		0	0	0			0	0	0
1692	0	0	0		0	0	0		0	0	0			0	0	0
1693	0	0	0		0	0	0		0	0	0			0	0	0
1694	0	0	0		0	0	0		0	0	0			0	0	0
1695	0	0	0		0	0	0		0	0	0			0	0	0
1696	0	0	0		1	0	1		1	0	1			2	0	2
1697	0	0	0		0	0	0		0	0	0			0	0	0
1698	0	0	0		0	0	0		0	0	0			0	0	0
1699	0	0	0		1	0	1		0	0	0			1	0	1
1700	0	0	0		0	0	0		0	0	0			0	0	0
1701	0	0	0		1	0	1		2	0	2			3	0	3
1702	0	0	0		0	0	0		0	0	0			0	0	0
1703	0	0	0		0	0	0		0	0	0			0	0	0
1704	0	0	0		0	0	0		0	0	0			0	0	0
1705	1	0	1		0	0	0		2	0	2			3	0	3
1706	0	0	0		0	0	0		0	0	0			0	0	0
1707	0	0	0		0	0	0		0	0	0			0	0	0
1708	0	0	0		0	0	0		0	0	0			0	0	0
1709	0	0	0		0	0	0		0	0	0			0	0	0
1710	0	0	0		0	0	0		0	0	0			0	0	0
1711	0	0	0		0	0	0		0	0	0			0	0	0
1712	0	0	0		0	0	0		1	0	1			1	0	1
1713	0	0	0		0	0	0		0	0	0			0	0	0
1714	0	0	0		0	0	0		0	0	0			0	0	0
1715	0	0	0		0	0	0		0	0	0			0	0	0
1716	0	0	0		0	0	0		0	0	0			0	0	0
1717	0	0	0		0	0	0		0	0	0			0	0	0
1718	0	0	0		0	0	0		0	0	0			0	0	0
1719	0	0	0		0	0	0		0	0	0			0	0	0
1720	0	0	0		0	0	0		0	0	0			0	0	0
1721	0	0	0		0	0	0		0	0	0			0	0	0
1722	0	0	0		0	0	0		0	0	0			0	0	0
1723	0	0	0		0	0	0		0	0	0			0	0	0
1724	0	0	0		0	0	0		0	0	0			0	0	0
1725	0	0	0		1	0	1		1	0	1			2	0	2
1726	0	0	0		0	0	0		0	0	0			0	0	0
1727	0	0	0		0	0	0		0	0	0			0	0	0
1728	0	0	0		0	0	0		0	0	0			0	0	0
1729	0	0	0		0	0	0		0	0	0			0	0	0
1730	0	0	0		0	0	0		2	0	2			2	0	2
1731	0	0	0		1	0	1		2	0	2			3	0	3
1732	0	0	0		2	0	2		0	0	0			2	0	2
1733	0	0	0		0	0	0		0	0	0			0	0	0
1734	0	0	0		0	0	0		0	0	0			0	0	0
1735	0	0	0		0	0	0		0	0	0			0	0	0
1736	1	0	1		0	0	0		0	0	0			1	0	1
1737	0	0	0		0	0	0		0	0	0			0	0	0
1738	0	0	0		0	0	0		0	0	0			0	0	0
1739	0	0	0		0	0	0		0	0	0			0	0	0
1740	0	0	0		0	0	0		1	0	1			1	0	1
1741	0	0	0		0	0	0		0	0	0			0	0	0
1742	0	0	0		0	0	0		0	0	0			0	0	0
1743	0	0	0		0	0	0		0	0	0			0	0	0
1744	1	0	1		0	0	0		0	0	0			1	0	1
1745	3	0	3		0	0	0		0	0	0			3	0	3
1746	0	0	0		0	0	0		0	0	0			0	0	0
1747	0	0	0		2	0	2		0	0	0			2	0	2
1748	1	0	1		0	0	0		0	0	0			1	0	1
1749	0	0	0		0	0	0		0	0	0			0	0	0
1750	1	0	1		0	0	0		0	0	0			1	0	1
1751	0	0	0		0	0	0		0	0	0			0	0	0
1752	0	0	0		0	0	0		0	0	0			0	0	0
1753	0	0	0		0	0	0		0	0	0			0	0	0
1754	0	0	0		0	0	0		0	0	0			0	0	0
1755	0	0	0		0	0	0		0	0	0			0	0	0
1756	0	0	0		0	0	0		0	0	0			0	0	0
1757	0	0	0		0	0	0		0	0	0			0	0	0
1758	0	0	0		1	0	1		0	0	0			1	0	1
1759	0	0	0		0	0	0		0	0	0			0	0	0
1760	0	0	0		0	0	0		0	0	0			0	0	0
1761	0	0	0		0	0	0		0	0	0			0	0	0
1762	0	0	0		1	0	1		0	0	0			1	0	1
1763	0	0	0		0	0	0		0	0	0			0	0	0
1764	0	0	0		0	0	0		0	0	0			0	0	0
1765	0	0	0		0	0	0		0	0	0			0	0	0
1766	1	0	1		1	0	1		2	0	2			4	0	4
1767	1	0	1		0	0	0		0	0	0			1	0	1
1768	0	0	0		0	0	0		0	0	0			0	0	0
1769	0	0	0		0	0	0		0	0	0			0	0	0
1770	0	0	0		0	0	0		0	0	0			0	0	0
1771	0	0	0		0	0	0		0	0	0			0	0	0
1772	0	0	0		0	0	0		0	0	0			0	0	0
1773	0	0	0		0	0	0		0	0	0			0	0	0
1774	0	0	0		0	0	0		0	0	0			0	0	0
1775	0	0	0		0	0	0		0	0	0			0	0	0
1776	0	0	0		0	0	0		2	0	2			2	0	2
1777	0	0	0		0	0	0		0	0	0			0	0	0
1778	1	0	1		0	0	0		0	0	0			1	0	1
1779	0	0	0		0	0	0		0	0	0			0	0	0
1780	0	0	0		0	0	0		0	0	0			0	0	0
1781	0	0	0		0	0	0		0	0	0			0	0	0
1782	0	0	0		0	0	0		0	0	0			0	0	0
1783	0	0	0		0	0	0		0	0	0			0	0	0
1784	0	0	0		0	0	0		0	0	0			0	0	0
1785	0	0	0		0	0	0		0	0	0			0	0	0
1786	0	0	0		0	0	0		0	0	0			0	0	0
1787	0	0	0		0	0	0		0	0	0			0	0	0
1788	0	0	0		0	0	0		0	0	0			0	0	0
1789	0	0	0		0	0	0		0	0	0			0	0	0
1790	0	0	0		0	0	0		0	0	0			0	0	0
1791	0	0	0		0	0	0		0	0	0			0	0	0
1792	0	0	0		0	0	0		0	0	0			0	0	0
1793	0	0	0		0	0	0		0	0	0			0	0	0
1794	0	0	0		0	0	0		0	0	0			0	0	0
1795	0	0	0		0	0	0		0	0	0			0	0	0
1796	0	0	0		0	0	0		2	0	2			2	0	2
1797	0	0	0		0	0	0		0	0	0			0	0	0
1798	0	0	0		0	0	0		0	0	0			0	0	0
1799	2	0	2		0	0	0		0	0	0			2	0	2
1800	0	0	0		1	0	1		0	0	0			1	0	1
1801	0	0	0		0	0	0		0	0	0			0	0	0
1802	0	0	0		0	0	0		0	0	0			0	0	0
1803	0	0	0		0	0	0		0	0	0			0	0	0
1804	0	0	0		0	0	0		0	0	0			0	0	0
1805	0	0	0		0	0	0		0	0	0			0	0	0
1806	0	0	0		0	0	0		0	0	0			0	0	0
1807	0	0	0		0	0	0		0	0	0			0	0	0
1808	0	0	0		0	0	0		0	0	0			0	0	0
1809	0	0	0		0	0	0		0	0	0			0	0	0
1810	0	0	0		0	0	0		0	0	0			0	0	0
1811	0	0	0		0	0	0		0	0	0			0	0	0
1812	0	0	0		0	0	0		0	0	0			0	0	0
1813	0	0	0		0	0	0		0	0	0			0	0	0
1814	0	0	0		0	0	0		0	0	0			0	0	0
1815	0	0	0		0	0	0		0	0	0			0	0	0
1816	0	0	0		0	0	0		0	0	0			0	0	0
1817	0	0	0		0	0	0		0	0	0			0	0	0
1818	0	0	0		0	0	0		0	0	0			0	0	0
1819	1	0	1		0	0	0		0	0	0			1	0	1
1820	0	0	0		0	0	0		0	0	0			0	0	0
1821	0	0	0		1	0	1		1	0	1			2	0	2
1822	0	0	0		0	0	0		0	0	0			0	0	0
1823	0	0	0		0	0	0		0	0	0			0	0	0
1824	0	0	0		0	0	0		0	0	0			0	0	0
1825	0	0	0		0	0	0		0	0	0			0	0	0
1826	0	0	0		0	0	0		0	0	0			0	0	0
1827	0	0	0		0	0	0		0	0	0			0	0	0
1828	0	0	0		0	0	0		0	0	0			0	0	0
1829	0	0	0		0	0	0		0	0	0			0	0	0
1830	0	0	0		0	0	0		0	0	0			0	0	0
1831	0	0	0		0	0	0		0	0	0			0	0	0
1832	0	0	0		0	0	0		0	0	0			0	0	0
1833	0	0	0		0	0	0		0	0	0			0	0	0
1834	0	0	0		1	0	1		0	0	0			1	0	1
1835	0	0	0		0	0	0		0	0	0			0	0	0
1836	0	0	0		0	0	0		0	0	0			0	0	0
1837	0	0	0		0	0	0		0	0	0			0	0	0
1838	0	0	0		0	0	0		0	0	0			0	0	0
1839	0	0	0		0	0	0		0	0	0			0	0	0
1840	0	0	0		0	0	0		0	0	0			0	0	0
1841	0	0	0		1	0	1		0	0	0			1	0	1
1842	0	0	0		0	0	0		0	0	0			0	0	0
1843	0	0	0		0	0	0		0	0	0			0	0	0
1844	0	0	0		0	0	0		0	0	0			0	0	0
1845	0	0	0		0	0	0		0	0	0			0	0	0
1846	0	0	0		0	0	0		0	0	0			0	0	0
1847	0	0	0		0	0	0		0	0	0			0	0	0
1848	0	0	0		0	0	0		0	0	0			0	0	0
1849	0	0	0		0	0	0		0	0	0			0	0	0
1850	0	0	0		0	0	0		0	0	0			0	0	0
1851	0	0	0		0	0	0		0	0	0			0	0	0
1852	0	0	0		0	0	0		0	0	0			0	0	0
1853	0	0	0		0	0	0		0	0	0			0	0	0
1854	1	0	1		2	0	2		0	0	0			3	0	3
1855	0	0	0		0	0	0		0	0	0			0	0	0
1856	1	0	1		0	0	0		0	0	0			1	0	1
1857	0	0	0		0	0	0		1	0	1			1	0	1
1858	1	0	1		0	0	0		0	0	0			1	0	1
1859	1	0	1		1	0	1		0	0	0			2	0	2
1860	1	0	1		1	0	1		0	0	0			2	0	2
1861	0	0	0		0	0	0		0	0	0			0	0	0
1862	0	0	0		0	0	0		0	0	0			0	0	0
1863	0	0	0		0	0	0		0	0	0			0	0	0
1864	0	0	0		0	0	0		0	0	0			0	0	0
1865	0	0	0		0	0	0		0	0	0			0	0	0
1866	0	0	0		0	0	0		0	0	0			0	0	0
1867	0	0	0		0	0	0		0	0	0			0	0	0
1868	0	0	0		0	0	0		0	0	0			0	0	0
1869	0	0	0		0	0	0		0	0	0			0	0	0
1870	0	0	0		0	0	0		0	0	0			0	0	0
1871	0	0	0		0	0	0		0	0	0			0	0	0
1872	0	0	0		0	0	0		0	0	0			0	0	0
1873	0	0	0		0	0	0		0	0	0			0	0	0
1874	0	0	0		0	0	0		0	0	0			0	0	0
1875	0	0	0		0	0	0		0	0	0			0	0	0
1876	0	0	0		0	0	0		0	0	0			0	0	0
1877	0	0	0		0	0	0		0	0	0			0	0	0
1878	0	0	0		0	0	0		0	0	0			0	0	0
1879	0	0	0		0	0	0		0	0	0			0	0	0
1880	0	0	0		0	0	0		0	0	0			0	0	0
1881	0	0	0		0	0	0		0	0	0			0	0	0
1882	0	0	0		0	0	0		0	0	0			0	0	0
1883	0	0	0		0	0	0		0	0	0			0	0	0
1884	0	0	0		0	0	0		0	0	0			0	0	0
1885	0	0	0		0	0	0		0	0	0			0	0	0
1886	0	0	0		0	0	0		0	0	0			0	0	0
1887	0	0	0		0	0	0		0	0	0			0	0	0
1888	0	0	0		0	0	0		0	0	0			0	0	0
1889	0	0	0		0	0	0		0	0	0			0	0	0
1890	0	0	0		0	0	0		0	0	0			0	0	0
1891	0	0	0		0	0	0		0	0	0			0	0	0
1892	0	0	0		0	0	0		0	0	0			0	0	0
1893	0	0	0		0	0	0		0	0	0			0	0	0
1894	0	0	0		0	0	0		0	0	0			0	0	0
1895	0	0	0		0	0	0		0	0	0			0	0	0
1896	0	0	0		0	0	0		1	0	1			1	0	1
1897	0	0	0		0	0	0		0	0	0			0	0	0
1898	0	0	0		0	0	0		0	0	0			0	0	0
1899	0	0	0		0	0	0		0	0	0			0	0	0
1900	0	0	0		0	0	0		0	0	0			0	0	0
1901	0	0	0		0	0	0		0	0	0			0	0	0
1902	0	0	0		0	0	0		0	0	0			0	0	0
1903	0	0	0		0	0	0		0	0	0			0	0	0
1904	0	0	0		0	0	0		0	0	0			0	0	0
1905	0	0	0		0	0	0		0	0	0			0	0	0
1906	0	0	0		0	0	0		0	0	0			0	0	0
1907	0	0	0		0	0	0		0	0	0			0	0	0
1908	1	0	1		0	0	0		0	0	0			1	0	1
1909	0	0	0		0	0	0		0	0	0			0	0	0
1910	0	0	0		0	0	0		0	0	0			0	0	0
1911	0	0	0		0	0	0		0	0	0			0	0	0
1912	0	0	0		0	0	0		0	0	0			0	0	0
1913	0	0	0		1	0	1		0	0	0			1	0	1
1914	0	0	0		0	0	0		0	0	0			0	0	0
1915	0	0	0		0	0	0		1	0	1			1	0	1
1916	0	0	0		0	0	0		0	0	0			0	0	0
1917	0	0	0		0	0	0		0	0	0			0	0	0
1918	0	0	0		0	0	0		0	0	0			0	0	0
1919	0	0	0		0	0	0		0	0	0			0	0	0
1920	0	0	0		0	0	0		0	0	0			0	0	0
1921	0	0	0		0	0	0		0	0	0			0	0	0
1922	0	0	0		0	0	0		0	0	0			0	0	0
1923	0	0	0		1	0	1		0	0	0			1	0	1
1924	0	0	0		0	0	0		0	0	0			0	0	0
1925	0	0	0		0	0	0		0	0	0			0	0	0
1926	0	0	0		0	0	0		0	0	0			0	0	0
1927	0	0	0		0	0	0		0	0	0			0	0	0
1928	0	0	0		0	0	0		0	0	0			0	0	0
1929	0	0	0		0	0	0		0	0	0			0	0	0
1930	0	0	0		0	0	0		0	0	0			0	0	0
1931	0	0	0		0	0	0		0	0	0			0	0	0
1932	0	0	0		0	0	0		0	0	0			0	0	0
1933	0	0	0		0	0	0		0	0	0			0	0	0
1934	0	0	0		0	0	0		0	0	0			0	0	0
1935	1	0	1		0	0	0		0	0	0			1	0	1
1936	0	0	0		0	0	0		0	0	0			0	0	0
1937	0	0	0		0	0	0		0	0	0			0	0	0
1938	0	0	0		0	0	0		0	0	0			0	0	0
1939	0	0	0		1	0	1		2	0	2			3	0	3
1940	0	0	0		0	0	0		0	0	0			0	0	0
1941	0	0	0		0	0	0		0	0	0			0	0	0
1942	0	0	0		0	0	0		0	0	0			0	0	0
1943	0	0	0		0	0	0		0	0	0			0	0	0
1944	0	0	0		0	0	0		0	0	0			0	0	0
1945	0	0	0		0	0	0		0	0	0			0	0	0
1946	0	0	0		0	0	0		0	0	0			0	0	0
1947	0	0	0		0	0	0		0	0	0			0	0	0
1948	0	0	0		0	0	0		0	0	0			0	0	0
1949	0	0	0		0	0	0		0	0	0			0	0	0
1950	0	0	0		0	0	0		0	0	0			0	0	0
1951	0	0	0		0	0	0		0	0	0			0	0	0
1952	0	0	0		0	0	0		0	0	0			0	0	0
1953	0	0	0		0	0	0		0	0	0			0	0	0
1954	0	0	0		0	0	0		0	0	0			0	0	0
1955	0	0	0		0	0	0		0	0	0			0	0	0
1956	0	0	0		0	0	0		0	0	0			0	0	0
1957	0	0	0		0	0	0		0	0	0			0	0	0
1958	0	0	0		0	0	0		0	0	0			0	0	0
1959	0	0	0		0	0	0		0	0	0			0	0	0
1960	0	0	0		0	0	0		0	0	0			0	0	0
1961	0	0	0		0	0	0		0	0	0			0	0	0
1962	0	0	0		0	0	0		0	0	0			0	0	0
1963	0	0	0		0	0	0		0	0	0			0	0	0
1964	0	0	0		0	0	0		0	0	0			0	0	0
1965	0	0	0		0	0	0		0	0	0			0	0	0
1966	0	0	0		0	0	0		0	0	0			0	0	0
1967	1	0	1		0	0	0		0	0	0			1	0	1
1968	3	0	3		0	0	0		0	0	0			3	0	3
1969	0	0	0		0	0	0		0	0	0			0	0	0
1970	0	0	0		0	0	0		0	0	0			0	0	0
1971	0	0	0		0	0	0		0	0	0			0	0	0
1972	0	0	0		0	0	0		0	0	0			0	0	0
1973	0	0	0		0	0	0		0	0	0			0	0	0
1974	0	0	0		0	0	0		0	0	0			0	0	0
1975	0	0	0		0	0	0		0	0	0			0	0	0
1976	0	0	0		2	0	2		0	0	0			2	0	2
1977	0	0	0		0	0	0		0	0	0			0	0	0
1978	0	0	0		0	0	0		0	0	0			0	0	0
1979	0	0	0		0	0	0		0	0	0			0	0	0
1980	0	0	0		0	0	0		0	0	0			0	0	0
1981	0	0	0		0	0	0		0	0	0			0	0	0
1982	0	0	0		0	0	0		0	0	0			0	0	0
1983	0	0	0		0	0	0		0	0	0			0	0	0
1984	2	0	2		0	0	0		0	0	0			2	0	2
1985	0	0	0		0	0	0		0	0	0			0	0	0
1986	0	0	0		0	0	0		0	0	0			0	0	0
1987	0	0	0		0	0	0		0	0	0			0	0	0
1988	0	0	0		0	0	0		0	0	0			0	0	0
1989	0	0	0		0	0	0		0	0	0			0	0	0
1990	0	0	0		0	0	0		0	0	0			0	0	0
1991	0	0	0		0	0	0		0	0	0			0	0	0
1992	0	0	0		0	0	0		0	0	0			0	0	0
1993	0	0	0		0	0	0		0	0	0			0	0	0
1994	0	0	0		0	0	0		0	0	0			0	0	0
1995	0	0	0		0	0	0		0	0	0			0	0	0
1996	0	0	0		0	0	0		0	0	0			0	0	0
1997	0	0	0		0	0	0		0	0	0			0	0	0
1998	0	0	0		0	0	0		0	0	0			0	0	0
1999	0	0	0		0	0	0		0	0	0			0	0	0
[truncated: 21,222 more rows]

## Sheet: 11+12+13
position	fwd_total	rev_total	total		fwd_total	rev_total	total		fwd_total	rev_total	total			fwd_total	rev_total	total
1	0	0	0		0	0	0		1	0	1			1	0	1
2	0	0	0		0	0	0		0	0	0			0	0	0
3	0	0	0		0	0	0		0	0	0			0	0	0
4	0	0	0		0	0	0		0	0	0			0	0	0
5	0	0	0		0	0	0		0	0	0			0	0	0
6	0	0	0		0	0	0		2	0	2			2	0	2
7	1	0	1		0	0	0		1	0	1			2	0	2
8	1	0	1		0	0	0		0	0	0			1	0	1
9	0	0	0		0	0	0		0	0	0			0	0	0
10	0	0	0		0	0	0		0	0	0			0	0	0
11	0	0	0		0	0	0		0	0	0			0	0	0
12	0	0	0		0	0	0		0	0	0			0	0	0
13	0	0	0		0	0	0		1	0	1			1	0	1
14	0	0	0		0	0	0		0	0	0			0	0	0
15	0	0	0		0	0	0		0	0	0			0	0	0
16	0	0	0		0	0	0		0	0	0			0	0	0
17	0	0	0		0	0	0		1	0	1			1	0	1
18	1	0	1		0	0	0		0	0	0			1	0	1
19	0	0	0		0	0	0		0	0	0			0	0	0
20	0	0	0		0	0	0		0	0	0			0	0	0
21	0	0	0		0	0	0		0	0	0			0	0	0
22	0	0	0		0	0	0		0	0	0			0	0	0
23	0	0	0		0	0	0		0	0	0			0	0	0
24	0	0	0		0	0	0		0	0	0			0	0	0
25	0	0	0		0	0	0		0	0	0			0	0	0
26	0	0	0		0	0	0		0	0	0			0	0	0
27	0	0	0		0	0	0		0	0	0			0	0	0
28	0	0	0		0	0	0		0	0	0			0	0	0
29	0	0	0		0	0	0		0	0	0			0	0	0
30	0	0	0		0	0	0		0	0	0			0	0	0
31	0	0	0		0	0	0		0	0	0			0	0	0
32	0	0	0		0	0	0		0	0	0			0	0	0
33	0	0	0		0	0	0		0	0	0			0	0	0
34	0	0	0		0	0	0		0	0	0			0	0	0
35	0	0	0		0	0	0		0	0	0			0	0	0
36	0	0	0		0	0	0		0	0	0			0	0	0
37	0	0	0		0	0	0		0	0	0			0	0	0
38	0	0	0		0	0	0		0	0	0			0	0	0
39	0	0	0		0	0	0		0	0	0			0	0	0
40	0	0	0		0	0	0		0	0	0			0	0	0
41	0	0	0		0	0	0		0	0	0			0	0	0
42	0	0	0		0	0	0		0	0	0			0	0	0
43	0	0	0		0	0	0		0	0	0			0	0	0
44	0	0	0		0	0	0		0	0	0			0	0	0
45	0	0	0		0	0	0		0	0	0			0	0	0
46	0	0	0		0	0	0		0	0	0			0	0	0
47	0	0	0		0	0	0		0	0	0			0	0	0
48	0	0	0		0	0	0		0	0	0			0	0	0
49	0	0	0		0	0	0		0	0	0			0	0	0
50	0	0	0		0	0	0		0	0	0			0	0	0
51	0	0	0		0	0	0		0	0	0			0	0	0
52	0	0	0		0	0	0		0	0	0			0	0	0
53	0	0	0		0	0	0		0	0	0			0	0	0
54	0	0	0		0	0	0		0	0	0			0	0	0
55	0	0	0		0	0	0		0	0	0			0	0	0
56	0	0	0		0	0	0		1	0	1			1	0	1
57	1	0	1		0	0	0		0	0	0			1	0	1
58	0	0	0		0	0	0		0	0	0			0	0	0
59	0	0	0		0	0	0		0	0	0			0	0	0
60	0	0	0		0	0	0		0	0	0			0	0	0
61	0	0	0		0	0	0		0	0	0			0	0	0
62	2	0	2		0	0	0		0	0	0			2	0	2
63	0	0	0		0	0	0		1	0	1			1	0	1
64	0	0	0		0	0	0		0	0	0			0	0	0
65	0	0	0		1	0	1		0	0	0			1	0	1
66	0	0	0		0	0	0		0	0	0			0	0	0
67	0	0	0		0	0	0		0	0	0			0	0	0
68	0	0	0		0	0	0		0	0	0			0	0	0
69	0	0	0		1	0	1		0	0	0			1	0	1
70	1	0	1		0	0	0		1	0	1			2	0	2
71	0	0	0		0	0	0		0	0	0			0	0	0
72	0	0	0		0	0	0		0	0	0			0	0	0
73	0	0	0		0	0	0		0	0	0			0	0	0
74	0	0	0		0	0	0		0	0	0			0	0	0
75	0	0	0		0	0	0		0	0	0			0	0	0
76	0	0	0		1	0	1		0	0	0			1	0	1
77	0	0	0		0	0	0		1	0	1			1	0	1
78	0	0	0		0	0	0		0	0	0			0	0	0
79	0	0	0		0	0	0		0	0	0			0	0	0
80	0	0	0		0	0	0		0	0	0			0	0	0
81	0	0	0		0	0	0		0	0	0			0	0	0
82	0	0	0		0	0	0		0	0	0			0	0	0
83	0	0	0		0	0	0		0	0	0			0	0	0
84	0	0	0		0	0	0		0	0	0			0	0	0
85	0	0	0		0	0	0		0	0	0			0	0	0
86	0	0	0		0	0	0		0	0	0			0	0	0
87	0	0	0		0	0	0		0	0	0			0	0	0
88	0	0	0		0	0	0		0	0	0			0	0	0
89	0	0	0		0	0	0		0	0	0			0	0	0
90	0	0	0		0	0	0		0	0	0			0	0	0
91	0	0	0		0	0	0		0	0	0			0	0	0
92	0	0	0		0	0	0		0	0	0			0	0	0
93	0	0	0		0	0	0		0	0	0			0	0	0
94	0	0	0		0	0	0		0	0	0			0	0	0
95	0	0	0		0	0	0		0	0	0			0	0	0
96	0	0	0		0	0	0		0	0	0			0	0	0
97	0	0	0		0	0	0		0	0	0			0	0	0
98	1	0	1		0	0	0		0	0	0			1	0	1
99	0	0	0		0	0	0		0	0	0			0	0	0
100	0	0	0		0	0	0		0	0	0			0	0	0
101	0	0	0		0	0	0		0	0	0			0	0	0
102	0	0	0		0	0	0		0	0	0			0	0	0
103	0	0	0		0	0	0		0	0	0			0	0	0
104	0	0	0		0	0	0		0	0	0			0	0	0
105	0	0	0		0	0	0		0	0	0			0	0	0
106	0	0	0		0	0	0		0	0	0			0	0	0
107	0	0	0		0	0	0		0	0	0			0	0	0
108	0	0	0		0	0	0		0	0	0			0	0	0
109	0	0	0		0	0	0		0	0	0			0	0	0
110	0	0	0		0	0	0		0	0	0			0	0	0
111	0	0	0		0	0	0		1	0	1			1	0	1
112	0	0	0		0	0	0		0	0	0			0	0	0
113	1	0	1		0	0	0		0	0	0			1	0	1
114	0	0	0		0	0	0		0	0	0			0	0	0
115	0	0	0		0	0	0		0	0	0			0	0	0
116	0	0	0		0	0	0		1	0	1			1	0	1
117	0	0	0		0	0	0		0	0	0			0	0	0
118	0	0	0		0	0	0		0	0	0			0	0	0
119	0	0	0		0	0	0		0	0	0			0	0	0
120	0	0	0		0	0	0		0	0	0			0	0	0
121	0	0	0		0	0	0		0	0	0			0	0	0
122	0	0	0		0	0	0		0	0	0			0	0	0
123	0	0	0		0	0	0		0	0	0			0	0	0
124	0	0	0		2	0	2		0	0	0			2	0	2
125	1	0	1		0	0	0		0	0	0			1	0	1
126	0	0	0		0	0	0		0	0	0			0	0	0
127	0	0	0		2	0	2		0	0	0			2	0	2
128	0	0	0		2	0	2		1	0	1			3	0	3
129	0	0	0		0	0	0		0	0	0			0	0	0
130	0	0	0		0	0	0		0	0	0			0	0	0
131	0	0	0		1	0	1		0	0	0			1	0	1
132	0	0	0		0	0	0		1	0	1			1	0	1
133	0	0	0		0	0	0		0	0	0			0	0	0
134	0	0	0		0	0	0		0	0	0			0	0	0
135	0	0	0		0	0	0		0	0	0			0	0	0
136	0	0	0		0	0	0		0	0	0			0	0	0
137	0	0	0		0	0	0		0	0	0			0	0	0
138	0	0	0		0	0	0		0	0	0			0	0	0
139	0	0	0		0	0	0		0	0	0			0	0	0
140	0	0	0		0	0	0		0	0	0			0	0	0
141	0	0	0		0	0	0		0	0	0			0	0	0
142	0	0	0		0	0	0		0	0	0			0	0	0
143	0	0	0		0	0	0		0	0	0			0	0	0
144	1	0	1		0	0	0		0	0	0			1	0	1
145	0	0	0		0	0	0		0	0	0			0	0	0
146	1	0	1		0	0	0		0	0	0			1	0	1
147	0	0	0		0	0	0		0	0	0			0	0	0
148	0	0	0		0	0	0		0	0	0			0	0	0
149	0	0	0		0	0	0		0	0	0			0	0	0
150	0	0	0		0	0	0		0	0	0			0	0	0
151	0	0	0		0	0	0		0	0	0			0	0	0
152	1	0	1		1	0	1		0	0	0			2	0	2
153	0	0	0		0	0	0		0	0	0			0	0	0
154	0	0	0		0	0	0		0	0	0			0	0	0
155	0	0	0		0	0	0		0	0	0			0	0	0
156	0	0	0		0	0	0		0	0	0			0	0	0
157	0	0	0		0	0	0		0	0	0			0	0	0
158	0	0	0		0	0	0		0	0	0			0	0	0
159	0	0	0		0	0	0		0	0	0			0	0	0
160	0	0	0		0	0	0		0	0	0			0	0	0
161	0	0	0		0	0	0		0	0	0			0	0	0
162	0	0	0		0	0	0		0	0	0			0	0	0
163	0	0	0		0	0	0		0	0	0			0	0	0
164	0	0	0		0	0	0		0	0	0			0	0	0
165	0	0	0		0	0	0		0	0	0			0	0	0
166	0	0	0		0	0	0		0	0	0			0	0	0
167	0	0	0		0	0	0		0	0	0			0	0	0
168	0	0	0		0	0	0		0	0	0			0	0	0
169	0	0	0		0	0	0		0	0	0			0	0	0
170	0	0	0		0	0	0		0	0	0			0	0	0
171	0	0	0		0	0	0		0	0	0			0	0	0
172	0	0	0		0	0	0		0	0	0			0	0	0
173	0	0	0		0	0	0		0	0	0			0	0	0
174	0	0	0		0	0	0		0	0	0			0	0	0
175	0	0	0		0	0	0		0	0	0			0	0	0
176	0	0	0		2	0	2		0	0	0			2	0	2
177	0	0	0		0	0	0		0	0	0			0	0	0
178	0	0	0		0	0	0		0	0	0			0	0	0
179	0	0	0		0	0	0		0	0	0			0	0	0
180	0	0	0		0	0	0		0	0	0			0	0	0
181	0	0	0		0	0	0		0	0	0			0	0	0
182	0	0	0		0	0	0		0	0	0			0	0	0
183	0	0	0		0	0	0		0	0	0			0	0	0
184	1	0	1		0	0	0		0	0	0			1	0	1
185	0	0	0		0	0	0		1	0	1			1	0	1
186	0	0	0		0	0	0		0	0	0			0	0	0
187	0	0	0		0	0	0		0	0	0			0	0	0
188	0	0	0		0	0	0		0	0	0			0	0	0
189	0	0	0		0	0	0		0	0	0			0	0	0
190	0	0	0		0	0	0		0	0	0			0	0	0
191	0	0	0		0	0	0		0	0	0			0	0	0
192	0	0	0		0	0	0		0	0	0			0	0	0
193	0	0	0		0	0	0		0	0	0			0	0	0
194	0	0	0		0	0	0		0	0	0			0	0	0
195	0	0	0		0	0	0		0	0	0			0	0	0
196	0	0	0		0	0	0		0	0	0			0	0	0
197	1	0	1		0	0	0		0	0	0			1	0	1
198	0	0	0		0	0	0		0	0	0			0	0	0
199	0	0	0		0	0	0		0	0	0			0	0	0
200	1	0	1		0	0	0		0	0	0			1	0	1
201	0	0	0		0	0	0		0	0	0			0	0	0
202	0	0	0		0	0	0		0	0	0			0	0	0
203	0	0	0		0	0	0		0	0	0			0	0	0
204	0	0	0		0	0	0		0	0	0			0	0	0
205	0	0	0		0	0	0		0	0	0			0	0	0
206	0	0	0		0	0	0		0	0	0			0	0	0
207	0	0	0		0	0	0		1	0	1			1	0	1
208	0	0	0		0	0	0		0	0	0			0	0	0
209	0	0	0		0	0	0		1	0	1			1	0	1
210	0	0	0		0	0	0		0	0	0			0	0	0
211	0	0	0		0	0	0		0	0	0			0	0	0
212	0	0	0		0	0	0		0	0	0			0	0	0
213	0	0	0		0	0	0		0	0	0			0	0	0
214	0	0	0		0	0	0		0	0	0			0	0	0
215	0	0	0		0	0	0		0	0	0			0	0	0
216	0	0	0		0	0	0		0	0	0			0	0	0
217	0	0	0		0	0	0		0	0	0			0	0	0
218	0	0	0		0	0	0		0	0	0			0	0	0
219	1	0	1		0	0	0		0	0	0			1	0	1
220	0	0	0		0	0	0		0	0	0			0	0	0
221	0	0	0		0	0	0		0	0	0			0	0	0
222	0	0	0		1	0	1		0	0	0			1	0	1
223	0	0	0		0	0	0		0	0	0			0	0	0
224	0	0	0		0	0	0		0	0	0			0	0	0
225	0	0	0		0	0	0		0	0	0			0	0	0
226	0	0	0		0	0	0		0	0	0			0	0	0
227	0	0	0		0	0	0		0	0	0			0	0	0
228	1	0	1		0	0	0		0	0	0			1	0	1
229	0	0	0		0	0	0		0	0	0			0	0	0
230	0	0	0		0	0	0		0	0	0			0	0	0
231	0	0	0		0	0	0		0	0	0			0	0	0
232	0	0	0		0	0	0		0	0	0			0	0	0
233	1	0	1		0	0	0		0	0	0			1	0	1
234	0	0	0		0	0	0		0	0	0			0	0	0
235	1	0	1		0	0	0		2	0	2			3	0	3
236	0	0	0		0	0	0		0	0	0			0	0	0
237	0	0	0		0	0	0		0	0	0			0	0	0
238	0	0	0		0	0	0		0	0	0			0	0	0
239	0	0	0		0	0	0		0	0	0			0	0	0
240	0	0	0		0	0	0		0	0	0			0	0	0
241	0	0	0		0	0	0		0	0	0			0	0	0
242	0	0	0		0	0	0		0	0	0			0	0	0
243	0	0	0		0	0	0		0	0	0			0	0	0
244	0	0	0		0	0	0		0	0	0			0	0	0
245	0	0	0		0	0	0		1	0	1			1	0	1
246	0	0	0		0	0	0		0	0	0			0	0	0
247	0	0	0		0	0	0		0	0	0			0	0	0
248	0	0	0		0	0	0		0	0	0			0	0	0
249	0	0	0		0	0	0		0	0	0			0	0	0
250	0	0	0		0	0	0		0	0	0			0	0	0
251	0	0	0		0	0	0		0	0	0			0	0	0
252	0	0	0		0	0	0		0	0	0			0	0	0
253	1	0	1		0	0	0		0	0	0			1	0	1
254	0	0	0		0	0	0		0	0	0			0	0	0
255	0	0	0		0	0	0		0	0	0			0	0	0
256	0	0	0		0	0	0		0	0	0			0	0	0
257	0	0	0		0	0	0		1	0	1			1	0	1
258	0	0	0		0	0	0		0	0	0			0	0	0
259	0	0	0		0	0	0		0	0	0			0	0	0
260	0	0	0		0	0	0		0	0	0			0	0	0
261	0	0	0		0	0	0		0	0	0			0	0	0
262	0	0	0		0	0	0		0	0	0			0	0	0
263	0	0	0		0	0	0		0	0	0			0	0	0
264	0	0	0		0	0	0		0	0	0			0	0	0
265	0	0	0		0	0	0		0	0	0			0	0	0
266	0	0	0		0	0	0		0	0	0			0	0	0
267	0	0	0		0	0	0		0	0	0			0	0	0
268	0	0	0		0	0	0		0	0	0			0	0	0
269	0	0	0		0	0	0		0	0	0			0	0	0
270	0	0	0		0	0	0		0	0	0			0	0	0
271	0	0	0		0	0	0		0	0	0			0	0	0
272	0	0	0		0	0	0		0	0	0			0	0	0
273	0	0	0		0	0	0		0	0	0			0	0	0
274	0	0	0		0	0	0		0	0	0			0	0	0
275	0	0	0		0	0	0		0	0	0			0	0	0
276	0	0	0		0	0	0		0	0	0			0	0	0
277	0	0	0		0	0	0		1	0	1			1	0	1
278	1	0	1		0	0	0		0	0	0			1	0	1
279	0	0	0		0	0	0		1	0	1			1	0	1
280	1	0	1		0	0	0		0	0	0			1	0	1
281	0	0	0		0	0	0		0	0	0			0	0	0
282	0	0	0		1	0	1		0	0	0			1	0	1
283	0	0	0		1	0	1		1	0	1			2	0	2
284	0	0	0		4	0	4		0	0	0			4	0	4
285	1	0	1		0	0	0		0	0	0			1	0	1
286	0	0	0		0	0	0		0	0	0			0	0	0
287	0	0	0		0	0	0		0	0	0			0	0	0
288	0	0	0		0	0	0		0	0	0			0	0	0
289	0	0	0		0	0	0		0	0	0			0	0	0
290	0	0	0		0	0	0		0	0	0			0	0	0
291	0	0	0		0	0	0		0	0	0			0	0	0
292	0	0	0		0	0	0		0	0	0			0	0	0
293	0	0	0		0	0	0		0	0	0			0	0	0
294	0	0	0		0	0	0		0	0	0			0	0	0
295	0	0	0		0	0	0		0	0	0			0	0	0
296	0	0	0		0	0	0		0	0	0			0	0	0
297	0	0	0		0	0	0		0	0	0			0	0	0
298	0	0	0		0	0	0		0	0	0			0	0	0
299	0	0	0		0	0	0		0	0	0			0	0	0
300	0	0	0		0	0	0		0	0	0			0	0	0
301	0	0	0		0	0	0		0	0	0			0	0	0
302	0	0	0		0	0	0		0	0	0			0	0	0
303	0	0	0		0	0	0		0	0	0			0	0	0
304	0	0	0		0	0	0		0	0	0			0	0	0
305	0	0	0		0	0	0		0	0	0			0	0	0
306	0	0	0		0	0	0		0	0	0			0	0	0
307	0	0	0		0	0	0		1	0	1			1	0	1
308	0	0	0		0	0	0		0	0	0			0	0	0
309	0	0	0		0	0	0		0	0	0			0	0	0
310	0	0	0		0	0	0		0	0	0			0	0	0
311	0	0	0		0	0	0		0	0	0			0	0	0
312	0	0	0		0	0	0		0	0	0			0	0	0
313	0	0	0		0	0	0		0	0	0			0	0	0
314	0	0	0		0	0	0		0	0	0			0	0	0
315	0	0	0		0	0	0		0	0	0			0	0	0
316	0	0	0		0	0	0		0	0	0			0	0	0
317	0	0	0		0	0	0		0	0	0			0	0	0
318	0	0	0		0	0	0		0	0	0			0	0	0
319	0	0	0		0	0	0		0	0	0			0	0	0
320	0	0	0		0	0	0		0	0	0			0	0	0
321	2	0	2		0	0	0		0	0	0			2	0	2
322	0	0	0		0	0	0		0	0	0			0	0	0
323	0	0	0		0	0	0		0	0	0			0	0	0
324	0	0	0		0	0	0		0	0	0			0	0	0
325	0	0	0		0	0	0		0	0	0			0	0	0
326	0	0	0		0	0	0		0	0	0			0	0	0
327	0	0	0		0	0	0		1	0	1			1	0	1
328	0	0	0		0	0	0		0	0	0			0	0	0
329	0	0	0		0	0	0		0	0	0			0	0	0
330	0	0	0		0	0	0		0	0	0			0	0	0
331	0	0	0		0	0	0		0	0	0			0	0	0
332	0	0	0		0	0	0		0	0	0			0	0	0
333	0	0	0		0	0	0		0	0	0			0	0	0
334	0	0	0		0	0	0		0	0	0			0	0	0
335	0	0	0		0	0	0		0	0	0			0	0	0
336	0	0	0		0	0	0		0	0	0			0	0	0
337	0	0	0		0	0	0		0	0	0			0	0	0
338	0	0	0		0	0	0		0	0	0			0	0	0
339	0	0	0		0	0	0		0	0	0			0	0	0
340	0	0	0		0	0	0		0	0	0			0	0	0
341	0	0	0		0	0	0		0	0	0			0	0	0
342	0	0	0		0	0	0		0	0	0			0	0	0
343	0	0	0		0	0	0		0	0	0			0	0	0
344	0	0	0		0	0	0		0	0	0			0	0	0
345	0	0	0		0	0	0		0	0	0			0	0	0
346	0	0	0		0	0	0		0	0	0			0	0	0
347	0	0	0		0	0	0		0	0	0			0	0	0
348	0	0	0		0	0	0		0	0	0			0	0	0
349	0	0	0		0	0	0		0	0	0			0	0	0
350	0	0	0		0	0	0		0	0	0			0	0	0
351	0	0	0		0	0	0		0	0	0			0	0	0
352	0	0	0		0	0	0		0	0	0			0	0	0
353	0	0	0		0	0	0		0	0	0			0	0	0
354	1	0	1		0	0	0		0	0	0			1	0	1
355	0	0	0		0	0	0		0	0	0			0	0	0
356	1	0	1		0	0	0		0	0	0			1	0	1
357	0	0	0		0	0	0		0	0	0			0	0	0
358	0	0	0		0	0	0		0	0	0			0	0	0
359	0	0	0		0	0	0		1	0	1			1	0	1
360	0	0	0		0	0	0		0	0	0			0	0	0
361	0	0	0		0	0	0		0	0	0			0	0	0
362	0	0	0		0	0	0		0	0	0			0	0	0
363	2	0	2		0	0	0		0	0	0			2	0	2
364	0	0	0		0	0	0		0	0	0			0	0	0
365	0	0	0		0	0	0		0	0	0			0	0	0
366	0	0	0		0	0	0		0	0	0			0	0	0
367	0	0	0		0	0	0		0	0	0			0	0	0
368	0	0	0		0	0	0		0	0	0			0	0	0
369	0	0	0		0	0	0		0	0	0			0	0	0
370	0	0	0		0	0	0		0	0	0			0	0	0
371	0	0	0		0	0	0		0	0	0			0	0	0
372	0	0	0		0	0	0		0	0	0			0	0	0
373	0	0	0		0	0	0		0	0	0			0	0	0
374	0	0	0		0	0	0		1	0	1			1	0	1
375	0	0	0		0	0	0		0	0	0			0	0	0
376	0	0	0		0	0	0		0	0	0			0	0	0
377	0	0	0		0	0	0		0	0	0			0	0	0
378	0	0	0		0	0	0		0	0	0			0	0	0
379	0	0	0		0	0	0		0	0	0			0	0	0
380	0	0	0		0	0	0		0	0	0			0	0	0
381	0	0	0		0	0	0		0	0	0			0	0	0
382	0	0	0		0	0	0		0	0	0			0	0	0
383	0	0	0		0	0	0		0	0	0			0	0	0
384	0	0	0		0	0	0		0	0	0			0	0	0
385	0	0	0		0	0	0		0	0	0			0	0	0
386	0	0	0		0	0	0		0	0	0			0	0	0
387	0	0	0		0	0	0		0	0	0			0	0	0
388	0	0	0		0	0	0		0	0	0			0	0	0
389	0	0	0		0	0	0		1	0	1			1	0	1
390	0	0	0		0	0	0		0	0	0			0	0	0
391	0	0	0		0	0	0		0	0	0			0	0	0
392	0	0	0		0	0	0		0	0	0			0	0	0
393	0	0	0		0	0	0		0	0	0			0	0	0
394	0	0	0		0	0	0		0	0	0			0	0	0
395	0	0	0		0	0	0		0	0	0			0	0	0
396	0	0	0		0	0	0		0	0	0			0	0	0
397	0	0	0		0	0	0		0	0	0			0	0	0
398	0	0	0		0	0	0		0	0	0			0	0	0
399	0	0	0		0	0	0		1	0	1			1	0	1
400	0	0	0		0	0	0		0	0	0			0	0	0
401	0	0	0		0	0	0		0	0	0			0	0	0
402	0	0	0		0	0	0		0	0	0			0	0	0
403	0	0	0		0	0	0		0	0	0			0	0	0
404	0	0	0		0	0	0		0	0	0			0	0	0
405	0	0	0		0	0	0		0	0	0			0	0	0
406	0	0	0		0	0	0		0	0	0			0	0	0
407	0	0	0		0	0	0		0	0	0			0	0	0
408	2	0	2		0	0	0		0	0	0			2	0	2
409	0	0	0		0	0	0		1	0	1			1	0	1
410	0	0	0		0	0	0		0	0	0			0	0	0
411	0	0	0		0	0	0		0	0	0			0	0	0
412	0	0	0		0	0	0		0	0	0			0	0	0
413	0	0	0		0	0	0		0	0	0			0	0	0
414	0	0	0		0	0	0		0	0	0			0	0	0
415	0	0	0		0	0	0		1	0	1			1	0	1
416	0	0	0		0	0	0		0	0	0			0	0	0
417	0	0	0		0	0	0		0	0	0			0	0	0
418	1	0	1		0	0	0		0	0	0			1	0	1
419	0	0	0		0	0	0		0	0	0			0	0	0
420	0	0	0		0	0	0		0	0	0			0	0	0
421	1	0	1		0	0	0		0	0	0			1	0	1
422	0	0	0		0	0	0		0	0	0			0	0	0
423	0	0	0		0	0	0		0	0	0			0	0	0
424	0	0	0		0	0	0		0	0	0			0	0	0
425	0	0	0		0	0	0		0	0	0			0	0	0
426	0	0	0		0	0	0		0	0	0			0	0	0
427	0	0	0		0	0	0		0	0	0			0	0	0
428	0	0	0		0	0	0		0	0	0			0	0	0
429	0	0	0		0	0	0		0	0	0			0	0	0
430	0	0	0		0	0	0		0	0	0			0	0	0
431	0	0	0		0	0	0		0	0	0			0	0	0
432	0	0	0		0	0	0		0	0	0			0	0	0
433	0	0	0		0	0	0		0	0	0			0	0	0
434	0	0	0		0	0	0		0	0	0			0	0	0
435	1	0	1		0	0	0		0	0	0			1	0	1
436	0	0	0		0	0	0		0	0	0			0	0	0
437	0	0	0		0	0	0		0	0	0			0	0	0
438	0	0	0		0	0	0		0	0	0			0	0	0
439	0	0	0		0	0	0		0	0	0			0	0	0
440	0	0	0		0	0	0		0	0	0			0	0	0
441	0	0	0		0	0	0		1	0	1			1	0	1
442	0	0	0		0	0	0		2	0	2			2	0	2
443	0	0	0		0	0	0		0	0	0			0	0	0
444	0	0	0		0	0	0		0	0	0			0	0	0
445	0	0	0		0	0	0		0	0	0			0	0	0
446	0	0	0		0	0	0		0	0	0			0	0	0
447	0	0	0		0	0	0		0	0	0			0	0	0
448	0	0	0		0	0	0		0	0	0			0	0	0
449	0	0	0		0	0	0		0	0	0			0	0	0
450	0	0	0		0	0	0		0	0	0			0	0	0
451	0	0	0		0	0	0		0	0	0			0	0	0
452	0	0	0		0	0	0		0	0	0			0	0	0
453	0	0	0		0	0	0		0	0	0			0	0	0
454	0	0	0		0	0	0		0	0	0			0	0	0
455	0	0	0		0	0	0		0	0	0			0	0	0
456	0	0	0		0	0	0		0	0	0			0	0	0
457	0	0	0		0	0	0		0	0	0			0	0	0
458	0	0	0		0	0	0		0	0	0			0	0	0
459	0	0	0		0	0	0		0	0	0			0	0	0
460	0	0	0		0	0	0		1	0	1			1	0	1
461	0	0	0		0	0	0		0	0	0			0	0	0
462	0	0	0		0	0	0		0	0	0			0	0	0
463	0	0	0		0	0	0		0	0	0			0	0	0
464	0	0	0		0	0	0		0	0	0			0	0	0
465	0	0	0		0	0	0		0	0	0			0	0	0
466	0	0	0		0	0	0		0	0	0			0	0	0
467	0	0	0		0	0	0		0	0	0			0	0	0
468	0	0	0		0	0	0		0	0	0			0	0	0
469	2	0	2		0	0	0		0	0	0			2	0	2
470	0	0	0		0	0	0		0	0	0			0	0	0
471	0	0	0		0	0	0		0	0	0			0	0	0
472	0	0	0		0	0	0		0	0	0			0	0	0
473	0	0	0		0	0	0		0	0	0			0	0	0
474	0	0	0		0	0	0		0	0	0			0	0	0
475	0	0	0		0	0	0		0	0	0			0	0	0
476	0	0	0		0	0	0		0	0	0			0	0	0
477	0	0	0		0	0	0		0	0	0			0	0	0
478	0	0	0		0	0	0		0	0	0			0	0	0
479	0	0	0		0	0	0		0	0	0			0	0	0
480	0	0	0		0	0	0		0	0	0			0	0	0
481	0	0	0		0	0	0		0	0	0			0	0	0
482	0	0	0		0	0	0		0	0	0			0	0	0
483	0	0	0		0	0	0		0	0	0			0	0	0
484	0	0	0		0	0	0		0	0	0			0	0	0
485	0	0	0		0	0	0		0	0	0			0	0	0
486	0	0	0		0	0	0		0	0	0			0	0	0
487	0	0	0		0	0	0		0	0	0			0	0	0
488	0	0	0		0	0	0		0	0	0			0	0	0
489	0	0	0		0	0	0		0	0	0			0	0	0
490	0	0	0		0	0	0		0	0	0			0	0	0
491	0	0	0		0	0	0		0	0	0			0	0	0
492	0	0	0		0	0	0		0	0	0			0	0	0
493	0	0	0		0	0	0		0	0	0			0	0	0
494	0	0	0		0	0	0		0	0	0			0	0	0
495	0	0	0		0	0	0		0	0	0			0	0	0
496	0	0	0		0	0	0		0	0	0			0	0	0
497	0	0	0		0	0	0		0	0	0			0	0	0
498	0	0	0		0	0	0		0	0	0			0	0	0
499	0	0	0		0	0	0		0	0	0			0	0	0
500	0	0	0		0	0	0		0	0	0			0	0	0
501	0	0	0		0	0	0		0	0	0			0	0	0
502	0	0	0		0	0	0		0	0	0			0	0	0
503	0	0	0		0	0	0		0	0	0			0	0	0
504	0	0	0		0	0	0		0	0	0			0	0	0
505	0	0	0		0	0	0		0	0	0			0	0	0
506	0	0	0		0	0	0		0	0	0			0	0	0
507	0	0	0		0	0	0		0	0	0			0	0	0
508	0	0	0		0	0	0		0	0	0			0	0	0
509	0	0	0		0	0	0		0	0	0			0	0	0
510	0	0	0		0	0	0		0	0	0			0	0	0
511	0	0	0		0	0	0		0	0	0			0	0	0
512	0	0	0		0	0	0		0	0	0			0	0	0
513	0	0	0		0	0	0		0	0	0			0	0	0
514	0	0	0		0	0	0		0	0	0			0	0	0
515	0	0	0		0	0	0		0	0	0			0	0	0
516	0	0	0		0	0	0		0	0	0			0	0	0
517	0	0	0		0	0	0		0	0	0			0	0	0
518	0	0	0		0	0	0		0	0	0			0	0	0
519	0	0	0		0	0	0		0	0	0			0	0	0
520	0	0	0		0	0	0		0	0	0			0	0	0
521	0	0	0		0	0	0		0	0	0			0	0	0
522	0	0	0		0	0	0		0	0	0			0	0	0
523	0	0	0		0	0	0		0	0	0			0	0	0
524	0	0	0		0	0	0		0	0	0			0	0	0
525	0	0	0		0	0	0		0	0	0			0	0	0
526	0	0	0		0	0	0		0	0	0			0	0	0
527	0	0	0		0	0	0		0	0	0			0	0	0
528	0	0	0		0	0	0		0	0	0			0	0	0
529	0	0	0		0	0	0		0	0	0			0	0	0
530	0	0	0		0	0	0		0	0	0			0	0	0
531	0	0	0		0	0	0		0	0	0			0	0	0
532	0	0	0		0	0	0		0	0	0			0	0	0
533	0	0	0		0	0	0		0	0	0			0	0	0
534	0	0	0		0	0	0		0	0	0			0	0	0
535	0	0	0		0	0	0		0	0	0			0	0	0
536	0	0	0		0	0	0		0	0	0			0	0	0
537	0	0	0		0	0	0		0	0	0			0	0	0
538	0	0	0		0	0	0		0	0	0			0	0	0
539	0	0	0		0	0	0		0	0	0			0	0	0
540	0	0	0		0	0	0		0	0	0			0	0	0
541	0	0	0		0	0	0		0	0	0			0	0	0
542	0	0	0		0	0	0		0	0	0			0	0	0
543	1	0	1		0	0	0		0	0	0			1	0	1
544	0	0	0		0	0	0		1	0	1			1	0	1
545	0	0	0		0	0	0		1	0	1			1	0	1
546	0	0	0		0	0	0		0	0	0			0	0	0
547	0	0	0		0	0	0		0	0	0			0	0	0
548	0	0	0		0	0	0		0	0	0			0	0	0
549	0	0	0		0	0	0		0	0	0			0	0	0
550	0	0	0		0	0	0		0	0	0			0	0	0
551	0	0	0		0	0	0		0	0	0			0	0	0
552	0	0	0		0	0	0		0	0	0			0	0	0
553	0	0	0		0	0	0		0	0	0			0	0	0
554	0	0	0		0	0	0		0	0	0			0	0	0
555	0	0	0		0	0	0		0	0	0			0	0	0
556	0	0	0		0	0	0		0	0	0			0	0	0
557	0	0	0		0	0	0		0	0	0			0	0	0
558	0	0	0		0	0	0		0	0	0			0	0	0
559	0	0	0		0	0	0		0	0	0			0	0	0
560	0	0	0		0	0	0		0	0	0			0	0	0
561	0	0	0		0	0	0		0	0	0			0	0	0
562	0	0	0		0	0	0		0	0	0			0	0	0
563	0	0	0		0	0	0		0	0	0			0	0	0
564	0	0	0		0	0	0		0	0	0			0	0	0
565	0	0	0		0	0	0		0	0	0			0	0	0
566	0	0	0		0	0	0		0	0	0			0	0	0
567	0	0	0		0	0	0		0	0	0			0	0	0
568	0	0	0		0	0	0		0	0	0			0	0	0
569	0	0	0		0	0	0		0	0	0			0	0	0
570	0	0	0		0	0	0		0	0	0			0	0	0
571	0	0	0		0	0	0		0	0	0			0	0	0
572	0	0	0		0	0	0		0	0	0			0	0	0
573	0	0	0		0	0	0		0	0	0			0	0	0
574	0	0	0		0	0	0		0	0	0			0	0	0
575	0	0	0		0	0	0		0	0	0			0	0	0
576	0	0	0		0	0	0		0	0	0			0	0	0
577	0	0	0		0	0	0		0	0	0			0	0	0
578	0	0	0		0	0	0		0	0	0			0	0	0
579	0	0	0		0	0	0		0	0	0			0	0	0
580	0	0	0		0	0	0		0	0	0			0	0	0
581	0	0	0		0	0	0		0	0	0			0	0	0
582	0	0	0		0	0	0		0	0	0			0	0	0
583	0	0	0		0	0	0		0	0	0			0	0	0
584	0	0	0		0	0	0		0	0	0			0	0	0
585	0	0	0		0	0	0		0	0	0			0	0	0
586	0	0	0		0	0	0		0	0	0			0	0	0
587	0	0	0		0	0	0		0	0	0			0	0	0
588	0	0	0		0	0	0		0	0	0			0	0	0
589	0	0	0		0	0	0		0	0	0			0	0	0
590	0	0	0		0	0	0		0	0	0			0	0	0
591	0	0	0		0	0	0		0	0	0			0	0	0
592	0	0	0		0	0	0		0	0	0			0	0	0
593	0	0	0		0	0	0		0	0	0			0	0	0
594	0	0	0		0	0	0		0	0	0			0	0	0
595	0	0	0		0	0	0		0	0	0			0	0	0
596	0	0	0		0	0	0		0	0	0			0	0	0
597	0	0	0		0	0	0		0	0	0			0	0	0
598	0	0	0		0	0	0		0	0	0			0	0	0
599	0	0	0		0	0	0		0	0	0			0	0	0
600	0	0	0		0	0	0		0	0	0			0	0	0
601	0	0	0		0	0	0		0	0	0			0	0	0
602	0	0	0		0	0	0		0	0	0			0	0	0
603	0	0	0		0	0	0		0	0	0			0	0	0
604	0	0	0		0	0	0		0	0	0			0	0	0
605	0	0	0		0	0	0		0	0	0			0	0	0
606	0	0	0		0	0	0		0	0	0			0	0	0
607	0	0	0		0	0	0		0	0	0			0	0	0
608	0	0	0		0	0	0		0	0	0			0	0	0
609	0	0	0		0	0	0		0	0	0			0	0	0
610	0	0	0		0	0	0		0	0	0			0	0	0
611	0	0	0		0	0	0		0	0	0			0	0	0
612	0	0	0		0	0	0		0	0	0			0	0	0
613	0	0	0		0	0	0		0	0	0			0	0	0
614	0	0	0		0	0	0		0	0	0			0	0	0
615	0	0	0		0	0	0		0	0	0			0	0	0
616	0	0	0		0	0	0		0	0	0			0	0	0
617	0	0	0		0	0	0		0	0	0			0	0	0
618	0	0	0		0	0	0		0	0	0			0	0	0
619	0	0	0		0	0	0		0	0	0			0	0	0
620	0	0	0		0	0	0		0	0	0			0	0	0
621	0	0	0		0	0	0		0	0	0			0	0	0
622	0	0	0		0	0	0		0	0	0			0	0	0
623	0	0	0		0	0	0		0	0	0			0	0	0
624	0	0	0		0	0	0		0	0	0			0	0	0
625	0	0	0		0	0	0		0	0	0			0	0	0
626	0	0	0		0	0	0		2	0	2			2	0	2
627	0	0	0		0	0	0		0	0	0			0	0	0
628	0	0	0		0	0	0		0	0	0			0	0	0
629	0	0	0		0	0	0		0	0	0			0	0	0
630	0	0	0		0	0	0		0	0	0			0	0	0
631	0	0	0		0	0	0		0	0	0			0	0	0
632	0	0	0		0	0	0		0	0	0			0	0	0
633	0	0	0		0	0	0		0	0	0			0	0	0
634	0	0	0		0	0	0		0	0	0			0	0	0
635	0	0	0		0	0	0		0	0	0			0	0	0
636	0	0	0		0	0	0		0	0	0			0	0	0
637	0	0	0		0	0	0		0	0	0			0	0	0
638	0	0	0		0	0	0		0	0	0			0	0	0
639	0	0	0		0	0	0		0	0	0			0	0	0
640	0	0	0		0	0	0		0	0	0			0	0	0
641	0	0	0		0	0	0		1	0	1			1	0	1
642	0	0	0		0	0	0		0	0	0			0	0	0
643	0	0	0		0	0	0		0	0	0			0	0	0
644	0	0	0		0	0	0		0	0	0			0	0	0
645	0	0	0		0	0	0		0	0	0			0	0	0
646	0	0	0		0	0	0		1	0	1			1	0	1
647	0	0	0		0	0	0		0	0	0			0	0	0
648	0	0	0		0	0	0		0	0	0			0	0	0
649	0	0	0		0	0	0		0	0	0			0	0	0
650	0	0	0		0	0	0		0	0	0			0	0	0
651	0	0	0		0	0	0		0	0	0			0	0	0
652	0	0	0		0	0	0		0	0	0			0	0	0
653	0	0	0		0	0	0		0	0	0			0	0	0
654	0	0	0		0	0	0		1	0	1			1	0	1
655	0	0	0		0	0	0		0	0	0			0	0	0
656	0	0	0		0	0	0		0	0	0			0	0	0
657	0	0	0		0	0	0		0	0	0			0	0	0
658	0	0	0		0	0	0		0	0	0			0	0	0
659	0	0	0		0	0	0		0	0	0			0	0	0
660	0	0	0		0	0	0		0	0	0			0	0	0
661	0	0	0		0	0	0		0	0	0			0	0	0
662	0	0	0		0	0	0		0	0	0			0	0	0
663	0	0	0		0	0	0		0	0	0			0	0	0
664	0	0	0		0	0	0		0	0	0			0	0	0
665	0	0	0		0	0	0		0	0	0			0	0	0
666	1	0	1		0	0	0		0	0	0			1	0	1
667	0	0	0		0	0	0		0	0	0			0	0	0
668	0	0	0		0	0	0		0	0	0			0	0	0
669	0	0	0		0	0	0		0	0	0			0	0	0
670	0	0	0		0	0	0		1	0	1			1	0	1
671	0	0	0		0	0	0		0	0	0			0	0	0
672	0	0	0		0	0	0		0	0	0			0	0	0
673	0	0	0		0	0	0		1	0	1			1	0	1
674	0	0	0		0	0	0		0	0	0			0	0	0
675	0	0	0		0	0	0		0	0	0			0	0	0
676	0	0	0		0	0	0		0	0	0			0	0	0
677	0	0	0		0	0	0		0	0	0			0	0	0
678	0	0	0		0	0	0		0	0	0			0	0	0
679	0	0	0		0	0	0		0	0	0			0	0	0
680	0	0	0		0	0	0		0	0	0			0	0	0
681	0	0	0		0	0	0		0	0	0			0	0	0
682	0	0	0		0	0	0		0	0	0			0	0	0
683	0	0	0		0	0	0		0	0	0			0	0	0
684	0	0	0		0	0	0		0	0	0			0	0	0
685	0	0	0		0	0	0		0	0	0			0	0	0
686	0	0	0		0	0	0		0	0	0			0	0	0
687	0	0	0		0	0	0		0	0	0			0	0	0
688	0	0	0		0	0	0		0	0	0			0	0	0
689	0	0	0		0	0	0		0	0	0			0	0	0
690	0	0	0		0	0	0		0	0	0			0	0	0
691	0	0	0		0	0	0		0	0	0			0	0	0
692	0	0	0		0	0	0		0	0	0			0	0	0
693	0	0	0		0	0	0		0	0	0			0	0	0
694	0	0	0		0	0	0		0	0	0			0	0	0
695	0	0	0		0	0	0		0	0	0			0	0	0
696	0	0	0		0	0	0		0	0	0			0	0	0
697	0	0	0		0	0	0		0	0	0			0	0	0
698	0	0	0		0	0	0		0	0	0			0	0	0
699	0	0	0		0	0	0		0	0	0			0	0	0
700	0	0	0		1	0	1		0	0	0			1	0	1
701	0	0	0		0	0	0		0	0	0			0	0	0
702	0	0	0		0	0	0		0	0	0			0	0	0
703	0	0	0		0	0	0		0	0	0			0	0	0
704	0	0	0		0	0	0		0	0	0			0	0	0
705	0	0	0		0	0	0		1	0	1			1	0	1
706	0	0	0		0	0	0		0	0	0			0	0	0
707	0	0	0		0	0	0		0	0	0			0	0	0
708	0	0	0		0	0	0		0	0	0			0	0	0
709	0	0	0		0	0	0		2	0	2			2	0	2
710	0	0	0		0	0	0		1	0	1			1	0	1
711	0	0	0		0	0	0		0	0	0			0	0	0
712	0	0	0		0	0	0		0	0	0			0	0	0
713	0	0	0		0	0	0		0	0	0			0	0	0
714	0	0	0		0	0	0		0	0	0			0	0	0
715	0	0	0		0	0	0		0	0	0			0	0	0
716	0	0	0		0	0	0		0	0	0			0	0	0
717	0	0	0		0	0	0		0	0	0			0	0	0
718	0	0	0		0	0	0		0	0	0			0	0	0
719	0	0	0		0	0	0		0	0	0			0	0	0
720	0	0	0		0	0	0		0	0	0			0	0	0
721	0	0	0		0	0	0		0	0	0			0	0	0
722	0	0	0		0	0	0		0	0	0			0	0	0
723	0	0	0		0	0	0		0	0	0			0	0	0
724	0	0	0		0	0	0		0	0	0			0	0	0
725	0	0	0		0	0	0		0	0	0			0	0	0
726	0	0	0		0	0	0		0	0	0			0	0	0
727	0	0	0		0	0	0		0	0	0			0	0	0
728	0	0	0		0	0	0		0	0	0			0	0	0
729	0	0	0		0	0	0		0	0	0			0	0	0
730	0	0	0		0	0	0		0	0	0			0	0	0
731	0	0	0		0	0	0		0	0	0			0	0	0
732	0	0	0		0	0	0		0	0	0			0	0	0
733	0	0	0		0	0	0		0	0	0			0	0	0
734	0	0	0		1	0	1		0	0	0			1	0	1
735	0	0	0		0	0	0		0	0	0			0	0	0
736	0	0	0		0	0	0		0	0	0			0	0	0
737	0	0	0		0	0	0		0	0	0			0	0	0
738	0	0	0		0	0	0		0	0	0			0	0	0
739	0	0	0		0	0	0		0	0	0			0	0	0
740	0	0	0		0	0	0		0	0	0			0	0	0
741	0	0	0		0	0	0		0	0	0			0	0	0
742	0	0	0		0	0	0		2	0	2			2	0	2
743	0	0	0		0	0	0		0	0	0			0	0	0
744	0	0	0		1	0	1		0	0	0			1	0	1
745	0	0	0		0	0	0		0	0	0			0	0	0
746	0	0	0		0	0	0		0	0	0			0	0	0
747	0	0	0		0	0	0		2	0	2			2	0	2
748	0	0	0		0	0	0		0	0	0			0	0	0
749	0	0	0		0	0	0		0	0	0			0	0	0
750	0	0	0		0	0	0		0	0	0			0	0	0
751	0	0	0		0	0	0		0	0	0			0	0	0
752	0	0	0		0	0	0		0	0	0			0	0	0
753	0	0	0		0	0	0		0	0	0			0	0	0
754	0	0	0		0	0	0		0	0	0			0	0	0
755	0	0	0		1	0	1		0	0	0			1	0	1
756	0	0	0		0	0	0		1	0	1			1	0	1
757	1	0	1		0	0	0		0	0	0			1	0	1
758	0	0	0		0	0	0		0	0	0			0	0	0
759	0	0	0		0	0	0		1	0	1			1	0	1
760	0	0	0		0	0	0		0	0	0			0	0	0
761	0	0	0		0	0	0		0	0	0			0	0	0
762	0	0	0		0	0	0		0	0	0			0	0	0
763	0	0	0		0	0	0		0	0	0			0	0	0
764	0	0	0		0	0	0		0	0	0			0	0	0
765	0	0	0		0	0	0		0	0	0			0	0	0
766	0	0	0		0	0	0		0	0	0			0	0	0
767	0	0	0		0	0	0		0	0	0			0	0	0
768	0	0	0		0	0	0		0	0	0			0	0	0
769	0	0	0		0	0	0		0	0	0			0	0	0
770	0	0	0		0	0	0		1	0	1			1	0	1
771	0	0	0		0	0	0		0	0	0			0	0	0
772	0	0	0		0	0	0		0	0	0			0	0	0
773	0	0	0		0	0	0		0	0	0			0	0	0
774	0	0	0		0	0	0		0	0	0			0	0	0
775	0	0	0		0	0	0		0	0	0			0	0	0
776	0	0	0		0	0	0		0	0	0			0	0	0
777	0	0	0		0	0	0		0	0	0			0	0	0
778	0	0	0		0	0	0		0	0	0			0	0	0
779	0	0	0		0	0	0		0	0	0			0	0	0
780	0	0	0		0	0	0		0	0	0			0	0	0
781	0	0	0		0	0	0		0	0	0			0	0	0
782	0	0	0		0	0	0		0	0	0			0	0	0
783	0	0	0		0	0	0		1	0	1			1	0	1
784	0	0	0		0	0	0		0	0	0			0	0	0
785	0	0	0		0	0	0		0	0	0			0	0	0
786	0	0	0		0	0	0		0	0	0			0	0	0
787	0	0	0		0	0	0		0	0	0			0	0	0
788	0	0	0		0	0	0		0	0	0			0	0	0
789	0	0	0		0	0	0		0	0	0			0	0	0
790	0	0	0		0	0	0		0	0	0			0	0	0
791	0	0	0		0	0	0		0	0	0			0	0	0
792	0	0	0		0	0	0		0	0	0			0	0	0
793	0	0	0		0	0	0		0	0	0			0	0	0
794	0	0	0		0	0	0		0	0	0			0	0	0
795	0	0	0		0	0	0		0	0	0			0	0	0
796	0	0	0		0	0	0		0	0	0			0	0	0
797	0	0	0		0	0	0		1	0	1			1	0	1
798	0	0	0		0	0	0		0	0	0			0	0	0
799	0	0	0		0	0	0		0	0	0			0	0	0
800	0	0	0		0	0	0		0	0	0			0	0	0
801	0	0	0		0	0	0		0	0	0			0	0	0
802	1	0	1		0	0	0		0	0	0			1	0	1
803	0	0	0		0	0	0		0	0	0			0	0	0
804	0	0	0		0	0	0		0	0	0			0	0	0
805	0	0	0		0	0	0		0	0	0			0	0	0
806	0	0	0		0	0	0		0	0	0			0	0	0
807	0	0	0		0	0	0		0	0	0			0	0	0
808	0	0	0		0	0	0		1	0	1			1	0	1
809	0	0	0		0	0	0		0	0	0			0	0	0
810	0	0	0		0	0	0		0	0	0			0	0	0
811	0	0	0		0	0	0		0	0	0			0	0	0
812	2	0	2		0	0	0		0	0	0			2	0	2
813	0	0	0		0	0	0		0	0	0			0	0	0
814	0	0	0		0	0	0		0	0	0			0	0	0
815	0	0	0		0	0	0		0	0	0			0	0	0
816	0	0	0		0	0	0		0	0	0			0	0	0
817	0	0	0		0	0	0		0	0	0			0	0	0
818	0	0	0		0	0	0		0	0	0			0	0	0
819	0	0	0		0	0	0		0	0	0			0	0	0
820	0	0	0		0	0	0		0	0	0			0	0	0
821	1	0	1		0	0	0		0	0	0			1	0	1
822	0	0	0		0	0	0		1	0	1			1	0	1
823	0	0	0		0	0	0		0	0	0			0	0	0
824	0	0	0		0	0	0		0	0	0			0	0	0
825	0	0	0		0	0	0		0	0	0			0	0	0
826	0	0	0		1	0	1		0	0	0			1	0	1
827	0	0	0		0	0	0		0	0	0			0	0	0
828	0	0	0		0	0	0		0	0	0			0	0	0
829	0	0	0		0	0	0		0	0	0			0	0	0
830	0	0	0		0	0	0		0	0	0			0	0	0
831	0	0	0		0	0	0		1	0	1			1	0	1
832	0	0	0		0	0	0		0	0	0			0	0	0
833	0	0	0		0	0	0		0	0	0			0	0	0
834	0	0	0		0	0	0		0	0	0			0	0	0
835	0	0	0		0	0	0		0	0	0			0	0	0
836	0	0	0		0	0	0		0	0	0			0	0	0
837	0	0	0		0	0	0		0	0	0			0	0	0
838	0	0	0		0	0	0		0	0	0			0	0	0
839	0	0	0		0	0	0		0	0	0			0	0	0
840	0	0	0		0	0	0		0	0	0			0	0	0
841	0	0	0		0	0	0		0	0	0			0	0	0
842	0	0	0		0	0	0		0	0	0			0	0	0
843	0	0	0		0	0	0		0	0	0			0	0	0
844	0	0	0		0	0	0		0	0	0			0	0	0
845	0	0	0		0	0	0		0	0	0			0	0	0
846	0	0	0		0	0	0		0	0	0			0	0	0
847	0	0	0		0	0	0		0	0	0			0	0	0
848	0	0	0		0	0	0		0	0	0			0	0	0
849	0	0	0		0	0	0		0	0	0			0	0	0
850	0	0	0		0	0	0		0	0	0			0	0	0
851	0	0	0		0	0	0		0	0	0			0	0	0
852	0	0	0		0	0	0		0	0	0			0	0	0
853	0	0	0		0	0	0		0	0	0			0	0	0
854	0	0	0		0	0	0		0	0	0			0	0	0
855	0	0	0		0	0	0		0	0	0			0	0	0
856	0	0	0		0	0	0		0	0	0			0	0	0
857	0	0	0		0	0	0		0	0	0			0	0	0
858	0	0	0		0	0	0		0	0	0			0	0	0
859	0	0	0		0	0	0		0	0	0			0	0	0
860	0	0	0		0	0	0		0	0	0			0	0	0
861	0	0	0		0	0	0		0	0	0			0	0	0
862	0	0	0		0	0	0		0	0	0			0	0	0
863	0	0	0		0	0	0		0	0	0			0	0	0
864	0	0	0		0	0	0		0	0	0			0	0	0
865	0	0	0		0	0	0		0	0	0			0	0	0
866	0	0	0		0	0	0		0	0	0			0	0	0
867	1	0	1		0	0	0		0	0	0			1	0	1
868	0	0	0		0	0	0		0	0	0			0	0	0
869	0	0	0		0	0	0		0	0	0			0	0	0
870	0	0	0		0	0	0		0	0	0			0	0	0
871	0	0	0		0	0	0		0	0	0			0	0	0
872	0	0	0		0	0	0		0	0	0			0	0	0
873	0	0	0		0	0	0		0	0	0			0	0	0
874	0	0	0		0	0	0		0	0	0			0	0	0
875	0	0	0		0	0	0		0	0	0			0	0	0
876	1	0	1		0	0	0		1	0	1			2	0	2
877	0	0	0		0	0	0		1	0	1			1	0	1
878	0	0	0		0	0	0		0	0	0			0	0	0
879	0	0	0		0	0	0		0	0	0			0	0	0
880	0	0	0		0	0	0		0	0	0			0	0	0
881	0	0	0		0	0	0		0	0	0			0	0	0
882	0	0	0		0	0	0		0	0	0			0	0	0
883	0	0	0		0	0	0		0	0	0			0	0	0
884	0	0	0		0	0	0		0	0	0			0	0	0
885	0	0	0		0	0	0		0	0	0			0	0	0
886	0	0	0		0	0	0		0	0	0			0	0	0
887	0	0	0		0	0	0		0	0	0			0	0	0
888	0	0	0		0	0	0		0	0	0			0	0	0
889	0	0	0		0	0	0		0	0	0			0	0	0
890	0	0	0		0	0	0		0	0	0			0	0	0
891	0	0	0		0	0	0		0	0	0			0	0	0
892	0	0	0		0	0	0		1	0	1			1	0	1
893	0	0	0		0	0	0		0	0	0			0	0	0
894	0	0	0		0	0	0		0	0	0			0	0	0
895	0	0	0		0	0	0		0	0	0			0	0	0
896	0	0	0		0	0	0		0	0	0			0	0	0
897	0	0	0		0	0	0		0	0	0			0	0	0
898	0	0	0		0	0	0		0	0	0			0	0	0
899	0	0	0		0	0	0		0	0	0			0	0	0
900	0	0	0		0	0	0		0	0	0			0	0	0
901	0	0	0		0	0	0		0	0	0			0	0	0
902	0	0	0		0	0	0		0	0	0			0	0	0
903	0	0	0		0	0	0		0	0	0			0	0	0
904	0	0	0		0	0	0		0	0	0			0	0	0
905	0	0	0		0	0	0		0	0	0			0	0	0
906	0	0	0		0	0	0		0	0	0			0	0	0
907	0	0	0		0	0	0		0	0	0			0	0	0
908	0	0	0		0	0	0		0	0	0			0	0	0
909	0	0	0		0	0	0		0	0	0			0	0	0
910	0	0	0		0	0	0		0	0	0			0	0	0
911	0	0	0		0	0	0		0	0	0			0	0	0
912	1	0	1		0	0	0		0	0	0			1	0	1
913	0	0	0		0	0	0		0	0	0			0	0	0
914	0	0	0		0	0	0		0	0	0			0	0	0
915	0	0	0		0	0	0		0	0	0			0	0	0
916	2	0	2		0	0	0		3	0	3			5	0	5
917	0	0	0		0	0	0		0	0	0			0	0	0
918	0	0	0		0	0	0		0	0	0			0	0	0
919	3	0	3		1	0	1		0	0	0			4	0	4
920	0	0	0		0	0	0		1	0	1			1	0	1
921	0	0	0		0	0	0		0	0	0			0	0	0
922	0	0	0		0	0	0		2	0	2			2	0	2
923	0	0	0		0	0	0		0	0	0			0	0	0
924	0	0	0		0	0	0		1	0	1			1	0	1
925	0	0	0		0	0	0		0	0	0			0	0	0
926	0	0	0		0	0	0		0	0	0			0	0	0
927	0	0	0		0	0	0		0	0	0			0	0	0
928	0	0	0		0	0	0		0	0	0			0	0	0
929	0	0	0		0	0	0		0	0	0			0	0	0
930	0	0	0		0	0	0		0	0	0			0	0	0
931	0	0	0		0	0	0		0	0	0			0	0	0
932	0	0	0		0	0	0		0	0	0			0	0	0
933	0	0	0		0	0	0		0	0	0			0	0	0
934	0	0	0		0	0	0		0	0	0			0	0	0
935	0	0	0		0	0	0		0	0	0			0	0	0
936	0	0	0		0	0	0		0	0	0			0	0	0
937	0	0	0		0	0	0		0	0	0			0	0	0
938	0	0	0		0	0	0		0	0	0			0	0	0
939	0	0	0		0	0	0		0	0	0			0	0	0
940	0	0	0		0	0	0		0	0	0			0	0	0
941	0	0	0		0	0	0		0	0	0			0	0	0
942	0	0	0		0	0	0		0	0	0			0	0	0
943	0	0	0		0	0	0		0	0	0			0	0	0
944	0	0	0		0	0	0		0	0	0			0	0	0
945	0	0	0		0	0	0		0	0	0			0	0	0
946	0	0	0		0	0	0		0	0	0			0	0	0
947	0	0	0		0	0	0		0	0	0			0	0	0
948	0	0	0		0	0	0		0	0	0			0	0	0
949	0	0	0		0	0	0		0	0	0			0	0	0
950	0	0	0		0	0	0		0	0	0			0	0	0
951	0	0	0		0	0	0		0	0	0			0	0	0
952	0	0	0		0	0	0		0	0	0			0	0	0
953	0	0	0		0	0	0		0	0	0			0	0	0
954	0	0	0		0	0	0		0	0	0			0	0	0
955	0	0	0		0	0	0		0	0	0			0	0	0
956	0	0	0		0	0	0		0	0	0			0	0	0
957	0	0	0		0	0	0		0	0	0			0	0	0
958	0	0	0		0	0	0		0	0	0			0	0	0
959	0	0	0		0	0	0		0	0	0			0	0	0
960	0	0	0		0	0	0		0	0	0			0	0	0
961	0	0	0		0	0	0		0	0	0			0	0	0
962	0	0	0		0	0	0		0	0	0			0	0	0
963	0	0	0		0	0	0		0	0	0			0	0	0
964	0	0	0		0	0	0		0	0	0			0	0	0
965	0	0	0		0	0	0		0	0	0			0	0	0
966	0	0	0		0	0	0		0	0	0			0	0	0
967	0	0	0		0	0	0		0	0	0			0	0	0
968	0	0	0		0	0	0		0	0	0			0	0	0
969	0	0	0		0	0	0		0	0	0			0	0	0
970	0	0	0		0	0	0		0	0	0			0	0	0
971	0	0	0		0	0	0		0	0	0			0	0	0
972	0	0	0		0	0	0		0	0	0			0	0	0
973	0	0	0		0	0	0		0	0	0			0	0	0
974	0	0	0		0	0	0		0	0	0			0	0	0
975	0	0	0		0	0	0		1	0	1			1	0	1
976	0	0	0		0	0	0		0	0	0			0	0	0
977	0	0	0		0	0	0		0	0	0			0	0	0
978	0	0	0		0	0	0		0	0	0			0	0	0
979	0	0	0		0	0	0		0	0	0			0	0	0
980	0	0	0		0	0	0		0	0	0			0	0	0
981	0	0	0		0	0	0		0	0	0			0	0	0
982	0	0	0		0	0	0		0	0	0			0	0	0
983	0	0	0		0	0	0		0	0	0			0	0	0
984	0	0	0		0	0	0		0	0	0			0	0	0
985	0	0	0		0	0	0		0	0	0			0	0	0
986	0	0	0		0	0	0		0	0	0			0	0	0
987	0	0	0		0	0	0		0	0	0			0	0	0
988	1	0	1		0	0	0		0	0	0			1	0	1
989	0	0	0		0	0	0		0	0	0			0	0	0
990	0	0	0		0	0	0		0	0	0			0	0	0
991	0	0	0		0	0	0		0	0	0			0	0	0
992	0	0	0		0	0	0		0	0	0			0	0	0
993	0	0	0		0	0	0		0	0	0			0	0	0
994	0	0	0		0	0	0		0	0	0			0	0	0
995	0	0	0		0	0	0		0	0	0			0	0	0
996	0	0	0		0	0	0		0	0	0			0	0	0
997	0	0	0		0	0	0		0	0	0			0	0	0
998	0	0	0		0	0	0		0	0	0			0	0	0
999	0	0	0		0	0	0		0	0	0			0	0	0
1000	1	0	1		0	0	0		0	0	0			1	0	1
1001	0	0	0		0	0	0		0	0	0			0	0	0
1002	0	0	0		0	0	0		0	0	0			0	0	0
1003	0	0	0		0	0	0		0	0	0			0	0	0
1004	0	0	0		0	0	0		0	0	0			0	0	0
1005	0	0	0		0	0	0		0	0	0			0	0	0
1006	0	0	0		0	0	0		0	0	0			0	0	0
1007	0	0	0		0	0	0		0	0	0			0	0	0
1008	0	0	0		0	0	0		0	0	0			0	0	0
1009	0	0	0		0	0	0		0	0	0			0	0	0
1010	0	0	0		0	0	0		0	0	0			0	0	0
1011	1	0	1		0	0	0		1	0	1			2	0	2
1012	0	0	0		0	0	0		0	0	0			0	0	0
1013	0	0	0		0	0	0		0	0	0			0	0	0
1014	0	0	0		0	0	0		0	0	0			0	0	0
1015	0	0	0		0	0	0		0	0	0			0	0	0
1016	0	0	0		0	0	0		0	0	0			0	0	0
1017	0	0	0		0	0	0		0	0	0			0	0	0
1018	0	0	0		0	0	0		0	0	0			0	0	0
1019	0	0	0		0	0	0		0	0	0			0	0	0
1020	0	0	0		0	0	0		0	0	0			0	0	0
1021	0	0	0		0	0	0		0	0	0			0	0	0
1022	0	0	0		0	0	0		0	0	0			0	0	0
1023	0	0	0		0	0	0		0	0	0			0	0	0
1024	0	0	0		0	0	0		0	0	0			0	0	0
1025	0	0	0		0	0	0		0	0	0			0	0	0
1026	0	0	0		0	0	0		0	0	0			0	0	0
1027	0	0	0		0	0	0		0	0	0			0	0	0
1028	0	0	0		0	0	0		0	0	0			0	0	0
1029	0	0	0		0	0	0		0	0	0			0	0	0
1030	1	0	1		0	0	0		0	0	0			1	0	1
1031	0	0	0		0	0	0		0	0	0			0	0	0
1032	0	0	0		0	0	0		0	0	0			0	0	0
1033	1	0	1		0	0	0		0	0	0			1	0	1
1034	0	0	0		0	0	0		0	0	0			0	0	0
1035	0	0	0		0	0	0		0	0	0			0	0	0
1036	0	0	0		0	0	0		0	0	0			0	0	0
1037	0	0	0		0	0	0		0	0	0			0	0	0
1038	0	0	0		0	0	0		0	0	0			0	0	0
1039	0	0	0		0	0	0		0	0	0			0	0	0
1040	0	0	0		0	0	0		0	0	0			0	0	0
1041	0	0	0		0	0	0		0	0	0			0	0	0
1042	0	0	0		0	0	0		0	0	0			0	0	0
1043	0	0	0		0	0	0		0	0	0			0	0	0
1044	0	0	0		0	0	0		0	0	0			0	0	0
1045	0	0	0		0	0	0		0	0	0			0	0	0
1046	0	0	0		0	0	0		0	0	0			0	0	0
1047	0	0	0		0	0	0		0	0	0			0	0	0
1048	0	0	0		0	0	0		0	0	0			0	0	0
1049	0	0	0		0	0	0		0	0	0			0	0	0
1050	0	0	0		0	0	0		1	0	1			1	0	1
1051	0	0	0		0	0	0		0	0	0			0	0	0
1052	0	0	0		0	0	0		0	0	0			0	0	0
1053	0	0	0		0	0	0		0	0	0			0	0	0
1054	0	0	0		0	0	0		0	0	0			0	0	0
1055	0	0	0		0	0	0		0	0	0			0	0	0
1056	0	0	0		0	0	0		0	0	0			0	0	0
1057	0	0	0		0	0	0		2	0	2			2	0	2
1058	0	0	0		0	0	0		0	0	0			0	0	0
1059	0	0	0		2	0	2		0	0	0			2	0	2
1060	0	0	0		0	0	0		0	0	0			0	0	0
1061	0	0	0		0	0	0		0	0	0			0	0	0
1062	0	0	0		0	0	0		0	0	0			0	0	0
1063	2	0	2		0	0	0		0	0	0			2	0	2
1064	0	0	0		0	0	0		0	0	0			0	0	0
1065	0	0	0		0	0	0		0	0	0			0	0	0
1066	0	0	0		0	0	0		1	0	1			1	0	1
1067	0	0	0		0	0	0		0	0	0			0	0	0
1068	0	0	0		0	0	0		0	0	0			0	0	0
1069	0	0	0		0	0	0		0	0	0			0	0	0
1070	1	0	1		0	0	0		0	0	0			1	0	1
1071	0	0	0		0	0	0		0	0	0			0	0	0
1072	1	0	1		0	0	0		1	0	1			2	0	2
1073	0	0	0		0	0	0		0	0	0			0	0	0
1074	0	0	0		0	0	0		0	0	0			0	0	0
1075	0	0	0		0	0	0		0	0	0			0	0	0
1076	0	0	0		0	0	0		0	0	0			0	0	0
1077	0	0	0		0	0	0		0	0	0			0	0	0
1078	0	0	0		0	0	0		0	0	0			0	0	0
1079	1	0	1		0	0	0		0	0	0			1	0	1
1080	0	0	0		0	0	0		1	0	1			1	0	1
1081	0	0	0		0	0	0		0	0	0			0	0	0
1082	0	0	0		0	0	0		0	0	0			0	0	0
1083	0	0	0		0	0	0		0	0	0			0	0	0
1084	0	0	0		0	0	0		1	0	1			1	0	1
1085	0	0	0		0	0	0		0	0	0			0	0	0
1086	0	0	0		0	0	0		0	0	0			0	0	0
1087	0	0	0		0	0	0		0	0	0			0	0	0
1088	0	0	0		0	0	0		0	0	0			0	0	0
1089	0	0	0		0	0	0		0	0	0			0	0	0
1090	0	0	0		0	0	0		0	0	0			0	0	0
1091	0	0	0		0	0	0		1	0	1			1	0	1
1092	0	0	0		0	0	0		0	0	0			0	0	0
1093	0	0	0		0	0	0		0	0	0			0	0	0
1094	0	0	0		0	0	0		1	0	1			1	0	1
1095	0	0	0		0	0	0		0	0	0			0	0	0
1096	0	0	0		0	0	0		1	0	1			1	0	1
1097	0	0	0		0	0	0		0	0	0			0	0	0
1098	0	0	0		0	0	0		0	0	0			0	0	0
1099	0	0	0		0	0	0		0	0	0			0	0	0
1100	0	0	0		0	0	0		0	0	0			0	0	0
1101	0	0	0		0	0	0		0	0	0			0	0	0
1102	0	0	0		0	0	0		0	0	0			0	0	0
1103	0	0	0		0	0	0		0	0	0			0	0	0
1104	0	0	0		0	0	0		0	0	0			0	0	0
1105	1	0	1		0	0	0		1	0	1			2	0	2
1106	0	0	0		0	0	0		0	0	0			0	0	0
1107	0	0	0		0	0	0		0	0	0			0	0	0
1108	0	0	0		0	0	0		0	0	0			0	0	0
1109	1	0	1		2	0	2		0	0	0			3	0	3
1110	0	0	0		0	0	0		0	0	0			0	0	0
1111	0	0	0		0	0	0		0	0	0			0	0	0
1112	0	0	0		0	0	0		0	0	0			0	0	0
1113	0	0	0		0	0	0		0	0	0			0	0	0
1114	0	0	0		0	0	0		1	0	1			1	0	1
1115	0	0	0		0	0	0		0	0	0			0	0	0
1116	0	0	0		0	0	0		1	0	1			1	0	1
1117	2	0	2		0	0	0		0	0	0			2	0	2
1118	0	0	0		0	0	0		0	0	0			0	0	0
1119	0	0	0		0	0	0		1	0	1			1	0	1
1120	0	0	0		2	0	2		0	0	0			2	0	2
1121	0	0	0		0	0	0		0	0	0			0	0	0
1122	0	0	0		0	0	0		0	0	0			0	0	0
1123	0	0	0		0	0	0		0	0	0			0	0	0
1124	0	0	0		0	0	0		0	0	0			0	0	0
1125	1	0	1		0	0	0		0	0	0			1	0	1
1126	0	0	0		0	0	0		0	0	0			0	0	0
1127	0	0	0		0	0	0		0	0	0			0	0	0
1128	0	0	0		0	0	0		0	0	0			0	0	0
1129	0	0	0		0	0	0		0	0	0			0	0	0
1130	0	0	0		0	0	0		0	0	0			0	0	0
1131	0	0	0		0	0	0		0	0	0			0	0	0
1132	1	0	1		0	0	0		0	0	0			1	0	1
1133	0	0	0		0	0	0		0	0	0			0	0	0
1134	0	0	0		0	0	0		0	0	0			0	0	0
1135	0	0	0		0	0	0		0	0	0			0	0	0
1136	0	0	0		0	0	0		0	0	0			0	0	0
1137	0	0	0		0	0	0		0	0	0			0	0	0
1138	0	0	0		0	0	0		0	0	0			0	0	0
1139	0	0	0		0	0	0		0	0	0			0	0	0
1140	1	0	1		0	0	0		0	0	0			1	0	1
1141	0	0	0		0	0	0		0	0	0			0	0	0
1142	0	0	0		0	0	0		0	0	0			0	0	0
1143	0	0	0		0	0	0		0	0	0			0	0	0
1144	0	0	0		0	0	0		0	0	0			0	0	0
1145	1	0	1		0	0	0		0	0	0			1	0	1
1146	0	0	0		0	0	0		0	0	0			0	0	0
1147	0	0	0		0	0	0		1	0	1			1	0	1
1148	0	0	0		0	0	0		0	0	0			0	0	0
1149	0	0	0		0	0	0		0	0	0			0	0	0
1150	0	0	0		0	0	0		0	0	0			0	0	0
1151	0	0	0		0	0	0		1	0	1			1	0	1
1152	0	0	0		0	0	0		0	0	0			0	0	0
1153	0	0	0		0	0	0		0	0	0			0	0	0
1154	0	0	0		0	0	0		0	0	0			0	0	0
1155	0	0	0		0	0	0		0	0	0			0	0	0
1156	0	0	0		0	0	0		0	0	0			0	0	0
1157	0	0	0		0	0	0		0	0	0			0	0	0
1158	0	0	0		0	0	0		0	0	0			0	0	0
1159	0	0	0		0	0	0		0	0	0			0	0	0
1160	0	0	0		0	0	0		0	0	0			0	0	0
1161	0	0	0		0	0	0		0	0	0			0	0	0
1162	0	0	0		0	0	0		0	0	0			0	0	0
1163	0	0	0		0	0	0		0	0	0			0	0	0
1164	0	0	0		0	0	0		1	0	1			1	0	1
1165	0	0	0		0	0	0		0	0	0			0	0	0
1166	0	0	0		0	0	0		0	0	0			0	0	0
1167	0	0	0		0	0	0		0	0	0			0	0	0
1168	0	0	0		0	0	0		0	0	0			0	0	0
1169	0	0	0		0	0	0		0	0	0			0	0	0
1170	0	0	0		0	0	0		0	0	0			0	0	0
1171	0	0	0		0	0	0		0	0	0			0	0	0
1172	0	0	0		0	0	0		0	0	0			0	0	0
1173	0	0	0		0	0	0		0	0	0			0	0	0
1174	0	0	0		0	0	0		0	0	0			0	0	0
1175	0	0	0		0	0	0		0	0	0			0	0	0
1176	0	0	0		0	0	0		1	0	1			1	0	1
1177	0	0	0		0	0	0		0	0	0			0	0	0
1178	0	0	0		0	0	0		0	0	0			0	0	0
1179	0	0	0		1	0	1		0	0	0			1	0	1
1180	0	0	0		0	0	0		0	0	0			0	0	0
1181	0	0	0		2	0	2		0	0	0			2	0	2
1182	0	0	0		0	0	0		0	0	0			0	0	0
1183	0	0	0		0	0	0		0	0	0			0	0	0
1184	0	0	0		0	0	0		0	0	0			0	0	0
1185	1	0	1		0	0	0		4	0	4			5	0	5
1186	1	0	1		0	0	0		1	0	1			2	0	2
1187	0	0	0		0	0	0		0	0	0			0	0	0
1188	0	0	0		0	0	0		0	0	0			0	0	0
1189	0	0	0		0	0	0		0	0	0			0	0	0
1190	0	0	0		1	0	1		0	0	0			1	0	1
1191	0	0	0		0	0	0		0	0	0			0	0	0
1192	3	0	3		0	0	0		0	0	0			3	0	3
1193	0	0	0		0	0	0		0	0	0			0	0	0
1194	0	0	0		0	0	0		0	0	0			0	0	0
1195	0	0	0		0	0	0		1	0	1			1	0	1
1196	0	0	0		1	0	1		0	0	0			1	0	1
1197	0	0	0		0	0	0		0	0	0			0	0	0
1198	0	0	0		0	0	0		0	0	0			0	0	0
1199	0	0	0		0	0	0		0	0	0			0	0	0
1200	0	0	0		0	0	0		0	0	0			0	0	0
1201	0	0	0		0	0	0		0	0	0			0	0	0
1202	1	0	1		0	0	0		3	0	3			4	0	4
1203	0	0	0		0	0	0		0	0	0			0	0	0
1204	0	0	0		0	0	0		2	0	2			2	0	2
1205	1	0	1		1	0	1		2	0	2			4	0	4
1206	0	0	0		0	0	0		0	0	0			0	0	0
1207	0	0	0		0	0	0		0	0	0			0	0	0
1208	0	0	0		0	0	0		0	0	0			0	0	0
1209	1	0	1		1	0	1		1	0	1			3	0	3
1210	0	0	0		0	0	0		0	0	0			0	0	0
1211	0	0	0		0	0	0		1	0	1			1	0	1
1212	0	0	0		0	0	0		0	0	0			0	0	0
1213	0	0	0		0	0	0		0	0	0			0	0	0
1214	0	0	0		0	0	0		0	0	0			0	0	0
1215	0	0	0		0	0	0		0	0	0			0	0	0
1216	0	0	0		0	0	0		0	0	0			0	0	0
1217	0	0	0		0	0	0		0	0	0			0	0	0
1218	0	0	0		0	0	0		0	0	0			0	0	0
1219	0	0	0		0	0	0		0	0	0			0	0	0
1220	0	0	0		0	0	0		0	0	0			0	0	0
1221	0	0	0		0	0	0		1	0	1			1	0	1
1222	0	0	0		0	0	0		1	0	1			1	0	1
1223	0	0	0		0	0	0		2	0	2			2	0	2
1224	0	0	0		0	0	0		0	0	0			0	0	0
1225	1	0	1		0	0	0		0	0	0			1	0	1
1226	0	0	0		0	0	0		0	0	0			0	0	0
1227	0	0	0		0	0	0		0	0	0			0	0	0
1228	0	0	0		0	0	0		0	0	0			0	0	0
1229	0	0	0		0	0	0		0	0	0			0	0	0
1230	0	0	0		0	0	0		0	0	0			0	0	0
1231	0	0	0		0	0	0		0	0	0			0	0	0
1232	0	0	0		0	0	0		1	0	1			1	0	1
1233	0	0	0		1	0	1		0	0	0			1	0	1
1234	0	0	0		0	0	0		0	0	0			0	0	0
1235	0	0	0		0	0	0		0	0	0			0	0	0
1236	0	0	0		0	0	0		0	0	0			0	0	0
1237	0	0	0		0	0	0		0	0	0			0	0	0
1238	0	0	0		0	0	0		0	0	0			0	0	0
1239	0	0	0		0	0	0		0	0	0			0	0	0
1240	2	0	2		0	0	0		0	0	0			2	0	2
1241	0	0	0		0	0	0		0	0	0			0	0	0
1242	0	0	0		0	0	0		0	0	0			0	0	0
1243	0	0	0		0	0	0		0	0	0			0	0	0
1244	0	0	0		0	0	0		0	0	0			0	0	0
1245	0	0	0		0	0	0		1	0	1			1	0	1
1246	1	0	1		0	0	0		0	0	0			1	0	1
1247	0	0	0		0	0	0		0	0	0			0	0	0
1248	0	0	0		0	0	0		0	0	0			0	0	0
1249	0	0	0		0	0	0		2	0	2			2	0	2
1250	0	0	0		0	0	0		0	0	0			0	0	0
1251	0	0	0		0	0	0		0	0	0			0	0	0
1252	0	0	0		0	0	0		0	0	0			0	0	0
1253	0	0	0		0	0	0		0	0	0			0	0	0
1254	0	0	0		0	0	0		1	0	1			1	0	1
1255	0	0	0		0	0	0		0	0	0			0	0	0
1256	0	0	0		0	0	0		0	0	0			0	0	0
1257	0	0	0		0	0	0		1	0	1			1	0	1
1258	0	0	0		0	0	0		0	0	0			0	0	0
1259	0	0	0		0	0	0		0	0	0			0	0	0
1260	0	0	0		0	0	0		0	0	0			0	0	0
1261	0	0	0		0	0	0		1	0	1			1	0	1
1262	0	0	0		0	0	0		0	0	0			0	0	0
1263	0	0	0		0	0	0		2	0	2			2	0	2
1264	0	0	0		0	0	0		0	0	0			0	0	0
1265	0	0	0		0	0	0		0	0	0			0	0	0
1266	0	0	0		0	0	0		0	0	0			0	0	0
1267	0	0	0		0	0	0		0	0	0			0	0	0
1268	0	0	0		0	0	0		1	0	1			1	0	1
1269	0	0	0		0	0	0		0	0	0			0	0	0
1270	0	0	0		0	0	0		1	0	1			1	0	1
1271	0	0	0		0	0	0		0	0	0			0	0	0
1272	0	0	0		0	0	0		0	0	0			0	0	0
1273	0	0	0		0	0	0		0	0	0			0	0	0
1274	0	0	0		0	0	0		0	0	0			0	0	0
1275	0	0	0		0	0	0		1	0	1			1	0	1
1276	0	0	0		0	0	0		0	0	0			0	0	0
1277	0	0	0		0	0	0		0	0	0			0	0	0
1278	0	0	0		0	0	0		0	0	0			0	0	0
1279	0	0	0		0	0	0		0	0	0			0	0	0
1280	0	0	0		0	0	0		0	0	0			0	0	0
1281	0	0	0		0	0	0		0	0	0			0	0	0
1282	0	0	0		0	0	0		0	0	0			0	0	0
1283	0	0	0		0	0	0		0	0	0			0	0	0
1284	0	0	0		0	0	0		0	0	0			0	0	0
1285	0	0	0		0	0	0		0	0	0			0	0	0
1286	0	0	0		0	0	0		0	0	0			0	0	0
1287	0	0	0		0	0	0		0	0	0			0	0	0
1288	0	0	0		0	0	0		0	0	0			0	0	0
1289	0	0	0		0	0	0		0	0	0			0	0	0
1290	0	0	0		0	0	0		0	0	0			0	0	0
1291	0	0	0		0	0	0		0	0	0			0	0	0
1292	0	0	0		0	0	0		0	0	0			0	0	0
1293	0	0	0		0	0	0		1	0	1			1	0	1
1294	1	0	1		2	0	2		3	0	3			6	0	6
1295	1	0	1		0	0	0		0	0	0			1	0	1
1296	0	0	0		0	0	0		0	0	0			0	0	0
1297	0	0	0		0	0	0		0	0	0			0	0	0
1298	0	0	0		1	0	1		1	0	1			2	0	2
1299	0	0	0		0	0	0		0	0	0			0	0	0
1300	0	0	0		0	0	0		0	0	0			0	0	0
1301	0	0	0		0	0	0		0	0	0			0	0	0
1302	0	0	0		0	0	0		0	0	0			0	0	0
1303	0	0	0		0	0	0		0	0	0			0	0	0
1304	0	0	0		0	0	0		1	0	1			1	0	1
1305	0	0	0		0	0	0		1	0	1			1	0	1
1306	0	0	0		0	0	0		0	0	0			0	0	0
1307	0	0	0		0	0	0		0	0	0			0	0	0
1308	0	0	0		0	0	0		0	0	0			0	0	0
1309	0	0	0		0	0	0		0	0	0			0	0	0
1310	0	0	0		0	0	0		1	0	1			1	0	1
1311	0	0	0		0	0	0		0	0	0			0	0	0
1312	0	0	0		0	0	0		0	0	0			0	0	0
1313	0	0	0		0	0	0		1	0	1			1	0	1
1314	2	0	2		2	0	2		0	0	0			4	0	4
1315	3	0	3		1	0	1		4	0	4			8	0	8
1316	0	0	0		0	0	0		2	0	2			2	0	2
1317	0	0	0		0	0	0		0	0	0			0	0	0
1318	0	0	0		0	0	0		0	0	0			0	0	0
1319	0	0	0		0	0	0		0	0	0			0	0	0
1320	0	0	0		2	0	2		1	0	1			3	0	3
1321	0	0	0		2	0	2		0	0	0			2	0	2
1322	0	0	0		0	0	0		0	0	0			0	0	0
1323	0	0	0		0	0	0		0	0	0			0	0	0
1324	0	0	0		0	0	0		0	0	0			0	0	0
1325	0	0	0		1	0	1		0	0	0			1	0	1
1326	0	0	0		0	0	0		0	0	0			0	0	0
1327	0	0	0		0	0	0		0	0	0			0	0	0
1328	0	0	0		0	0	0		0	0	0			0	0	0
1329	0	0	0		0	0	0		0	0	0			0	0	0
1330	0	0	0		0	0	0		0	0	0			0	0	0
1331	0	0	0		0	0	0		3	0	3			3	0	3
1332	0	0	0		0	0	0		0	0	0			0	0	0
1333	1	0	1		0	0	0		0	0	0			1	0	1
1334	0	0	0		0	0	0		0	0	0			0	0	0
1335	0	0	0		2	0	2		0	0	0			2	0	2
1336	0	0	0		0	0	0		0	0	0			0	0	0
1337	0	0	0		1	0	1		4	0	4			5	0	5
1338	0	0	0		0	0	0		0	0	0			0	0	0
1339	0	0	0		0	0	0		0	0	0			0	0	0
1340	0	0	0		0	0	0		0	0	0			0	0	0
1341	0	0	0		0	0	0		0	0	0			0	0	0
1342	0	0	0		0	0	0		0	0	0			0	0	0
1343	0	0	0		0	0	0		0	0	0			0	0	0
1344	0	0	0		0	0	0		0	0	0			0	0	0
1345	0	0	0		0	0	0		0	0	0			0	0	0
1346	0	0	0		0	0	0		0	0	0			0	0	0
1347	0	0	0		0	0	0		0	0	0			0	0	0
1348	0	0	0		0	0	0		0	0	0			0	0	0
1349	0	0	0		0	0	0		0	0	0			0	0	0
1350	0	0	0		0	0	0		0	0	0			0	0	0
1351	0	0	0		0	0	0		0	0	0			0	0	0
1352	0	0	0		0	0	0		0	0	0			0	0	0
1353	0	0	0		0	0	0		0	0	0			0	0	0
1354	0	0	0		0	0	0		0	0	0			0	0	0
1355	0	0	0		1	0	1		0	0	0			1	0	1
1356	0	0	0		0	0	0		0	0	0			0	0	0
1357	0	0	0		0	0	0		0	0	0			0	0	0
1358	0	0	0		0	0	0		0	0	0			0	0	0
1359	0	0	0		0	0	0		0	0	0			0	0	0
1360	0	0	0		0	0	0		0	0	0			0	0	0
1361	0	0	0		0	0	0		0	0	0			0	0	0
1362	0	0	0		0	0	0		0	0	0			0	0	0
1363	0	0	0		0	0	0		0	0	0			0	0	0
1364	0	0	0		0	0	0		0	0	0			0	0	0
1365	0	0	0		0	0	0		0	0	0			0	0	0
1366	0	0	0		0	0	0		0	0	0			0	0	0
1367	0	0	0		0	0	0		0	0	0			0	0	0
1368	1	0	1		0	0	0		2	0	2			3	0	3
1369	0	0	0		0	0	0		0	0	0			0	0	0
1370	0	0	0		0	0	0		0	0	0			0	0	0
1371	0	0	0		0	0	0		0	0	0			0	0	0
1372	0	0	0		0	0	0		0	0	0			0	0	0
1373	0	0	0		0	0	0		0	0	0			0	0	0
1374	0	0	0		0	0	0		1	0	1			1	0	1
1375	0	0	0		0	0	0		0	0	0			0	0	0
1376	0	0	0		0	0	0		0	0	0			0	0	0
1377	0	0	0		0	0	0		1	0	1			1	0	1
1378	0	0	0		0	0	0		1	0	1			1	0	1
1379	0	0	0		0	0	0		0	0	0			0	0	0
1380	0	0	0		0	0	0		0	0	0			0	0	0
1381	0	0	0		0	0	0		0	0	0			0	0	0
1382	0	0	0		0	0	0		0	0	0			0	0	0
1383	0	0	0		0	0	0		0	0	0			0	0	0
1384	0	0	0		0	0	0		0	0	0			0	0	0
1385	0	0	0		0	0	0		0	0	0			0	0	0
1386	0	0	0		0	0	0		0	0	0			0	0	0
1387	0	0	0		0	0	0		0	0	0			0	0	0
1388	0	0	0		0	0	0		0	0	0			0	0	0
1389	0	0	0		0	0	0		1	0	1			1	0	1
1390	0	0	0		0	0	0		0	0	0			0	0	0
1391	0	0	0		0	0	0		0	0	0			0	0	0
1392	0	0	0		0	0	0		1	0	1			1	0	1
1393	0	0	0		0	0	0		0	0	0			0	0	0
1394	0	0	0		1	0	1		0	0	0			1	0	1
1395	1	0	1		0	0	0		1	0	1			2	0	2
1396	1	0	1		0	0	0		0	0	0			1	0	1
1397	0	0	0		0	0	0		1	0	1			1	0	1
1398	0	0	0		0	0	0		0	0	0			0	0	0
1399	0	0	0		0	0	0		0	0	0			0	0	0
1400	0	0	0		0	0	0		0	0	0			0	0	0
1401	0	0	0		0	0	0		0	0	0			0	0	0
1402	0	0	0		0	0	0		0	0	0			0	0	0
1403	0	0	0		0	0	0		0	0	0			0	0	0
1404	0	0	0		0	0	0		0	0	0			0	0	0
1405	0	0	0		0	0	0		0	0	0			0	0	0
1406	0	0	0		0	0	0		0	0	0			0	0	0
1407	0	0	0		0	0	0		0	0	0			0	0	0
1408	0	0	0		0	0	0		0	0	0			0	0	0
1409	0	0	0		0	0	0		0	0	0			0	0	0
1410	0	0	0		0	0	0		0	0	0			0	0	0
1411	0	0	0		1	0	1		0	0	0			1	0	1
1412	1	0	1		0	0	0		0	0	0			1	0	1
1413	0	0	0		1	0	1		6	0	6			7	0	7
1414	0	0	0		0	0	0		0	0	0			0	0	0
1415	0	0	0		0	0	0		0	0	0			0	0	0
1416	0	0	0		0	0	0		3	0	3			3	0	3
1417	2	0	2		0	0	0		0	0	0			2	0	2
1418	0	0	0		0	0	0		0	0	0			0	0	0
1419	0	0	0		0	0	0		0	0	0			0	0	0
1420	0	0	0		0	0	0		0	0	0			0	0	0
1421	0	0	0		0	0	0		0	0	0			0	0	0
1422	0	0	0		0	0	0		0	0	0			0	0	0
1423	0	0	0		0	0	0		0	0	0			0	0	0
1424	0	0	0		0	0	0		0	0	0			0	0	0
1425	0	0	0		0	0	0		0	0	0			0	0	0
1426	0	0	0		0	0	0		0	0	0			0	0	0
1427	0	0	0		0	0	0		0	0	0			0	0	0
1428	0	0	0		0	0	0		0	0	0			0	0	0
1429	0	0	0		0	0	0		0	0	0			0	0	0
1430	0	0	0		0	0	0		1	0	1			1	0	1
1431	0	0	0		0	0	0		0	0	0			0	0	0
1432	0	0	0		0	0	0		0	0	0			0	0	0
1433	0	0	0		0	0	0		0	0	0			0	0	0
1434	0	0	0		0	0	0		0	0	0			0	0	0
1435	0	0	0		0	0	0		0	0	0			0	0	0
1436	0	0	0		0	0	0		0	0	0			0	0	0
1437	0	0	0		0	0	0		0	0	0			0	0	0
1438	0	0	0		0	0	0		0	0	0			0	0	0
1439	0	0	0		0	0	0		0	0	0			0	0	0
1440	0	0	0		0	0	0		0	0	0			0	0	0
1441	0	0	0		0	0	0		0	0	0			0	0	0
1442	0	0	0		0	0	0		0	0	0			0	0	0
1443	0	0	0		0	0	0		0	0	0			0	0	0
1444	0	0	0		0	0	0		0	0	0			0	0	0
1445	0	0	0		0	0	0		0	0	0			0	0	0
1446	0	0	0		0	0	0		1	0	1			1	0	1
1447	0	0	0		0	0	0		0	0	0			0	0	0
1448	0	0	0		0	0	0		1	0	1			1	0	1
1449	0	0	0		0	0	0		0	0	0			0	0	0
1450	0	0	0		0	0	0		0	0	0			0	0	0
1451	0	0	0		1	0	1		0	0	0			1	0	1
1452	1	0	1		0	0	0		1	0	1			2	0	2
1453	0	0	0		0	0	0		3	0	3			3	0	3
1454	0	0	0		0	0	0		2	0	2			2	0	2
1455	1	0	1		0	0	0		1	0	1			2	0	2
1456	0	0	0		0	0	0		0	0	0			0	0	0
1457	0	0	0		0	0	0		0	0	0			0	0	0
1458	0	0	0		0	0	0		2	0	2			2	0	2
1459	0	0	0		0	0	0		0	0	0			0	0	0
1460	0	0	0		0	0	0		0	0	0			0	0	0
1461	0	0	0		0	0	0		0	0	0			0	0	0
1462	0	0	0		1	0	1		0	0	0			1	0	1
1463	0	0	0		0	0	0		0	0	0			0	0	0
1464	0	0	0		0	0	0		0	0	0			0	0	0
1465	0	0	0		0	0	0		1	0	1			1	0	1
1466	0	0	0		0	0	0		0	0	0			0	0	0
1467	1	0	1		0	0	0		0	0	0			1	0	1
1468	0	0	0		0	0	0		0	0	0			0	0	0
1469	0	0	0		0	0	0		0	0	0			0	0	0
1470	0	0	0		0	0	0		0	0	0			0	0	0
1471	0	0	0		0	0	0		0	0	0			0	0	0
1472	0	0	0		0	0	0		0	0	0			0	0	0
1473	0	0	0		0	0	0		0	0	0			0	0	0
1474	0	0	0		0	0	0		0	0	0			0	0	0
1475	0	0	0		0	0	0		1	0	1			1	0	1
1476	0	0	0		0	0	0		0	0	0			0	0	0
1477	0	0	0		0	0	0		0	0	0			0	0	0
1478	0	0	0		0	0	0		0	0	0			0	0	0
1479	0	0	0		0	0	0		0	0	0			0	0	0
1480	0	0	0		1	0	1		0	0	0			1	0	1
1481	1	0	1		0	0	0		0	0	0			1	0	1
1482	2	0	2		0	0	0		0	0	0			2	0	2
1483	0	0	0		0	0	0		1	0	1			1	0	1
1484	0	0	0		0	0	0		0	0	0			0	0	0
1485	0	0	0		0	0	0		0	0	0			0	0	0
1486	0	0	0		0	0	0		0	0	0			0	0	0
1487	0	0	0		0	0	0		0	0	0			0	0	0
1488	0	0	0		0	0	0		0	0	0			0	0	0
1489	0	0	0		0	0	0		0	0	0			0	0	0
1490	0	0	0		0	0	0		0	0	0			0	0	0
1491	0	0	0		0	0	0		0	0	0			0	0	0
1492	0	0	0		0	0	0		1	0	1			1	0	1
1493	0	0	0		0	0	0		0	0	0			0	0	0
1494	0	0	0		1	0	1		0	0	0			1	0	1
1495	0	0	0		0	0	0		0	0	0			0	0	0
1496	0	0	0		0	0	0		1	0	1			1	0	1
1497	0	0	0		0	0	0		0	0	0			0	0	0
1498	1	0	1		0	0	0		0	0	0			1	0	1
1499	0	0	0		0	0	0		0	0	0			0	0	0
1500	0	0	0		0	0	0		0	0	0			0	0	0
1501	0	0	0		0	0	0		0	0	0			0	0	0
1502	1	0	1		0	0	0		0	0	0			1	0	1
1503	0	0	0		0	0	0		0	0	0			0	0	0
1504	0	0	0		0	0	0		0	0	0			0	0	0
1505	0	0	0		0	0	0		0	0	0			0	0	0
1506	0	0	0		0	0	0		0	0	0			0	0	0
1507	0	0	0		0	0	0		0	0	0			0	0	0
1508	0	0	0		0	0	0		0	0	0			0	0	0
1509	0	0	0		0	0	0		0	0	0			0	0	0
1510	0	0	0		0	0	0		0	0	0			0	0	0
1511	0	0	0		0	0	0		0	0	0			0	0	0
1512	0	0	0		0	0	0		0	0	0			0	0	0
1513	0	0	0		0	0	0		0	0	0			0	0	0
1514	0	0	0		0	0	0		2	0	2			2	0	2
1515	0	0	0		0	0	0		0	0	0			0	0	0
1516	0	0	0		0	0	0		0	0	0			0	0	0
1517	0	0	0		0	0	0		0	0	0			0	0	0
1518	0	0	0		0	0	0		0	0	0			0	0	0
1519	0	0	0		2	0	2		0	0	0			2	0	2
1520	0	0	0		0	0	0		0	0	0			0	0	0
1521	0	0	0		0	0	0		0	0	0			0	0	0
1522	1	0	1		0	0	0		2	0	2			3	0	3
1523	0	0	0		0	0	0		0	0	0			0	0	0
1524	0	0	0		0	0	0		0	0	0			0	0	0
1525	0	0	0		0	0	0		0	0	0			0	0	0
1526	0	0	0		0	0	0		0	0	0			0	0	0
1527	0	0	0		0	0	0		0	0	0			0	0	0
1528	1	0	1		0	0	0		0	0	0			1	0	1
1529	0	0	0		0	0	0		0	0	0			0	0	0
1530	0	0	0		0	0	0		0	0	0			0	0	0
1531	0	0	0		0	0	0		0	0	0			0	0	0
1532	0	0	0		0	0	0		0	0	0			0	0	0
1533	0	0	0		0	0	0		0	0	0			0	0	0
1534	0	0	0		0	0	0		0	0	0			0	0	0
1535	0	0	0		0	0	0		0	0	0			0	0	0
1536	0	0	0		0	0	0		0	0	0			0	0	0
1537	0	0	0		0	0	0		0	0	0			0	0	0
1538	0	0	0		1	0	1		0	0	0			1	0	1
1539	0	0	0		0	0	0		0	0	0			0	0	0
1540	1	0	1		0	0	0		0	0	0			1	0	1
1541	0	0	0		0	0	0		0	0	0			0	0	0
1542	0	0	0		0	0	0		0	0	0			0	0	0
1543	0	0	0		0	0	0		0	0	0			0	0	0
1544	0	0	0		0	0	0		0	0	0			0	0	0
1545	0	0	0		0	0	0		0	0	0			0	0	0
1546	0	0	0		0	0	0		1	0	1			1	0	1
1547	0	0	0		0	0	0		0	0	0			0	0	0
1548	0	0	0		0	0	0		0	0	0			0	0	0
1549	0	0	0		0	0	0		0	0	0			0	0	0
1550	0	0	0		0	0	0		0	0	0			0	0	0
1551	0	0	0		0	0	0		0	0	0			0	0	0
1552	0	0	0		0	0	0		0	0	0			0	0	0
1553	0	0	0		0	0	0		0	0	0			0	0	0
1554	1	0	1		0	0	0		0	0	0			1	0	1
1555	0	0	0		0	0	0		1	0	1			1	0	1
1556	1	0	1		0	0	0		0	0	0			1	0	1
1557	0	0	0		0	0	0		0	0	0			0	0	0
1558	0	0	0		0	0	0		0	0	0			0	0	0
1559	0	0	0		0	0	0		0	0	0			0	0	0
1560	0	0	0		0	0	0		1	0	1			1	0	1
1561	0	0	0		0	0	0		0	0	0			0	0	0
1562	0	0	0		0	0	0		0	0	0			0	0	0
1563	0	0	0		0	0	0		0	0	0			0	0	0
1564	0	0	0		0	0	0		0	0	0			0	0	0
1565	0	0	0		0	0	0		0	0	0			0	0	0
1566	0	0	0		0	0	0		0	0	0			0	0	0
1567	0	0	0		0	0	0		0	0	0			0	0	0
1568	0	0	0		0	0	0		0	0	0			0	0	0
1569	0	0	0		0	0	0		0	0	0			0	0	0
1570	0	0	0		0	0	0		0	0	0			0	0	0
1571	0	0	0		0	0	0		1	0	1			1	0	1
1572	0	0	0		0	0	0		0	0	0			0	0	0
1573	0	0	0		0	0	0		1	0	1			1	0	1
1574	0	0	0		0	0	0		0	0	0			0	0	0
1575	0	0	0		0	0	0		0	0	0			0	0	0
1576	0	0	0		0	0	0		0	0	0			0	0	0
1577	0	0	0		0	0	0		0	0	0			0	0	0
1578	0	0	0		0	0	0		1	0	1			1	0	1
1579	0	0	0		0	0	0		0	0	0			0	0	0
1580	1	0	1		1	0	1		0	0	0			2	0	2
1581	0	0	0		0	0	0		0	0	0			0	0	0
1582	0	0	0		1	0	1		0	0	0			1	0	1
1583	0	0	0		0	0	0		1	0	1			1	0	1
1584	0	0	0		0	0	0		0	0	0			0	0	0
1585	0	0	0		0	0	0		0	0	0			0	0	0
1586	0	0	0		0	0	0		0	0	0			0	0	0
1587	0	0	0		0	0	0		0	0	0			0	0	0
1588	0	0	0		0	0	0		0	0	0			0	0	0
1589	0	0	0		0	0	0		0	0	0			0	0	0
1590	0	0	0		0	0	0		0	0	0			0	0	0
1591	1	0	1		0	0	0		0	0	0			1	0	1
1592	0	0	0		0	0	0		0	0	0			0	0	0
1593	0	0	0		0	0	0		0	0	0			0	0	0
1594	0	0	0		0	0	0		0	0	0			0	0	0
1595	0	0	0		0	0	0		0	0	0			0	0	0
1596	0	0	0		1	0	1		0	0	0			1	0	1
1597	0	0	0		0	0	0		0	0	0			0	0	0
1598	0	0	0		0	0	0		0	0	0			0	0	0
1599	0	0	0		0	0	0		0	0	0			0	0	0
1600	0	0	0		0	0	0		0	0	0			0	0	0
1601	0	0	0		0	0	0		0	0	0			0	0	0
1602	0	0	0		0	0	0		0	0	0			0	0	0
1603	0	0	0		0	0	0		0	0	0			0	0	0
1604	0	0	0		0	0	0		0	0	0			0	0	0
1605	0	0	0		0	0	0		0	0	0			0	0	0
1606	0	0	0		0	0	0		0	0	0			0	0	0
1607	0	0	0		0	0	0		0	0	0			0	0	0
1608	0	0	0		0	0	0		2	0	2			2	0	2
1609	0	0	0		0	0	0		0	0	0			0	0	0
1610	0	0	0		0	0	0		0	0	0			0	0	0
1611	0	0	0		0	0	0		0	0	0			0	0	0
1612	1	0	1		0	0	0		0	0	0			1	0	1
1613	0	0	0		0	0	0		0	0	0			0	0	0
1614	0	0	0		0	0	0		0	0	0			0	0	0
1615	0	0	0		0	0	0		0	0	0			0	0	0
1616	0	0	0		0	0	0		0	0	0			0	0	0
1617	0	0	0		0	0	0		0	0	0			0	0	0
1618	1	0	1		0	0	0		1	0	1			2	0	2
1619	0	0	0		1	0	1		0	0	0			1	0	1
1620	0	0	0		1	0	1		0	0	0			1	0	1
1621	0	0	0		0	0	0		0	0	0			0	0	0
1622	0	0	0		0	0	0		0	0	0			0	0	0
1623	0	0	0		0	0	0		0	0	0			0	0	0
1624	0	0	0		2	0	2		1	0	1			3	0	3
1625	0	0	0		0	0	0		0	0	0			0	0	0
1626	0	0	0		0	0	0		0	0	0			0	0	0
1627	0	0	0		0	0	0		0	0	0			0	0	0
1628	0	0	0		0	0	0		0	0	0			0	0	0
1629	0	0	0		0	0	0		0	0	0			0	0	0
1630	0	0	0		0	0	0		0	0	0			0	0	0
1631	0	0	0		0	0	0		0	0	0			0	0	0
1632	0	0	0		0	0	0		0	0	0			0	0	0
1633	0	0	0		0	0	0		0	0	0			0	0	0
1634	0	0	0		0	0	0		0	0	0			0	0	0
1635	0	0	0		0	0	0		0	0	0			0	0	0
1636	0	0	0		0	0	0		0	0	0			0	0	0
1637	0	0	0		0	0	0		0	0	0			0	0	0
1638	0	0	0		0	0	0		0	0	0			0	0	0
1639	0	0	0		0	0	0		0	0	0			0	0	0
1640	0	0	0		0	0	0		0	0	0			0	0	0
1641	0	0	0		0	0	0		0	0	0			0	0	0
1642	1	0	1		1	0	1		0	0	0			2	0	2
1643	0	0	0		0	0	0		1	0	1			1	0	1
1644	0	0	0		0	0	0		0	0	0			0	0	0
1645	0	0	0		0	0	0		1	0	1			1	0	1
1646	0	0	0		0	0	0		0	0	0			0	0	0
1647	0	0	0		0	0	0		0	0	0			0	0	0
1648	0	0	0		0	0	0		0	0	0			0	0	0
1649	0	0	0		0	0	0		1	0	1			1	0	1
1650	0	0	0		0	0	0		2	0	2			2	0	2
1651	0	0	0		0	0	0		0	0	0			0	0	0
1652	0	0	0		0	0	0		0	0	0			0	0	0
1653	0	0	0		0	0	0		0	0	0			0	0	0
1654	0	0	0		0	0	0		1	0	1			1	0	1
1655	0	0	0		0	0	0		0	0	0			0	0	0
1656	0	0	0		0	0	0		0	0	0			0	0	0
1657	0	0	0		0	0	0		0	0	0			0	0	0
1658	0	0	0		0	0	0		0	0	0			0	0	0
1659	1	0	1		0	0	0		0	0	0			1	0	1
1660	0	0	0		0	0	0		0	0	0			0	0	0
1661	0	0	0		0	0	0		0	0	0			0	0	0
1662	0	0	0		0	0	0		1	0	1			1	0	1
1663	0	0	0		0	0	0		0	0	0			0	0	0
1664	0	0	0		0	0	0		0	0	0			0	0	0
1665	0	0	0		0	0	0		0	0	0			0	0	0
1666	0	0	0		0	0	0		1	0	1			1	0	1
1667	0	0	0		0	0	0		0	0	0			0	0	0
1668	0	0	0		0	0	0		0	0	0			0	0	0
1669	0	0	0		0	0	0		0	0	0			0	0	0
1670	0	0	0		0	0	0		0	0	0			0	0	0
1671	0	0	0		0	0	0		0	0	0			0	0	0
1672	0	0	0		0	0	0		0	0	0			0	0	0
1673	0	0	0		0	0	0		1	0	1			1	0	1
1674	0	0	0		0	0	0		0	0	0			0	0	0
1675	0	0	0		0	0	0		0	0	0			0	0	0
1676	0	0	0		0	0	0		0	0	0			0	0	0
1677	0	0	0		1	0	1		0	0	0			1	0	1
1678	1	0	1		0	0	0		0	0	0			1	0	1
1679	0	0	0		0	0	0		0	0	0			0	0	0
1680	0	0	0		0	0	0		0	0	0			0	0	0
1681	0	0	0		0	0	0		0	0	0			0	0	0
1682	0	0	0		0	0	0		0	0	0			0	0	0
1683	0	0	0		0	0	0		0	0	0			0	0	0
1684	0	0	0		0	0	0		0	0	0			0	0	0
1685	0	0	0		0	0	0		0	0	0			0	0	0
1686	0	0	0		0	0	0		0	0	0			0	0	0
1687	0	0	0		0	0	0		1	0	1			1	0	1
1688	0	0	0		0	0	0		0	0	0			0	0	0
1689	0	0	0		0	0	0		1	0	1			1	0	1
1690	0	0	0		0	0	0		0	0	0			0	0	0
1691	0	0	0		0	0	0		0	0	0			0	0	0
1692	0	0	0		0	0	0		0	0	0			0	0	0
1693	0	0	0		0	0	0		0	0	0			0	0	0
1694	0	0	0		0	0	0		0	0	0			0	0	0
1695	0	0	0		0	0	0		0	0	0			0	0	0
1696	1	0	1		0	0	0		0	0	0			1	0	1
1697	0	0	0		0	0	0		0	0	0			0	0	0
1698	0	0	0		0	0	0		0	0	0			0	0	0
1699	0	0	0		0	0	0		1	0	1			1	0	1
1700	0	0	0		0	0	0		1	0	1			1	0	1
1701	0	0	0		0	0	0		0	0	0			0	0	0
1702	0	0	0		0	0	0		0	0	0			0	0	0
1703	0	0	0		0	0	0		0	0	0			0	0	0
1704	0	0	0		0	0	0		0	0	0			0	0	0
1705	1	0	1		0	0	0		2	0	2			3	0	3
1706	0	0	0		0	0	0		0	0	0			0	0	0
1707	0	0	0		0	0	0		0	0	0			0	0	0
1708	0	0	0		0	0	0		0	0	0			0	0	0
1709	0	0	0		0	0	0		0	0	0			0	0	0
1710	0	0	0		0	0	0		0	0	0			0	0	0
1711	0	0	0		0	0	0		0	0	0			0	0	0
1712	0	0	0		0	0	0		0	0	0			0	0	0
1713	0	0	0		0	0	0		0	0	0			0	0	0
1714	0	0	0		0	0	0		2	0	2			2	0	2
1715	0	0	0		0	0	0		0	0	0			0	0	0
1716	0	0	0		0	0	0		0	0	0			0	0	0
1717	0	0	0		0	0	0		0	0	0			0	0	0
1718	0	0	0		0	0	0		0	0	0			0	0	0
1719	0	0	0		0	0	0		0	0	0			0	0	0
1720	0	0	0		0	0	0		1	0	1			1	0	1
1721	0	0	0		0	0	0		0	0	0			0	0	0
1722	0	0	0		0	0	0		0	0	0			0	0	0
1723	0	0	0		0	0	0		0	0	0			0	0	0
1724	0	0	0		0	0	0		0	0	0			0	0	0
1725	0	0	0		0	0	0		0	0	0			0	0	0
1726	0	0	0		0	0	0		2	0	2			2	0	2
1727	0	0	0		0	0	0		0	0	0			0	0	0
1728	0	0	0		0	0	0		0	0	0			0	0	0
1729	0	0	0		0	0	0		0	0	0			0	0	0
1730	0	0	0		0	0	0		0	0	0			0	0	0
1731	0	0	0		0	0	0		1	0	1			1	0	1
1732	3	0	3		0	0	0		1	0	1			4	0	4
1733	0	0	0		0	0	0		1	0	1			1	0	1
1734	0	0	0		0	0	0		0	0	0			0	0	0
1735	0	0	0		0	0	0		0	0	0			0	0	0
1736	0	0	0		0	0	0		0	0	0			0	0	0
1737	0	0	0		0	0	0		0	0	0			0	0	0
1738	0	0	0		0	0	0		0	0	0			0	0	0
1739	0	0	0		0	0	0		0	0	0			0	0	0
1740	0	0	0		0	0	0		0	0	0			0	0	0
1741	0	0	0		0	0	0		0	0	0			0	0	0
1742	0	0	0		0	0	0		2	0	2			2	0	2
1743	0	0	0		0	0	0		0	0	0			0	0	0
1744	0	0	0		0	0	0		0	0	0			0	0	0
1745	0	0	0		0	0	0		0	0	0			0	0	0
1746	0	0	0		0	0	0		0	0	0			0	0	0
1747	0	0	0		0	0	0		1	0	1			1	0	1
1748	0	0	0		0	0	0		0	0	0			0	0	0
1749	0	0	0		1	0	1		1	0	1			2	0	2
1750	0	0	0		0	0	0		2	0	2			2	0	2
1751	0	0	0		0	0	0		0	0	0			0	0	0
1752	0	0	0		0	0	0		0	0	0			0	0	0
1753	0	0	0		0	0	0		0	0	0			0	0	0
1754	0	0	0		0	0	0		0	0	0			0	0	0
1755	0	0	0		0	0	0		0	0	0			0	0	0
1756	0	0	0		0	0	0		0	0	0			0	0	0
1757	0	0	0		0	0	0		0	0	0			0	0	0
1758	1	0	1		0	0	0		2	0	2			3	0	3
1759	0	0	0		0	0	0		0	0	0			0	0	0
1760	0	0	0		0	0	0		0	0	0			0	0	0
1761	0	0	0		0	0	0		0	0	0			0	0	0
1762	0	0	0		0	0	0		0	0	0			0	0	0
1763	0	0	0		0	0	0		0	0	0			0	0	0
1764	0	0	0		0	0	0		3	0	3			3	0	3
1765	0	0	0		0	0	0		0	0	0			0	0	0
1766	1	0	1		0	0	0		0	0	0			1	0	1
1767	0	0	0		0	0	0		0	0	0			0	0	0
1768	0	0	0		0	0	0		0	0	0			0	0	0
1769	0	0	0		0	0	0		0	0	0			0	0	0
1770	0	0	0		1	0	1		1	0	1			2	0	2
1771	1	0	1		0	0	0		0	0	0			1	0	1
1772	0	0	0		0	0	0		0	0	0			0	0	0
1773	0	0	0		0	0	0		0	0	0			0	0	0
1774	0	0	0		0	0	0		0	0	0			0	0	0
1775	1	0	1		0	0	0		1	0	1			2	0	2
1776	0	0	0		0	0	0		1	0	1			1	0	1
1777	0	0	0		0	0	0		0	0	0			0	0	0
1778	1	0	1		0	0	0		2	0	2			3	0	3
1779	0	0	0		0	0	0		0	0	0			0	0	0
1780	0	0	0		0	0	0		0	0	0			0	0	0
1781	0	0	0		0	0	0		0	0	0			0	0	0
1782	0	0	0		0	0	0		0	0	0			0	0	0
1783	0	0	0		0	0	0		0	0	0			0	0	0
1784	0	0	0		0	0	0		0	0	0			0	0	0
1785	0	0	0		0	0	0		0	0	0			0	0	0
1786	0	0	0		0	0	0		0	0	0			0	0	0
1787	0	0	0		0	0	0		0	0	0			0	0	0
1788	0	0	0		0	0	0		0	0	0			0	0	0
1789	0	0	0		0	0	0		0	0	0			0	0	0
1790	0	0	0		0	0	0		0	0	0			0	0	0
1791	0	0	0		0	0	0		0	0	0			0	0	0
1792	0	0	0		0	0	0		0	0	0			0	0	0
1793	0	0	0		0	0	0		0	0	0			0	0	0
1794	0	0	0		0	0	0		0	0	0			0	0	0
1795	0	0	0		0	0	0		0	0	0			0	0	0
1796	0	0	0		0	0	0		0	0	0			0	0	0
1797	0	0	0		0	0	0		0	0	0			0	0	0
1798	0	0	0		0	0	0		0	0	0			0	0	0
1799	0	0	0		0	0	0		0	0	0			0	0	0
1800	0	0	0		0	0	0		0	0	0			0	0	0
1801	0	0	0		0	0	0		0	0	0			0	0	0
1802	0	0	0		0	0	0		0	0	0			0	0	0
1803	0	0	0		0	0	0		0	0	0			0	0	0
1804	0	0	0		0	0	0		0	0	0			0	0	0
1805	0	0	0		0	0	0		0	0	0			0	0	0
1806	0	0	0		0	0	0		0	0	0			0	0	0
1807	0	0	0		0	0	0		0	0	0			0	0	0
1808	0	0	0		0	0	0		0	0	0			0	0	0
1809	0	0	0		0	0	0		0	0	0			0	0	0
1810	0	0	0		0	0	0		0	0	0			0	0	0
1811	0	0	0		0	0	0		0	0	0			0	0	0
1812	0	0	0		0	0	0		0	0	0			0	0	0
1813	0	0	0		0	0	0		0	0	0			0	0	0
1814	0	0	0		0	0	0		0	0	0			0	0	0
1815	0	0	0		0	0	0		0	0	0			0	0	0
1816	0	0	0		0	0	0		0	0	0			0	0	0
1817	0	0	0		0	0	0		0	0	0			0	0	0
1818	0	0	0		0	0	0		0	0	0			0	0	0
1819	0	0	0		0	0	0		0	0	0			0	0	0
1820	0	0	0		0	0	0		0	0	0			0	0	0
1821	1	0	1		0	0	0		0	0	0			1	0	1
1822	0	0	0		0	0	0		0	0	0			0	0	0
1823	0	0	0		0	0	0		0	0	0			0	0	0
1824	0	0	0		0	0	0		0	0	0			0	0	0
1825	0	0	0		0	0	0		0	0	0			0	0	0
1826	0	0	0		0	0	0		0	0	0			0	0	0
1827	0	0	0		0	0	0		0	0	0			0	0	0
1828	0	0	0		0	0	0		0	0	0			0	0	0
1829	0	0	0		0	0	0		0	0	0			0	0	0
1830	0	0	0		0	0	0		0	0	0			0	0	0
1831	0	0	0		0	0	0		0	0	0			0	0	0
1832	0	0	0		0	0	0		0	0	0			0	0	0
1833	0	0	0		0	0	0		0	0	0			0	0	0
1834	0	0	0		0	0	0		0	0	0			0	0	0
1835	0	0	0		0	0	0		0	0	0			0	0	0
1836	0	0	0		0	0	0		0	0	0			0	0	0
1837	0	0	0		0	0	0		0	0	0			0	0	0
1838	0	0	0		0	0	0		0	0	0			0	0	0
1839	0	0	0		0	0	0		0	0	0			0	0	0
1840	0	0	0		0	0	0		0	0	0			0	0	0
1841	0	0	0		0	0	0		0	0	0			0	0	0
1842	0	0	0		0	0	0		0	0	0			0	0	0
1843	0	0	0		0	0	0		0	0	0			0	0	0
1844	0	0	0		0	0	0		0	0	0			0	0	0
1845	0	0	0		0	0	0		0	0	0			0	0	0
1846	0	0	0		0	0	0		0	0	0			0	0	0
1847	0	0	0		0	0	0		0	0	0			0	0	0
1848	0	0	0		0	0	0		0	0	0			0	0	0
1849	0	0	0		0	0	0		0	0	0			0	0	0
1850	0	0	0		0	0	0		0	0	0			0	0	0
1851	1	0	1		0	0	0		2	0	2			3	0	3
1852	0	0	0		0	0	0		0	0	0			0	0	0
1853	0	0	0		0	0	0		0	0	0			0	0	0
1854	0	0	0		1	0	1		0	0	0			1	0	1
1855	0	0	0		0	0	0		0	0	0			0	0	0
1856	0	0	0		1	0	1		4	0	4			5	0	5
1857	1	0	1		0	0	0		0	0	0			1	0	1
1858	1	0	1		0	0	0		0	0	0			1	0	1
1859	1	0	1		0	0	0		0	0	0			1	0	1
1860	0	0	0		0	0	0		2	0	2			2	0	2
1861	0	0	0		1	0	1		2	0	2			3	0	3
1862	0	0	0		0	0	0		0	0	0			0	0	0
1863	0	0	0		0	0	0		0	0	0			0	0	0
1864	0	0	0		0	0	0		0	0	0			0	0	0
1865	0	0	0		0	0	0		0	0	0			0	0	0
1866	0	0	0		0	0	0		0	0	0			0	0	0
1867	0	0	0		0	0	0		0	0	0			0	0	0
1868	0	0	0		0	0	0		1	0	1			1	0	1
1869	0	0	0		0	0	0		0	0	0			0	0	0
1870	0	0	0		0	0	0		0	0	0			0	0	0
1871	0	0	0		0	0	0		0	0	0			0	0	0
1872	0	0	0		0	0	0		0	0	0			0	0	0
1873	0	0	0		0	0	0		0	0	0			0	0	0
1874	0	0	0		0	0	0		0	0	0			0	0	0
1875	0	0	0		0	0	0		0	0	0			0	0	0
1876	0	0	0		0	0	0		0	0	0			0	0	0
1877	0	0	0		0	0	0		0	0	0			0	0	0
1878	0	0	0		0	0	0		0	0	0			0	0	0
1879	0	0	0		0	0	0		0	0	0			0	0	0
1880	0	0	0		0	0	0		0	0	0			0	0	0
1881	0	0	0		0	0	0		0	0	0			0	0	0
1882	0	0	0		0	0	0		0	0	0			0	0	0
1883	0	0	0		0	0	0		0	0	0			0	0	0
1884	0	0	0		0	0	0		0	0	0			0	0	0
1885	0	0	0		0	0	0		0	0	0			0	0	0
1886	0	0	0		0	0	0		0	0	0			0	0	0
1887	0	0	0		0	0	0		0	0	0			0	0	0
1888	0	0	0		0	0	0		0	0	0			0	0	0
1889	0	0	0		0	0	0		0	0	0			0	0	0
1890	0	0	0		1	0	1		1	0	1			2	0	2
1891	0	0	0		0	0	0		0	0	0			0	0	0
1892	0	0	0		0	0	0		0	0	0			0	0	0
1893	0	0	0		0	0	0		0	0	0			0	0	0
1894	1	0	1		0	0	0		1	0	1			2	0	2
1895	0	0	0		0	0	0		0	0	0			0	0	0
1896	0	0	0		0	0	0		0	0	0			0	0	0
1897	0	0	0		0	0	0		0	0	0			0	0	0
1898	0	0	0		0	0	0		0	0	0			0	0	0
1899	0	0	0		0	0	0		0	0	0			0	0	0
1900	0	0	0		0	0	0		0	0	0			0	0	0
1901	0	0	0		0	0	0		0	0	0			0	0	0
1902	0	0	0		0	0	0		0	0	0			0	0	0
1903	1	0	1		0	0	0		0	0	0			1	0	1
1904	1	0	1		0	0	0		0	0	0			1	0	1
1905	0	0	0		0	0	0		0	0	0			0	0	0
1906	0	0	0		0	0	0		0	0	0			0	0	0
1907	0	0	0		0	0	0		0	0	0			0	0	0
1908	0	0	0		0	0	0		0	0	0			0	0	0
1909	0	0	0		0	0	0		0	0	0			0	0	0
1910	0	0	0		0	0	0		0	0	0			0	0	0
1911	0	0	0		0	0	0		1	0	1			1	0	1
1912	0	0	0		0	0	0		0	0	0			0	0	0
1913	0	0	0		0	0	0		0	0	0			0	0	0
1914	0	0	0		0	0	0		0	0	0			0	0	0
1915	0	0	0		0	0	0		2	0	2			2	0	2
1916	0	0	0		0	0	0		1	0	1			1	0	1
1917	0	0	0		0	0	0		0	0	0			0	0	0
1918	0	0	0		0	0	0		0	0	0			0	0	0
1919	1	0	1		0	0	0		0	0	0			1	0	1
1920	0	0	0		0	0	0		0	0	0			0	0	0
1921	0	0	0		1	0	1		0	0	0			1	0	1
1922	0	0	0		0	0	0		0	0	0			0	0	0
1923	0	0	0		0	0	0		0	0	0			0	0	0
1924	0	0	0		0	0	0		0	0	0			0	0	0
1925	0	0	0		0	0	0		0	0	0			0	0	0
1926	0	0	0		0	0	0		0	0	0			0	0	0
1927	0	0	0		0	0	0		1	0	1			1	0	1
1928	0	0	0		0	0	0		0	0	0			0	0	0
1929	0	0	0		0	0	0		0	0	0			0	0	0
1930	0	0	0		0	0	0		0	0	0			0	0	0
1931	0	0	0		0	0	0		0	0	0			0	0	0
1932	0	0	0		0	0	0		0	0	0			0	0	0
1933	0	0	0		0	0	0		0	0	0			0	0	0
1934	0	0	0		0	0	0		0	0	0			0	0	0
1935	0	0	0		0	0	0		0	0	0			0	0	0
1936	0	0	0		0	0	0		0	0	0			0	0	0
1937	0	0	0		0	0	0		0	0	0			0	0	0
1938	0	0	0		0	0	0		0	0	0			0	0	0
1939	0	0	0		0	0	0		2	0	2			2	0	2
1940	0	0	0		0	0	0		0	0	0			0	0	0
1941	0	0	0		0	0	0		0	0	0			0	0	0
1942	0	0	0		0	0	0		0	0	0			0	0	0
1943	0	0	0		0	0	0		0	0	0			0	0	0
1944	0	0	0		0	0	0		0	0	0			0	0	0
1945	0	0	0		0	0	0		0	0	0			0	0	0
1946	0	0	0		0	0	0		0	0	0			0	0	0
1947	0	0	0		0	0	0		0	0	0			0	0	0
1948	0	0	0		0	0	0		0	0	0			0	0	0
1949	0	0	0		0	0	0		0	0	0			0	0	0
1950	0	0	0		0	0	0		0	0	0			0	0	0
1951	0	0	0		0	0	0		0	0	0			0	0	0
1952	0	0	0		0	0	0		0	0	0			0	0	0
1953	0	0	0		0	0	0		0	0	0			0	0	0
1954	0	0	0		0	0	0		0	0	0			0	0	0
1955	1	0	1		0	0	0		0	0	0			1	0	1
1956	0	0	0		0	0	0		0	0	0			0	0	0
1957	0	0	0		0	0	0		0	0	0			0	0	0
1958	0	0	0		0	0	0		0	0	0			0	0	0
1959	0	0	0		0	0	0		1	0	1			1	0	1
1960	0	0	0		0	0	0		1	0	1			1	0	1
1961	0	0	0		0	0	0		4	0	4			4	0	4
1962	0	0	0		0	0	0		0	0	0			0	0	0
1963	0	0	0		0	0	0		0	0	0			0	0	0
1964	0	0	0		0	0	0		0	0	0			0	0	0
1965	0	0	0		0	0	0		0	0	0			0	0	0
1966	0	0	0		0	0	0		0	0	0			0	0	0
1967	0	0	0		0	0	0		0	0	0			0	0	0
1968	0	0	0		2	0	2		0	0	0			2	0	2
1969	0	0	0		0	0	0		0	0	0			0	0	0
1970	0	0	0		0	0	0		0	0	0			0	0	0
1971	0	0	0		0	0	0		0	0	0			0	0	0
1972	0	0	0		0	0	0		0	0	0			0	0	0
1973	0	0	0		0	0	0		0	0	0			0	0	0
1974	0	0	0		0	0	0		0	0	0			0	0	0
1975	0	0	0		0	0	0		1	0	1			1	0	1
1976	1	0	1		0	0	0		0	0	0			1	0	1
1977	0	0	0		0	0	0		0	0	0			0	0	0
1978	0	0	0		0	0	0		0	0	0			0	0	0
1979	0	0	0		0	0	0		0	0	0			0	0	0
1980	0	0	0		0	0	0		0	0	0			0	0	0
1981	0	0	0		0	0	0		0	0	0			0	0	0
1982	0	0	0		0	0	0		0	0	0			0	0	0
1983	0	0	0		0	0	0		0	0	0			0	0	0
1984	0	0	0		0	0	0		0	0	0			0	0	0
1985	0	0	0		0	0	0		0	0	0			0	0	0
1986	0	0	0		0	0	0		0	0	0			0	0	0
1987	1	0	1		0	0	0		0	0	0			1	0	1
1988	0	0	0		0	0	0		0	0	0			0	0	0
1989	0	0	0		2	0	2		0	0	0			2	0	2
1990	0	0	0		0	0	0		0	0	0			0	0	0
1991	0	0	0		0	0	0		0	0	0			0	0	0
1992	0	0	0		0	0	0		0	0	0			0	0	0
1993	0	0	0		0	0	0		0	0	0			0	0	0
1994	0	0	0		2	0	2		0	0	0			2	0	2
1995	0	0	0		0	0	0		0	0	0			0	0	0
1996	0	0	0		0	0	0		0	0	0			0	0	0
1997	0	0	0		0	0	0		0	0	0			0	0	0
1998	0	0	0		0	0	0		1	0	1			1	0	1
1999	0	0	0		0	0	0		1	0	1			1	0	1
[truncated: 21,222 more rows]

## Sheet: 14+15+16
position	fwd_total	rev_total	total		fwd_total	rev_total	total		fwd_total	rev_total	total			fwd_total	rev_total	total
1	2	0	2		0	0	0		0	0	0			2	0	2
2	1	0	1		0	0	0		0	0	0			1	0	1
3	0	0	0		0	0	0		0	0	0			0	0	0
4	0	0	0		0	0	0		0	0	0			0	0	0
5	0	0	0		0	0	0		0	0	0			0	0	0
6	1	0	1		1	0	1		0	0	0			2	0	2
7	2	0	2		0	0	0		0	0	0			2	0	2
8	1	0	1		0	0	0		0	0	0			1	0	1
9	0	0	0		0	0	0		0	0	0			0	0	0
10	0	0	0		0	0	0		0	0	0			0	0	0
11	0	0	0		0	0	0		0	0	0			0	0	0
12	0	0	0		0	0	0		0	0	0			0	0	0
13	1	0	1		0	0	0		0	0	0			1	0	1
14	0	0	0		0	0	0		0	0	0			0	0	0
15	0	0	0		0	0	0		0	0	0			0	0	0
16	0	0	0		0	0	0		0	0	0			0	0	0
17	1	0	1		1	0	1		0	0	0			2	0	2
18	0	0	0		0	0	0		0	0	0			0	0	0
19	0	0	0		0	0	0		0	0	0			0	0	0
20	0	0	0		0	0	0		0	0	0			0	0	0
21	0	0	0		0	0	0		0	0	0			0	0	0
22	0	0	0		0	0	0		0	0	0			0	0	0
23	0	0	0		0	0	0		1	0	1			1	0	1
24	0	0	0		0	0	0		0	0	0			0	0	0
25	0	0	0		0	0	0		0	0	0			0	0	0
26	0	0	0		0	0	0		0	0	0			0	0	0
27	0	0	0		0	0	0		0	0	0			0	0	0
28	0	0	0		0	0	0		0	0	0			0	0	0
29	0	0	0		0	0	0		0	0	0			0	0	0
30	0	0	0		0	0	0		0	0	0			0	0	0
31	0	0	0		0	0	0		0	0	0			0	0	0
32	0	0	0		0	0	0		0	0	0			0	0	0
33	0	0	0		0	0	0		0	0	0			0	0	0
34	0	0	0		0	0	0		0	0	0			0	0	0
35	0	0	0		0	0	0		0	0	0			0	0	0
36	0	0	0		0	0	0		0	0	0			0	0	0
37	0	0	0		0	0	0		0	0	0			0	0	0
38	0	0	0		0	0	0		0	0	0			0	0	0
39	0	0	0		0	0	0		0	0	0			0	0	0
40	0	0	0		0	0	0		0	0	0			0	0	0
41	0	0	0		0	0	0		0	0	0			0	0	0
42	0	0	0		0	0	0		0	0	0			0	0	0
43	0	0	0		0	0	0		0	0	0			0	0	0
44	0	0	0		0	0	0		0	0	0			0	0	0
45	0	0	0		0	0	0		0	0	0			0	0	0
46	0	0	0		0	0	0		0	0	0			0	0	0
47	0	0	0		0	0	0		0	0	0			0	0	0
48	0	0	0		0	0	0		0	0	0			0	0	0
49	0	0	0		0	0	0		0	0	0			0	0	0
50	0	0	0		0	0	0		0	0	0			0	0	0
51	0	0	0		0	0	0		0	0	0			0	0	0
52	0	0	0		0	0	0		0	0	0			0	0	0
53	0	0	0		0	0	0		0	0	0			0	0	0
54	0	0	0		0	0	0		0	0	0			0	0	0
55	0	0	0		0	0	0		0	0	0			0	0	0
56	0	0	0		0	0	0		0	0	0			0	0	0
57	0	0	0		0	0	0		0	0	0			0	0	0
58	0	0	0		0	0	0		0	0	0			0	0	0
59	0	0	0		0	0	0		0	0	0			0	0	0
60	0	0	0		0	0	0		0	0	0			0	0	0
61	0	0	0		0	0	0		0	0	0			0	0	0
62	2	0	2		0	0	0		0	0	0			2	0	2
63	0	0	0		0	0	0		0	0	0			0	0	0
64	0	0	0		0	0	0		0	0	0			0	0	0
65	1	0	1		1	0	1		0	0	0			2	0	2
66	0	0	0		0	0	0		0	0	0			0	0	0
67	0	0	0		0	0	0		0	0	0			0	0	0
68	0	0	0		0	0	0		0	0	0			0	0	0
69	0	0	0		0	0	0		0	0	0			0	0	0
70	1	0	1		0	0	0		0	0	0			1	0	1
71	0	0	0		0	0	0		0	0	0			0	0	0
72	0	0	0		0	0	0		0	0	0			0	0	0
73	0	0	0		0	0	0		0	0	0			0	0	0
74	0	0	0		0	0	0		1	0	1			1	0	1
75	0	0	0		0	0	0		0	0	0			0	0	0
76	0	0	0		0	0	0		0	0	0			0	0	0
77	0	0	0		0	0	0		0	0	0			0	0	0
78	0	0	0		0	0	0		0	0	0			0	0	0
79	0	0	0		0	0	0		0	0	0			0	0	0
80	0	0	0		0	0	0		0	0	0			0	0	0
81	0	0	0		0	0	0		0	0	0			0	0	0
82	0	0	0		0	0	0		0	0	0			0	0	0
83	0	0	0		0	0	0		0	0	0			0	0	0
84	0	0	0		0	0	0		0	0	0			0	0	0
85	0	0	0		0	0	0		0	0	0			0	0	0
86	0	0	0		0	0	0		0	0	0			0	0	0
87	0	0	0		0	0	0		0	0	0			0	0	0
88	0	0	0		0	0	0		0	0	0			0	0	0
89	0	0	0		0	0	0		0	0	0			0	0	0
90	0	0	0		0	0	0		0	0	0			0	0	0
91	0	0	0		0	0	0		0	0	0			0	0	0
92	0	0	0		0	0	0		0	0	0			0	0	0
93	0	0	0		0	0	0		0	0	0			0	0	0
94	0	0	0		0	0	0		0	0	0			0	0	0
95	0	0	0		0	0	0		0	0	0			0	0	0
96	0	0	0		0	0	0		0	0	0			0	0	0
97	0	0	0		0	0	0		0	0	0			0	0	0
98	0	0	0		0	0	0		0	0	0			0	0	0
99	0	0	0		0	0	0		0	0	0			0	0	0
100	0	0	0		0	0	0		0	0	0			0	0	0
101	0	0	0		0	0	0		0	0	0			0	0	0
102	0	0	0		0	0	0		0	0	0			0	0	0
103	0	0	0		0	0	0		0	0	0			0	0	0
104	0	0	0		0	0	0		0	0	0			0	0	0
105	1	0	1		0	0	0		0	0	0			1	0	1
106	0	0	0		0	0	0		0	0	0			0	0	0
107	0	0	0		0	0	0		0	0	0			0	0	0
108	0	0	0		0	0	0		0	0	0			0	0	0
109	0	0	0		0	0	0		0	0	0			0	0	0
110	0	0	0		0	0	0		0	0	0			0	0	0
111	0	0	0		0	0	0		0	0	0			0	0	0
112	0	0	0		0	0	0		0	0	0			0	0	0
113	2	0	2		0	0	0		0	0	0			2	0	2
114	0	0	0		0	0	0		0	0	0			0	0	0
115	0	0	0		0	0	0		0	0	0			0	0	0
116	0	0	0		0	0	0		0	0	0			0	0	0
117	0	0	0		0	0	0		0	0	0			0	0	0
118	0	0	0		0	0	0		0	0	0			0	0	0
119	0	0	0		0	0	0		0	0	0			0	0	0
120	0	0	0		0	0	0		0	0	0			0	0	0
121	0	0	0		0	0	0		0	0	0			0	0	0
122	0	0	0		0	0	0		0	0	0			0	0	0
123	0	0	0		0	0	0		0	0	0			0	0	0
124	0	0	0		0	0	0		0	0	0			0	0	0
125	1	0	1		0	0	0		1	0	1			2	0	2
126	0	0	0		0	0	0		0	0	0			0	0	0
127	0	0	0		0	0	0		0	0	0			0	0	0
128	0	0	0		1	0	1		0	0	0			1	0	1
129	0	0	0		1	0	1		0	0	0			1	0	1
130	0	0	0		0	0	0		0	0	0			0	0	0
131	0	0	0		0	0	0		0	0	0			0	0	0
132	0	0	0		0	0	0		0	0	0			0	0	0
133	0	0	0		0	0	0		0	0	0			0	0	0
134	0	0	0		0	0	0		0	0	0			0	0	0
135	0	0	0		0	0	0		0	0	0			0	0	0
136	0	0	0		0	0	0		0	0	0			0	0	0
137	0	0	0		0	0	0		0	0	0			0	0	0
138	0	0	0		0	0	0		0	0	0			0	0	0
139	0	0	0		0	0	0		0	0	0			0	0	0
140	0	0	0		0	0	0		0	0	0			0	0	0
141	0	0	0		0	0	0		0	0	0			0	0	0
142	0	0	0		0	0	0		0	0	0			0	0	0
143	0	0	0		0	0	0		0	0	0			0	0	0
144	0	0	0		0	0	0		0	0	0			0	0	0
145	0	0	0		0	0	0		0	0	0			0	0	0
146	0	0	0		0	0	0		0	0	0			0	0	0
147	0	0	0		0	0	0		0	0	0			0	0	0
148	0	0	0		0	0	0		0	0	0			0	0	0
149	0	0	0		0	0	0		0	0	0			0	0	0
150	0	0	0		0	0	0		0	0	0			0	0	0
151	0	0	0		0	0	0		0	0	0			0	0	0
152	0	0	0		1	0	1		0	0	0			1	0	1
153	0	0	0		0	0	0		0	0	0			0	0	0
154	0	0	0		0	0	0		0	0	0			0	0	0
155	0	0	0		0	0	0		0	0	0			0	0	0
156	0	0	0		0	0	0		0	0	0			0	0	0
157	0	0	0		0	0	0		0	0	0			0	0	0
158	0	0	0		0	0	0		0	0	0			0	0	0
159	0	0	0		0	0	0		0	0	0			0	0	0
160	0	0	0		0	0	0		0	0	0			0	0	0
161	0	0	0		0	0	0		0	0	0			0	0	0
162	0	0	0		0	0	0		0	0	0			0	0	0
163	0	0	0		0	0	0		0	0	0			0	0	0
164	0	0	0		0	0	0		0	0	0			0	0	0
165	0	0	0		0	0	0		0	0	0			0	0	0
166	0	0	0		0	0	0		0	0	0			0	0	0
167	0	0	0		0	0	0		0	0	0			0	0	0
168	0	0	0		0	0	0		0	0	0			0	0	0
169	0	0	0		1	0	1		0	0	0			1	0	1
170	0	0	0		0	0	0		0	0	0			0	0	0
171	1	0	1		0	0	0		0	0	0			1	0	1
172	0	0	0		0	0	0		0	0	0			0	0	0
173	0	0	0		0	0	0		0	0	0			0	0	0
174	0	0	0		1	0	1		0	0	0			1	0	1
175	0	0	0		0	0	0		0	0	0			0	0	0
176	0	0	0		0	0	0		0	0	0			0	0	0
177	0	0	0		0	0	0		0	0	0			0	0	0
178	0	0	0		0	0	0		0	0	0			0	0	0
179	0	0	0		0	0	0		0	0	0			0	0	0
180	0	0	0		0	0	0		0	0	0			0	0	0
181	0	0	0		0	0	0		0	0	0			0	0	0
182	0	0	0		0	0	0		0	0	0			0	0	0
183	2	0	2		0	0	0		0	0	0			2	0	2
184	1	0	1		0	0	0		0	0	0			1	0	1
185	0	0	0		0	0	0		0	0	0			0	0	0
186	0	0	0		0	0	0		0	0	0			0	0	0
187	1	0	1		0	0	0		0	0	0			1	0	1
188	0	0	0		0	0	0		0	0	0			0	0	0
189	0	0	0		0	0	0		0	0	0			0	0	0
190	0	0	0		0	0	0		0	0	0			0	0	0
191	0	0	0		0	0	0		0	0	0			0	0	0
192	0	0	0		0	0	0		0	0	0			0	0	0
193	0	0	0		0	0	0		0	0	0			0	0	0
194	0	0	0		0	0	0		0	0	0			0	0	0
195	0	0	0		0	0	0		0	0	0			0	0	0
196	0	0	0		0	0	0		0	0	0			0	0	0
197	0	0	0		0	0	0		0	0	0			0	0	0
198	0	0	0		0	0	0		0	0	0			0	0	0
199	0	0	0		0	0	0		0	0	0			0	0	0
200	0	0	0		0	0	0		0	0	0			0	0	0
201	0	0	0		0	0	0		0	0	0			0	0	0
202	0	0	0		0	0	0		0	0	0			0	0	0
203	0	0	0		0	0	0		0	0	0			0	0	0
204	0	0	0		0	0	0		0	0	0			0	0	0
205	0	0	0		0	0	0		0	0	0			0	0	0
206	0	0	0		0	0	0		0	0	0			0	0	0
207	0	0	0		0	0	0		0	0	0			0	0	0
208	0	0	0		0	0	0		0	0	0			0	0	0
209	0	0	0		2	0	2		0	0	0			2	0	2
210	0	0	0		1	0	1		0	0	0			1	0	1
211	0	0	0		0	0	0		0	0	0			0	0	0
212	0	0	0		0	0	0		0	0	0			0	0	0
213	0	0	0		0	0	0		0	0	0			0	0	0
214	0	0	0		0	0	0		0	0	0			0	0	0
215	0	0	0		0	0	0		0	0	0			0	0	0
216	0	0	0		0	0	0		0	0	0			0	0	0
217	0	0	0		0	0	0		0	0	0			0	0	0
218	0	0	0		0	0	0		0	0	0			0	0	0
219	0	0	0		0	0	0		0	0	0			0	0	0
220	0	0	0		0	0	0		0	0	0			0	0	0
221	0	0	0		0	0	0		0	0	0			0	0	0
222	0	0	0		0	0	0		0	0	0			0	0	0
223	0	0	0		0	0	0		0	0	0			0	0	0
224	0	0	0		0	0	0		0	0	0			0	0	0
225	1	0	1		1	0	1		0	0	0			2	0	2
226	0	0	0		0	0	0		0	0	0			0	0	0
227	0	0	0		0	0	0		0	0	0			0	0	0
228	0	0	0		0	0	0		0	0	0			0	0	0
229	0	0	0		0	0	0		0	0	0			0	0	0
230	0	0	0		0	0	0		0	0	0			0	0	0
231	0	0	0		0	0	0		0	0	0			0	0	0
232	0	0	0		0	0	0		1	0	1			1	0	1
233	1	0	1		0	0	0		0	0	0			1	0	1
234	0	0	0		1	0	1		0	0	0			1	0	1
235	1	0	1		0	0	0		0	0	0			1	0	1
236	0	0	0		1	0	1		0	0	0			1	0	1
237	0	0	0		0	0	0		0	0	0			0	0	0
238	0	0	0		0	0	0		0	0	0			0	0	0
239	0	0	0		0	0	0		0	0	0			0	0	0
240	0	0	0		0	0	0		0	0	0			0	0	0
241	0	0	0		0	0	0		0	0	0			0	0	0
242	0	0	0		0	0	0		1	0	1			1	0	1
243	0	0	0		0	0	0		0	0	0			0	0	0
244	0	0	0		0	0	0		0	0	0			0	0	0
245	0	0	0		0	0	0		0	0	0			0	0	0
246	1	0	1		0	0	0		0	0	0			1	0	1
247	0	0	0		0	0	0		0	0	0			0	0	0
248	0	0	0		0	0	0		0	0	0			0	0	0
249	0	0	0		0	0	0		0	0	0			0	0	0
250	0	0	0		0	0	0		0	0	0			0	0	0
251	0	0	0		0	0	0		0	0	0			0	0	0
252	0	0	0		0	0	0		0	0	0			0	0	0
253	0	0	0		0	0	0		0	0	0			0	0	0
254	0	0	0		0	0	0		0	0	0			0	0	0
255	0	0	0		0	0	0		0	0	0			0	0	0
256	0	0	0		0	0	0		0	0	0			0	0	0
257	0	0	0		0	0	0		0	0	0			0	0	0
258	0	0	0		0	0	0		0	0	0			0	0	0
259	0	0	0		0	0	0		0	0	0			0	0	0
260	0	0	0		0	0	0		0	0	0			0	0	0
261	0	0	0		0	0	0		0	0	0			0	0	0
262	0	0	0		0	0	0		0	0	0			0	0	0
263	0	0	0		0	0	0		0	0	0			0	0	0
264	0	0	0		0	0	0		0	0	0			0	0	0
265	0	0	0		0	0	0		0	0	0			0	0	0
266	0	0	0		0	0	0		0	0	0			0	0	0
267	0	0	0		0	0	0		0	0	0			0	0	0
268	0	0	0		0	0	0		0	0	0			0	0	0
269	1	0	1		0	0	0		0	0	0			1	0	1
270	0	0	0		0	0	0		0	0	0			0	0	0
271	0	0	0		0	0	0		0	0	0			0	0	0
272	0	0	0		0	0	0		0	0	0			0	0	0
273	0	0	0		0	0	0		0	0	0			0	0	0
274	0	0	0		0	0	0		0	0	0			0	0	0
275	0	0	0		0	0	0		0	0	0			0	0	0
276	0	0	0		0	0	0		0	0	0			0	0	0
277	0	0	0		0	0	0		0	0	0			0	0	0
278	1	0	1		0	0	0		0	0	0			1	0	1
279	0	0	0		0	0	0		0	0	0			0	0	0
280	1	0	1		1	0	1		0	0	0			2	0	2
281	1	0	1		0	0	0		0	0	0			1	0	1
282	0	0	0		0	0	0		1	0	1			1	0	1
283	0	0	0		0	0	0		0	0	0			0	0	0
284	0	0	0		3	0	3		0	0	0			3	0	3
285	1	0	1		1	0	1		0	0	0			2	0	2
286	0	0	0		1	0	1		0	0	0			1	0	1
287	0	0	0		0	0	0		0	0	0			0	0	0
288	0	0	0		0	0	0		0	0	0			0	0	0
289	0	0	0		1	0	1		0	0	0			1	0	1
290	0	0	0		0	0	0		0	0	0			0	0	0
291	0	0	0		0	0	0		0	0	0			0	0	0
292	0	0	0		0	0	0		0	0	0			0	0	0
293	0	0	0		0	0	0		0	0	0			0	0	0
294	0	0	0		0	0	0		0	0	0			0	0	0
295	0	0	0		0	0	0		0	0	0			0	0	0
296	0	0	0		0	0	0		0	0	0			0	0	0
297	0	0	0		0	0	0		0	0	0			0	0	0
298	0	0	0		0	0	0		0	0	0			0	0	0
299	0	0	0		0	0	0		0	0	0			0	0	0
300	0	0	0		0	0	0		0	0	0			0	0	0
301	0	0	0		0	0	0		0	0	0			0	0	0
302	0	0	0		0	0	0		0	0	0			0	0	0
303	0	0	0		0	0	0		0	0	0			0	0	0
304	0	0	0		0	0	0		0	0	0			0	0	0
305	0	0	0		0	0	0		0	0	0			0	0	0
306	0	0	0		0	0	0		0	0	0			0	0	0
307	0	0	0		0	0	0		0	0	0			0	0	0
308	0	0	0		0	0	0		0	0	0			0	0	0
309	0	0	0		0	0	0		0	0	0			0	0	0
310	0	0	0		0	0	0		0	0	0			0	0	0
311	0	0	0		0	0	0		0	0	0			0	0	0
312	0	0	0		0	0	0		0	0	0			0	0	0
313	0	0	0		0	0	0		0	0	0			0	0	0
314	0	0	0		0	0	0		1	0	1			1	0	1
315	0	0	0		0	0	0		0	0	0			0	0	0
316	0	0	0		0	0	0		0	0	0			0	0	0
317	0	0	0		0	0	0		0	0	0			0	0	0
318	0	0	0		2	0	2		0	0	0			2	0	2
319	0	0	0		0	0	0		0	0	0			0	0	0
320	0	0	0		0	0	0		0	0	0			0	0	0
321	0	0	0		0	0	0		0	0	0			0	0	0
322	0	0	0		0	0	0		0	0	0			0	0	0
323	0	0	0		0	0	0		0	0	0			0	0	0
324	0	0	0		0	0	0		0	0	0			0	0	0
325	0	0	0		0	0	0		0	0	0			0	0	0
326	0	0	0		0	0	0		0	0	0			0	0	0
327	0	0	0		0	0	0		0	0	0			0	0	0
328	0	0	0		0	0	0		0	0	0			0	0	0
329	0	0	0		0	0	0		0	0	0			0	0	0
330	0	0	0		0	0	0		0	0	0			0	0	0
331	0	0	0		0	0	0		0	0	0			0	0	0
332	0	0	0		0	0	0		0	0	0			0	0	0
333	0	0	0		0	0	0		0	0	0			0	0	0
334	0	0	0		0	0	0		0	0	0			0	0	0
335	0	0	0		0	0	0		0	0	0			0	0	0
336	0	0	0		0	0	0		0	0	0			0	0	0
337	0	0	0		0	0	0		0	0	0			0	0	0
338	1	0	1		0	0	0		0	0	0			1	0	1
339	0	0	0		0	0	0		1	0	1			1	0	1
340	1	0	1		0	0	0		0	0	0			1	0	1
341	0	0	0		0	0	0		0	0	0			0	0	0
342	0	0	0		0	0	0		0	0	0			0	0	0
343	0	0	0		0	0	0		0	0	0			0	0	0
344	0	0	0		0	0	0		0	0	0			0	0	0
345	0	0	0		0	0	0		0	0	0			0	0	0
346	0	0	0		1	0	1		0	0	0			1	0	1
347	0	0	0		0	0	0		0	0	0			0	0	0
348	0	0	0		0	0	0		0	0	0			0	0	0
349	0	0	0		0	0	0		0	0	0			0	0	0
350	0	0	0		0	0	0		0	0	0			0	0	0
351	0	0	0		0	0	0		0	0	0			0	0	0
352	0	0	0		0	0	0		0	0	0			0	0	0
353	0	0	0		0	0	0		0	0	0			0	0	0
354	0	0	0		0	0	0		0	0	0			0	0	0
355	0	0	0		0	0	0		0	0	0			0	0	0
356	1	0	1		0	0	0		0	0	0			1	0	1
357	0	0	0		0	0	0		0	0	0			0	0	0
358	0	0	0		0	0	0		0	0	0			0	0	0
359	0	0	0		0	0	0		0	0	0			0	0	0
360	0	0	0		1	0	1		0	0	0			1	0	1
361	0	0	0		0	0	0		0	0	0			0	0	0
362	0	0	0		0	0	0		0	0	0			0	0	0
363	1	0	1		0	0	0		0	0	0			1	0	1
364	0	0	0		0	0	0		0	0	0			0	0	0
365	0	0	0		0	0	0		0	0	0			0	0	0
366	0	0	0		0	0	0		0	0	0			0	0	0
367	2	0	2		0	0	0		0	0	0			2	0	2
368	0	0	0		0	0	0		0	0	0			0	0	0
369	0	0	0		0	0	0		0	0	0			0	0	0
370	0	0	0		0	0	0		0	0	0			0	0	0
371	0	0	0		0	0	0		0	0	0			0	0	0
372	0	0	0		0	0	0		0	0	0			0	0	0
373	0	0	0		0	0	0		0	0	0			0	0	0
374	0	0	0		0	0	0		0	0	0			0	0	0
375	0	0	0		0	0	0		0	0	0			0	0	0
376	0	0	0		0	0	0		0	0	0			0	0	0
377	0	0	0		0	0	0		0	0	0			0	0	0
378	0	0	0		0	0	0		0	0	0			0	0	0
379	0	0	0		0	0	0		0	0	0			0	0	0
380	0	0	0		0	0	0		0	0	0			0	0	0
381	0	0	0		0	0	0		0	0	0			0	0	0
382	0	0	0		0	0	0		0	0	0			0	0	0
383	0	0	0		0	0	0		0	0	0			0	0	0
384	0	0	0		0	0	0		0	0	0			0	0	0
385	0	0	0		0	0	0		0	0	0			0	0	0
386	0	0	0		0	0	0		0	0	0			0	0	0
387	0	0	0		0	0	0		0	0	0			0	0	0
388	0	0	0		0	0	0		0	0	0			0	0	0
389	0	0	0		0	0	0		0	0	0			0	0	0
390	0	0	0		0	0	0		0	0	0			0	0	0
391	0	0	0		0	0	0		0	0	0			0	0	0
392	0	0	0		0	0	0		0	0	0			0	0	0
393	0	0	0		0	0	0		0	0	0			0	0	0
394	0	0	0		0	0	0		0	0	0			0	0	0
395	0	0	0		0	0	0		0	0	0			0	0	0
396	0	0	0		0	0	0		0	0	0			0	0	0
397	0	0	0		0	0	0		0	0	0			0	0	0
398	0	0	0		0	0	0		0	0	0			0	0	0
399	0	0	0		0	0	0		0	0	0			0	0	0
400	0	0	0		0	0	0		0	0	0			0	0	0
401	0	0	0		0	0	0		0	0	0			0	0	0
402	0	0	0		0	0	0		0	0	0			0	0	0
403	0	0	0		0	0	0		0	0	0			0	0	0
404	0	0	0		0	0	0		0	0	0			0	0	0
405	0	0	0		0	0	0		0	0	0			0	0	0
406	0	0	0		0	0	0		0	0	0			0	0	0
407	0	0	0		0	0	0		0	0	0			0	0	0
408	2	0	2		0	0	0		0	0	0			2	0	2
409	0	0	0		0	0	0		0	0	0			0	0	0
410	0	0	0		0	0	0		0	0	0			0	0	0
411	0	0	0		0	0	0		0	0	0			0	0	0
412	0	0	0		0	0	0		0	0	0			0	0	0
413	0	0	0		0	0	0		0	0	0			0	0	0
414	0	0	0		0	0	0		0	0	0			0	0	0
415	0	0	0		0	0	0		0	0	0			0	0	0
416	0	0	0		0	0	0		0	0	0			0	0	0
417	0	0	0		2	0	2		0	0	0			2	0	2
418	2	0	2		0	0	0		0	0	0			2	0	2
419	0	0	0		0	0	0		0	0	0			0	0	0
420	0	0	0		0	0	0		0	0	0			0	0	0
421	1	0	1		0	0	0		0	0	0			1	0	1
422	0	0	0		0	0	0		0	0	0			0	0	0
423	0	0	0		0	0	0		0	0	0			0	0	0
424	0	0	0		0	0	0		0	0	0			0	0	0
425	0	0	0		0	0	0		0	0	0			0	0	0
426	0	0	0		0	0	0		0	0	0			0	0	0
427	0	0	0		0	0	0		0	0	0			0	0	0
428	0	0	0		0	0	0		0	0	0			0	0	0
429	0	0	0		0	0	0		0	0	0			0	0	0
430	0	0	0		0	0	0		0	0	0			0	0	0
431	0	0	0		0	0	0		0	0	0			0	0	0
432	0	0	0		0	0	0		0	0	0			0	0	0
433	0	0	0		1	0	1		0	0	0			1	0	1
434	0	0	0		0	0	0		0	0	0			0	0	0
435	0	0	0		0	0	0		0	0	0			0	0	0
436	0	0	0		0	0	0		0	0	0			0	0	0
437	0	0	0		0	0	0		0	0	0			0	0	0
438	0	0	0		0	0	0		1	0	1			1	0	1
439	0	0	0		0	0	0		0	0	0			0	0	0
440	0	0	0		1	0	1		0	0	0			1	0	1
441	0	0	0		0	0	0		0	0	0			0	0	0
442	3	0	3		1	0	1		2	0	2			6	0	6
443	0	0	0		0	0	0		0	0	0			0	0	0
444	0	0	0		0	0	0		0	0	0			0	0	0
445	0	0	0		0	0	0		0	0	0			0	0	0
446	0	0	0		0	0	0		0	0	0			0	0	0
447	0	0	0		0	0	0		0	0	0			0	0	0
448	0	0	0		0	0	0		0	0	0			0	0	0
449	0	0	0		0	0	0		0	0	0			0	0	0
450	0	0	0		0	0	0		0	0	0			0	0	0
451	0	0	0		0	0	0		0	0	0			0	0	0
452	0	0	0		0	0	0		0	0	0			0	0	0
453	0	0	0		0	0	0		0	0	0			0	0	0
454	0	0	0		0	0	0		0	0	0			0	0	0
455	0	0	0		0	0	0		0	0	0			0	0	0
456	0	0	0		0	0	0		0	0	0			0	0	0
457	0	0	0		0	0	0		0	0	0			0	0	0
458	0	0	0		0	0	0		0	0	0			0	0	0
459	0	0	0		0	0	0		0	0	0			0	0	0
460	0	0	0		0	0	0		0	0	0			0	0	0
461	1	0	1		0	0	0		0	0	0			1	0	1
462	0	0	0		0	0	0		0	0	0			0	0	0
463	0	0	0		0	0	0		0	0	0			0	0	0
464	0	0	0		0	0	0		0	0	0			0	0	0
465	0	0	0		0	0	0		0	0	0			0	0	0
466	0	0	0		0	0	0		0	0	0			0	0	0
467	0	0	0		0	0	0		0	0	0			0	0	0
468	0	0	0		0	0	0		0	0	0			0	0	0
469	2	0	2		0	0	0		0	0	0			2	0	2
470	0	0	0		0	0	0		0	0	0			0	0	0
471	0	0	0		0	0	0		0	0	0			0	0	0
472	0	0	0		0	0	0		0	0	0			0	0	0
473	0	0	0		1	0	1		0	0	0			1	0	1
474	0	0	0		0	0	0		0	0	0			0	0	0
475	0	0	0		1	0	1		0	0	0			1	0	1
476	0	0	0		0	0	0		0	0	0			0	0	0
477	0	0	0		0	0	0		0	0	0			0	0	0
478	0	0	0		0	0	0		0	0	0			0	0	0
479	0	0	0		0	0	0		0	0	0			0	0	0
480	0	0	0		0	0	0		0	0	0			0	0	0
481	0	0	0		0	0	0		0	0	0			0	0	0
482	0	0	0		0	0	0		0	0	0			0	0	0
483	0	0	0		0	0	0		0	0	0			0	0	0
484	0	0	0		0	0	0		0	0	0			0	0	0
485	0	0	0		0	0	0		1	0	1			1	0	1
486	0	0	0		0	0	0		0	0	0			0	0	0
487	0	0	0		0	0	0		0	0	0			0	0	0
488	0	0	0		0	0	0		0	0	0			0	0	0
489	0	0	0		0	0	0		0	0	0			0	0	0
490	0	0	0		0	0	0		0	0	0			0	0	0
491	0	0	0		0	0	0		0	0	0			0	0	0
492	0	0	0		0	0	0		0	0	0			0	0	0
493	0	0	0		0	0	0		0	0	0			0	0	0
494	0	0	0		0	0	0		0	0	0			0	0	0
495	0	0	0		1	0	1		0	0	0			1	0	1
496	0	0	0		0	0	0		0	0	0			0	0	0
497	0	0	0		0	0	0		0	0	0			0	0	0
498	0	0	0		0	0	0		0	0	0			0	0	0
499	0	0	0		0	0	0		0	0	0			0	0	0
500	0	0	0		0	0	0		0	0	0			0	0	0
501	0	0	0		0	0	0		0	0	0			0	0	0
502	0	0	0		0	0	0		0	0	0			0	0	0
503	0	0	0		0	0	0		0	0	0			0	0	0
504	0	0	0		0	0	0		0	0	0			0	0	0
505	0	0	0		0	0	0		0	0	0			0	0	0
506	0	0	0		0	0	0		0	0	0			0	0	0
507	0	0	0		0	0	0		0	0	0			0	0	0
508	0	0	0		0	0	0		0	0	0			0	0	0
509	0	0	0		0	0	0		0	0	0			0	0	0
510	0	0	0		0	0	0		0	0	0			0	0	0
511	0	0	0		0	0	0		0	0	0			0	0	0
512	0	0	0		0	0	0		0	0	0			0	0	0
513	0	0	0		0	0	0		0	0	0			0	0	0
514	0	0	0		0	0	0		0	0	0			0	0	0
515	0	0	0		0	0	0		0	0	0			0	0	0
516	0	0	0		0	0	0		0	0	0			0	0	0
517	0	0	0		0	0	0		0	0	0			0	0	0
518	0	0	0		0	0	0		0	0	0			0	0	0
519	0	0	0		0	0	0		0	0	0			0	0	0
520	0	0	0		0	0	0		0	0	0			0	0	0
521	0	0	0		0	0	0		0	0	0			0	0	0
522	0	0	0		0	0	0		0	0	0			0	0	0
523	0	0	0		0	0	0		0	0	0			0	0	0
524	0	0	0		0	0	0		0	0	0			0	0	0
525	0	0	0		0	0	0		0	0	0			0	0	0
526	0	0	0		0	0	0		0	0	0			0	0	0
527	0	0	0		0	0	0		0	0	0			0	0	0
528	1	0	1		0	0	0		0	0	0			1	0	1
529	0	0	0		0	0	0		0	0	0			0	0	0
530	0	0	0		0	0	0		0	0	0			0	0	0
531	0	0	0		0	0	0		0	0	0			0	0	0
532	0	0	0		0	0	0		0	0	0			0	0	0
533	0	0	0		0	0	0		0	0	0			0	0	0
534	0	0	0		0	0	0		0	0	0			0	0	0
535	0	0	0		0	0	0		0	0	0			0	0	0
536	0	0	0		0	0	0		0	0	0			0	0	0
537	0	0	0		0	0	0		0	0	0			0	0	0
538	0	0	0		0	0	0		0	0	0			0	0	0
539	0	0	0		0	0	0		0	0	0			0	0	0
540	0	0	0		0	0	0		0	0	0			0	0	0
541	0	0	0		1	0	1		0	0	0			1	0	1
542	0	0	0		0	0	0		0	0	0			0	0	0
543	1	0	1		1	0	1		0	0	0			2	0	2
544	1	0	1		0	0	0		1	0	1			2	0	2
545	0	0	0		0	0	0		0	0	0			0	0	0
546	0	0	0		0	0	0		0	0	0			0	0	0
547	0	0	0		0	0	0		0	0	0			0	0	0
548	0	0	0		0	0	0		0	0	0			0	0	0
549	0	0	0		0	0	0		0	0	0			0	0	0
550	0	0	0		0	0	0		0	0	0			0	0	0
551	0	0	0		0	0	0		0	0	0			0	0	0
552	0	0	0		0	0	0		0	0	0			0	0	0
553	0	0	0		0	0	0		0	0	0			0	0	0
554	0	0	0		0	0	0		0	0	0			0	0	0
555	0	0	0		0	0	0		0	0	0			0	0	0
556	0	0	0		0	0	0		0	0	0			0	0	0
557	0	0	0		0	0	0		0	0	0			0	0	0
558	0	0	0		0	0	0		0	0	0			0	0	0
559	0	0	0		0	0	0		0	0	0			0	0	0
560	0	0	0		0	0	0		0	0	0			0	0	0
561	0	0	0		0	0	0		0	0	0			0	0	0
562	0	0	0		0	0	0		0	0	0			0	0	0
563	0	0	0		0	0	0		0	0	0			0	0	0
564	0	0	0		0	0	0		0	0	0			0	0	0
565	0	0	0		0	0	0		0	0	0			0	0	0
566	0	0	0		0	0	0		0	0	0			0	0	0
567	0	0	0		0	0	0		0	0	0			0	0	0
568	0	0	0		0	0	0		0	0	0			0	0	0
569	0	0	0		0	0	0		0	0	0			0	0	0
570	0	0	0		0	0	0		0	0	0			0	0	0
571	0	0	0		0	0	0		0	0	0			0	0	0
572	0	0	0		0	0	0		0	0	0			0	0	0
573	0	0	0		0	0	0		0	0	0			0	0	0
574	0	0	0		0	0	0		0	0	0			0	0	0
575	0	0	0		0	0	0		0	0	0			0	0	0
576	0	0	0		0	0	0		0	0	0			0	0	0
577	0	0	0		0	0	0		0	0	0			0	0	0
578	0	0	0		0	0	0		0	0	0			0	0	0
579	0	0	0		0	0	0		0	0	0			0	0	0
580	0	0	0		0	0	0		0	0	0			0	0	0
581	0	0	0		0	0	0		0	0	0			0	0	0
582	0	0	0		0	0	0		0	0	0			0	0	0
583	0	0	0		0	0	0		0	0	0			0	0	0
584	0	0	0		0	0	0		0	0	0			0	0	0
585	0	0	0		0	0	0		0	0	0			0	0	0
586	0	0	0		0	0	0		0	0	0			0	0	0
587	0	0	0		0	0	0		0	0	0			0	0	0
588	0	0	0		0	0	0		0	0	0			0	0	0
589	0	0	0		0	0	0		0	0	0			0	0	0
590	0	0	0		0	0	0		0	0	0			0	0	0
591	0	0	0		0	0	0		0	0	0			0	0	0
592	0	0	0		0	0	0		0	0	0			0	0	0
593	0	0	0		0	0	0		0	0	0			0	0	0
594	0	0	0		0	0	0		0	0	0			0	0	0
595	0	0	0		0	0	0		0	0	0			0	0	0
596	0	0	0		0	0	0		0	0	0			0	0	0
597	0	0	0		0	0	0		0	0	0			0	0	0
598	0	0	0		0	0	0		0	0	0			0	0	0
599	0	0	0		0	0	0		0	0	0			0	0	0
600	0	0	0		0	0	0		0	0	0			0	0	0
601	0	0	0		0	0	0		0	0	0			0	0	0
602	0	0	0		0	0	0		0	0	0			0	0	0
603	0	0	0		0	0	0		0	0	0			0	0	0
604	0	0	0		0	0	0		0	0	0			0	0	0
605	0	0	0		0	0	0		0	0	0			0	0	0
606	0	0	0		0	0	0		0	0	0			0	0	0
607	0	0	0		0	0	0		0	0	0			0	0	0
608	0	0	0		0	0	0		0	0	0			0	0	0
609	0	0	0		0	0	0		0	0	0			0	0	0
610	0	0	0		0	0	0		0	0	0			0	0	0
611	0	0	0		0	0	0		0	0	0			0	0	0
612	0	0	0		0	0	0		0	0	0			0	0	0
613	0	0	0		0	0	0		0	0	0			0	0	0
614	0	0	0		0	0	0		0	0	0			0	0	0
615	0	0	0		0	0	0		0	0	0			0	0	0
616	0	0	0		0	0	0		0	0	0			0	0	0
617	0	0	0		0	0	0		0	0	0			0	0	0
618	0	0	0		0	0	0		0	0	0			0	0	0
619	0	0	0		0	0	0		0	0	0			0	0	0
620	0	0	0		0	0	0		0	0	0			0	0	0
621	0	0	0		0	0	0		0	0	0			0	0	0
622	0	0	0		0	0	0		0	0	0			0	0	0
623	0	0	0		0	0	0		0	0	0			0	0	0
624	0	0	0		0	0	0		0	0	0			0	0	0
625	0	0	0		0	0	0		0	0	0			0	0	0
626	0	0	0		0	0	0		0	0	0			0	0	0
627	0	0	0		0	0	0		0	0	0			0	0	0
628	0	0	0		0	0	0		0	0	0			0	0	0
629	0	0	0		0	0	0		0	0	0			0	0	0
630	0	0	0		0	0	0		0	0	0			0	0	0
631	0	0	0		0	0	0		0	0	0			0	0	0
632	0	0	0		0	0	0		0	0	0			0	0	0
633	0	0	0		0	0	0		0	0	0			0	0	0
634	0	0	0		0	0	0		0	0	0			0	0	0
635	0	0	0		0	0	0		0	0	0			0	0	0
636	0	0	0		0	0	0		0	0	0			0	0	0
637	1	0	1		0	0	0		0	0	0			1	0	1
638	0	0	0		0	0	0		0	0	0			0	0	0
639	0	0	0		0	0	0		0	0	0			0	0	0
640	1	0	1		0	0	0		0	0	0			1	0	1
641	0	0	0		0	0	0		0	0	0			0	0	0
642	0	0	0		0	0	0		0	0	0			0	0	0
643	0	0	0		0	0	0		0	0	0			0	0	0
644	0	0	0		0	0	0		0	0	0			0	0	0
645	1	0	1		0	0	0		0	0	0			1	0	1
646	0	0	0		0	0	0		0	0	0			0	0	0
647	0	0	0		0	0	0		0	0	0			0	0	0
648	0	0	0		0	0	0		0	0	0			0	0	0
649	0	0	0		0	0	0		0	0	0			0	0	0
650	0	0	0		0	0	0		0	0	0			0	0	0
651	0	0	0		0	0	0		0	0	0			0	0	0
652	0	0	0		0	0	0		0	0	0			0	0	0
653	0	0	0		0	0	0		0	0	0			0	0	0
654	0	0	0		0	0	0		0	0	0			0	0	0
655	1	0	1		0	0	0		0	0	0			1	0	1
656	0	0	0		0	0	0		0	0	0			0	0	0
657	0	0	0		0	0	0		0	0	0			0	0	0
658	0	0	0		0	0	0		0	0	0			0	0	0
659	0	0	0		0	0	0		0	0	0			0	0	0
660	0	0	0		0	0	0		0	0	0			0	0	0
661	0	0	0		1	0	1		0	0	0			1	0	1
662	0	0	0		0	0	0		0	0	0			0	0	0
663	0	0	0		0	0	0		0	0	0			0	0	0
664	0	0	0		0	0	0		1	0	1			1	0	1
665	0	0	0		0	0	0		0	0	0			0	0	0
666	0	0	0		0	0	0		0	0	0			0	0	0
667	0	0	0		0	0	0		0	0	0			0	0	0
668	0	0	0		0	0	0		0	0	0			0	0	0
669	0	0	0		0	0	0		0	0	0			0	0	0
670	0	0	0		0	0	0		0	0	0			0	0	0
671	0	0	0		0	0	0		0	0	0			0	0	0
672	0	0	0		0	0	0		0	0	0			0	0	0
673	0	0	0		2	0	2		0	0	0			2	0	2
674	0	0	0		0	0	0		0	0	0			0	0	0
675	1	0	1		0	0	0		0	0	0			1	0	1
676	0	0	0		0	0	0		1	0	1			1	0	1
677	0	0	0		0	0	0		0	0	0			0	0	0
678	1	0	1		0	0	0		0	0	0			1	0	1
679	0	0	0		0	0	0		0	0	0			0	0	0
680	0	0	0		0	0	0		0	0	0			0	0	0
681	1	0	1		0	0	0		0	0	0			1	0	1
682	0	0	0		0	0	0		0	0	0			0	0	0
683	0	0	0		0	0	0		0	0	0			0	0	0
684	0	0	0		0	0	0		0	0	0			0	0	0
685	0	0	0		0	0	0		0	0	0			0	0	0
686	0	0	0		0	0	0		0	0	0			0	0	0
687	0	0	0		0	0	0		0	0	0			0	0	0
688	0	0	0		0	0	0		0	0	0			0	0	0
689	1	0	1		0	0	0		0	0	0			1	0	1
690	0	0	0		0	0	0		0	0	0			0	0	0
691	0	0	0		0	0	0		0	0	0			0	0	0
692	0	0	0		0	0	0		0	0	0			0	0	0
693	1	0	1		0	0	0		1	0	1			2	0	2
694	0	0	0		0	0	0		0	0	0			0	0	0
695	0	0	0		0	0	0		0	0	0			0	0	0
696	0	0	0		0	0	0		0	0	0			0	0	0
697	0	0	0		0	0	0		0	0	0			0	0	0
698	0	0	0		0	0	0		0	0	0			0	0	0
699	0	0	0		0	0	0		0	0	0			0	0	0
700	0	0	0		0	0	0		0	0	0			0	0	0
701	0	0	0		0	0	0		0	0	0			0	0	0
702	0	0	0		0	0	0		0	0	0			0	0	0
703	0	0	0		0	0	0		0	0	0			0	0	0
704	0	0	0		0	0	0		0	0	0			0	0	0
705	0	0	0		0	0	0		0	0	0			0	0	0
706	0	0	0		0	0	0		0	0	0			0	0	0
707	0	0	0		0	0	0		0	0	0			0	0	0
708	0	0	0		0	0	0		0	0	0			0	0	0
709	2	0	2		2	0	2		0	0	0			4	0	4
710	0	0	0		0	0	0		0	0	0			0	0	0
711	0	0	0		0	0	0		0	0	0			0	0	0
712	0	0	0		0	0	0		0	0	0			0	0	0
713	0	0	0		0	0	0		0	0	0			0	0	0
714	0	0	0		0	0	0		0	0	0			0	0	0
715	0	0	0		0	0	0		0	0	0			0	0	0
716	0	0	0		0	0	0		0	0	0			0	0	0
717	0	0	0		0	0	0		0	0	0			0	0	0
718	0	0	0		0	0	0		0	0	0			0	0	0
719	0	0	0		0	0	0		0	0	0			0	0	0
720	0	0	0		0	0	0		0	0	0			0	0	0
721	0	0	0		0	0	0		0	0	0			0	0	0
722	0	0	0		0	0	0		0	0	0			0	0	0
723	1	0	1		0	0	0		0	0	0			1	0	1
724	0	0	0		0	0	0		0	0	0			0	0	0
725	0	0	0		0	0	0		0	0	0			0	0	0
726	0	0	0		0	0	0		0	0	0			0	0	0
727	0	0	0		0	0	0		0	0	0			0	0	0
728	0	0	0		0	0	0		0	0	0			0	0	0
729	0	0	0		0	0	0		0	0	0			0	0	0
730	0	0	0		0	0	0		0	0	0			0	0	0
731	0	0	0		0	0	0		0	0	0			0	0	0
732	0	0	0		0	0	0		0	0	0			0	0	0
733	0	0	0		0	0	0		0	0	0			0	0	0
734	1	0	1		0	0	0		0	0	0			1	0	1
735	0	0	0		0	0	0		0	0	0			0	0	0
736	0	0	0		0	0	0		0	0	0			0	0	0
737	0	0	0		0	0	0		0	0	0			0	0	0
738	0	0	0		0	0	0		0	0	0			0	0	0
739	0	0	0		0	0	0		0	0	0			0	0	0
740	0	0	0		0	0	0		0	0	0			0	0	0
741	0	0	0		0	0	0		0	0	0			0	0	0
742	0	0	0		1	0	1		0	0	0			1	0	1
743	0	0	0		0	0	0		0	0	0			0	0	0
744	0	0	0		2	0	2		0	0	0			2	0	2
745	0	0	0		0	0	0		1	0	1			1	0	1
746	0	0	0		0	0	0		0	0	0			0	0	0
747	0	0	0		0	0	0		0	0	0			0	0	0
748	0	0	0		0	0	0		0	0	0			0	0	0
749	0	0	0		0	0	0		0	0	0			0	0	0
750	0	0	0		0	0	0		0	0	0			0	0	0
751	0	0	0		0	0	0		0	0	0			0	0	0
752	0	0	0		0	0	0		0	0	0			0	0	0
753	0	0	0		0	0	0		0	0	0			0	0	0
754	0	0	0		0	0	0		0	0	0			0	0	0
755	0	0	0		0	0	0		1	0	1			1	0	1
756	0	0	0		0	0	0		0	0	0			0	0	0
757	1	0	1		0	0	0		0	0	0			1	0	1
758	0	0	0		0	0	0		0	0	0			0	0	0
759	0	0	0		0	0	0		0	0	0			0	0	0
760	0	0	0		2	0	2		0	0	0			2	0	2
761	0	0	0		0	0	0		0	0	0			0	0	0
762	0	0	0		0	0	0		0	0	0			0	0	0
763	0	0	0		0	0	0		0	0	0			0	0	0
764	0	0	0		0	0	0		0	0	0			0	0	0
765	0	0	0		0	0	0		0	0	0			0	0	0
766	0	0	0		0	0	0		0	0	0			0	0	0
767	0	0	0		0	0	0		1	0	1			1	0	1
768	0	0	0		0	0	0		0	0	0			0	0	0
769	0	0	0		0	0	0		0	0	0			0	0	0
770	0	0	0		0	0	0		0	0	0			0	0	0
771	0	0	0		0	0	0		1	0	1			1	0	1
772	0	0	0		0	0	0		0	0	0			0	0	0
773	0	0	0		0	0	0		0	0	0			0	0	0
774	0	0	0		0	0	0		0	0	0			0	0	0
775	0	0	0		0	0	0		0	0	0			0	0	0
776	0	0	0		0	0	0		0	0	0			0	0	0
777	2	0	2		0	0	0		0	0	0			2	0	2
778	0	0	0		0	0	0		0	0	0			0	0	0
779	0	0	0		0	0	0		0	0	0			0	0	0
780	0	0	0		0	0	0		0	0	0			0	0	0
781	0	0	0		0	0	0		0	0	0			0	0	0
782	0	0	0		0	0	0		0	0	0			0	0	0
783	0	0	0		0	0	0		0	0	0			0	0	0
784	0	0	0		0	0	0		0	0	0			0	0	0
785	0	0	0		0	0	0		0	0	0			0	0	0
786	0	0	0		0	0	0		0	0	0			0	0	0
787	0	0	0		0	0	0		0	0	0			0	0	0
788	0	0	0		0	0	0		0	0	0			0	0	0
789	0	0	0		1	0	1		0	0	0			1	0	1
790	0	0	0		0	0	0		0	0	0			0	0	0
791	0	0	0		0	0	0		0	0	0			0	0	0
792	0	0	0		0	0	0		0	0	0			0	0	0
793	0	0	0		0	0	0		0	0	0			0	0	0
794	0	0	0		0	0	0		0	0	0			0	0	0
795	0	0	0		0	0	0		0	0	0			0	0	0
796	0	0	0		0	0	0		0	0	0			0	0	0
797	0	0	0		0	0	0		0	0	0			0	0	0
798	0	0	0		0	0	0		0	0	0			0	0	0
799	0	0	0		0	0	0		0	0	0			0	0	0
800	0	0	0		0	0	0		0	0	0			0	0	0
801	0	0	0		0	0	0		0	0	0			0	0	0
802	0	0	0		0	0	0		0	0	0			0	0	0
803	0	0	0		0	0	0		0	0	0			0	0	0
804	2	0	2		1	0	1		0	0	0			3	0	3
805	0	0	0		0	0	0		0	0	0			0	0	0
806	0	0	0		0	0	0		0	0	0			0	0	0
807	0	0	0		0	0	0		0	0	0			0	0	0
808	0	0	0		0	0	0		1	0	1			1	0	1
809	0	0	0		0	0	0		0	0	0			0	0	0
810	0	0	0		0	0	0		0	0	0			0	0	0
811	1	0	1		0	0	0		0	0	0			1	0	1
812	0	0	0		0	0	0		0	0	0			0	0	0
813	0	0	0		0	0	0		0	0	0			0	0	0
814	0	0	0		0	0	0		0	0	0			0	0	0
815	0	0	0		0	0	0		0	0	0			0	0	0
816	0	0	0		0	0	0		1	0	1			1	0	1
817	0	0	0		0	0	0		0	0	0			0	0	0
818	1	0	1		0	0	0		1	0	1			2	0	2
819	0	0	0		0	0	0		0	0	0			0	0	0
820	0	0	0		0	0	0		0	0	0			0	0	0
821	0	0	0		0	0	0		0	0	0			0	0	0
822	0	0	0		0	0	0		0	0	0			0	0	0
823	0	0	0		0	0	0		0	0	0			0	0	0
824	0	0	0		0	0	0		0	0	0			0	0	0
825	0	0	0		0	0	0		0	0	0			0	0	0
826	0	0	0		0	0	0		0	0	0			0	0	0
827	0	0	0		0	0	0		0	0	0			0	0	0
828	0	0	0		0	0	0		0	0	0			0	0	0
829	0	0	0		0	0	0		0	0	0			0	0	0
830	0	0	0		0	0	0		0	0	0			0	0	0
831	0	0	0		0	0	0		0	0	0			0	0	0
832	2	0	2		0	0	0		0	0	0			2	0	2
833	0	0	0		0	0	0		0	0	0			0	0	0
834	0	0	0		0	0	0		0	0	0			0	0	0
835	1	0	1		0	0	0		0	0	0			1	0	1
836	0	0	0		0	0	0		0	0	0			0	0	0
837	0	0	0		0	0	0		0	0	0			0	0	0
838	0	0	0		0	0	0		0	0	0			0	0	0
839	0	0	0		0	0	0		0	0	0			0	0	0
840	0	0	0		0	0	0		0	0	0			0	0	0
841	0	0	0		0	0	0		0	0	0			0	0	0
842	0	0	0		1	0	1		0	0	0			1	0	1
843	0	0	0		0	0	0		0	0	0			0	0	0
844	0	0	0		0	0	0		0	0	0			0	0	0
845	0	0	0		0	0	0		0	0	0			0	0	0
846	0	0	0		0	0	0		0	0	0			0	0	0
847	0	0	0		0	0	0		0	0	0			0	0	0
848	0	0	0		0	0	0		0	0	0			0	0	0
849	0	0	0		0	0	0		0	0	0			0	0	0
850	0	0	0		0	0	0		0	0	0			0	0	0
851	0	0	0		0	0	0		0	0	0			0	0	0
852	0	0	0		0	0	0		0	0	0			0	0	0
853	0	0	0		0	0	0		0	0	0			0	0	0
854	0	0	0		0	0	0		0	0	0			0	0	0
855	0	0	0		0	0	0		0	0	0			0	0	0
856	0	0	0		0	0	0		1	0	1			1	0	1
857	0	0	0		0	0	0		0	0	0			0	0	0
858	0	0	0		0	0	0		0	0	0			0	0	0
859	0	0	0		0	0	0		0	0	0			0	0	0
860	0	0	0		0	0	0		0	0	0			0	0	0
861	0	0	0		0	0	0		0	0	0			0	0	0
862	0	0	0		0	0	0		0	0	0			0	0	0
863	0	0	0		0	0	0		0	0	0			0	0	0
864	0	0	0		0	0	0		0	0	0			0	0	0
865	0	0	0		0	0	0		0	0	0			0	0	0
866	0	0	0		0	0	0		0	0	0			0	0	0
867	0	0	0		0	0	0		0	0	0			0	0	0
868	0	0	0		0	0	0		0	0	0			0	0	0
869	0	0	0		0	0	0		0	0	0			0	0	0
870	2	0	2		0	0	0		0	0	0			2	0	2
871	0	0	0		0	0	0		0	0	0			0	0	0
872	0	0	0		0	0	0		0	0	0			0	0	0
873	0	0	0		0	0	0		0	0	0			0	0	0
874	0	0	0		0	0	0		0	0	0			0	0	0
875	0	0	0		0	0	0		0	0	0			0	0	0
876	0	0	0		0	0	0		0	0	0			0	0	0
877	0	0	0		0	0	0		0	0	0			0	0	0
878	0	0	0		0	0	0		0	0	0			0	0	0
879	0	0	0		0	0	0		0	0	0			0	0	0
880	0	0	0		0	0	0		0	0	0			0	0	0
881	0	0	0		0	0	0		0	0	0			0	0	0
882	0	0	0		0	0	0		0	0	0			0	0	0
883	0	0	0		0	0	0		0	0	0			0	0	0
884	0	0	0		0	0	0		0	0	0			0	0	0
885	0	0	0		0	0	0		0	0	0			0	0	0
886	0	0	0		0	0	0		0	0	0			0	0	0
887	0	0	0		0	0	0		0	0	0			0	0	0
888	0	0	0		0	0	0		0	0	0			0	0	0
889	0	0	0		0	0	0		0	0	0			0	0	0
890	0	0	0		0	0	0		0	0	0			0	0	0
891	0	0	0		0	0	0		0	0	0			0	0	0
892	1	0	1		0	0	0		0	0	0			1	0	1
893	0	0	0		0	0	0		0	0	0			0	0	0
894	0	0	0		0	0	0		0	0	0			0	0	0
895	0	0	0		0	0	0		0	0	0			0	0	0
896	0	0	0		0	0	0		0	0	0			0	0	0
897	0	0	0		0	0	0		0	0	0			0	0	0
898	0	0	0		1	0	1		0	0	0			1	0	1
899	0	0	0		0	0	0		0	0	0			0	0	0
900	0	0	0		0	0	0		0	0	0			0	0	0
901	0	0	0		0	0	0		0	0	0			0	0	0
902	0	0	0		0	0	0		0	0	0			0	0	0
903	0	0	0		0	0	0		0	0	0			0	0	0
904	0	0	0		0	0	0		0	0	0			0	0	0
905	0	0	0		0	0	0		0	0	0			0	0	0
906	0	0	0		0	0	0		0	0	0			0	0	0
907	0	0	0		0	0	0		0	0	0			0	0	0
908	0	0	0		0	0	0		0	0	0			0	0	0
909	0	0	0		0	0	0		0	0	0			0	0	0
910	1	0	1		0	0	0		0	0	0			1	0	1
911	0	0	0		0	0	0		0	0	0			0	0	0
912	0	0	0		0	0	0		0	0	0			0	0	0
913	0	0	0		0	0	0		0	0	0			0	0	0
914	0	0	0		0	0	0		0	0	0			0	0	0
915	0	0	0		1	0	1		1	0	1			2	0	2
916	2	0	2		0	0	0		0	0	0			2	0	2
917	0	0	0		0	0	0		0	0	0			0	0	0
918	0	0	0		0	0	0		0	0	0			0	0	0
919	3	0	3		0	0	0		1	0	1			4	0	4
920	0	0	0		0	0	0		0	0	0			0	0	0
921	0	0	0		0	0	0		0	0	0			0	0	0
922	0	0	0		0	0	0		0	0	0			0	0	0
923	0	0	0		0	0	0		0	0	0			0	0	0
924	0	0	0		0	0	0		0	0	0			0	0	0
925	1	0	1		1	0	1		0	0	0			2	0	2
926	0	0	0		0	0	0		0	0	0			0	0	0
927	0	0	0		0	0	0		0	0	0			0	0	0
928	0	0	0		0	0	0		0	0	0			0	0	0
929	0	0	0		0	0	0		0	0	0			0	0	0
930	0	0	0		0	0	0		1	0	1			1	0	1
931	0	0	0		0	0	0		0	0	0			0	0	0
932	0	0	0		0	0	0		0	0	0			0	0	0
933	0	0	0		0	0	0		0	0	0			0	0	0
934	0	0	0		0	0	0		0	0	0			0	0	0
935	0	0	0		0	0	0		0	0	0			0	0	0
936	0	0	0		0	0	0		0	0	0			0	0	0
937	0	0	0		0	0	0		0	0	0			0	0	0
938	0	0	0		0	0	0		0	0	0			0	0	0
939	0	0	0		0	0	0		0	0	0			0	0	0
940	0	0	0		0	0	0		0	0	0			0	0	0
941	0	0	0		0	0	0		0	0	0			0	0	0
942	0	0	0		0	0	0		0	0	0			0	0	0
943	0	0	0		0	0	0		0	0	0			0	0	0
944	0	0	0		0	0	0		0	0	0			0	0	0
945	0	0	0		0	0	0		1	0	1			1	0	1
946	0	0	0		0	0	0		0	0	0			0	0	0
947	0	0	0		0	0	0		0	0	0			0	0	0
948	0	0	0		0	0	0		0	0	0			0	0	0
949	0	0	0		0	0	0		0	0	0			0	0	0
950	0	0	0		0	0	0		0	0	0			0	0	0
951	0	0	0		0	0	0		0	0	0			0	0	0
952	0	0	0		0	0	0		0	0	0			0	0	0
953	0	0	0		0	0	0		0	0	0			0	0	0
954	0	0	0		0	0	0		0	0	0			0	0	0
955	0	0	0		0	0	0		0	0	0			0	0	0
956	0	0	0		0	0	0		0	0	0			0	0	0
957	0	0	0		0	0	0		0	0	0			0	0	0
958	0	0	0		0	0	0		0	0	0			0	0	0
959	0	0	0		0	0	0		0	0	0			0	0	0
960	0	0	0		0	0	0		0	0	0			0	0	0
961	0	0	0		0	0	0		0	0	0			0	0	0
962	0	0	0		2	0	2		0	0	0			2	0	2
963	0	0	0		0	0	0		0	0	0			0	0	0
964	0	0	0		0	0	0		0	0	0			0	0	0
965	0	0	0		0	0	0		0	0	0			0	0	0
966	0	0	0		0	0	0		0	0	0			0	0	0
967	0	0	0		0	0	0		0	0	0			0	0	0
968	1	0	1		0	0	0		0	0	0			1	0	1
969	0	0	0		0	0	0		0	0	0			0	0	0
970	0	0	0		0	0	0		0	0	0			0	0	0
971	0	0	0		0	0	0		0	0	0			0	0	0
972	0	0	0		0	0	0		0	0	0			0	0	0
973	1	0	1		0	0	0		0	0	0			1	0	1
974	0	0	0		0	0	0		0	0	0			0	0	0
975	0	0	0		0	0	0		0	0	0			0	0	0
976	0	0	0		0	0	0		0	0	0			0	0	0
977	0	0	0		0	0	0		0	0	0			0	0	0
978	1	0	1		0	0	0		0	0	0			1	0	1
979	0	0	0		0	0	0		0	0	0			0	0	0
980	0	0	0		0	0	0		0	0	0			0	0	0
981	0	0	0		0	0	0		0	0	0			0	0	0
982	0	0	0		0	0	0		0	0	0			0	0	0
983	0	0	0		0	0	0		0	0	0			0	0	0
984	0	0	0		0	0	0		0	0	0			0	0	0
985	0	0	0		0	0	0		0	0	0			0	0	0
986	0	0	0		0	0	0		0	0	0			0	0	0
987	0	0	0		0	0	0		0	0	0			0	0	0
988	0	0	0		0	0	0		0	0	0			0	0	0
989	0	0	0		1	0	1		0	0	0			1	0	1
990	0	0	0		0	0	0		0	0	0			0	0	0
991	0	0	0		0	0	0		0	0	0			0	0	0
992	0	0	0		0	0	0		0	0	0			0	0	0
993	0	0	0		0	0	0		0	0	0			0	0	0
994	0	0	0		0	0	0		0	0	0			0	0	0
995	1	0	1		3	0	3		0	0	0			4	0	4
996	0	0	0		0	0	0		0	0	0			0	0	0
997	0	0	0		0	0	0		0	0	0			0	0	0
998	0	0	0		0	0	0		0	0	0			0	0	0
999	0	0	0		1	0	1		0	0	0			1	0	1
1000	1	0	1		0	0	0		0	0	0			1	0	1
1001	0	0	0		0	0	0		0	0	0			0	0	0
1002	0	0	0		0	0	0		0	0	0			0	0	0
1003	0	0	0		0	0	0		0	0	0			0	0	0
1004	0	0	0		0	0	0		0	0	0			0	0	0
1005	0	0	0		0	0	0		0	0	0			0	0	0
1006	1	0	1		0	0	0		0	0	0			1	0	1
1007	0	0	0		0	0	0		0	0	0			0	0	0
1008	0	0	0		0	0	0		0	0	0			0	0	0
1009	0	0	0		0	0	0		0	0	0			0	0	0
1010	0	0	0		0	0	0		0	0	0			0	0	0
1011	0	0	0		0	0	0		0	0	0			0	0	0
1012	0	0	0		0	0	0		0	0	0			0	0	0
1013	0	0	0		0	0	0		0	0	0			0	0	0
1014	0	0	0		0	0	0		0	0	0			0	0	0
1015	0	0	0		0	0	0		0	0	0			0	0	0
1016	0	0	0		0	0	0		0	0	0			0	0	0
1017	0	0	0		0	0	0		0	0	0			0	0	0
1018	0	0	0		0	0	0		0	0	0			0	0	0
1019	0	0	0		0	0	0		0	0	0			0	0	0
1020	0	0	0		0	0	0		0	0	0			0	0	0
1021	0	0	0		0	0	0		0	0	0			0	0	0
1022	0	0	0		0	0	0		0	0	0			0	0	0
1023	0	0	0		0	0	0		0	0	0			0	0	0
1024	0	0	0		0	0	0		0	0	0			0	0	0
1025	0	0	0		0	0	0		0	0	0			0	0	0
1026	0	0	0		0	0	0		0	0	0			0	0	0
1027	0	0	0		0	0	0		0	0	0			0	0	0
1028	1	0	1		0	0	0		0	0	0			1	0	1
1029	0	0	0		0	0	0		0	0	0			0	0	0
1030	1	0	1		0	0	0		0	0	0			1	0	1
1031	0	0	0		0	0	0		0	0	0			0	0	0
1032	0	0	0		0	0	0		0	0	0			0	0	0
1033	0	0	0		0	0	0		0	0	0			0	0	0
1034	0	0	0		0	0	0		0	0	0			0	0	0
1035	1	0	1		0	0	0		0	0	0			1	0	1
1036	0	0	0		0	0	0		0	0	0			0	0	0
1037	0	0	0		0	0	0		0	0	0			0	0	0
1038	0	0	0		0	0	0		0	0	0			0	0	0
1039	0	0	0		0	0	0		0	0	0			0	0	0
1040	0	0	0		0	0	0		0	0	0			0	0	0
1041	0	0	0		0	0	0		0	0	0			0	0	0
1042	0	0	0		0	0	0		0	0	0			0	0	0
1043	0	0	0		0	0	0		0	0	0			0	0	0
1044	0	0	0		0	0	0		0	0	0			0	0	0
1045	0	0	0		0	0	0		0	0	0			0	0	0
1046	0	0	0		0	0	0		0	0	0			0	0	0
1047	0	0	0		0	0	0		0	0	0			0	0	0
1048	0	0	0		0	0	0		0	0	0			0	0	0
1049	0	0	0		0	0	0		0	0	0			0	0	0
1050	0	0	0		0	0	0		0	0	0			0	0	0
1051	0	0	0		0	0	0		0	0	0			0	0	0
1052	0	0	0		0	0	0		0	0	0			0	0	0
1053	0	0	0		0	0	0		0	0	0			0	0	0
1054	0	0	0		0	0	0		0	0	0			0	0	0
1055	0	0	0		0	0	0		0	0	0			0	0	0
1056	0	0	0		0	0	0		0	0	0			0	0	0
1057	0	0	0		0	0	0		0	0	0			0	0	0
1058	0	0	0		0	0	0		0	0	0			0	0	0
1059	1	0	1		1	0	1		0	0	0			2	0	2
1060	0	0	0		0	0	0		0	0	0			0	0	0
1061	0	0	0		0	0	0		0	0	0			0	0	0
1062	0	0	0		0	0	0		0	0	0			0	0	0
1063	0	0	0		0	0	0		0	0	0			0	0	0
1064	0	0	0		0	0	0		0	0	0			0	0	0
1065	0	0	0		0	0	0		0	0	0			0	0	0
1066	0	0	0		0	0	0		0	0	0			0	0	0
1067	0	0	0		0	0	0		0	0	0			0	0	0
1068	0	0	0		0	0	0		0	0	0			0	0	0
1069	0	0	0		0	0	0		0	0	0			0	0	0
1070	0	0	0		0	0	0		0	0	0			0	0	0
1071	0	0	0		0	0	0		0	0	0			0	0	0
1072	2	0	2		0	0	0		0	0	0			2	0	2
1073	0	0	0		0	0	0		1	0	1			1	0	1
1074	0	0	0		0	0	0		0	0	0			0	0	0
1075	0	0	0		0	0	0		0	0	0			0	0	0
1076	0	0	0		0	0	0		0	0	0			0	0	0
1077	0	0	0		0	0	0		0	0	0			0	0	0
1078	0	0	0		0	0	0		0	0	0			0	0	0
1079	0	0	0		0	0	0		0	0	0			0	0	0
1080	0	0	0		0	0	0		0	0	0			0	0	0
1081	0	0	0		0	0	0		0	0	0			0	0	0
1082	0	0	0		0	0	0		0	0	0			0	0	0
1083	0	0	0		0	0	0		0	0	0			0	0	0
1084	0	0	0		0	0	0		0	0	0			0	0	0
1085	0	0	0		0	0	0		0	0	0			0	0	0
1086	0	0	0		0	0	0		0	0	0			0	0	0
1087	0	0	0		0	0	0		0	0	0			0	0	0
1088	0	0	0		0	0	0		1	0	1			1	0	1
1089	0	0	0		0	0	0		0	0	0			0	0	0
1090	0	0	0		0	0	0		0	0	0			0	0	0
1091	0	0	0		0	0	0		0	0	0			0	0	0
1092	2	0	2		0	0	0		0	0	0			2	0	2
1093	0	0	0		0	0	0		0	0	0			0	0	0
1094	0	0	0		1	0	1		0	0	0			1	0	1
1095	1	0	1		1	0	1		0	0	0			2	0	2
1096	0	0	0		1	0	1		0	0	0			1	0	1
1097	2	0	2		0	0	0		0	0	0			2	0	2
1098	0	0	0		0	0	0		0	0	0			0	0	0
1099	0	0	0		0	0	0		0	0	0			0	0	0
1100	0	0	0		0	0	0		0	0	0			0	0	0
1101	0	0	0		0	0	0		0	0	0			0	0	0
1102	0	0	0		0	0	0		0	0	0			0	0	0
1103	0	0	0		0	0	0		0	0	0			0	0	0
1104	0	0	0		0	0	0		0	0	0			0	0	0
1105	1	0	1		0	0	0		0	0	0			1	0	1
1106	0	0	0		1	0	1		0	0	0			1	0	1
1107	0	0	0		0	0	0		0	0	0			0	0	0
1108	0	0	0		0	0	0		0	0	0			0	0	0
1109	1	0	1		0	0	0		0	0	0			1	0	1
1110	0	0	0		0	0	0		0	0	0			0	0	0
1111	0	0	0		0	0	0		0	0	0			0	0	0
1112	0	0	0		0	0	0		0	0	0			0	0	0
1113	0	0	0		0	0	0		0	0	0			0	0	0
1114	0	0	0		0	0	0		0	0	0			0	0	0
1115	0	0	0		0	0	0		0	0	0			0	0	0
1116	0	0	0		1	0	1		0	0	0			1	0	1
1117	2	0	2		1	0	1		0	0	0			3	0	3
1118	0	0	0		0	0	0		0	0	0			0	0	0
1119	1	0	1		0	0	0		0	0	0			1	0	1
1120	0	0	0		0	0	0		0	0	0			0	0	0
1121	2	0	2		1	0	1		0	0	0			3	0	3
1122	0	0	0		1	0	1		0	0	0			1	0	1
1123	0	0	0		0	0	0		0	0	0			0	0	0
1124	0	0	0		0	0	0		0	0	0			0	0	0
1125	1	0	1		0	0	0		0	0	0			1	0	1
1126	0	0	0		0	0	0		0	0	0			0	0	0
1127	0	0	0		0	0	0		0	0	0			0	0	0
1128	0	0	0		0	0	0		0	0	0			0	0	0
1129	0	0	0		0	0	0		0	0	0			0	0	0
1130	0	0	0		0	0	0		0	0	0			0	0	0
1131	1	0	1		0	0	0		0	0	0			1	0	1
1132	1	0	1		1	0	1		0	0	0			2	0	2
1133	0	0	0		0	0	0		0	0	0			0	0	0
1134	0	0	0		0	0	0		0	0	0			0	0	0
1135	0	0	0		0	0	0		0	0	0			0	0	0
1136	0	0	0		0	0	0		0	0	0			0	0	0
1137	0	0	0		0	0	0		0	0	0			0	0	0
1138	0	0	0		0	0	0		0	0	0			0	0	0
1139	0	0	0		0	0	0		0	0	0			0	0	0
1140	2	0	2		0	0	0		0	0	0			2	0	2
1141	0	0	0		1	0	1		0	0	0			1	0	1
1142	1	0	1		0	0	0		0	0	0			1	0	1
1143	0	0	0		0	0	0		0	0	0			0	0	0
1144	0	0	0		0	0	0		0	0	0			0	0	0
1145	0	0	0		0	0	0		0	0	0			0	0	0
1146	0	0	0		0	0	0		0	0	0			0	0	0
1147	0	0	0		0	0	0		0	0	0			0	0	0
1148	0	0	0		0	0	0		0	0	0			0	0	0
1149	0	0	0		0	0	0		0	0	0			0	0	0
1150	0	0	0		0	0	0		1	0	1			1	0	1
1151	0	0	0		0	0	0		0	0	0			0	0	0
1152	0	0	0		0	0	0		0	0	0			0	0	0
1153	0	0	0		0	0	0		0	0	0			0	0	0
1154	0	0	0		0	0	0		0	0	0			0	0	0
1155	0	0	0		0	0	0		0	0	0			0	0	0
1156	0	0	0		0	0	0		0	0	0			0	0	0
1157	0	0	0		0	0	0		0	0	0			0	0	0
1158	0	0	0		0	0	0		0	0	0			0	0	0
1159	0	0	0		0	0	0		0	0	0			0	0	0
1160	0	0	0		0	0	0		0	0	0			0	0	0
1161	0	0	0		0	0	0		0	0	0			0	0	0
1162	0	0	0		0	0	0		0	0	0			0	0	0
1163	0	0	0		0	0	0		0	0	0			0	0	0
1164	0	0	0		0	0	0		1	0	1			1	0	1
1165	0	0	0		0	0	0		0	0	0			0	0	0
1166	0	0	0		0	0	0		0	0	0			0	0	0
1167	0	0	0		0	0	0		0	0	0			0	0	0
1168	0	0	0		0	0	0		0	0	0			0	0	0
1169	0	0	0		0	0	0		0	0	0			0	0	0
1170	0	0	0		0	0	0		0	0	0			0	0	0
1171	0	0	0		0	0	0		0	0	0			0	0	0
1172	0	0	0		0	0	0		0	0	0			0	0	0
1173	0	0	0		0	0	0		0	0	0			0	0	0
1174	0	0	0		1	0	1		0	0	0			1	0	1
1175	0	0	0		0	0	0		0	0	0			0	0	0
1176	0	0	0		0	0	0		0	0	0			0	0	0
1177	0	0	0		1	0	1		0	0	0			1	0	1
1178	0	0	0		3	0	3		0	0	0			3	0	3
1179	0	0	0		0	0	0		0	0	0			0	0	0
1180	0	0	0		1	0	1		0	0	0			1	0	1
1181	0	0	0		1	0	1		0	0	0			1	0	1
1182	0	0	0		0	0	0		0	0	0			0	0	0
1183	0	0	0		0	0	0		0	0	0			0	0	0
1184	0	0	0		0	0	0		0	0	0			0	0	0
1185	1	0	1		2	0	2		0	0	0			3	0	3
1186	1	0	1		0	0	0		0	0	0			1	0	1
1187	0	0	0		0	0	0		0	0	0			0	0	0
1188	0	0	0		0	0	0		0	0	0			0	0	0
1189	0	0	0		0	0	0		0	0	0			0	0	0
1190	0	0	0		0	0	0		0	0	0			0	0	0
1191	0	0	0		1	0	1		0	0	0			1	0	1
1192	1	0	1		0	0	0		0	0	0			1	0	1
1193	0	0	0		0	0	0		0	0	0			0	0	0
1194	0	0	0		0	0	0		0	0	0			0	0	0
1195	0	0	0		0	0	0		0	0	0			0	0	0
1196	0	0	0		0	0	0		0	0	0			0	0	0
1197	0	0	0		0	0	0		1	0	1			1	0	1
1198	0	0	0		0	0	0		0	0	0			0	0	0
1199	1	0	1		0	0	0		0	0	0			1	0	1
1200	0	0	0		0	0	0		0	0	0			0	0	0
1201	0	0	0		0	0	0		0	0	0			0	0	0
1202	1	0	1		0	0	0		0	0	0			1	0	1
1203	1	0	1		0	0	0		0	0	0			1	0	1
1204	0	0	0		0	0	0		0	0	0			0	0	0
1205	1	0	1		1	0	1		0	0	0			2	0	2
1206	0	0	0		0	0	0		0	0	0			0	0	0
1207	0	0	0		0	0	0		1	0	1			1	0	1
1208	0	0	0		0	0	0		0	0	0			0	0	0
1209	0	0	0		0	0	0		0	0	0			0	0	0
1210	0	0	0		0	0	0		0	0	0			0	0	0
1211	0	0	0		0	0	0		0	0	0			0	0	0
1212	0	0	0		0	0	0		0	0	0			0	0	0
1213	0	0	0		0	0	0		0	0	0			0	0	0
1214	0	0	0		0	0	0		0	0	0			0	0	0
1215	0	0	0		0	0	0		0	0	0			0	0	0
1216	0	0	0		0	0	0		0	0	0			0	0	0
1217	0	0	0		0	0	0		0	0	0			0	0	0
1218	0	0	0		0	0	0		0	0	0			0	0	0
1219	0	0	0		0	0	0		0	0	0			0	0	0
1220	0	0	0		0	0	0		0	0	0			0	0	0
1221	0	0	0		0	0	0		0	0	0			0	0	0
1222	0	0	0		0	0	0		0	0	0			0	0	0
1223	2	0	2		0	0	0		0	0	0			2	0	2
1224	0	0	0		0	0	0		0	0	0			0	0	0
1225	1	0	1		0	0	0		0	0	0			1	0	1
1226	0	0	0		0	0	0		0	0	0			0	0	0
1227	0	0	0		0	0	0		0	0	0			0	0	0
1228	0	0	0		0	0	0		0	0	0			0	0	0
1229	0	0	0		0	0	0		0	0	0			0	0	0
1230	0	0	0		0	0	0		0	0	0			0	0	0
1231	0	0	0		0	0	0		0	0	0			0	0	0
1232	0	0	0		0	0	0		0	0	0			0	0	0
1233	0	0	0		4	0	4		0	0	0			4	0	4
1234	0	0	0		0	0	0		0	0	0			0	0	0
1235	0	0	0		0	0	0		0	0	0			0	0	0
1236	0	0	0		0	0	0		0	0	0			0	0	0
1237	0	0	0		0	0	0		0	0	0			0	0	0
1238	0	0	0		1	0	1		0	0	0			1	0	1
1239	0	0	0		0	0	0		0	0	0			0	0	0
1240	2	0	2		1	0	1		0	0	0			3	0	3
1241	0	0	0		0	0	0		0	0	0			0	0	0
1242	2	0	2		1	0	1		0	0	0			3	0	3
1243	0	0	0		0	0	0		0	0	0			0	0	0
1244	0	0	0		0	0	0		0	0	0			0	0	0
1245	0	0	0		0	0	0		0	0	0			0	0	0
1246	0	0	0		0	0	0		0	0	0			0	0	0
1247	0	0	0		0	0	0		0	0	0			0	0	0
1248	0	0	0		0	0	0		0	0	0			0	0	0
1249	2	0	2		0	0	0		0	0	0			2	0	2
1250	0	0	0		0	0	0		0	0	0			0	0	0
1251	0	0	0		0	0	0		0	0	0			0	0	0
1252	0	0	0		1	0	1		0	0	0			1	0	1
1253	0	0	0		0	0	0		0	0	0			0	0	0
1254	0	0	0		0	0	0		0	0	0			0	0	0
1255	0	0	0		0	0	0		0	0	0			0	0	0
1256	0	0	0		0	0	0		0	0	0			0	0	0
1257	0	0	0		0	0	0		0	0	0			0	0	0
1258	0	0	0		0	0	0		2	0	2			2	0	2
1259	0	0	0		0	0	0		0	0	0			0	0	0
1260	1	0	1		0	0	0		0	0	0			1	0	1
1261	0	0	0		0	0	0		0	0	0			0	0	0
1262	1	0	1		0	0	0		0	0	0			1	0	1
1263	0	0	0		0	0	0		0	0	0			0	0	0
1264	0	0	0		1	0	1		0	0	0			1	0	1
1265	0	0	0		0	0	0		0	0	0			0	0	0
1266	0	0	0		0	0	0		0	0	0			0	0	0
1267	0	0	0		0	0	0		0	0	0			0	0	0
1268	0	0	0		0	0	0		0	0	0			0	0	0
1269	0	0	0		0	0	0		0	0	0			0	0	0
1270	0	0	0		0	0	0		0	0	0			0	0	0
1271	0	0	0		0	0	0		0	0	0			0	0	0
1272	0	0	0		0	0	0		0	0	0			0	0	0
1273	0	0	0		0	0	0		2	0	2			2	0	2
1274	0	0	0		0	0	0		0	0	0			0	0	0
1275	0	0	0		0	0	0		0	0	0			0	0	0
1276	0	0	0		0	0	0		0	0	0			0	0	0
1277	0	0	0		0	0	0		0	0	0			0	0	0
1278	0	0	0		0	0	0		0	0	0			0	0	0
1279	0	0	0		0	0	0		0	0	0			0	0	0
1280	1	0	1		0	0	0		0	0	0			1	0	1
1281	0	0	0		0	0	0		0	0	0			0	0	0
1282	0	0	0		0	0	0		0	0	0			0	0	0
1283	0	0	0		0	0	0		0	0	0			0	0	0
1284	0	0	0		0	0	0		0	0	0			0	0	0
1285	0	0	0		0	0	0		0	0	0			0	0	0
1286	0	0	0		0	0	0		0	0	0			0	0	0
1287	0	0	0		0	0	0		0	0	0			0	0	0
1288	1	0	1		0	0	0		0	0	0			1	0	1
1289	0	0	0		0	0	0		1	0	1			1	0	1
1290	1	0	1		0	0	0		0	0	0			1	0	1
1291	0	0	0		0	0	0		0	0	0			0	0	0
1292	0	0	0		0	0	0		1	0	1			1	0	1
1293	0	0	0		0	0	0		0	0	0			0	0	0
1294	3	0	3		0	0	0		0	0	0			3	0	3
1295	1	0	1		0	0	0		0	0	0			1	0	1
1296	0	0	0		0	0	0		0	0	0			0	0	0
1297	0	0	0		0	0	0		1	0	1			1	0	1
1298	0	0	0		0	0	0		0	0	0			0	0	0
1299	0	0	0		0	0	0		0	0	0			0	0	0
1300	0	0	0		0	0	0		0	0	0			0	0	0
1301	1	0	1		0	0	0		0	0	0			1	0	1
1302	0	0	0		0	0	0		0	0	0			0	0	0
1303	0	0	0		0	0	0		0	0	0			0	0	0
1304	0	0	0		0	0	0		0	0	0			0	0	0
1305	0	0	0		0	0	0		0	0	0			0	0	0
1306	0	0	0		0	0	0		0	0	0			0	0	0
1307	0	0	0		0	0	0		0	0	0			0	0	0
1308	0	0	0		0	0	0		0	0	0			0	0	0
1309	0	0	0		0	0	0		0	0	0			0	0	0
1310	1	0	1		0	0	0		0	0	0			1	0	1
1311	0	0	0		0	0	0		0	0	0			0	0	0
1312	1	0	1		0	0	0		0	0	0			1	0	1
1313	0	0	0		1	0	1		0	0	0			1	0	1
1314	2	0	2		0	0	0		0	0	0			2	0	2
1315	3	0	3		3	0	3		0	0	0			6	0	6
1316	0	0	0		0	0	0		0	0	0			0	0	0
1317	0	0	0		1	0	1		0	0	0			1	0	1
1318	0	0	0		0	0	0		0	0	0			0	0	0
1319	0	0	0		0	0	0		0	0	0			0	0	0
1320	1	0	1		1	0	1		0	0	0			2	0	2
1321	1	0	1		0	0	0		0	0	0			1	0	1
1322	0	0	0		0	0	0		2	0	2			2	0	2
1323	0	0	0		0	0	0		0	0	0			0	0	0
1324	0	0	0		0	0	0		0	0	0			0	0	0
1325	0	0	0		0	0	0		0	0	0			0	0	0
1326	0	0	0		1	0	1		0	0	0			1	0	1
1327	0	0	0		0	0	0		0	0	0			0	0	0
1328	0	0	0		0	0	0		1	0	1			1	0	1
1329	0	0	0		0	0	0		0	0	0			0	0	0
1330	0	0	0		0	0	0		0	0	0			0	0	0
1331	0	0	0		0	0	0		0	0	0			0	0	0
1332	0	0	0		0	0	0		0	0	0			0	0	0
1333	0	0	0		0	0	0		0	0	0			0	0	0
1334	0	0	0		0	0	0		0	0	0			0	0	0
1335	0	0	0		0	0	0		0	0	0			0	0	0
1336	0	0	0		0	0	0		0	0	0			0	0	0
1337	0	0	0		0	0	0		0	0	0			0	0	0
1338	0	0	0		0	0	0		0	0	0			0	0	0
1339	0	0	0		0	0	0		0	0	0			0	0	0
1340	0	0	0		0	0	0		0	0	0			0	0	0
1341	0	0	0		0	0	0		2	0	2			2	0	2
1342	0	0	0		0	0	0		0	0	0			0	0	0
1343	0	0	0		0	0	0		0	0	0			0	0	0
1344	0	0	0		0	0	0		0	0	0			0	0	0
1345	0	0	0		0	0	0		0	0	0			0	0	0
1346	0	0	0		0	0	0		0	0	0			0	0	0
1347	0	0	0		0	0	0		0	0	0			0	0	0
1348	0	0	0		0	0	0		0	0	0			0	0	0
1349	0	0	0		1	0	1		0	0	0			1	0	1
1350	0	0	0		0	0	0		0	0	0			0	0	0
1351	0	0	0		0	0	0		0	0	0			0	0	0
1352	0	0	0		0	0	0		0	0	0			0	0	0
1353	1	0	1		0	0	0		0	0	0			1	0	1
1354	0	0	0		0	0	0		0	0	0			0	0	0
1355	0	0	0		0	0	0		0	0	0			0	0	0
1356	0	0	0		0	0	0		0	0	0			0	0	0
1357	0	0	0		0	0	0		0	0	0			0	0	0
1358	0	0	0		0	0	0		0	0	0			0	0	0
1359	0	0	0		0	0	0		0	0	0			0	0	0
1360	0	0	0		0	0	0		0	0	0			0	0	0
1361	0	0	0		0	0	0		0	0	0			0	0	0
1362	0	0	0		0	0	0		0	0	0			0	0	0
1363	0	0	0		0	0	0		1	0	1			1	0	1
1364	0	0	0		0	0	0		0	0	0			0	0	0
1365	0	0	0		0	0	0		0	0	0			0	0	0
1366	0	0	0		0	0	0		1	0	1			1	0	1
1367	2	0	2		0	0	0		0	0	0			2	0	2
1368	1	0	1		5	0	5		0	0	0			6	0	6
1369	0	0	0		0	0	0		0	0	0			0	0	0
1370	0	0	0		0	0	0		0	0	0			0	0	0
1371	0	0	0		0	0	0		0	0	0			0	0	0
1372	0	0	0		0	0	0		0	0	0			0	0	0
1373	0	0	0		0	0	0		0	0	0			0	0	0
1374	0	0	0		0	0	0		0	0	0			0	0	0
1375	0	0	0		0	0	0		0	0	0			0	0	0
1376	0	0	0		0	0	0		0	0	0			0	0	0
1377	0	0	0		0	0	0		0	0	0			0	0	0
1378	0	0	0		0	0	0		0	0	0			0	0	0
1379	0	0	0		0	0	0		0	0	0			0	0	0
1380	0	0	0		0	0	0		0	0	0			0	0	0
1381	0	0	0		0	0	0		0	0	0			0	0	0
1382	0	0	0		0	0	0		0	0	0			0	0	0
1383	0	0	0		0	0	0		0	0	0			0	0	0
1384	0	0	0		0	0	0		0	0	0			0	0	0
1385	0	0	0		0	0	0		0	0	0			0	0	0
1386	0	0	0		0	0	0		0	0	0			0	0	0
1387	0	0	0		0	0	0		0	0	0			0	0	0
1388	0	0	0		0	0	0		0	0	0			0	0	0
1389	0	0	0		0	0	0		0	0	0			0	0	0
1390	0	0	0		0	0	0		0	0	0			0	0	0
1391	0	0	0		0	0	0		0	0	0			0	0	0
1392	0	0	0		0	0	0		0	0	0			0	0	0
1393	0	0	0		0	0	0		0	0	0			0	0	0
1394	0	0	0		0	0	0		0	0	0			0	0	0
1395	1	0	1		0	0	0		3	0	3			4	0	4
1396	0	0	0		0	0	0		0	0	0			0	0	0
1397	0	0	0		0	0	0		0	0	0			0	0	0
1398	0	0	0		0	0	0		0	0	0			0	0	0
1399	0	0	0		0	0	0		0	0	0			0	0	0
1400	0	0	0		0	0	0		0	0	0			0	0	0
1401	0	0	0		1	0	1		0	0	0			1	0	1
1402	0	0	0		0	0	0		0	0	0			0	0	0
1403	0	0	0		0	0	0		0	0	0			0	0	0
1404	0	0	0		0	0	0		0	0	0			0	0	0
1405	0	0	0		0	0	0		0	0	0			0	0	0
1406	0	0	0		0	0	0		0	0	0			0	0	0
1407	0	0	0		0	0	0		0	0	0			0	0	0
1408	0	0	0		0	0	0		0	0	0			0	0	0
1409	0	0	0		0	0	0		0	0	0			0	0	0
1410	0	0	0		0	0	0		0	0	0			0	0	0
1411	0	0	0		0	0	0		2	0	2			2	0	2
1412	1	0	1		0	0	0		0	0	0			1	0	1
1413	0	0	0		1	0	1		0	0	0			1	0	1
1414	0	0	0		0	0	0		0	0	0			0	0	0
1415	0	0	0		0	0	0		0	0	0			0	0	0
1416	1	0	1		0	0	0		0	0	0			1	0	1
1417	2	0	2		0	0	0		0	0	0			2	0	2
1418	0	0	0		0	0	0		0	0	0			0	0	0
1419	0	0	0		0	0	0		0	0	0			0	0	0
1420	0	0	0		0	0	0		0	0	0			0	0	0
1421	0	0	0		1	0	1		0	0	0			1	0	1
1422	0	0	0		0	0	0		0	0	0			0	0	0
1423	2	0	2		0	0	0		0	0	0			2	0	2
1424	0	0	0		0	0	0		0	0	0			0	0	0
1425	0	0	0		0	0	0		0	0	0			0	0	0
1426	0	0	0		0	0	0		0	0	0			0	0	0
1427	0	0	0		0	0	0		0	0	0			0	0	0
1428	1	0	1		0	0	0		0	0	0			1	0	1
1429	0	0	0		0	0	0		0	0	0			0	0	0
1430	0	0	0		0	0	0		0	0	0			0	0	0
1431	0	0	0		0	0	0		0	0	0			0	0	0
1432	1	0	1		0	0	0		0	0	0			1	0	1
1433	0	0	0		0	0	0		0	0	0			0	0	0
1434	0	0	0		0	0	0		0	0	0			0	0	0
1435	0	0	0		0	0	0		0	0	0			0	0	0
1436	0	0	0		0	0	0		0	0	0			0	0	0
1437	0	0	0		0	0	0		0	0	0			0	0	0
1438	0	0	0		0	0	0		0	0	0			0	0	0
1439	0	0	0		0	0	0		0	0	0			0	0	0
1440	0	0	0		0	0	0		0	0	0			0	0	0
1441	0	0	0		1	0	1		0	0	0			1	0	1
1442	1	0	1		0	0	0		0	0	0			1	0	1
1443	0	0	0		0	0	0		0	0	0			0	0	0
1444	0	0	0		0	0	0		0	0	0			0	0	0
1445	0	0	0		0	0	0		0	0	0			0	0	0
1446	1	0	1		0	0	0		0	0	0			1	0	1
1447	0	0	0		0	0	0		0	0	0			0	0	0
1448	2	0	2		0	0	0		0	0	0			2	0	2
1449	0	0	0		0	0	0		0	0	0			0	0	0
1450	0	0	0		0	0	0		0	0	0			0	0	0
1451	1	0	1		0	0	0		0	0	0			1	0	1
1452	0	0	0		0	0	0		0	0	0			0	0	0
1453	0	0	0		0	0	0		0	0	0			0	0	0
1454	0	0	0		0	0	0		0	0	0			0	0	0
1455	0	0	0		1	0	1		0	0	0			1	0	1
1456	0	0	0		0	0	0		0	0	0			0	0	0
1457	0	0	0		0	0	0		0	0	0			0	0	0
1458	2	0	2		0	0	0		0	0	0			2	0	2
1459	0	0	0		0	0	0		0	0	0			0	0	0
1460	0	0	0		0	0	0		0	0	0			0	0	0
1461	0	0	0		0	0	0		1	0	1			1	0	1
1462	0	0	0		0	0	0		0	0	0			0	0	0
1463	0	0	0		0	0	0		0	0	0			0	0	0
1464	0	0	0		0	0	0		0	0	0			0	0	0
1465	0	0	0		0	0	0		0	0	0			0	0	0
1466	0	0	0		1	0	1		0	0	0			1	0	1
1467	1	0	1		0	0	0		0	0	0			1	0	1
1468	0	0	0		0	0	0		0	0	0			0	0	0
1469	0	0	0		0	0	0		0	0	0			0	0	0
1470	0	0	0		0	0	0		0	0	0			0	0	0
1471	0	0	0		0	0	0		0	0	0			0	0	0
1472	0	0	0		0	0	0		0	0	0			0	0	0
1473	0	0	0		0	0	0		0	0	0			0	0	0
1474	0	0	0		0	0	0		0	0	0			0	0	0
1475	0	0	0		0	0	0		0	0	0			0	0	0
1476	0	0	0		0	0	0		0	0	0			0	0	0
1477	0	0	0		0	0	0		0	0	0			0	0	0
1478	0	0	0		0	0	0		0	0	0			0	0	0
1479	0	0	0		0	0	0		0	0	0			0	0	0
1480	0	0	0		0	0	0		0	0	0			0	0	0
1481	1	0	1		0	0	0		0	0	0			1	0	1
1482	1	0	1		0	0	0		0	0	0			1	0	1
1483	0	0	0		0	0	0		0	0	0			0	0	0
1484	0	0	0		0	0	0		0	0	0			0	0	0
1485	0	0	0		0	0	0		0	0	0			0	0	0
1486	0	0	0		0	0	0		0	0	0			0	0	0
1487	0	0	0		0	0	0		0	0	0			0	0	0
1488	0	0	0		0	0	0		0	0	0			0	0	0
1489	0	0	0		0	0	0		0	0	0			0	0	0
1490	0	0	0		0	0	0		0	0	0			0	0	0
1491	0	0	0		1	0	1		0	0	0			1	0	1
1492	0	0	0		0	0	0		0	0	0			0	0	0
1493	0	0	0		0	0	0		0	0	0			0	0	0
1494	0	0	0		0	0	0		0	0	0			0	0	0
1495	0	0	0		0	0	0		0	0	0			0	0	0
1496	0	0	0		0	0	0		0	0	0			0	0	0
1497	0	0	0		0	0	0		0	0	0			0	0	0
1498	0	0	0		0	0	0		0	0	0			0	0	0
1499	0	0	0		0	0	0		0	0	0			0	0	0
1500	0	0	0		0	0	0		0	0	0			0	0	0
1501	0	0	0		0	0	0		0	0	0			0	0	0
1502	1	0	1		0	0	0		0	0	0			1	0	1
1503	0	0	0		0	0	0		0	0	0			0	0	0
1504	0	0	0		0	0	0		0	0	0			0	0	0
1505	0	0	0		0	0	0		0	0	0			0	0	0
1506	0	0	0		0	0	0		0	0	0			0	0	0
1507	0	0	0		0	0	0		0	0	0			0	0	0
1508	0	0	0		1	0	1		1	0	1			2	0	2
1509	0	0	0		0	0	0		0	0	0			0	0	0
1510	0	0	0		0	0	0		0	0	0			0	0	0
1511	0	0	0		1	0	1		0	0	0			1	0	1
1512	0	0	0		0	0	0		1	0	1			1	0	1
1513	0	0	0		0	0	0		0	0	0			0	0	0
1514	0	0	0		0	0	0		1	0	1			1	0	1
1515	0	0	0		0	0	0		0	0	0			0	0	0
1516	0	0	0		0	0	0		0	0	0			0	0	0
1517	0	0	0		0	0	0		0	0	0			0	0	0
1518	1	0	1		1	0	1		0	0	0			2	0	2
1519	0	0	0		0	0	0		0	0	0			0	0	0
1520	0	0	0		0	0	0		0	0	0			0	0	0
1521	0	0	0		0	0	0		0	0	0			0	0	0
1522	0	0	0		0	0	0		0	0	0			0	0	0
1523	0	0	0		0	0	0		0	0	0			0	0	0
1524	0	0	0		0	0	0		0	0	0			0	0	0
1525	0	0	0		0	0	0		1	0	1			1	0	1
1526	0	0	0		0	0	0		0	0	0			0	0	0
1527	0	0	0		0	0	0		0	0	0			0	0	0
1528	0	0	0		0	0	0		0	0	0			0	0	0
1529	0	0	0		0	0	0		0	0	0			0	0	0
1530	0	0	0		0	0	0		0	0	0			0	0	0
1531	0	0	0		0	0	0		0	0	0			0	0	0
1532	0	0	0		0	0	0		0	0	0			0	0	0
1533	0	0	0		0	0	0		0	0	0			0	0	0
1534	0	0	0		0	0	0		0	0	0			0	0	0
1535	0	0	0		1	0	1		0	0	0			1	0	1
1536	0	0	0		0	0	0		0	0	0			0	0	0
1537	0	0	0		0	0	0		0	0	0			0	0	0
1538	0	0	0		0	0	0		0	0	0			0	0	0
1539	0	0	0		0	0	0		0	0	0			0	0	0
1540	0	0	0		0	0	0		0	0	0			0	0	0
1541	0	0	0		0	0	0		0	0	0			0	0	0
1542	0	0	0		0	0	0		0	0	0			0	0	0
1543	0	0	0		0	0	0		0	0	0			0	0	0
1544	3	0	3		0	0	0		0	0	0			3	0	3
1545	2	0	2		1	0	1		0	0	0			3	0	3
1546	0	0	0		0	0	0		0	0	0			0	0	0
1547	0	0	0		0	0	0		0	0	0			0	0	0
1548	0	0	0		0	0	0		0	0	0			0	0	0
1549	0	0	0		0	0	0		0	0	0			0	0	0
1550	0	0	0		0	0	0		0	0	0			0	0	0
1551	0	0	0		0	0	0		0	0	0			0	0	0
1552	0	0	0		0	0	0		0	0	0			0	0	0
1553	0	0	0		0	0	0		0	0	0			0	0	0
1554	0	0	0		0	0	0		0	0	0			0	0	0
1555	0	0	0		0	0	0		0	0	0			0	0	0
1556	0	0	0		0	0	0		0	0	0			0	0	0
1557	0	0	0		0	0	0		0	0	0			0	0	0
1558	0	0	0		0	0	0		1	0	1			1	0	1
1559	0	0	0		1	0	1		0	0	0			1	0	1
1560	0	0	0		0	0	0		0	0	0			0	0	0
1561	0	0	0		2	0	2		0	0	0			2	0	2
1562	0	0	0		0	0	0		0	0	0			0	0	0
1563	0	0	0		0	0	0		0	0	0			0	0	0
1564	0	0	0		0	0	0		0	0	0			0	0	0
1565	1	0	1		1	0	1		0	0	0			2	0	2
1566	0	0	0		0	0	0		0	0	0			0	0	0
1567	2	0	2		0	0	0		0	0	0			2	0	2
1568	1	0	1		0	0	0		0	0	0			1	0	1
1569	0	0	0		0	0	0		0	0	0			0	0	0
1570	0	0	0		0	0	0		0	0	0			0	0	0
1571	0	0	0		0	0	0		0	0	0			0	0	0
1572	0	0	0		0	0	0		0	0	0			0	0	0
1573	0	0	0		0	0	0		0	0	0			0	0	0
1574	0	0	0		0	0	0		0	0	0			0	0	0
1575	0	0	0		0	0	0		0	0	0			0	0	0
1576	1	0	1		1	0	1		0	0	0			2	0	2
1577	0	0	0		0	0	0		0	0	0			0	0	0
1578	0	0	0		1	0	1		0	0	0			1	0	1
1579	0	0	0		0	0	0		0	0	0			0	0	0
1580	1	0	1		0	0	0		0	0	0			1	0	1
1581	0	0	0		1	0	1		0	0	0			1	0	1
1582	0	0	0		0	0	0		0	0	0			0	0	0
1583	0	0	0		0	0	0		0	0	0			0	0	0
1584	1	0	1		0	0	0		0	0	0			1	0	1
1585	0	0	0		1	0	1		0	0	0			1	0	1
1586	0	0	0		0	0	0		0	0	0			0	0	0
1587	0	0	0		0	0	0		0	0	0			0	0	0
1588	0	0	0		0	0	0		0	0	0			0	0	0
1589	0	0	0		0	0	0		0	0	0			0	0	0
1590	0	0	0		0	0	0		0	0	0			0	0	0
1591	0	0	0		0	0	0		0	0	0			0	0	0
1592	0	0	0		0	0	0		0	0	0			0	0	0
1593	0	0	0		0	0	0		0	0	0			0	0	0
1594	1	0	1		0	0	0		0	0	0			1	0	1
1595	0	0	0		0	0	0		0	0	0			0	0	0
1596	1	0	1		0	0	0		0	0	0			1	0	1
1597	0	0	0		0	0	0		0	0	0			0	0	0
1598	0	0	0		0	0	0		0	0	0			0	0	0
1599	0	0	0		0	0	0		0	0	0			0	0	0
1600	0	0	0		0	0	0		0	0	0			0	0	0
1601	0	0	0		0	0	0		0	0	0			0	0	0
1602	0	0	0		0	0	0		0	0	0			0	0	0
1603	0	0	0		0	0	0		0	0	0			0	0	0
1604	0	0	0		0	0	0		0	0	0			0	0	0
1605	0	0	0		0	0	0		0	0	0			0	0	0
1606	1	0	1		0	0	0		2	0	2			3	0	3
1607	0	0	0		1	0	1		0	0	0			1	0	1
1608	0	0	0		1	0	1		0	0	0			1	0	1
1609	0	0	0		0	0	0		0	0	0			0	0	0
1610	0	0	0		0	0	0		0	0	0			0	0	0
1611	0	0	0		0	0	0		0	0	0			0	0	0
1612	1	0	1		0	0	0		1	0	1			2	0	2
1613	0	0	0		0	0	0		0	0	0			0	0	0
1614	0	0	0		0	0	0		0	0	0			0	0	0
1615	0	0	0		0	0	0		0	0	0			0	0	0
1616	0	0	0		0	0	0		0	0	0			0	0	0
1617	0	0	0		2	0	2		0	0	0			2	0	2
1618	2	0	2		0	0	0		0	0	0			2	0	2
1619	0	0	0		0	0	0		0	0	0			0	0	0
1620	1	0	1		0	0	0		0	0	0			1	0	1
1621	0	0	0		0	0	0		0	0	0			0	0	0
1622	0	0	0		1	0	1		0	0	0			1	0	1
1623	0	0	0		0	0	0		0	0	0			0	0	0
1624	1	0	1		0	0	0		0	0	0			1	0	1
1625	0	0	0		2	0	2		0	0	0			2	0	2
1626	0	0	0		0	0	0		0	0	0			0	0	0
1627	0	0	0		0	0	0		0	0	0			0	0	0
1628	0	0	0		0	0	0		0	0	0			0	0	0
1629	0	0	0		0	0	0		0	0	0			0	0	0
1630	0	0	0		0	0	0		0	0	0			0	0	0
1631	0	0	0		1	0	1		0	0	0			1	0	1
1632	0	0	0		0	0	0		1	0	1			1	0	1
1633	0	0	0		0	0	0		0	0	0			0	0	0
1634	0	0	0		0	0	0		0	0	0			0	0	0
1635	0	0	0		0	0	0		0	0	0			0	0	0
1636	0	0	0		0	0	0		0	0	0			0	0	0
1637	0	0	0		0	0	0		0	0	0			0	0	0
1638	0	0	0		0	0	0		0	0	0			0	0	0
1639	0	0	0		0	0	0		0	0	0			0	0	0
1640	0	0	0		0	0	0		0	0	0			0	0	0
1641	0	0	0		0	0	0		0	0	0			0	0	0
1642	1	0	1		1	0	1		0	0	0			2	0	2
1643	1	0	1		0	0	0		0	0	0			1	0	1
1644	0	0	0		0	0	0		0	0	0			0	0	0
1645	0	0	0		0	0	0		0	0	0			0	0	0
1646	0	0	0		0	0	0		0	0	0			0	0	0
1647	0	0	0		0	0	0		1	0	1			1	0	1
1648	0	0	0		3	0	3		0	0	0			3	0	3
1649	1	0	1		0	0	0		0	0	0			1	0	1
1650	2	0	2		0	0	0		1	0	1			3	0	3
1651	0	0	0		0	0	0		0	0	0			0	0	0
1652	0	0	0		0	0	0		0	0	0			0	0	0
1653	0	0	0		0	0	0		0	0	0			0	0	0
1654	2	0	2		0	0	0		0	0	0			2	0	2
1655	0	0	0		0	0	0		0	0	0			0	0	0
1656	1	0	1		0	0	0		0	0	0			1	0	1
1657	0	0	0		0	0	0		0	0	0			0	0	0
1658	0	0	0		0	0	0		0	0	0			0	0	0
1659	1	0	1		0	0	0		0	0	0			1	0	1
1660	0	0	0		0	0	0		0	0	0			0	0	0
1661	2	0	2		1	0	1		0	0	0			3	0	3
1662	0	0	0		0	0	0		0	0	0			0	0	0
1663	0	0	0		0	0	0		0	0	0			0	0	0
1664	0	0	0		0	0	0		0	0	0			0	0	0
1665	0	0	0		1	0	1		0	0	0			1	0	1
1666	0	0	0		0	0	0		0	0	0			0	0	0
1667	0	0	0		0	0	0		0	0	0			0	0	0
1668	0	0	0		0	0	0		0	0	0			0	0	0
1669	0	0	0		0	0	0		0	0	0			0	0	0
1670	0	0	0		0	0	0		0	0	0			0	0	0
1671	0	0	0		0	0	0		0	0	0			0	0	0
1672	0	0	0		0	0	0		0	0	0			0	0	0
1673	0	0	0		0	0	0		0	0	0			0	0	0
1674	0	0	0		0	0	0		0	0	0			0	0	0
1675	0	0	0		0	0	0		0	0	0			0	0	0
1676	0	0	0		0	0	0		0	0	0			0	0	0
1677	0	0	0		0	0	0		0	0	0			0	0	0
1678	1	0	1		0	0	0		0	0	0			1	0	1
1679	0	0	0		0	0	0		0	0	0			0	0	0
1680	1	0	1		0	0	0		0	0	0			1	0	1
1681	0	0	0		0	0	0		0	0	0			0	0	0
1682	0	0	0		0	0	0		0	0	0			0	0	0
1683	0	0	0		0	0	0		0	0	0			0	0	0
1684	0	0	0		0	0	0		0	0	0			0	0	0
1685	1	0	1		0	0	0		0	0	0			1	0	1
1686	0	0	0		0	0	0		0	0	0			0	0	0
1687	0	0	0		1	0	1		0	0	0			1	0	1
1688	0	0	0		0	0	0		0	0	0			0	0	0
1689	0	0	0		0	0	0		0	0	0			0	0	0
1690	0	0	0		0	0	0		1	0	1			1	0	1
1691	0	0	0		0	0	0		0	0	0			0	0	0
1692	0	0	0		0	0	0		0	0	0			0	0	0
1693	0	0	0		0	0	0		0	0	0			0	0	0
1694	0	0	0		0	0	0		0	0	0			0	0	0
1695	0	0	0		0	0	0		0	0	0			0	0	0
1696	0	0	0		0	0	0		0	0	0			0	0	0
1697	0	0	0		0	0	0		0	0	0			0	0	0
1698	0	0	0		0	0	0		0	0	0			0	0	0
1699	1	0	1		0	0	0		0	0	0			1	0	1
1700	0	0	0		0	0	0		0	0	0			0	0	0
1701	0	0	0		2	0	2		0	0	0			2	0	2
1702	0	0	0		0	0	0		0	0	0			0	0	0
1703	0	0	0		0	0	0		0	0	0			0	0	0
1704	0	0	0		0	0	0		0	0	0			0	0	0
1705	2	0	2		0	0	0		0	0	0			2	0	2
1706	0	0	0		1	0	1		0	0	0			1	0	1
1707	0	0	0		0	0	0		0	0	0			0	0	0
1708	0	0	0		0	0	0		0	0	0			0	0	0
1709	0	0	0		0	0	0		0	0	0			0	0	0
1710	0	0	0		0	0	0		0	0	0			0	0	0
1711	0	0	0		0	0	0		0	0	0			0	0	0
1712	0	0	0		0	0	0		0	0	0			0	0	0
1713	0	0	0		0	0	0		0	0	0			0	0	0
1714	0	0	0		0	0	0		0	0	0			0	0	0
1715	0	0	0		0	0	0		0	0	0			0	0	0
1716	0	0	0		0	0	0		0	0	0			0	0	0
1717	0	0	0		1	0	1		0	0	0			1	0	1
1718	0	0	0		0	0	0		0	0	0			0	0	0
1719	0	0	0		0	0	0		0	0	0			0	0	0
1720	0	0	0		1	0	1		0	0	0			1	0	1
1721	0	0	0		0	0	0		0	0	0			0	0	0
1722	0	0	0		0	0	0		0	0	0			0	0	0
1723	0	0	0		0	0	0		0	0	0			0	0	0
1724	0	0	0		0	0	0		0	0	0			0	0	0
1725	1	0	1		1	0	1		0	0	0			2	0	2
1726	0	0	0		0	0	0		3	0	3			3	0	3
1727	0	0	0		0	0	0		0	0	0			0	0	0
1728	0	0	0		0	0	0		0	0	0			0	0	0
1729	0	0	0		0	0	0		0	0	0			0	0	0
1730	0	0	0		1	0	1		0	0	0			1	0	1
1731	0	0	0		2	0	2		0	0	0			2	0	2
1732	3	0	3		1	0	1		0	0	0			4	0	4
1733	0	0	0		0	0	0		0	0	0			0	0	0
1734	0	0	0		0	0	0		0	0	0			0	0	0
1735	0	0	0		0	0	0		0	0	0			0	0	0
1736	0	0	0		1	0	1		0	0	0			1	0	1
1737	0	0	0		0	0	0		0	0	0			0	0	0
1738	0	0	0		0	0	0		0	0	0			0	0	0
1739	0	0	0		0	0	0		0	0	0			0	0	0
1740	0	0	0		0	0	0		0	0	0			0	0	0
1741	0	0	0		0	0	0		0	0	0			0	0	0
1742	0	0	0		1	0	1		0	0	0			1	0	1
1743	0	0	0		0	0	0		0	0	0			0	0	0
1744	0	0	0		0	0	0		0	0	0			0	0	0
1745	0	0	0		0	0	0		0	0	0			0	0	0
1746	0	0	0		0	0	0		1	0	1			1	0	1
1747	0	0	0		1	0	1		0	0	0			1	0	1
1748	0	0	0		1	0	1		0	0	0			1	0	1
1749	0	0	0		1	0	1		0	0	0			1	0	1
1750	0	0	0		0	0	0		0	0	0			0	0	0
1751	0	0	0		0	0	0		0	0	0			0	0	0
1752	0	0	0		0	0	0		0	0	0			0	0	0
1753	0	0	0		0	0	0		0	0	0			0	0	0
1754	0	0	0		0	0	0		0	0	0			0	0	0
1755	0	0	0		0	0	0		0	0	0			0	0	0
1756	0	0	0		0	0	0		0	0	0			0	0	0
1757	0	0	0		0	0	0		0	0	0			0	0	0
1758	0	0	0		0	0	0		0	0	0			0	0	0
1759	0	0	0		0	0	0		0	0	0			0	0	0
1760	0	0	0		2	0	2		0	0	0			2	0	2
1761	0	0	0		0	0	0		0	0	0			0	0	0
1762	0	0	0		0	0	0		0	0	0			0	0	0
1763	0	0	0		0	0	0		0	0	0			0	0	0
1764	0	0	0		1	0	1		0	0	0			1	0	1
1765	0	0	0		0	0	0		0	0	0			0	0	0
1766	1	0	1		2	0	2		0	0	0			3	0	3
1767	0	0	0		0	0	0		0	0	0			0	0	0
1768	0	0	0		0	0	0		0	0	0			0	0	0
1769	0	0	0		0	0	0		0	0	0			0	0	0
1770	0	0	0		0	0	0		0	0	0			0	0	0
1771	1	0	1		0	0	0		0	0	0			1	0	1
1772	0	0	0		0	0	0		0	0	0			0	0	0
1773	0	0	0		0	0	0		0	0	0			0	0	0
1774	1	0	1		0	0	0		0	0	0			1	0	1
1775	1	0	1		0	0	0		1	0	1			2	0	2
1776	0	0	0		0	0	0		0	0	0			0	0	0
1777	0	0	0		0	0	0		0	0	0			0	0	0
1778	1	0	1		1	0	1		0	0	0			2	0	2
1779	0	0	0		0	0	0		1	0	1			1	0	1
1780	0	0	0		0	0	0		0	0	0			0	0	0
1781	0	0	0		0	0	0		0	0	0			0	0	0
1782	0	0	0		0	0	0		0	0	0			0	0	0
1783	0	0	0		0	0	0		0	0	0			0	0	0
1784	0	0	0		0	0	0		0	0	0			0	0	0
1785	0	0	0		0	0	0		0	0	0			0	0	0
1786	0	0	0		0	0	0		0	0	0			0	0	0
1787	0	0	0		0	0	0		0	0	0			0	0	0
1788	0	0	0		0	0	0		0	0	0			0	0	0
1789	0	0	0		0	0	0		0	0	0			0	0	0
1790	3	0	3		0	0	0		0	0	0			3	0	3
1791	0	0	0		0	0	0		0	0	0			0	0	0
1792	0	0	0		0	0	0		0	0	0			0	0	0
1793	0	0	0		0	0	0		0	0	0			0	0	0
1794	0	0	0		0	0	0		0	0	0			0	0	0
1795	0	0	0		0	0	0		0	0	0			0	0	0
1796	0	0	0		0	0	0		0	0	0			0	0	0
1797	0	0	0		0	0	0		0	0	0			0	0	0
1798	0	0	0		0	0	0		0	0	0			0	0	0
1799	0	0	0		0	0	0		0	0	0			0	0	0
1800	0	0	0		1	0	1		0	0	0			1	0	1
1801	0	0	0		0	0	0		0	0	0			0	0	0
1802	0	0	0		0	0	0		0	0	0			0	0	0
1803	1	0	1		0	0	0		0	0	0			1	0	1
1804	1	0	1		0	0	0		0	0	0			1	0	1
1805	1	0	1		0	0	0		0	0	0			1	0	1
1806	0	0	0		0	0	0		0	0	0			0	0	0
1807	0	0	0		0	0	0		0	0	0			0	0	0
1808	0	0	0		0	0	0		0	0	0			0	0	0
1809	0	0	0		0	0	0		0	0	0			0	0	0
1810	0	0	0		0	0	0		0	0	0			0	0	0
1811	0	0	0		0	0	0		0	0	0			0	0	0
1812	2	0	2		0	0	0		0	0	0			2	0	2
1813	0	0	0		1	0	1		0	0	0			1	0	1
1814	0	0	0		1	0	1		0	0	0			1	0	1
1815	0	0	0		0	0	0		0	0	0			0	0	0
1816	0	0	0		0	0	0		0	0	0			0	0	0
1817	0	0	0		0	0	0		0	0	0			0	0	0
1818	0	0	0		0	0	0		0	0	0			0	0	0
1819	0	0	0		0	0	0		0	0	0			0	0	0
1820	0	0	0		0	0	0		0	0	0			0	0	0
1821	0	0	0		0	0	0		0	0	0			0	0	0
1822	0	0	0		0	0	0		0	0	0			0	0	0
1823	0	0	0		0	0	0		0	0	0			0	0	0
1824	0	0	0		0	0	0		0	0	0			0	0	0
1825	0	0	0		0	0	0		1	0	1			1	0	1
1826	0	0	0		0	0	0		0	0	0			0	0	0
1827	0	0	0		0	0	0		0	0	0			0	0	0
1828	0	0	0		0	0	0		0	0	0			0	0	0
1829	0	0	0		0	0	0		0	0	0			0	0	0
1830	0	0	0		0	0	0		0	0	0			0	0	0
1831	0	0	0		0	0	0		0	0	0			0	0	0
1832	0	0	0		0	0	0		0	0	0			0	0	0
1833	0	0	0		0	0	0		0	0	0			0	0	0
1834	0	0	0		0	0	0		0	0	0			0	0	0
1835	1	0	1		0	0	0		0	0	0			1	0	1
1836	0	0	0		0	0	0		0	0	0			0	0	0
1837	0	0	0		0	0	0		0	0	0			0	0	0
1838	0	0	0		0	0	0		0	0	0			0	0	0
1839	0	0	0		0	0	0		0	0	0			0	0	0
1840	0	0	0		0	0	0		0	0	0			0	0	0
1841	0	0	0		0	0	0		0	0	0			0	0	0
1842	1	0	1		0	0	0		0	0	0			1	0	1
1843	0	0	0		0	0	0		0	0	0			0	0	0
1844	0	0	0		0	0	0		0	0	0			0	0	0
1845	0	0	0		0	0	0		0	0	0			0	0	0
1846	1	0	1		0	0	0		0	0	0			1	0	1
1847	0	0	0		0	0	0		0	0	0			0	0	0
1848	0	0	0		0	0	0		0	0	0			0	0	0
1849	0	0	0		0	0	0		0	0	0			0	0	0
1850	0	0	0		0	0	0		0	0	0			0	0	0
1851	0	0	0		0	0	0		0	0	0			0	0	0
1852	0	0	0		0	0	0		0	0	0			0	0	0
1853	0	0	0		0	0	0		0	0	0			0	0	0
1854	0	0	0		0	0	0		0	0	0			0	0	0
1855	0	0	0		0	0	0		0	0	0			0	0	0
1856	0	0	0		2	0	2		0	0	0			2	0	2
1857	1	0	1		1	0	1		0	0	0			2	0	2
1858	1	0	1		0	0	0		0	0	0			1	0	1
1859	1	0	1		0	0	0		0	0	0			1	0	1
1860	0	0	0		0	0	0		0	0	0			0	0	0
1861	0	0	0		0	0	0		0	0	0			0	0	0
1862	0	0	0		0	0	0		0	0	0			0	0	0
1863	0	0	0		1	0	1		0	0	0			1	0	1
1864	0	0	0		0	0	0		0	0	0			0	0	0
1865	0	0	0		0	0	0		0	0	0			0	0	0
1866	0	0	0		0	0	0		0	0	0			0	0	0
1867	0	0	0		0	0	0		0	0	0			0	0	0
1868	0	0	0		0	0	0		0	0	0			0	0	0
1869	0	0	0		0	0	0		0	0	0			0	0	0
1870	0	0	0		0	0	0		0	0	0			0	0	0
1871	0	0	0		0	0	0		0	0	0			0	0	0
1872	0	0	0		0	0	0		0	0	0			0	0	0
1873	0	0	0		2	0	2		0	0	0			2	0	2
1874	0	0	0		0	0	0		0	0	0			0	0	0
1875	0	0	0		0	0	0		0	0	0			0	0	0
1876	0	0	0		0	0	0		0	0	0			0	0	0
1877	0	0	0		0	0	0		0	0	0			0	0	0
1878	0	0	0		0	0	0		0	0	0			0	0	0
1879	0	0	0		0	0	0		0	0	0			0	0	0
1880	0	0	0		0	0	0		0	0	0			0	0	0
1881	0	0	0		0	0	0		0	0	0			0	0	0
1882	0	0	0		0	0	0		0	0	0			0	0	0
1883	0	0	0		0	0	0		0	0	0			0	0	0
1884	0	0	0		0	0	0		0	0	0			0	0	0
1885	1	0	1		0	0	0		0	0	0			1	0	1
1886	0	0	0		0	0	0		0	0	0			0	0	0
1887	0	0	0		0	0	0		0	0	0			0	0	0
1888	0	0	0		1	0	1		0	0	0			1	0	1
1889	0	0	0		0	0	0		0	0	0			0	0	0
1890	0	0	0		1	0	1		0	0	0			1	0	1
1891	0	0	0		0	0	0		0	0	0			0	0	0
1892	0	0	0		0	0	0		0	0	0			0	0	0
1893	0	0	0		0	0	0		0	0	0			0	0	0
1894	2	0	2		0	0	0		0	0	0			2	0	2
1895	1	0	1		0	0	0		0	0	0			1	0	1
1896	0	0	0		0	0	0		0	0	0			0	0	0
1897	0	0	0		0	0	0		0	0	0			0	0	0
1898	0	0	0		0	0	0		0	0	0			0	0	0
1899	0	0	0		0	0	0		0	0	0			0	0	0
1900	0	0	0		0	0	0		0	0	0			0	0	0
1901	0	0	0		0	0	0		0	0	0			0	0	0
1902	0	0	0		0	0	0		0	0	0			0	0	0
1903	0	0	0		1	0	1		0	0	0			1	0	1
1904	0	0	0		0	0	0		0	0	0			0	0	0
1905	0	0	0		0	0	0		0	0	0			0	0	0
1906	0	0	0		0	0	0		0	0	0			0	0	0
1907	0	0	0		0	0	0		0	0	0			0	0	0
1908	0	0	0		0	0	0		0	0	0			0	0	0
1909	0	0	0		0	0	0		0	0	0			0	0	0
1910	0	0	0		0	0	0		0	0	0			0	0	0
1911	0	0	0		0	0	0		0	0	0			0	0	0
1912	0	0	0		0	0	0		0	0	0			0	0	0
1913	0	0	0		0	0	0		0	0	0			0	0	0
1914	0	0	0		0	0	0		0	0	0			0	0	0
1915	0	0	0		0	0	0		0	0	0			0	0	0
1916	0	0	0		0	0	0		0	0	0			0	0	0
1917	0	0	0		0	0	0		0	0	0			0	0	0
1918	0	0	0		0	0	0		0	0	0			0	0	0
1919	1	0	1		0	0	0		0	0	0			1	0	1
1920	1	0	1		1	0	1		0	0	0			2	0	2
1921	0	0	0		0	0	0		0	0	0			0	0	0
1922	0	0	0		0	0	0		0	0	0			0	0	0
1923	0	0	0		0	0	0		0	0	0			0	0	0
1924	0	0	0		0	0	0		0	0	0			0	0	0
1925	0	0	0		0	0	0		0	0	0			0	0	0
1926	0	0	0		0	0	0		0	0	0			0	0	0
1927	0	0	0		0	0	0		0	0	0			0	0	0
1928	1	0	1		0	0	0		0	0	0			1	0	1
1929	0	0	0		0	0	0		0	0	0			0	0	0
1930	0	0	0		0	0	0		0	0	0			0	0	0
1931	0	0	0		0	0	0		0	0	0			0	0	0
1932	0	0	0		0	0	0		0	0	0			0	0	0
1933	0	0	0		0	0	0		1	0	1			1	0	1
1934	0	0	0		0	0	0		0	0	0			0	0	0
1935	0	0	0		0	0	0		0	0	0			0	0	0
1936	0	0	0		0	0	0		0	0	0			0	0	0
1937	0	0	0		0	0	0		0	0	0			0	0	0
1938	0	0	0		0	0	0		0	0	0			0	0	0
1939	0	0	0		0	0	0		0	0	0			0	0	0
1940	0	0	0		0	0	0		0	0	0			0	0	0
1941	0	0	0		0	0	0		0	0	0			0	0	0
1942	0	0	0		0	0	0		0	0	0			0	0	0
1943	0	0	0		0	0	0		0	0	0			0	0	0
1944	2	0	2		0	0	0		0	0	0			2	0	2
1945	0	0	0		0	0	0		0	0	0			0	0	0
1946	0	0	0		0	0	0		0	0	0			0	0	0
1947	0	0	0		0	0	0		0	0	0			0	0	0
1948	0	0	0		0	0	0		0	0	0			0	0	0
1949	0	0	0		0	0	0		0	0	0			0	0	0
1950	0	0	0		0	0	0		0	0	0			0	0	0
1951	0	0	0		0	0	0		0	0	0			0	0	0
1952	0	0	0		0	0	0		0	0	0			0	0	0
1953	0	0	0		0	0	0		1	0	1			1	0	1
1954	0	0	0		1	0	1		0	0	0			1	0	1
1955	0	0	0		0	0	0		0	0	0			0	0	0
1956	0	0	0		0	0	0		0	0	0			0	0	0
1957	0	0	0		0	0	0		0	0	0			0	0	0
1958	1	0	1		0	0	0		0	0	0			1	0	1
1959	0	0	0		0	0	0		0	0	0			0	0	0
1960	0	0	0		0	0	0		0	0	0			0	0	0
1961	0	0	0		2	0	2		0	0	0			2	0	2
1962	0	0	0		0	0	0		0	0	0			0	0	0
1963	0	0	0		0	0	0		0	0	0			0	0	0
1964	0	0	0		1	0	1		0	0	0			1	0	1
1965	0	0	0		0	0	0		0	0	0			0	0	0
1966	0	0	0		0	0	0		0	0	0			0	0	0
1967	0	0	0		0	0	0		0	0	0			0	0	0
1968	1	0	1		0	0	0		0	0	0			1	0	1
1969	0	0	0		0	0	0		0	0	0			0	0	0
1970	0	0	0		0	0	0		0	0	0			0	0	0
1971	0	0	0		0	0	0		0	0	0			0	0	0
1972	0	0	0		0	0	0		0	0	0			0	0	0
1973	0	0	0		0	0	0		0	0	0			0	0	0
1974	0	0	0		0	0	0		0	0	0			0	0	0
1975	0	0	0		1	0	1		0	0	0			1	0	1
1976	0	0	0		1	0	1		0	0	0			1	0	1
1977	0	0	0		0	0	0		0	0	0			0	0	0
1978	0	0	0		0	0	0		0	0	0			0	0	0
1979	0	0	0		0	0	0		0	0	0			0	0	0
1980	0	0	0		0	0	0		0	0	0			0	0	0
1981	0	0	0		0	0	0		0	0	0			0	0	0
1982	1	0	1		0	0	0		0	0	0			1	0	1
1983	0	0	0		1	0	1		0	0	0			1	0	1
1984	0	0	0		0	0	0		0	0	0			0	0	0
1985	0	0	0		0	0	0		0	0	0			0	0	0
1986	0	0	0		0	0	0		0	0	0			0	0	0
1987	0	0	0		0	0	0		0	0	0			0	0	0
1988	0	0	0		0	0	0		0	0	0			0	0	0
1989	1	0	1		0	0	0		0	0	0			1	0	1
1990	0	0	0		0	0	0		0	0	0			0	0	0
1991	0	0	0		0	0	0		0	0	0			0	0	0
1992	0	0	0		0	0	0		0	0	0			0	0	0
1993	0	0	0		0	0	0		0	0	0			0	0	0
1994	0	0	0		0	0	0		0	0	0			0	0	0
1995	0	0	0		0	0	0		0	0	0			0	0	0
1996	0	0	0		0	0	0		0	0	0			0	0	0
1997	0	0	0		0	0	0		0	0	0			0	0	0
1998	0	0	0		0	0	0		0	0	0			0	0	0
1999	0	0	0		0	0	0		0	0	0			0	0	0
[truncated: 21,222 more rows]

## Sheet: all
position	fwd_total	rev_total	total		fwd_total	rev_total	total		fwd_total	rev_total	total		fwd_total	rev_total	total		fwd_total	rev_total	total
1	0	0	0		0	0	0		1	0	1		2	0	2		3	0	3
2	0	0	0		0	0	0		0	0	0		1	0	1		1	0	1
3	0	0	0		0	0	0		0	0	0		0	0	0		0	0	0
4	0	0	0		0	0	0		0	0	0		0	0	0		0	0	0
5	0	0	0		0	0	0		0	0	0		0	0	0		0	0	0
6	0	0	0		0	0	0		2	0	2		2	0	2		4	0	4
7	0	0	0		0	0	0		2	0	2		2	0	2		4	0	4
8	0	0	0		0	0	0		1	0	1		1	0	1		2	0	2
9	0	0	0		0	0	0		0	0	0		0	0	0		0	0	0
10	0	0	0		0	0	0		0	0	0		0	0	0		0	0	0
11	0	0	0		0	0	0		0	0	0		0	0	0		0	0	0
12	0	0	0		0	0	0		0	0	0		0	0	0		0	0	0
13	1	0	1		0	0	0		1	0	1		1	0	1		3	0	3
14	0	0	0		0	0	0		0	0	0		0	0	0		0	0	0
15	0	0	0		0	0	0		0	0	0		0	0	0		0	0	0
16	0	0	0		0	0	0		0	0	0		0	0	0		0	0	0
17	0	0	0		0	0	0		1	0	1		2	0	2		3	0	3
18	0	0	0		1	0	1		1	0	1		0	0	0		2	0	2
19	0	0	0		0	0	0		0	0	0		0	0	0		0	0	0
20	0	0	0		0	0	0		0	0	0		0	0	0		0	0	0
21	0	0	0		0	0	0		0	0	0		0	0	0		0	0	0
22	0	0	0		0	0	0		0	0	0		0	0	0		0	0	0
23	0	0	0		0	0	0		0	0	0		1	0	1		1	0	1
24	0	0	0		0	0	0		0	0	0		0	0	0		0	0	0
25	0	0	0		0	0	0		0	0	0		0	0	0		0	0	0
26	0	0	0		0	0	0		0	0	0		0	0	0		0	0	0
27	0	0	0		0	0	0		0	0	0		0	0	0		0	0	0
28	0	0	0		1	0	1		0	0	0		0	0	0		1	0	1
29	0	0	0		0	0	0		0	0	0		0	0	0		0	0	0
30	0	0	0		0	0	0		0	0	0		0	0	0		0	0	0
31	0	0	0		0	0	0		0	0	0		0	0	0		0	0	0
32	0	0	0		0	0	0		0	0	0		0	0	0		0	0	0
33	0	0	0		0	0	0		0	0	0		0	0	0		0	0	0
34	0	0	0		0	0	0		0	0	0		0	0	0		0	0	0
35	0	0	0		0	0	0		0	0	0		0	0	0		0	0	0
36	0	0	0		0	0	0		0	0	0		0	0	0		0	0	0
37	0	0	0		0	0	0		0	0	0		0	0	0		0	0	0
38	0	0	0		0	0	0		0	0	0		0	0	0		0	0	0
39	0	0	0		0	0	0		0	0	0		0	0	0		0	0	0
40	0	0	0		0	0	0		0	0	0		0	0	0		0	0	0
41	0	0	0		0	0	0		0	0	0		0	0	0		0	0	0
42	0	0	0		0	0	0		0	0	0		0	0	0		0	0	0
43	0	0	0		0	0	0		0	0	0		0	0	0		0	0	0
44	0	0	0		0	0	0		0	0	0		0	0	0		0	0	0
45	0	0	0		0	0	0		0	0	0		0	0	0		0	0	0
46	0	0	0		0	0	0		0	0	0		0	0	0		0	0	0
47	0	0	0		0	0	0		0	0	0		0	0	0		0	0	0
48	0	0	0		0	0	0		0	0	0		0	0	0		0	0	0
49	0	0	0		0	0	0		0	0	0		0	0	0		0	0	0
50	1	0	1		0	0	0		0	0	0		0	0	0		1	0	1
51	0	0	0		0	0	0		0	0	0		0	0	0		0	0	0
52	0	0	0		0	0	0		0	0	0		0	0	0		0	0	0
53	0	0	0		0	0	0		0	0	0		0	0	0		0	0	0
54	0	0	0		0	0	0		0	0	0		0	0	0		0	0	0
55	0	0	0		0	0	0		0	0	0		0	0	0		0	0	0
56	0	0	0		0	0	0		1	0	1		0	0	0		1	0	1
57	0	0	0		0	0	0		1	0	1		0	0	0		1	0	1
58	0	0	0		0	0	0		0	0	0		0	0	0		0	0	0
59	1	0	1		0	0	0		0	0	0		0	0	0		1	0	1
60	0	0	0		0	0	0		0	0	0		0	0	0		0	0	0
61	0	0	0		0	0	0		0	0	0		0	0	0		0	0	0
62	0	0	0		1	0	1		2	0	2		2	0	2		5	0	5
63	0	0	0		1	0	1		1	0	1		0	0	0		2	0	2
64	0	0	0		0	0	0		0	0	0		0	0	0		0	0	0
65	0	0	0		0	0	0		1	0	1		2	0	2		3	0	3
66	0	0	0		0	0	0		0	0	0		0	0	0		0	0	0
67	0	0	0		0	0	0		0	0	0		0	0	0		0	0	0
68	0	0	0		0	0	0		0	0	0		0	0	0		0	0	0
69	0	0	0		0	0	0		1	0	1		0	0	0		1	0	1
70	0	0	0		0	0	0		2	0	2		1	0	1		3	0	3
71	0	0	0		0	0	0		0	0	0		0	0	0		0	0	0
72	0	0	0		0	0	0		0	0	0		0	0	0		0	0	0
73	0	0	0		0	0	0		0	0	0		0	0	0		0	0	0
74	0	0	0		0	0	0		0	0	0		1	0	1		1	0	1
75	0	0	0		0	0	0		0	0	0		0	0	0		0	0	0
76	0	0	0		0	0	0		1	0	1		0	0	0		1	0	1
77	0	0	0		0	0	0		1	0	1		0	0	0		1	0	1
78	0	0	0		0	0	0		0	0	0		0	0	0		0	0	0
79	0	0	0		0	0	0		0	0	0		0	0	0		0	0	0
80	0	0	0		0	0	0		0	0	0		0	0	0		0	0	0
81	0	0	0		0	0	0		0	0	0		0	0	0		0	0	0
82	0	0	0		0	0	0		0	0	0		0	0	0		0	0	0
83	0	0	0		0	0	0		0	0	0		0	0	0		0	0	0
84	0	0	0		0	0	0		0	0	0		0	0	0		0	0	0
85	0	0	0		0	0	0		0	0	0		0	0	0		0	0	0
86	0	0	0		0	0	0		0	0	0		0	0	0		0	0	0
87	0	0	0		0	0	0		0	0	0		0	0	0		0	0	0
88	0	0	0		0	0	0		0	0	0		0	0	0		0	0	0
89	0	0	0		0	0	0		0	0	0		0	0	0		0	0	0
90	0	0	0		0	0	0		0	0	0		0	0	0		0	0	0
91	0	0	0		0	0	0		0	0	0		0	0	0		0	0	0
92	0	0	0		0	0	0		0	0	0		0	0	0		0	0	0
93	0	0	0		0	0	0		0	0	0		0	0	0		0	0	0
94	0	0	0		0	0	0		0	0	0		0	0	0		0	0	0
95	0	0	0		0	0	0		0	0	0		0	0	0		0	0	0
96	0	0	0		0	0	0		0	0	0		0	0	0		0	0	0
97	0	0	0		0	0	0		0	0	0		0	0	0		0	0	0
98	0	0	0		0	0	0		1	0	1		0	0	0		1	0	1
99	0	0	0		0	0	0		0	0	0		0	0	0		0	0	0
100	0	0	0		0	0	0		0	0	0		0	0	0		0	0	0
101	0	0	0		0	0	0		0	0	0		0	0	0		0	0	0
102	0	0	0		0	0	0		0	0	0		0	0	0		0	0	0
103	0	0	0		0	0	0		0	0	0		0	0	0		0	0	0
104	0	0	0		0	0	0		0	0	0		0	0	0		0	0	0
105	0	0	0		0	0	0		0	0	0		1	0	1		1	0	1
106	0	0	0		0	0	0		0	0	0		0	0	0		0	0	0
107	0	0	0		0	0	0		0	0	0		0	0	0		0	0	0
108	0	0	0		0	0	0		0	0	0		0	0	0		0	0	0
109	0	0	0		0	0	0		0	0	0		0	0	0		0	0	0
110	0	0	0		0	0	0		0	0	0		0	0	0		0	0	0
111	0	0	0		0	0	0		1	0	1		0	0	0		1	0	1
112	0	0	0		0	0	0		0	0	0		0	0	0		0	0	0
113	0	0	0		0	0	0		1	0	1		2	0	2		3	0	3
114	0	0	0		0	0	0		0	0	0		0	0	0		0	0	0
115	0	0	0		0	0	0		0	0	0		0	0	0		0	0	0
116	0	0	0		0	0	0		1	0	1		0	0	0		1	0	1
117	0	0	0		0	0	0		0	0	0		0	0	0		0	0	0
118	0	0	0		0	0	0		0	0	0		0	0	0		0	0	0
119	0	0	0		0	0	0		0	0	0		0	0	0		0	0	0
120	0	0	0		0	0	0		0	0	0		0	0	0		0	0	0
121	0	0	0		0	0	0		0	0	0		0	0	0		0	0	0
122	0	0	0		0	0	0		0	0	0		0	0	0		0	0	0
123	0	0	0		0	0	0		0	0	0		0	0	0		0	0	0
124	0	0	0		0	0	0		2	0	2		0	0	0		2	0	2
125	0	0	0		0	0	0		1	0	1		2	0	2		3	0	3
126	1	0	1		0	0	0		0	0	0		0	0	0		1	0	1
127	0	0	0		0	0	0		2	0	2		0	0	0		2	0	2
128	0	0	0		0	0	0		3	0	3		1	0	1		4	0	4
129	0	0	0		0	0	0		0	0	0		1	0	1		1	0	1
130	0	0	0		0	0	0		0	0	0		0	0	0		0	0	0
131	0	0	0		0	0	0		1	0	1		0	0	0		1	0	1
132	0	0	0		0	0	0		1	0	1		0	0	0		1	0	1
133	0	0	0		0	0	0		0	0	0		0	0	0		0	0	0
134	0	0	0		0	0	0		0	0	0		0	0	0		0	0	0
135	0	0	0		0	0	0		0	0	0		0	0	0		0	0	0
136	0	0	0		0	0	0		0	0	0		0	0	0		0	0	0
137	0	0	0		0	0	0		0	0	0		0	0	0		0	0	0
138	0	0	0		0	0	0		0	0	0		0	0	0		0	0	0
139	0	0	0		0	0	0		0	0	0		0	0	0		0	0	0
140	0	0	0		0	0	0		0	0	0		0	0	0		0	0	0
141	0	0	0		0	0	0		0	0	0		0	0	0		0	0	0
142	0	0	0		0	0	0		0	0	0		0	0	0		0	0	0
143	0	0	0		0	0	0		0	0	0		0	0	0		0	0	0
144	0	0	0		0	0	0		1	0	1		0	0	0		1	0	1
145	0	0	0		0	0	0		0	0	0		0	0	0		0	0	0
146	0	0	0		0	0	0		1	0	1		0	0	0		1	0	1
147	0	0	0		0	0	0		0	0	0		0	0	0		0	0	0
148	0	0	0		0	0	0		0	0	0		0	0	0		0	0	0
149	0	0	0		0	0	0		0	0	0		0	0	0		0	0	0
150	0	0	0		0	0	0		0	0	0		0	0	0		0	0	0
151	0	0	0		0	0	0		0	0	0		0	0	0		0	0	0
152	0	0	0		0	0	0		2	0	2		1	0	1		3	0	3
153	0	0	0		0	0	0		0	0	0		0	0	0		0	0	0
154	0	0	0		0	0	0		0	0	0		0	0	0		0	0	0
155	0	0	0		0	0	0		0	0	0		0	0	0		0	0	0
156	0	0	0		0	0	0		0	0	0		0	0	0		0	0	0
157	0	0	0		0	0	0		0	0	0		0	0	0		0	0	0
158	0	0	0		0	0	0		0	0	0		0	0	0		0	0	0
159	0	0	0		0	0	0		0	0	0		0	0	0		0	0	0
160	0	0	0		0	0	0		0	0	0		0	0	0		0	0	0
161	0	0	0		0	0	0		0	0	0		0	0	0		0	0	0
162	0	0	0		0	0	0		0	0	0		0	0	0		0	0	0
163	0	0	0		0	0	0		0	0	0		0	0	0		0	0	0
164	0	0	0		0	0	0		0	0	0		0	0	0		0	0	0
165	0	0	0		0	0	0		0	0	0		0	0	0		0	0	0
166	0	0	0		0	0	0		0	0	0		0	0	0		0	0	0
167	0	0	0		0	0	0		0	0	0		0	0	0		0	0	0
168	0	0	0		0	0	0		0	0	0		0	0	0		0	0	0
169	0	0	0		0	0	0		0	0	0		1	0	1		1	0	1
170	0	0	0		0	0	0		0	0	0		0	0	0		0	0	0
171	1	0	1		0	0	0		0	0	0		1	0	1		2	0	2
172	0	0	0		0	0	0		0	0	0		0	0	0		0	0	0
173	0	0	0		0	0	0		0	0	0		0	0	0		0	0	0
174	0	0	0		0	0	0		0	0	0		1	0	1		1	0	1
175	0	0	0		0	0	0		0	0	0		0	0	0		0	0	0
176	0	0	0		0	0	0		2	0	2		0	0	0		2	0	2
177	0	0	0		0	0	0		0	0	0		0	0	0		0	0	0
178	0	0	0		0	0	0		0	0	0		0	0	0		0	0	0
179	0	0	0		0	0	0		0	0	0		0	0	0		0	0	0
180	0	0	0		0	0	0		0	0	0		0	0	0		0	0	0
181	0	0	0		0	0	0		0	0	0		0	0	0		0	0	0
182	0	0	0		0	0	0		0	0	0		0	0	0		0	0	0
183	0	0	0		0	0	0		0	0	0		2	0	2		2	0	2
184	0	0	0		0	0	0		1	0	1		1	0	1		2	0	2
185	0	0	0		0	0	0		1	0	1		0	0	0		1	0	1
186	0	0	0		0	0	0		0	0	0		0	0	0		0	0	0
187	0	0	0		0	0	0		0	0	0		1	0	1		1	0	1
188	1	0	1		0	0	0		0	0	0		0	0	0		1	0	1
189	0	0	0		0	0	0		0	0	0		0	0	0		0	0	0
190	0	0	0		0	0	0		0	0	0		0	0	0		0	0	0
191	0	0	0		0	0	0		0	0	0		0	0	0		0	0	0
192	0	0	0		0	0	0		0	0	0		0	0	0		0	0	0
193	0	0	0		0	0	0		0	0	0		0	0	0		0	0	0
194	0	0	0		0	0	0		0	0	0		0	0	0		0	0	0
195	0	0	0		0	0	0		0	0	0		0	0	0		0	0	0
196	0	0	0		0	0	0		0	0	0		0	0	0		0	0	0
197	0	0	0		0	0	0		1	0	1		0	0	0		1	0	1
198	0	0	0		0	0	0		0	0	0		0	0	0		0	0	0
199	0	0	0		0	0	0		0	0	0		0	0	0		0	0	0
200	0	0	0		0	0	0		1	0	1		0	0	0		1	0	1
201	0	0	0		0	0	0		0	0	0		0	0	0		0	0	0
202	0	0	0		0	0	0		0	0	0		0	0	0		0	0	0
203	0	0	0		0	0	0		0	0	0		0	0	0		0	0	0
204	0	0	0		0	0	0		0	0	0		0	0	0		0	0	0
205	0	0	0		0	0	0		0	0	0		0	0	0		0	0	0
206	0	0	0		0	0	0		0	0	0		0	0	0		0	0	0
207	0	0	0		0	0	0		1	0	1		0	0	0		1	0	1
208	0	0	0		0	0	0		0	0	0		0	0	0		0	0	0
209	0	0	0		0	0	0		1	0	1		2	0	2		3	0	3
210	0	0	0		0	0	0		0	0	0		1	0	1		1	0	1
211	0	0	0		0	0	0		0	0	0		0	0	0		0	0	0
212	0	0	0		0	0	0		0	0	0		0	0	0		0	0	0
213	0	0	0		0	0	0		0	0	0		0	0	0		0	0	0
214	0	0	0		0	0	0		0	0	0		0	0	0		0	0	0
215	0	0	0		0	0	0		0	0	0		0	0	0		0	0	0
216	0	0	0		0	0	0		0	0	0		0	0	0		0	0	0
217	0	0	0		0	0	0		0	0	0		0	0	0		0	0	0
218	0	0	0		0	0	0		0	0	0		0	0	0		0	0	0
219	0	0	0		0	0	0		1	0	1		0	0	0		1	0	1
220	0	0	0		0	0	0		0	0	0		0	0	0		0	0	0
221	0	0	0		0	0	0		0	0	0		0	0	0		0	0	0
222	0	0	0		0	0	0		1	0	1		0	0	0		1	0	1
223	0	0	0		0	0	0		0	0	0		0	0	0		0	0	0
224	0	0	0		0	0	0		0	0	0		0	0	0		0	0	0
225	0	0	0		0	0	0		0	0	0		2	0	2		2	0	2
226	0	0	0		0	0	0		0	0	0		0	0	0		0	0	0
227	0	0	0		0	0	0		0	0	0		0	0	0		0	0	0
228	0	0	0		0	0	0		1	0	1		0	0	0		1	0	1
229	0	0	0		0	0	0		0	0	0		0	0	0		0	0	0
230	0	0	0		0	0	0		0	0	0		0	0	0		0	0	0
231	0	0	0		0	0	0		0	0	0		0	0	0		0	0	0
232	0	0	0		0	0	0		0	0	0		1	0	1		1	0	1
233	1	0	1		0	0	0		1	0	1		1	0	1		3	0	3
234	0	0	0		0	0	0		0	0	0		1	0	1		1	0	1
235	0	0	0		0	0	0		3	0	3		1	0	1		4	0	4
236	0	0	0		0	0	0		0	0	0		1	0	1		1	0	1
237	0	0	0		0	0	0		0	0	0		0	0	0		0	0	0
238	0	0	0		0	0	0		0	0	0		0	0	0		0	0	0
239	0	0	0		0	0	0		0	0	0		0	0	0		0	0	0
240	0	0	0		0	0	0		0	0	0		0	0	0		0	0	0
241	0	0	0		0	0	0		0	0	0		0	0	0		0	0	0
242	0	0	0		0	0	0		0	0	0		1	0	1		1	0	1
243	0	0	0		0	0	0		0	0	0		0	0	0		0	0	0
244	0	0	0		0	0	0		0	0	0		0	0	0		0	0	0
245	0	0	0		0	0	0		1	0	1		0	0	0		1	0	1
246	0	0	0		0	0	0		0	0	0		1	0	1		1	0	1
247	0	0	0		0	0	0		0	0	0		0	0	0		0	0	0
248	0	0	0		0	0	0		0	0	0		0	0	0		0	0	0
249	0	0	0		0	0	0		0	0	0		0	0	0		0	0	0
250	0	0	0		0	0	0		0	0	0		0	0	0		0	0	0
251	0	0	0		0	0	0		0	0	0		0	0	0		0	0	0
252	0	0	0		0	0	0		0	0	0		0	0	0		0	0	0
253	0	0	0		0	0	0		1	0	1		0	0	0		1	0	1
254	0	0	0		0	0	0		0	0	0		0	0	0		0	0	0
255	0	0	0		0	0	0		0	0	0		0	0	0		0	0	0
256	0	0	0		0	0	0		0	0	0		0	0	0		0	0	0
257	0	0	0		0	0	0		1	0	1		0	0	0		1	0	1
258	0	0	0		0	0	0		0	0	0		0	0	0		0	0	0
259	0	0	0		1	0	1		0	0	0		0	0	0		1	0	1
260	0	0	0		0	0	0		0	0	0		0	0	0		0	0	0
261	0	0	0		0	0	0		0	0	0		0	0	0		0	0	0
262	0	0	0		0	0	0		0	0	0		0	0	0		0	0	0
263	0	0	0		0	0	0		0	0	0		0	0	0		0	0	0
264	0	0	0		0	0	0		0	0	0		0	0	0		0	0	0
265	0	0	0		0	0	0		0	0	0		0	0	0		0	0	0
266	0	0	0		0	0	0		0	0	0		0	0	0		0	0	0
267	0	0	0		0	0	0		0	0	0		0	0	0		0	0	0
268	0	0	0		0	0	0		0	0	0		0	0	0		0	0	0
269	0	0	0		0	0	0		0	0	0		1	0	1		1	0	1
270	0	0	0		0	0	0		0	0	0		0	0	0		0	0	0
271	0	0	0		0	0	0		0	0	0		0	0	0		0	0	0
272	0	0	0		0	0	0		0	0	0		0	0	0		0	0	0
273	0	0	0		0	0	0		0	0	0		0	0	0		0	0	0
274	0	0	0		0	0	0		0	0	0		0	0	0		0	0	0
275	0	0	0		0	0	0		0	0	0		0	0	0		0	0	0
276	0	0	0		0	0	0		0	0	0		0	0	0		0	0	0
277	0	0	0		0	0	0		1	0	1		0	0	0		1	0	1
278	0	0	0		0	0	0		1	0	1		1	0	1		2	0	2
279	0	0	0		0	0	0		1	0	1		0	0	0		1	0	1
280	0	0	0		0	0	0		1	0	1		2	0	2		3	0	3
281	0	0	0		0	0	0		0	0	0		1	0	1		1	0	1
282	1	0	1		0	0	0		1	0	1		1	0	1		3	0	3
283	0	0	0		0	0	0		2	0	2		0	0	0		2	0	2
284	0	0	0		0	0	0		4	0	4		3	0	3		7	0	7
285	0	0	0		0	0	0		1	0	1		2	0	2		3	0	3
286	1	0	1		0	0	0		0	0	0		1	0	1		2	0	2
287	0	0	0		0	0	0		0	0	0		0	0	0		0	0	0
288	0	0	0		0	0	0		0	0	0		0	0	0		0	0	0
289	0	0	0		0	0	0		0	0	0		1	0	1		1	0	1
290	0	0	0		0	0	0		0	0	0		0	0	0		0	0	0
291	0	0	0		0	0	0		0	0	0		0	0	0		0	0	0
292	0	0	0		0	0	0		0	0	0		0	0	0		0	0	0
293	0	0	0		0	0	0		0	0	0		0	0	0		0	0	0
294	1	0	1		0	0	0		0	0	0		0	0	0		1	0	1
295	0	0	0		0	0	0		0	0	0		0	0	0		0	0	0
296	0	0	0		0	0	0		0	0	0		0	0	0		0	0	0
297	0	0	0		0	0	0		0	0	0		0	0	0		0	0	0
298	0	0	0		0	0	0		0	0	0		0	0	0		0	0	0
299	0	0	0		0	0	0		0	0	0		0	0	0		0	0	0
300	0	0	0		0	0	0		0	0	0		0	0	0		0	0	0
301	0	0	0		0	0	0		0	0	0		0	0	0		0	0	0
302	0	0	0		0	0	0		0	0	0		0	0	0		0	0	0
303	0	0	0		0	0	0		0	0	0		0	0	0		0	0	0
304	0	0	0		0	0	0		0	0	0		0	0	0		0	0	0
305	0	0	0		0	0	0		0	0	0		0	0	0		0	0	0
306	0	0	0		0	0	0		0	0	0		0	0	0		0	0	0
307	0	0	0		0	0	0		1	0	1		0	0	0		1	0	1
308	0	0	0		0	0	0		0	0	0		0	0	0		0	0	0
309	0	0	0		0	0	0		0	0	0		0	0	0		0	0	0
310	0	0	0		0	0	0		0	0	0		0	0	0		0	0	0
311	0	0	0		0	0	0		0	0	0		0	0	0		0	0	0
312	0	0	0		0	0	0		0	0	0		0	0	0		0	0	0
313	0	0	0		0	0	0		0	0	0		0	0	0		0	0	0
314	0	0	0		0	0	0		0	0	0		1	0	1		1	0	1
315	0	0	0		0	0	0		0	0	0		0	0	0		0	0	0
316	0	0	0		0	0	0		0	0	0		0	0	0		0	0	0
317	0	0	0		0	0	0		0	0	0		0	0	0		0	0	0
318	0	0	0		1	0	1		0	0	0		2	0	2		3	0	3
319	0	0	0		0	0	0		0	0	0		0	0	0		0	0	0
320	0	0	0		0	0	0		0	0	0		0	0	0		0	0	0
321	0	0	0		0	0	0		2	0	2		0	0	0		2	0	2
322	0	0	0		0	0	0		0	0	0		0	0	0		0	0	0
323	0	0	0		0	0	0		0	0	0		0	0	0		0	0	0
324	0	0	0		0	0	0		0	0	0		0	0	0		0	0	0
325	0	0	0		0	0	0		0	0	0		0	0	0		0	0	0
326	0	0	0		0	0	0		0	0	0		0	0	0		0	0	0
327	0	0	0		1	0	1		1	0	1		0	0	0		2	0	2
328	0	0	0		0	0	0		0	0	0		0	0	0		0	0	0
329	0	0	0		0	0	0		0	0	0		0	0	0		0	0	0
330	0	0	0		0	0	0		0	0	0		0	0	0		0	0	0
331	0	0	0		0	0	0		0	0	0		0	0	0		0	0	0
332	0	0	0		0	0	0		0	0	0		0	0	0		0	0	0
333	0	0	0		0	0	0		0	0	0		0	0	0		0	0	0
334	0	0	0		0	0	0		0	0	0		0	0	0		0	0	0
335	0	0	0		0	0	0		0	0	0		0	0	0		0	0	0
336	0	0	0		0	0	0		0	0	0		0	0	0		0	0	0
337	0	0	0		0	0	0		0	0	0		0	0	0		0	0	0
338	0	0	0		0	0	0		0	0	0		1	0	1		1	0	1
339	0	0	0		0	0	0		0	0	0		1	0	1		1	0	1
340	0	0	0		0	0	0		0	0	0		1	0	1		1	0	1
341	0	0	0		0	0	0		0	0	0		0	0	0		0	0	0
342	0	0	0		0	0	0		0	0	0		0	0	0		0	0	0
343	0	0	0		0	0	0		0	0	0		0	0	0		0	0	0
344	0	0	0		0	0	0		0	0	0		0	0	0		0	0	0
345	0	0	0		0	0	0		0	0	0		0	0	0		0	0	0
346	0	0	0		0	0	0		0	0	0		1	0	1		1	0	1
347	0	0	0		0	0	0		0	0	0		0	0	0		0	0	0
348	0	0	0		0	0	0		0	0	0		0	0	0		0	0	0
349	0	0	0		0	0	0		0	0	0		0	0	0		0	0	0
350	0	0	0		0	0	0		0	0	0		0	0	0		0	0	0
351	0	0	0		0	0	0		0	0	0		0	0	0		0	0	0
352	0	0	0		0	0	0		0	0	0		0	0	0		0	0	0
353	0	0	0		0	0	0		0	0	0		0	0	0		0	0	0
354	0	0	0		0	0	0		1	0	1		0	0	0		1	0	1
355	0	0	0		0	0	0		0	0	0		0	0	0		0	0	0
356	0	0	0		0	0	0		1	0	1		1	0	1		2	0	2
357	0	0	0		0	0	0		0	0	0		0	0	0		0	0	0
358	0	0	0		0	0	0		0	0	0		0	0	0		0	0	0
359	0	0	0		0	0	0		1	0	1		0	0	0		1	0	1
360	0	0	0		0	0	0		0	0	0		1	0	1		1	0	1
361	0	0	0		0	0	0		0	0	0		0	0	0		0	0	0
362	0	0	0		0	0	0		0	0	0		0	0	0		0	0	0
363	0	0	0		0	0	0		2	0	2		1	0	1		3	0	3
364	0	0	0		0	0	0		0	0	0		0	0	0		0	0	0
365	0	0	0		0	0	0		0	0	0		0	0	0		0	0	0
366	0	0	0		0	0	0		0	0	0		0	0	0		0	0	0
367	0	0	0		0	0	0		0	0	0		2	0	2		2	0	2
368	0	0	0		0	0	0		0	0	0		0	0	0		0	0	0
369	0	0	0		0	0	0		0	0	0		0	0	0		0	0	0
370	0	0	0		0	0	0		0	0	0		0	0	0		0	0	0
371	0	0	0		0	0	0		0	0	0		0	0	0		0	0	0
372	0	0	0		0	0	0		0	0	0		0	0	0		0	0	0
373	0	0	0		0	0	0		0	0	0		0	0	0		0	0	0
374	0	0	0		0	0	0		1	0	1		0	0	0		1	0	1
375	0	0	0		0	0	0		0	0	0		0	0	0		0	0	0
376	0	0	0		0	0	0		0	0	0		0	0	0		0	0	0
377	0	0	0		0	0	0		0	0	0		0	0	0		0	0	0
378	0	0	0		0	0	0		0	0	0		0	0	0		0	0	0
379	0	0	0		0	0	0		0	0	0		0	0	0		0	0	0
380	0	0	0		0	0	0		0	0	0		0	0	0		0	0	0
381	0	0	0		0	0	0		0	0	0		0	0	0		0	0	0
382	0	0	0		0	0	0		0	0	0		0	0	0		0	0	0
383	0	0	0		0	0	0		0	0	0		0	0	0		0	0	0
384	0	0	0		0	0	0		0	0	0		0	0	0		0	0	0
385	0	0	0		0	0	0		0	0	0		0	0	0		0	0	0
386	0	0	0		0	0	0		0	0	0		0	0	0		0	0	0
387	0	0	0		0	0	0		0	0	0		0	0	0		0	0	0
388	0	0	0		0	0	0		0	0	0		0	0	0		0	0	0
389	0	0	0		0	0	0		1	0	1		0	0	0		1	0	1
390	0	0	0		0	0	0		0	0	0		0	0	0		0	0	0
391	0	0	0		0	0	0		0	0	0		0	0	0		0	0	0
392	0	0	0		0	0	0		0	0	0		0	0	0		0	0	0
393	0	0	0		0	0	0		0	0	0		0	0	0		0	0	0
394	0	0	0		0	0	0		0	0	0		0	0	0		0	0	0
395	0	0	0		0	0	0		0	0	0		0	0	0		0	0	0
396	0	0	0		0	0	0		0	0	0		0	0	0		0	0	0
397	0	0	0		0	0	0		0	0	0		0	0	0		0	0	0
398	0	0	0		0	0	0		0	0	0		0	0	0		0	0	0
399	0	0	0		0	0	0		1	0	1		0	0	0		1	0	1
400	0	0	0		0	0	0		0	0	0		0	0	0		0	0	0
401	0	0	0		0	0	0		0	0	0		0	0	0		0	0	0
402	0	0	0		0	0	0		0	0	0		0	0	0		0	0	0
403	0	0	0		0	0	0		0	0	0		0	0	0		0	0	0
404	0	0	0		0	0	0		0	0	0		0	0	0		0	0	0
405	0	0	0		0	0	0		0	0	0		0	0	0		0	0	0
406	0	0	0		0	0	0		0	0	0		0	0	0		0	0	0
407	0	0	0		0	0	0		0	0	0		0	0	0		0	0	0
408	0	0	0		0	0	0		2	0	2		2	0	2		4	0	4
409	0	0	0		0	0	0		1	0	1		0	0	0		1	0	1
410	0	0	0		0	0	0		0	0	0		0	0	0		0	0	0
411	0	0	0		0	0	0		0	0	0		0	0	0		0	0	0
412	0	0	0		0	0	0		0	0	0		0	0	0		0	0	0
413	0	0	0		0	0	0		0	0	0		0	0	0		0	0	0
414	0	0	0		0	0	0		0	0	0		0	0	0		0	0	0
415	0	0	0		0	0	0		1	0	1		0	0	0		1	0	1
416	0	0	0		0	0	0		0	0	0		0	0	0		0	0	0
417	0	0	0		1	0	1		0	0	0		2	0	2		3	0	3
418	0	0	0		0	0	0		1	0	1		2	0	2		3	0	3
419	0	0	0		0	0	0		0	0	0		0	0	0		0	0	0
420	0	0	0		0	0	0		0	0	0		0	0	0		0	0	0
421	0	0	0		0	0	0		1	0	1		1	0	1		2	0	2
422	0	0	0		0	0	0		0	0	0		0	0	0		0	0	0
423	0	0	0		0	0	0		0	0	0		0	0	0		0	0	0
424	0	0	0		0	0	0		0	0	0		0	0	0		0	0	0
425	0	0	0		0	0	0		0	0	0		0	0	0		0	0	0
426	0	0	0		0	0	0		0	0	0		0	0	0		0	0	0
427	0	0	0		0	0	0		0	0	0		0	0	0		0	0	0
428	0	0	0		0	0	0		0	0	0		0	0	0		0	0	0
429	0	0	0		0	0	0		0	0	0		0	0	0		0	0	0
430	0	0	0		0	0	0		0	0	0		0	0	0		0	0	0
431	0	0	0		0	0	0		0	0	0		0	0	0		0	0	0
432	0	0	0		0	0	0		0	0	0		0	0	0		0	0	0
433	0	0	0		0	0	0		0	0	0		1	0	1		1	0	1
434	0	0	0		0	0	0		0	0	0		0	0	0		0	0	0
435	0	0	0		0	0	0		1	0	1		0	0	0		1	0	1
436	0	0	0		0	0	0		0	0	0		0	0	0		0	0	0
437	0	0	0		0	0	0		0	0	0		0	0	0		0	0	0
438	0	0	0		0	0	0		0	0	0		1	0	1		1	0	1
439	0	0	0		0	0	0		0	0	0		0	0	0		0	0	0
440	0	0	0		0	0	0		0	0	0		1	0	1		1	0	1
441	0	0	0		0	0	0		1	0	1		0	0	0		1	0	1
442	0	0	0		0	0	0		2	0	2		6	0	6		8	0	8
443	0	0	0		0	0	0		0	0	0		0	0	0		0	0	0
444	0	0	0		0	0	0		0	0	0		0	0	0		0	0	0
445	0	0	0		0	0	0		0	0	0		0	0	0		0	0	0
446	0	0	0		0	0	0		0	0	0		0	0	0		0	0	0
447	0	0	0		0	0	0		0	0	0		0	0	0		0	0	0
448	0	0	0		0	0	0		0	0	0		0	0	0		0	0	0
449	0	0	0		0	0	0		0	0	0		0	0	0		0	0	0
450	0	0	0		0	0	0		0	0	0		0	0	0		0	0	0
451	0	0	0		0	0	0		0	0	0		0	0	0		0	0	0
452	0	0	0		0	0	0		0	0	0		0	0	0		0	0	0
453	0	0	0		0	0	0		0	0	0		0	0	0		0	0	0
454	0	0	0		0	0	0		0	0	0		0	0	0		0	0	0
455	0	0	0		0	0	0		0	0	0		0	0	0		0	0	0
456	0	0	0		0	0	0		0	0	0		0	0	0		0	0	0
457	0	0	0		0	0	0		0	0	0		0	0	0		0	0	0
458	0	0	0		0	0	0		0	0	0		0	0	0		0	0	0
459	0	0	0		0	0	0		0	0	0		0	0	0		0	0	0
460	0	0	0		0	0	0		1	0	1		0	0	0		1	0	1
461	0	0	0		0	0	0		0	0	0		1	0	1		1	0	1
462	0	0	0		0	0	0		0	0	0		0	0	0		0	0	0
463	0	0	0		0	0	0		0	0	0		0	0	0		0	0	0
464	0	0	0		0	0	0		0	0	0		0	0	0		0	0	0
465	0	0	0		0	0	0		0	0	0		0	0	0		0	0	0
466	0	0	0		0	0	0		0	0	0		0	0	0		0	0	0
467	0	0	0		0	0	0		0	0	0		0	0	0		0	0	0
468	0	0	0		0	0	0		0	0	0		0	0	0		0	0	0
469	0	0	0		0	0	0		2	0	2		2	0	2		4	0	4
470	0	0	0		0	0	0		0	0	0		0	0	0		0	0	0
471	0	0	0		0	0	0		0	0	0		0	0	0		0	0	0
472	0	0	0		0	0	0		0	0	0		0	0	0		0	0	0
473	0	0	0		0	0	0		0	0	0		1	0	1		1	0	1
474	0	0	0		0	0	0		0	0	0		0	0	0		0	0	0
475	0	0	0		0	0	0		0	0	0		1	0	1		1	0	1
476	0	0	0		0	0	0		0	0	0		0	0	0		0	0	0
477	0	0	0		0	0	0		0	0	0		0	0	0		0	0	0
478	0	0	0		0	0	0		0	0	0		0	0	0		0	0	0
479	0	0	0		0	0	0		0	0	0		0	0	0		0	0	0
480	0	0	0		0	0	0		0	0	0		0	0	0		0	0	0
481	0	0	0		0	0	0		0	0	0		0	0	0		0	0	0
482	0	0	0		0	0	0		0	0	0		0	0	0		0	0	0
483	0	0	0		0	0	0		0	0	0		0	0	0		0	0	0
484	0	0	0		0	0	0		0	0	0		0	0	0		0	0	0
485	0	0	0		0	0	0		0	0	0		1	0	1		1	0	1
486	0	0	0		0	0	0		0	0	0		0	0	0		0	0	0
487	0	0	0		0	0	0		0	0	0		0	0	0		0	0	0
488	0	0	0		0	0	0		0	0	0		0	0	0		0	0	0
489	0	0	0		0	0	0		0	0	0		0	0	0		0	0	0
490	0	0	0		0	0	0		0	0	0		0	0	0		0	0	0
491	0	0	0		0	0	0		0	0	0		0	0	0		0	0	0
492	0	0	0		0	0	0		0	0	0		0	0	0		0	0	0
493	0	0	0		0	0	0		0	0	0		0	0	0		0	0	0
494	0	0	0		0	0	0		0	0	0		0	0	0		0	0	0
495	0	0	0		0	0	0		0	0	0		1	0	1		1	0	1
496	0	0	0		0	0	0		0	0	0		0	0	0		0	0	0
497	0	0	0		0	0	0		0	0	0		0	0	0		0	0	0
498	0	0	0		0	0	0		0	0	0		0	0	0		0	0	0
499	0	0	0		0	0	0		0	0	0		0	0	0		0	0	0
500	0	0	0		0	0	0		0	0	0		0	0	0		0	0	0
501	0	0	0		0	0	0		0	0	0		0	0	0		0	0	0
502	0	0	0		0	0	0		0	0	0		0	0	0		0	0	0
503	0	0	0		0	0	0		0	0	0		0	0	0		0	0	0
504	0	0	0		0	0	0		0	0	0		0	0	0		0	0	0
505	0	0	0		0	0	0		0	0	0		0	0	0		0	0	0
506	0	0	0		0	0	0		0	0	0		0	0	0		0	0	0
507	0	0	0		0	0	0		0	0	0		0	0	0		0	0	0
508	0	0	0		0	0	0		0	0	0		0	0	0		0	0	0
509	0	0	0		0	0	0		0	0	0		0	0	0		0	0	0
510	0	0	0		0	0	0		0	0	0		0	0	0		0	0	0
511	0	0	0		0	0	0		0	0	0		0	0	0		0	0	0
512	0	0	0		0	0	0		0	0	0		0	0	0		0	0	0
513	0	0	0		0	0	0		0	0	0		0	0	0		0	0	0
514	0	0	0		0	0	0		0	0	0		0	0	0		0	0	0
515	0	0	0		0	0	0		0	0	0		0	0	0		0	0	0
516	0	0	0		0	0	0		0	0	0		0	0	0		0	0	0
517	0	0	0		0	0	0		0	0	0		0	0	0		0	0	0
518	0	0	0		0	0	0		0	0	0		0	0	0		0	0	0
519	0	0	0		0	0	0		0	0	0		0	0	0		0	0	0
520	0	0	0		0	0	0		0	0	0		0	0	0		0	0	0
521	0	0	0		0	0	0		0	0	0		0	0	0		0	0	0
522	0	0	0		0	0	0		0	0	0		0	0	0		0	0	0
523	0	0	0		0	0	0		0	0	0		0	0	0		0	0	0
524	0	0	0		0	0	0		0	0	0		0	0	0		0	0	0
525	0	0	0		0	0	0		0	0	0		0	0	0		0	0	0
526	0	0	0		0	0	0		0	0	0		0	0	0		0	0	0
527	0	0	0		0	0	0		0	0	0		0	0	0		0	0	0
528	0	0	0		0	0	0		0	0	0		1	0	1		1	0	1
529	0	0	0		0	0	0		0	0	0		0	0	0		0	0	0
530	0	0	0		0	0	0		0	0	0		0	0	0		0	0	0
531	0	0	0		0	0	0		0	0	0		0	0	0		0	0	0
532	0	0	0		0	0	0		0	0	0		0	0	0		0	0	0
533	0	0	0		0	0	0		0	0	0		0	0	0		0	0	0
534	0	0	0		0	0	0		0	0	0		0	0	0		0	0	0
535	0	0	0		0	0	0		0	0	0		0	0	0		0	0	0
536	0	0	0		0	0	0		0	0	0		0	0	0		0	0	0
537	0	0	0		0	0	0		0	0	0		0	0	0		0	0	0
538	0	0	0		0	0	0		0	0	0		0	0	0		0	0	0
539	0	0	0		0	0	0		0	0	0		0	0	0		0	0	0
540	0	0	0		0	0	0		0	0	0		0	0	0		0	0	0
541	0	0	0		0	0	0		0	0	0		1	0	1		1	0	1
542	0	0	0		0	0	0		0	0	0		0	0	0		0	0	0
543	0	0	0		0	0	0		1	0	1		2	0	2		3	0	3
544	0	0	0		0	0	0		1	0	1		2	0	2		3	0	3
545	0	0	0		0	0	0		1	0	1		0	0	0		1	0	1
546	0	0	0		0	0	0		0	0	0		0	0	0		0	0	0
547	0	0	0		0	0	0		0	0	0		0	0	0		0	0	0
548	0	0	0		0	0	0		0	0	0		0	0	0		0	0	0
549	0	0	0		0	0	0		0	0	0		0	0	0		0	0	0
550	0	0	0		0	0	0		0	0	0		0	0	0		0	0	0
551	0	0	0		0	0	0		0	0	0		0	0	0		0	0	0
552	0	0	0		0	0	0		0	0	0		0	0	0		0	0	0
553	0	0	0		0	0	0		0	0	0		0	0	0		0	0	0
554	0	0	0		0	0	0		0	0	0		0	0	0		0	0	0
555	0	0	0		0	0	0		0	0	0		0	0	0		0	0	0
556	0	0	0		0	0	0		0	0	0		0	0	0		0	0	0
557	0	0	0		0	0	0		0	0	0		0	0	0		0	0	0
558	0	0	0		0	0	0		0	0	0		0	0	0		0	0	0
559	0	0	0		0	0	0		0	0	0		0	0	0		0	0	0
560	0	0	0		0	0	0		0	0	0		0	0	0		0	0	0
561	0	0	0		0	0	0		0	0	0		0	0	0		0	0	0
562	0	0	0		0	0	0		0	0	0		0	0	0		0	0	0
563	0	0	0		0	0	0		0	0	0		0	0	0		0	0	0
564	0	0	0		0	0	0		0	0	0		0	0	0		0	0	0
565	0	0	0		0	0	0		0	0	0		0	0	0		0	0	0
566	0	0	0		0	0	0		0	0	0		0	0	0		0	0	0
567	0	0	0		0	0	0		0	0	0		0	0	0		0	0	0
568	0	0	0		0	0	0		0	0	0		0	0	0		0	0	0
569	0	0	0		0	0	0		0	0	0		0	0	0		0	0	0
570	0	0	0		0	0	0		0	0	0		0	0	0		0	0	0
571	0	0	0		0	0	0		0	0	0		0	0	0		0	0	0
572	0	0	0		0	0	0		0	0	0		0	0	0		0	0	0
573	0	0	0		0	0	0		0	0	0		0	0	0		0	0	0
574	0	0	0		0	0	0		0	0	0		0	0	0		0	0	0
575	0	0	0		0	0	0		0	0	0		0	0	0		0	0	0
576	0	0	0		0	0	0		0	0	0		0	0	0		0	0	0
577	0	0	0		0	0	0		0	0	0		0	0	0		0	0	0
578	0	0	0		0	0	0		0	0	0		0	0	0		0	0	0
579	0	0	0		0	0	0		0	0	0		0	0	0		0	0	0
580	0	0	0		0	0	0		0	0	0		0	0	0		0	0	0
581	0	0	0		0	0	0		0	0	0		0	0	0		0	0	0
582	0	0	0		0	0	0		0	0	0		0	0	0		0	0	0
583	0	0	0		0	0	0		0	0	0		0	0	0		0	0	0
584	0	0	0		0	0	0		0	0	0		0	0	0		0	0	0
585	0	0	0		0	0	0		0	0	0		0	0	0		0	0	0
586	0	0	0		0	0	0		0	0	0		0	0	0		0	0	0
587	0	0	0		0	0	0		0	0	0		0	0	0		0	0	0
588	0	0	0		0	0	0		0	0	0		0	0	0		0	0	0
589	0	0	0		0	0	0		0	0	0		0	0	0		0	0	0
590	0	0	0		0	0	0		0	0	0		0	0	0		0	0	0
591	0	0	0		0	0	0		0	0	0		0	0	0		0	0	0
592	0	0	0		0	0	0		0	0	0		0	0	0		0	0	0
593	0	0	0		0	0	0		0	0	0		0	0	0		0	0	0
594	0	0	0		0	0	0		0	0	0		0	0	0		0	0	0
595	0	0	0		0	0	0		0	0	0		0	0	0		0	0	0
596	0	0	0		0	0	0		0	0	0		0	0	0		0	0	0
597	0	0	0		0	0	0		0	0	0		0	0	0		0	0	0
598	0	0	0		0	0	0		0	0	0		0	0	0		0	0	0
599	0	0	0		0	0	0		0	0	0		0	0	0		0	0	0
600	0	0	0		0	0	0		0	0	0		0	0	0		0	0	0
601	0	0	0		0	0	0		0	0	0		0	0	0		0	0	0
602	0	0	0		0	0	0		0	0	0		0	0	0		0	0	0
603	0	0	0		0	0	0		0	0	0		0	0	0		0	0	0
604	0	0	0		0	0	0		0	0	0		0	0	0		0	0	0
605	0	0	0		0	0	0		0	0	0		0	0	0		0	0	0
606	0	0	0		0	0	0		0	0	0		0	0	0		0	0	0
607	0	0	0		0	0	0		0	0	0		0	0	0		0	0	0
608	0	0	0		0	0	0		0	0	0		0	0	0		0	0	0
609	0	0	0		0	0	0		0	0	0		0	0	0		0	0	0
610	0	0	0		0	0	0		0	0	0		0	0	0		0	0	0
611	0	0	0		0	0	0		0	0	0		0	0	0		0	0	0
612	0	0	0		0	0	0		0	0	0		0	0	0		0	0	0
613	0	0	0		0	0	0		0	0	0		0	0	0		0	0	0
614	0	0	0		0	0	0		0	0	0		0	0	0		0	0	0
615	0	0	0		0	0	0		0	0	0		0	0	0		0	0	0
616	0	0	0		0	0	0		0	0	0		0	0	0		0	0	0
617	0	0	0		0	0	0		0	0	0		0	0	0		0	0	0
618	0	0	0		0	0	0		0	0	0		0	0	0		0	0	0
619	0	0	0		0	0	0		0	0	0		0	0	0		0	0	0
620	0	0	0		0	0	0		0	0	0		0	0	0		0	0	0
621	0	0	0		0	0	0		0	0	0		0	0	0		0	0	0
622	0	0	0		0	0	0		0	0	0		0	0	0		0	0	0
623	0	0	0		0	0	0		0	0	0		0	0	0		0	0	0
624	0	0	0		0	0	0		0	0	0		0	0	0		0	0	0
625	0	0	0		0	0	0		0	0	0		0	0	0		0	0	0
626	0	0	0		0	0	0		2	0	2		0	0	0		2	0	2
627	0	0	0		0	0	0		0	0	0		0	0	0		0	0	0
628	0	0	0		0	0	0		0	0	0		0	0	0		0	0	0
629	0	0	0		0	0	0		0	0	0		0	0	0		0	0	0
630	0	0	0		0	0	0		0	0	0		0	0	0		0	0	0
631	0	0	0		0	0	0		0	0	0		0	0	0		0	0	0
632	0	0	0		0	0	0		0	0	0		0	0	0		0	0	0
633	0	0	0		0	0	0		0	0	0		0	0	0		0	0	0
634	0	0	0		0	0	0		0	0	0		0	0	0		0	0	0
635	0	0	0		0	0	0		0	0	0		0	0	0		0	0	0
636	0	0	0		0	0	0		0	0	0		0	0	0		0	0	0
637	0	0	0		0	0	0		0	0	0		1	0	1		1	0	1
638	0	0	0		0	0	0		0	0	0		0	0	0		0	0	0
639	0	0	0		0	0	0		0	0	0		0	0	0		0	0	0
640	0	0	0		0	0	0		0	0	0		1	0	1		1	0	1
641	0	0	0		0	0	0		1	0	1		0	0	0		1	0	1
642	0	0	0		0	0	0		0	0	0		0	0	0		0	0	0
643	0	0	0		0	0	0		0	0	0		0	0	0		0	0	0
644	0	0	0		0	0	0		0	0	0		0	0	0		0	0	0
645	0	0	0		0	0	0		0	0	0		1	0	1		1	0	1
646	0	0	0		0	0	0		1	0	1		0	0	0		1	0	1
647	0	0	0		0	0	0		0	0	0		0	0	0		0	0	0
648	0	0	0		0	0	0		0	0	0		0	0	0		0	0	0
649	0	0	0		1	0	1		0	0	0		0	0	0		1	0	1
650	0	0	0		0	0	0		0	0	0		0	0	0		0	0	0
651	0	0	0		0	0	0		0	0	0		0	0	0		0	0	0
652	0	0	0		0	0	0		0	0	0		0	0	0		0	0	0
653	0	0	0		0	0	0		0	0	0		0	0	0		0	0	0
654	0	0	0		0	0	0		1	0	1		0	0	0		1	0	1
655	0	0	0		0	0	0		0	0	0		1	0	1		1	0	1
656	0	0	0		0	0	0		0	0	0		0	0	0		0	0	0
657	0	0	0		0	0	0		0	0	0		0	0	0		0	0	0
658	0	0	0		0	0	0		0	0	0		0	0	0		0	0	0
659	0	0	0		0	0	0		0	0	0		0	0	0		0	0	0
660	0	0	0		0	0	0		0	0	0		0	0	0		0	0	0
661	0	0	0		0	0	0		0	0	0		1	0	1		1	0	1
662	0	0	0		0	0	0		0	0	0		0	0	0		0	0	0
663	0	0	0		2	0	2		0	0	0		0	0	0		2	0	2
664	0	0	0		0	0	0		0	0	0		1	0	1		1	0	1
665	0	0	0		0	0	0		0	0	0		0	0	0		0	0	0
666	0	0	0		0	0	0		1	0	1		0	0	0		1	0	1
667	0	0	0		0	0	0		0	0	0		0	0	0		0	0	0
668	0	0	0		0	0	0		0	0	0		0	0	0		0	0	0
669	0	0	0		0	0	0		0	0	0		0	0	0		0	0	0
670	0	0	0		0	0	0		1	0	1		0	0	0		1	0	1
671	0	0	0		1	0	1		0	0	0		0	0	0		1	0	1
672	0	0	0		0	0	0		0	0	0		0	0	0		0	0	0
673	0	0	0		0	0	0		1	0	1		2	0	2		3	0	3
674	0	0	0		0	0	0		0	0	0		0	0	0		0	0	0
675	0	0	0		0	0	0		0	0	0		1	0	1		1	0	1
676	0	0	0		0	0	0		0	0	0		1	0	1		1	0	1
677	0	0	0		0	0	0		0	0	0		0	0	0		0	0	0
678	0	0	0		0	0	0		0	0	0		1	0	1		1	0	1
679	0	0	0		0	0	0		0	0	0		0	0	0		0	0	0
680	0	0	0		0	0	0		0	0	0		0	0	0		0	0	0
681	0	0	0		0	0	0		0	0	0		1	0	1		1	0	1
682	0	0	0		0	0	0		0	0	0		0	0	0		0	0	0
683	0	0	0		0	0	0		0	0	0		0	0	0		0	0	0
684	0	0	0		0	0	0		0	0	0		0	0	0		0	0	0
685	0	0	0		0	0	0		0	0	0		0	0	0		0	0	0
686	0	0	0		0	0	0		0	0	0		0	0	0		0	0	0
687	0	0	0		0	0	0		0	0	0		0	0	0		0	0	0
688	0	0	0		0	0	0		0	0	0		0	0	0		0	0	0
689	0	0	0		0	0	0		0	0	0		1	0	1		1	0	1
690	0	0	0		0	0	0		0	0	0		0	0	0		0	0	0
691	0	0	0		0	0	0		0	0	0		0	0	0		0	0	0
692	0	0	0		0	0	0		0	0	0		0	0	0		0	0	0
693	0	0	0		0	0	0		0	0	0		2	0	2		2	0	2
694	0	0	0		0	0	0		0	0	0		0	0	0		0	0	0
695	0	0	0		0	0	0		0	0	0		0	0	0		0	0	0
696	0	0	0		0	0	0		0	0	0		0	0	0		0	0	0
697	0	0	0		0	0	0		0	0	0		0	0	0		0	0	0
698	0	0	0		0	0	0		0	0	0		0	0	0		0	0	0
699	0	0	0		0	0	0		0	0	0		0	0	0		0	0	0
700	1	0	1		0	0	0		1	0	1		0	0	0		2	0	2
701	0	0	0		0	0	0		0	0	0		0	0	0		0	0	0
702	0	0	0		0	0	0		0	0	0		0	0	0		0	0	0
703	0	0	0		0	0	0		0	0	0		0	0	0		0	0	0
704	0	0	0		0	0	0		0	0	0		0	0	0		0	0	0
705	0	0	0		0	0	0		1	0	1		0	0	0		1	0	1
706	0	0	0		0	0	0		0	0	0		0	0	0		0	0	0
707	0	0	0		0	0	0		0	0	0		0	0	0		0	0	0
708	0	0	0		0	0	0		0	0	0		0	0	0		0	0	0
709	0	0	0		0	0	0		2	0	2		4	0	4		6	0	6
710	0	0	0		0	0	0		1	0	1		0	0	0		1	0	1
711	0	0	0		0	0	0		0	0	0		0	0	0		0	0	0
712	0	0	0		0	0	0		0	0	0		0	0	0		0	0	0
713	0	0	0		0	0	0		0	0	0		0	0	0		0	0	0
714	0	0	0		0	0	0		0	0	0		0	0	0		0	0	0
715	0	0	0		0	0	0		0	0	0		0	0	0		0	0	0
716	0	0	0		0	0	0		0	0	0		0	0	0		0	0	0
717	0	0	0		0	0	0		0	0	0		0	0	0		0	0	0
718	0	0	0		0	0	0		0	0	0		0	0	0		0	0	0
719	0	0	0		0	0	0		0	0	0		0	0	0		0	0	0
720	0	0	0		0	0	0		0	0	0		0	0	0		0	0	0
721	0	0	0		0	0	0		0	0	0		0	0	0		0	0	0
722	0	0	0		0	0	0		0	0	0		0	0	0		0	0	0
723	0	0	0		0	0	0		0	0	0		1	0	1		1	0	1
724	0	0	0		0	0	0		0	0	0		0	0	0		0	0	0
725	0	0	0		0	0	0		0	0	0		0	0	0		0	0	0
726	0	0	0		0	0	0		0	0	0		0	0	0		0	0	0
727	0	0	0		0	0	0		0	0	0		0	0	0		0	0	0
728	0	0	0		0	0	0		0	0	0		0	0	0		0	0	0
729	0	0	0		0	0	0		0	0	0		0	0	0		0	0	0
730	0	0	0		0	0	0		0	0	0		0	0	0		0	0	0
731	0	0	0		0	0	0		0	0	0		0	0	0		0	0	0
732	0	0	0		1	0	1		0	0	0		0	0	0		1	0	1
733	0	0	0		0	0	0		0	0	0		0	0	0		0	0	0
734	0	0	0		0	0	0		1	0	1		1	0	1		2	0	2
735	0	0	0		0	0	0		0	0	0		0	0	0		0	0	0
736	0	0	0		0	0	0		0	0	0		0	0	0		0	0	0
737	0	0	0		0	0	0		0	0	0		0	0	0		0	0	0
738	0	0	0		0	0	0		0	0	0		0	0	0		0	0	0
739	0	0	0		1	0	1		0	0	0		0	0	0		1	0	1
740	0	0	0		0	0	0		0	0	0		0	0	0		0	0	0
741	0	0	0		0	0	0		0	0	0		0	0	0		0	0	0
742	1	0	1		0	0	0		2	0	2		1	0	1		4	0	4
743	0	0	0		0	0	0		0	0	0		0	0	0		0	0	0
744	0	0	0		1	0	1		1	0	1		2	0	2		4	0	4
745	0	0	0		0	0	0		0	0	0		1	0	1		1	0	1
746	0	0	0		0	0	0		0	0	0		0	0	0		0	0	0
747	0	0	0		0	0	0		2	0	2		0	0	0		2	0	2
748	0	0	0		0	0	0		0	0	0		0	0	0		0	0	0
749	0	0	0		0	0	0		0	0	0		0	0	0		0	0	0
750	0	0	0		0	0	0		0	0	0		0	0	0		0	0	0
751	0	0	0		0	0	0		0	0	0		0	0	0		0	0	0
752	0	0	0		0	0	0		0	0	0		0	0	0		0	0	0
753	0	0	0		1	0	1		0	0	0		0	0	0		1	0	1
754	0	0	0		0	0	0		0	0	0		0	0	0		0	0	0
755	0	0	0		0	0	0		1	0	1		1	0	1		2	0	2
756	0	0	0		1	0	1		1	0	1		0	0	0		2	0	2
757	0	0	0		0	0	0		1	0	1		1	0	1		2	0	2
758	0	0	0		0	0	0		0	0	0		0	0	0		0	0	0
759	0	0	0		0	0	0		1	0	1		0	0	0		1	0	1
760	0	0	0		0	0	0		0	0	0		2	0	2		2	0	2
761	0	0	0		0	0	0		0	0	0		0	0	0		0	0	0
762	0	0	0		0	0	0		0	0	0		0	0	0		0	0	0
763	0	0	0		0	0	0		0	0	0		0	0	0		0	0	0
764	0	0	0		0	0	0		0	0	0		0	0	0		0	0	0
765	0	0	0		0	0	0		0	0	0		0	0	0		0	0	0
766	0	0	0		0	0	0		0	0	0		0	0	0		0	0	0
767	0	0	0		2	0	2		0	0	0		1	0	1		3	0	3
768	0	0	0		1	0	1		0	0	0		0	0	0		1	0	1
769	0	0	0		0	0	0		0	0	0		0	0	0		0	0	0
770	0	0	0		0	0	0		1	0	1		0	0	0		1	0	1
771	0	0	0		0	0	0		0	0	0		1	0	1		1	0	1
772	0	0	0		0	0	0		0	0	0		0	0	0		0	0	0
773	0	0	0		0	0	0		0	0	0		0	0	0		0	0	0
774	0	0	0		0	0	0		0	0	0		0	0	0		0	0	0
775	0	0	0		0	0	0		0	0	0		0	0	0		0	0	0
776	0	0	0		0	0	0		0	0	0		0	0	0		0	0	0
777	0	0	0		0	0	0		0	0	0		2	0	2		2	0	2
778	0	0	0		0	0	0		0	0	0		0	0	0		0	0	0
779	0	0	0		0	0	0		0	0	0		0	0	0		0	0	0
780	0	0	0		0	0	0		0	0	0		0	0	0		0	0	0
781	0	0	0		0	0	0		0	0	0		0	0	0		0	0	0
782	0	0	0		0	0	0		0	0	0		0	0	0		0	0	0
783	0	0	0		0	0	0		1	0	1		0	0	0		1	0	1
784	0	0	0		0	0	0		0	0	0		0	0	0		0	0	0
785	0	0	0		0	0	0		0	0	0		0	0	0		0	0	0
786	0	0	0		0	0	0		0	0	0		0	0	0		0	0	0
787	0	0	0		0	0	0		0	0	0		0	0	0		0	0	0
788	0	0	0		0	0	0		0	0	0		0	0	0		0	0	0
789	0	0	0		0	0	0		0	0	0		1	0	1		1	0	1
790	0	0	0		0	0	0		0	0	0		0	0	0		0	0	0
791	0	0	0		0	0	0		0	0	0		0	0	0		0	0	0
792	0	0	0		0	0	0		0	0	0		0	0	0		0	0	0
793	0	0	0		0	0	0		0	0	0		0	0	0		0	0	0
794	0	0	0		0	0	0		0	0	0		0	0	0		0	0	0
795	0	0	0		0	0	0		0	0	0		0	0	0		0	0	0
796	0	0	0		0	0	0		0	0	0		0	0	0		0	0	0
797	0	0	0		0	0	0		1	0	1		0	0	0		1	0	1
798	0	0	0		0	0	0		0	0	0		0	0	0		0	0	0
799	0	0	0		0	0	0		0	0	0		0	0	0		0	0	0
800	0	0	0		0	0	0		0	0	0		0	0	0		0	0	0
801	0	0	0		0	0	0		0	0	0		0	0	0		0	0	0
802	0	0	0		0	0	0		1	0	1		0	0	0		1	0	1
803	0	0	0		0	0	0		0	0	0		0	0	0		0	0	0
804	0	0	0		0	0	0		0	0	0		3	0	3		3	0	3
805	0	0	0		0	0	0		0	0	0		0	0	0		0	0	0
806	0	0	0		0	0	0		0	0	0		0	0	0		0	0	0
807	0	0	0		0	0	0		0	0	0		0	0	0		0	0	0
808	0	0	0		0	0	0		1	0	1		1	0	1		2	0	2
809	0	0	0		1	0	1		0	0	0		0	0	0		1	0	1
810	0	0	0		0	0	0		0	0	0		0	0	0		0	0	0
811	0	0	0		0	0	0		0	0	0		1	0	1		1	0	1
812	0	0	0		0	0	0		2	0	2		0	0	0		2	0	2
813	0	0	0		0	0	0		0	0	0		0	0	0		0	0	0
814	0	0	0		0	0	0		0	0	0		0	0	0		0	0	0
815	0	0	0		0	0	0		0	0	0		0	0	0		0	0	0
816	0	0	0		0	0	0		0	0	0		1	0	1		1	0	1
817	0	0	0		1	0	1		0	0	0		0	0	0		1	0	1
818	0	0	0		0	0	0		0	0	0		2	0	2		2	0	2
819	0	0	0		0	0	0		0	0	0		0	0	0		0	0	0
820	0	0	0		0	0	0		0	0	0		0	0	0		0	0	0
821	0	0	0		0	0	0		1	0	1		0	0	0		1	0	1
822	0	0	0		0	0	0		1	0	1		0	0	0		1	0	1
823	0	0	0		0	0	0		0	0	0		0	0	0		0	0	0
824	0	0	0		0	0	0		0	0	0		0	0	0		0	0	0
825	0	0	0		0	0	0		0	0	0		0	0	0		0	0	0
826	0	0	0		0	0	0		1	0	1		0	0	0		1	0	1
827	0	0	0		0	0	0		0	0	0		0	0	0		0	0	0
828	0	0	0		0	0	0		0	0	0		0	0	0		0	0	0
829	0	0	0		0	0	0		0	0	0		0	0	0		0	0	0
830	0	0	0		0	0	0		0	0	0		0	0	0		0	0	0
831	0	0	0		0	0	0		1	0	1		0	0	0		1	0	1
832	0	0	0		0	0	0		0	0	0		2	0	2		2	0	2
833	0	0	0		0	0	0		0	0	0		0	0	0		0	0	0
834	0	0	0		0	0	0		0	0	0		0	0	0		0	0	0
835	0	0	0		0	0	0		0	0	0		1	0	1		1	0	1
836	0	0	0		0	0	0		0	0	0		0	0	0		0	0	0
837	0	0	0		0	0	0		0	0	0		0	0	0		0	0	0
838	0	0	0		0	0	0		0	0	0		0	0	0		0	0	0
839	0	0	0		0	0	0		0	0	0		0	0	0		0	0	0
840	0	0	0		0	0	0		0	0	0		0	0	0		0	0	0
841	0	0	0		0	0	0		0	0	0		0	0	0		0	0	0
842	0	0	0		0	0	0		0	0	0		1	0	1		1	0	1
843	0	0	0		0	0	0		0	0	0		0	0	0		0	0	0
844	0	0	0		0	0	0		0	0	0		0	0	0		0	0	0
845	0	0	0		0	0	0		0	0	0		0	0	0		0	0	0
846	0	0	0		0	0	0		0	0	0		0	0	0		0	0	0
847	0	0	0		0	0	0		0	0	0		0	0	0		0	0	0
848	0	0	0		0	0	0		0	0	0		0	0	0		0	0	0
849	0	0	0		0	0	0		0	0	0		0	0	0		0	0	0
850	0	0	0		0	0	0		0	0	0		0	0	0		0	0	0
851	1	0	1		0	0	0		0	0	0		0	0	0		1	0	1
852	0	0	0		0	0	0		0	0	0		0	0	0		0	0	0
853	0	0	0		0	0	0		0	0	0		0	0	0		0	0	0
854	0	0	0		0	0	0		0	0	0		0	0	0		0	0	0
855	0	0	0		0	0	0		0	0	0		0	0	0		0	0	0
856	0	0	0		0	0	0		0	0	0		1	0	1		1	0	1
857	0	0	0		0	0	0		0	0	0		0	0	0		0	0	0
858	0	0	0		0	0	0		0	0	0		0	0	0		0	0	0
859	0	0	0		0	0	0		0	0	0		0	0	0		0	0	0
860	0	0	0		0	0	0		0	0	0		0	0	0		0	0	0
861	0	0	0		0	0	0		0	0	0		0	0	0		0	0	0
862	0	0	0		0	0	0		0	0	0		0	0	0		0	0	0
863	0	0	0		0	0	0		0	0	0		0	0	0		0	0	0
864	0	0	0		0	0	0		0	0	0		0	0	0		0	0	0
865	0	0	0		0	0	0		0	0	0		0	0	0		0	0	0
866	0	0	0		0	0	0		0	0	0		0	0	0		0	0	0
867	1	0	1		0	0	0		1	0	1		0	0	0		2	0	2
868	0	0	0		0	0	0		0	0	0		0	0	0		0	0	0
869	0	0	0		0	0	0		0	0	0		0	0	0		0	0	0
870	0	0	0		0	0	0		0	0	0		2	0	2		2	0	2
871	0	0	0		0	0	0		0	0	0		0	0	0		0	0	0
872	0	0	0		0	0	0		0	0	0		0	0	0		0	0	0
873	0	0	0		0	0	0		0	0	0		0	0	0		0	0	0
874	0	0	0		0	0	0		0	0	0		0	0	0		0	0	0
875	0	0	0		0	0	0		0	0	0		0	0	0		0	0	0
876	0	0	0		1	0	1		2	0	2		0	0	0		3	0	3
877	0	0	0		0	0	0		1	0	1		0	0	0		1	0	1
878	0	0	0		0	0	0		0	0	0		0	0	0		0	0	0
879	0	0	0		0	0	0		0	0	0		0	0	0		0	0	0
880	0	0	0		0	0	0		0	0	0		0	0	0		0	0	0
881	0	0	0		0	0	0		0	0	0		0	0	0		0	0	0
882	0	0	0		0	0	0		0	0	0		0	0	0		0	0	0
883	0	0	0		0	0	0		0	0	0		0	0	0		0	0	0
884	1	0	1		0	0	0		0	0	0		0	0	0		1	0	1
885	0	0	0		0	0	0		0	0	0		0	0	0		0	0	0
886	0	0	0		0	0	0		0	0	0		0	0	0		0	0	0
887	0	0	0		0	0	0		0	0	0		0	0	0		0	0	0
888	0	0	0		0	0	0		0	0	0		0	0	0		0	0	0
889	0	0	0		0	0	0		0	0	0		0	0	0		0	0	0
890	0	0	0		0	0	0		0	0	0		0	0	0		0	0	0
891	0	0	0		0	0	0		0	0	0		0	0	0		0	0	0
892	0	0	0		0	0	0		1	0	1		1	0	1		2	0	2
893	0	0	0		0	0	0		0	0	0		0	0	0		0	0	0
894	0	0	0		0	0	0		0	0	0		0	0	0		0	0	0
895	0	0	0		0	0	0		0	0	0		0	0	0		0	0	0
896	0	0	0		0	0	0		0	0	0		0	0	0		0	0	0
897	0	0	0		0	0	0		0	0	0		0	0	0		0	0	0
898	0	0	0		0	0	0		0	0	0		1	0	1		1	0	1
899	0	0	0		0	0	0		0	0	0		0	0	0		0	0	0
900	0	0	0		0	0	0		0	0	0		0	0	0		0	0	0
901	0	0	0		0	0	0		0	0	0		0	0	0		0	0	0
902	0	0	0		0	0	0		0	0	0		0	0	0		0	0	0
903	0	0	0		0	0	0		0	0	0		0	0	0		0	0	0
904	0	0	0		0	0	0		0	0	0		0	0	0		0	0	0
905	0	0	0		0	0	0		0	0	0		0	0	0		0	0	0
906	0	0	0		0	0	0		0	0	0		0	0	0		0	0	0
907	0	0	0		0	0	0		0	0	0		0	0	0		0	0	0
908	0	0	0		0	0	0		0	0	0		0	0	0		0	0	0
909	0	0	0		0	0	0		0	0	0		0	0	0		0	0	0
910	0	0	0		0	0	0		0	0	0		1	0	1		1	0	1
911	0	0	0		0	0	0		0	0	0		0	0	0		0	0	0
912	0	0	0		0	0	0		1	0	1		0	0	0		1	0	1
913	0	0	0		0	0	0		0	0	0		0	0	0		0	0	0
914	0	0	0		0	0	0		0	0	0		0	0	0		0	0	0
915	0	0	0		0	0	0		0	0	0		2	0	2		2	0	2
916	1	0	1		0	0	0		5	0	5		2	0	2		8	0	8
917	0	0	0		0	0	0		0	0	0		0	0	0		0	0	0
918	0	0	0		1	0	1		0	0	0		0	0	0		1	0	1
919	0	0	0		0	0	0		4	0	4		4	0	4		8	0	8
920	2	0	2		0	0	0		1	0	1		0	0	0		3	0	3
921	0	0	0		0	0	0		0	0	0		0	0	0		0	0	0
922	0	0	0		0	0	0		2	0	2		0	0	0		2	0	2
923	0	0	0		0	0	0		0	0	0		0	0	0		0	0	0
924	0	0	0		1	0	1		1	0	1		0	0	0		2	0	2
925	0	0	0		1	0	1		0	0	0		2	0	2		3	0	3
926	0	0	0		0	0	0		0	0	0		0	0	0		0	0	0
927	0	0	0		0	0	0		0	0	0		0	0	0		0	0	0
928	0	0	0		0	0	0		0	0	0		0	0	0		0	0	0
929	0	0	0		0	0	0		0	0	0		0	0	0		0	0	0
930	0	0	0		1	0	1		0	0	0		1	0	1		2	0	2
931	0	0	0		0	0	0		0	0	0		0	0	0		0	0	0
932	1	0	1		0	0	0		0	0	0		0	0	0		1	0	1
933	0	0	0		0	0	0		0	0	0		0	0	0		0	0	0
934	0	0	0		0	0	0		0	0	0		0	0	0		0	0	0
935	0	0	0		0	0	0		0	0	0		0	0	0		0	0	0
936	0	0	0		0	0	0		0	0	0		0	0	0		0	0	0
937	0	0	0		0	0	0		0	0	0		0	0	0		0	0	0
938	0	0	0		0	0	0		0	0	0		0	0	0		0	0	0
939	0	0	0		0	0	0		0	0	0		0	0	0		0	0	0
940	0	0	0		0	0	0		0	0	0		0	0	0		0	0	0
941	0	0	0		0	0	0		0	0	0		0	0	0		0	0	0
942	0	0	0		0	0	0		0	0	0		0	0	0		0	0	0
943	0	0	0		0	0	0		0	0	0		0	0	0		0	0	0
944	0	0	0		0	0	0		0	0	0		0	0	0		0	0	0
945	0	0	0		0	0	0		0	0	0		1	0	1		1	0	1
946	0	0	0		0	0	0		0	0	0		0	0	0		0	0	0
947	0	0	0		0	0	0		0	0	0		0	0	0		0	0	0
948	0	0	0		0	0	0		0	0	0		0	0	0		0	0	0
949	0	0	0		0	0	0		0	0	0		0	0	0		0	0	0
950	0	0	0		0	0	0		0	0	0		0	0	0		0	0	0
951	0	0	0		0	0	0		0	0	0		0	0	0		0	0	0
952	0	0	0		0	0	0		0	0	0		0	0	0		0	0	0
953	0	0	0		0	0	0		0	0	0		0	0	0		0	0	0
954	1	0	1		0	0	0		0	0	0		0	0	0		1	0	1
955	0	0	0		0	0	0		0	0	0		0	0	0		0	0	0
956	0	0	0		0	0	0		0	0	0		0	0	0		0	0	0
957	0	0	0		0	0	0		0	0	0		0	0	0		0	0	0
958	0	0	0		0	0	0		0	0	0		0	0	0		0	0	0
959	0	0	0		0	0	0		0	0	0		0	0	0		0	0	0
960	0	0	0		0	0	0		0	0	0		0	0	0		0	0	0
961	0	0	0		0	0	0		0	0	0		0	0	0		0	0	0
962	0	0	0		0	0	0		0	0	0		2	0	2		2	0	2
963	0	0	0		0	0	0		0	0	0		0	0	0		0	0	0
964	2	0	2		0	0	0		0	0	0		0	0	0		2	0	2
965	0	0	0		0	0	0		0	0	0		0	0	0		0	0	0
966	0	0	0		0	0	0		0	0	0		0	0	0		0	0	0
967	0	0	0		0	0	0		0	0	0		0	0	0		0	0	0
968	0	0	0		0	0	0		0	0	0		1	0	1		1	0	1
969	0	0	0		0	0	0		0	0	0		0	0	0		0	0	0
970	0	0	0		0	0	0		0	0	0		0	0	0		0	0	0
971	0	0	0		0	0	0		0	0	0		0	0	0		0	0	0
972	0	0	0		0	0	0		0	0	0		0	0	0		0	0	0
973	0	0	0		0	0	0		0	0	0		1	0	1		1	0	1
974	0	0	0		0	0	0		0	0	0		0	0	0		0	0	0
975	0	0	0		0	0	0		1	0	1		0	0	0		1	0	1
976	0	0	0		0	0	0		0	0	0		0	0	0		0	0	0
977	0	0	0		0	0	0		0	0	0		0	0	0		0	0	0
978	0	0	0		0	0	0		0	0	0		1	0	1		1	0	1
979	0	0	0		0	0	0		0	0	0		0	0	0		0	0	0
980	0	0	0		0	0	0		0	0	0		0	0	0		0	0	0
981	0	0	0		0	0	0		0	0	0		0	0	0		0	0	0
982	0	0	0		0	0	0		0	0	0		0	0	0		0	0	0
983	0	0	0		0	0	0		0	0	0		0	0	0		0	0	0
984	0	0	0		0	0	0		0	0	0		0	0	0		0	0	0
985	0	0	0		0	0	0		0	0	0		0	0	0		0	0	0
986	0	0	0		0	0	0		0	0	0		0	0	0		0	0	0
987	0	0	0		0	0	0		0	0	0		0	0	0		0	0	0
988	0	0	0		0	0	0		1	0	1		0	0	0		1	0	1
989	0	0	0		0	0	0		0	0	0		1	0	1		1	0	1
990	0	0	0		0	0	0		0	0	0		0	0	0		0	0	0
991	0	0	0		0	0	0		0	0	0		0	0	0		0	0	0
992	0	0	0		0	0	0		0	0	0		0	0	0		0	0	0
993	0	0	0		0	0	0		0	0	0		0	0	0		0	0	0
994	0	0	0		0	0	0		0	0	0		0	0	0		0	0	0
995	0	0	0		0	0	0		0	0	0		4	0	4		4	0	4
996	0	0	0		0	0	0		0	0	0		0	0	0		0	0	0
997	0	0	0		0	0	0		0	0	0		0	0	0		0	0	0
998	0	0	0		0	0	0		0	0	0		0	0	0		0	0	0
999	0	0	0		0	0	0		0	0	0		1	0	1		1	0	1
1000	0	0	0		0	0	0		1	0	1		1	0	1		2	0	2
1001	0	0	0		0	0	0		0	0	0		0	0	0		0	0	0
1002	1	0	1		0	0	0		0	0	0		0	0	0		1	0	1
1003	0	0	0		0	0	0		0	0	0		0	0	0		0	0	0
1004	0	0	0		0	0	0		0	0	0		0	0	0		0	0	0
1005	0	0	0		0	0	0		0	0	0		0	0	0		0	0	0
1006	0	0	0		0	0	0		0	0	0		1	0	1		1	0	1
1007	0	0	0		0	0	0		0	0	0		0	0	0		0	0	0
1008	0	0	0		0	0	0		0	0	0		0	0	0		0	0	0
1009	0	0	0		0	0	0		0	0	0		0	0	0		0	0	0
1010	0	0	0		0	0	0		0	0	0		0	0	0		0	0	0
1011	0	0	0		0	0	0		2	0	2		0	0	0		2	0	2
1012	0	0	0		1	0	1		0	0	0		0	0	0		1	0	1
1013	0	0	0		0	0	0		0	0	0		0	0	0		0	0	0
1014	0	0	0		0	0	0		0	0	0		0	0	0		0	0	0
1015	0	0	0		0	0	0		0	0	0		0	0	0		0	0	0
1016	0	0	0		0	0	0		0	0	0		0	0	0		0	0	0
1017	0	0	0		0	0	0		0	0	0		0	0	0		0	0	0
1018	0	0	0		0	0	0		0	0	0		0	0	0		0	0	0
1019	0	0	0		0	0	0		0	0	0		0	0	0		0	0	0
1020	0	0	0		0	0	0		0	0	0		0	0	0		0	0	0
1021	0	0	0		0	0	0		0	0	0		0	0	0		0	0	0
1022	0	0	0		0	0	0		0	0	0		0	0	0		0	0	0
1023	0	0	0		0	0	0		0	0	0		0	0	0		0	0	0
1024	0	0	0		0	0	0		0	0	0		0	0	0		0	0	0
1025	0	0	0		0	0	0		0	0	0		0	0	0		0	0	0
1026	0	0	0		0	0	0		0	0	0		0	0	0		0	0	0
1027	0	0	0		0	0	0		0	0	0		0	0	0		0	0	0
1028	0	0	0		0	0	0		0	0	0		1	0	1		1	0	1
1029	0	0	0		0	0	0		0	0	0		0	0	0		0	0	0
1030	0	0	0		0	0	0		1	0	1		1	0	1		2	0	2
1031	0	0	0		0	0	0		0	0	0		0	0	0		0	0	0
1032	0	0	0		0	0	0		0	0	0		0	0	0		0	0	0
1033	0	0	0		0	0	0		1	0	1		0	0	0		1	0	1
1034	0	0	0		0	0	0		0	0	0		0	0	0		0	0	0
1035	0	0	0		0	0	0		0	0	0		1	0	1		1	0	1
1036	0	0	0		0	0	0		0	0	0		0	0	0		0	0	0
1037	0	0	0		0	0	0		0	0	0		0	0	0		0	0	0
1038	0	0	0		0	0	0		0	0	0		0	0	0		0	0	0
1039	0	0	0		0	0	0		0	0	0		0	0	0		0	0	0
1040	0	0	0		0	0	0		0	0	0		0	0	0		0	0	0
1041	0	0	0		0	0	0		0	0	0		0	0	0		0	0	0
1042	0	0	0		0	0	0		0	0	0		0	0	0		0	0	0
1043	0	0	0		0	0	0		0	0	0		0	0	0		0	0	0
1044	0	0	0		0	0	0		0	0	0		0	0	0		0	0	0
1045	0	0	0		0	0	0		0	0	0		0	0	0		0	0	0
1046	0	0	0		0	0	0		0	0	0		0	0	0		0	0	0
1047	0	0	0		0	0	0		0	0	0		0	0	0		0	0	0
1048	0	0	0		0	0	0		0	0	0		0	0	0		0	0	0
1049	0	0	0		0	0	0		0	0	0		0	0	0		0	0	0
1050	0	0	0		0	0	0		1	0	1		0	0	0		1	0	1
1051	0	0	0		0	0	0		0	0	0		0	0	0		0	0	0
1052	0	0	0		0	0	0		0	0	0		0	0	0		0	0	0
1053	0	0	0		0	0	0		0	0	0		0	0	0		0	0	0
1054	0	0	0		0	0	0		0	0	0		0	0	0		0	0	0
1055	0	0	0		0	0	0		0	0	0		0	0	0		0	0	0
1056	0	0	0		0	0	0		0	0	0		0	0	0		0	0	0
1057	0	0	0		0	0	0		2	0	2		0	0	0		2	0	2
1058	0	0	0		0	0	0		0	0	0		0	0	0		0	0	0
1059	0	0	0		0	0	0		2	0	2		2	0	2		4	0	4
1060	0	0	0		0	0	0		0	0	0		0	0	0		0	0	0
1061	0	0	0		0	0	0		0	0	0		0	0	0		0	0	0
1062	0	0	0		0	0	0		0	0	0		0	0	0		0	0	0
1063	0	0	0		0	0	0		2	0	2		0	0	0		2	0	2
1064	0	0	0		0	0	0		0	0	0		0	0	0		0	0	0
1065	0	0	0		0	0	0		0	0	0		0	0	0		0	0	0
1066	0	0	0		0	0	0		1	0	1		0	0	0		1	0	1
1067	0	0	0		0	0	0		0	0	0		0	0	0		0	0	0
1068	0	0	0		0	0	0		0	0	0		0	0	0		0	0	0
1069	0	0	0		0	0	0		0	0	0		0	0	0		0	0	0
1070	0	0	0		0	0	0		1	0	1		0	0	0		1	0	1
1071	0	0	0		0	0	0		0	0	0		0	0	0		0	0	0
1072	0	0	0		0	0	0		2	0	2		2	0	2		4	0	4
1073	0	0	0		0	0	0		0	0	0		1	0	1		1	0	1
1074	0	0	0		0	0	0		0	0	0		0	0	0		0	0	0
1075	0	0	0		0	0	0		0	0	0		0	0	0		0	0	0
1076	0	0	0		0	0	0		0	0	0		0	0	0		0	0	0
1077	0	0	0		0	0	0		0	0	0		0	0	0		0	0	0
1078	0	0	0		0	0	0		0	0	0		0	0	0		0	0	0
1079	0	0	0		0	0	0		1	0	1		0	0	0		1	0	1
1080	0	0	0		0	0	0		1	0	1		0	0	0		1	0	1
1081	0	0	0		0	0	0		0	0	0		0	0	0		0	0	0
1082	0	0	0		0	0	0		0	0	0		0	0	0		0	0	0
1083	0	0	0		0	0	0		0	0	0		0	0	0		0	0	0
1084	0	0	0		0	0	0		1	0	1		0	0	0		1	0	1
1085	0	0	0		0	0	0		0	0	0		0	0	0		0	0	0
1086	0	0	0		0	0	0		0	0	0		0	0	0		0	0	0
1087	0	0	0		0	0	0		0	0	0		0	0	0		0	0	0
1088	0	0	0		0	0	0		0	0	0		1	0	1		1	0	1
1089	0	0	0		0	0	0		0	0	0		0	0	0		0	0	0
1090	1	0	1		1	0	1		0	0	0		0	0	0		2	0	2
1091	0	0	0		0	0	0		1	0	1		0	0	0		1	0	1
1092	1	0	1		1	0	1		0	0	0		2	0	2		4	0	4
1093	0	0	0		0	0	0		0	0	0		0	0	0		0	0	0
1094	0	0	0		0	0	0		1	0	1		1	0	1		2	0	2
1095	0	0	0		0	0	0		0	0	0		2	0	2		2	0	2
1096	0	0	0		0	0	0		1	0	1		1	0	1		2	0	2
1097	0	0	0		0	0	0		0	0	0		2	0	2		2	0	2
1098	0	0	0		0	0	0		0	0	0		0	0	0		0	0	0
1099	0	0	0		0	0	0		0	0	0		0	0	0		0	0	0
1100	0	0	0		0	0	0		0	0	0		0	0	0		0	0	0
1101	0	0	0		0	0	0		0	0	0		0	0	0		0	0	0
1102	0	0	0		0	0	0		0	0	0		0	0	0		0	0	0
1103	0	0	0		0	0	0		0	0	0		0	0	0		0	0	0
1104	0	0	0		0	0	0		0	0	0		0	0	0		0	0	0
1105	0	0	0		0	0	0		2	0	2		1	0	1		3	0	3
1106	0	0	0		1	0	1		0	0	0		1	0	1		2	0	2
1107	1	0	1		1	0	1		0	0	0		0	0	0		2	0	2
1108	0	0	0		0	0	0		0	0	0		0	0	0		0	0	0
1109	0	0	0		0	0	0		3	0	3		1	0	1		4	0	4
1110	0	0	0		0	0	0		0	0	0		0	0	0		0	0	0
1111	0	0	0		0	0	0		0	0	0		0	0	0		0	0	0
1112	0	0	0		0	0	0		0	0	0		0	0	0		0	0	0
1113	0	0	0		0	0	0		0	0	0		0	0	0		0	0	0
1114	1	0	1		0	0	0		1	0	1		0	0	0		2	0	2
1115	0	0	0		0	0	0		0	0	0		0	0	0		0	0	0
1116	0	0	0		0	0	0		1	0	1		1	0	1		2	0	2
1117	0	0	0		1	0	1		2	0	2		3	0	3		6	0	6
1118	0	0	0		0	0	0		0	0	0		0	0	0		0	0	0
1119	0	0	0		0	0	0		1	0	1		1	0	1		2	0	2
1120	0	0	0		0	0	0		2	0	2		0	0	0		2	0	2
1121	0	0	0		0	0	0		0	0	0		3	0	3		3	0	3
1122	0	0	0		0	0	0		0	0	0		1	0	1		1	0	1
1123	0	0	0		0	0	0		0	0	0		0	0	0		0	0	0
1124	0	0	0		0	0	0		0	0	0		0	0	0		0	0	0
1125	0	0	0		0	0	0		1	0	1		1	0	1		2	0	2
1126	0	0	0		0	0	0		0	0	0		0	0	0		0	0	0
1127	0	0	0		0	0	0		0	0	0		0	0	0		0	0	0
1128	0	0	0		0	0	0		0	0	0		0	0	0		0	0	0
1129	0	0	0		0	0	0		0	0	0		0	0	0		0	0	0
1130	0	0	0		0	0	0		0	0	0		0	0	0		0	0	0
1131	0	0	0		0	0	0		0	0	0		1	0	1		1	0	1
1132	0	0	0		1	0	1		1	0	1		2	0	2		4	0	4
1133	0	0	0		0	0	0		0	0	0		0	0	0		0	0	0
1134	0	0	0		0	0	0		0	0	0		0	0	0		0	0	0
1135	0	0	0		0	0	0		0	0	0		0	0	0		0	0	0
1136	0	0	0		0	0	0		0	0	0		0	0	0		0	0	0
1137	0	0	0		0	0	0		0	0	0		0	0	0		0	0	0
1138	0	0	0		1	0	1		0	0	0		0	0	0		1	0	1
1139	0	0	0		0	0	0		0	0	0		0	0	0		0	0	0
1140	0	0	0		0	0	0		1	0	1		2	0	2		3	0	3
1141	1	0	1		0	0	0		0	0	0		1	0	1		2	0	2
1142	0	0	0		1	0	1		0	0	0		1	0	1		2	0	2
1143	0	0	0		0	0	0		0	0	0		0	0	0		0	0	0
1144	0	0	0		0	0	0		0	0	0		0	0	0		0	0	0
1145	0	0	0		0	0	0		1	0	1		0	0	0		1	0	1
1146	0	0	0		0	0	0		0	0	0		0	0	0		0	0	0
1147	0	0	0		0	0	0		1	0	1		0	0	0		1	0	1
1148	0	0	0		0	0	0		0	0	0		0	0	0		0	0	0
1149	0	0	0		0	0	0		0	0	0		0	0	0		0	0	0
1150	0	0	0		0	0	0		0	0	0		1	0	1		1	0	1
1151	0	0	0		0	0	0		1	0	1		0	0	0		1	0	1
1152	0	0	0		0	0	0		0	0	0		0	0	0		0	0	0
1153	0	0	0		0	0	0		0	0	0		0	0	0		0	0	0
1154	0	0	0		0	0	0		0	0	0		0	0	0		0	0	0
1155	0	0	0		0	0	0		0	0	0		0	0	0		0	0	0
1156	0	0	0		0	0	0		0	0	0		0	0	0		0	0	0
1157	0	0	0		0	0	0		0	0	0		0	0	0		0	0	0
1158	0	0	0		0	0	0		0	0	0		0	0	0		0	0	0
1159	0	0	0		0	0	0		0	0	0		0	0	0		0	0	0
1160	0	0	0		0	0	0		0	0	0		0	0	0		0	0	0
1161	0	0	0		0	0	0		0	0	0		0	0	0		0	0	0
1162	0	0	0		0	0	0		0	0	0		0	0	0		0	0	0
1163	0	0	0		0	0	0		0	0	0		0	0	0		0	0	0
1164	0	0	0		1	0	1		1	0	1		1	0	1		3	0	3
1165	0	0	0		0	0	0		0	0	0		0	0	0		0	0	0
1166	0	0	0		0	0	0		0	0	0		0	0	0		0	0	0
1167	0	0	0		0	0	0		0	0	0		0	0	0		0	0	0
1168	0	0	0		0	0	0		0	0	0		0	0	0		0	0	0
1169	0	0	0		0	0	0		0	0	0		0	0	0		0	0	0
1170	0	0	0		0	0	0		0	0	0		0	0	0		0	0	0
1171	0	0	0		0	0	0		0	0	0		0	0	0		0	0	0
1172	0	0	0		0	0	0		0	0	0		0	0	0		0	0	0
1173	0	0	0		0	0	0		0	0	0		0	0	0		0	0	0
1174	0	0	0		0	0	0		0	0	0		1	0	1		1	0	1
1175	0	0	0		0	0	0		0	0	0		0	0	0		0	0	0
1176	0	0	0		0	0	0		1	0	1		0	0	0		1	0	1
1177	0	0	0		0	0	0		0	0	0		1	0	1		1	0	1
1178	0	0	0		0	0	0		0	0	0		3	0	3		3	0	3
1179	0	0	0		0	0	0		1	0	1		0	0	0		1	0	1
1180	0	0	0		0	0	0		0	0	0		1	0	1		1	0	1
1181	1	0	1		0	0	0		2	0	2		1	0	1		4	0	4
1182	0	0	0		0	0	0		0	0	0		0	0	0		0	0	0
1183	0	0	0		0	0	0		0	0	0		0	0	0		0	0	0
1184	0	0	0		0	0	0		0	0	0		0	0	0		0	0	0
1185	1	0	1		0	0	0		5	0	5		3	0	3		9	0	9
1186	1	0	1		0	0	0		2	0	2		1	0	1		4	0	4
1187	1	0	1		0	0	0		0	0	0		0	0	0		1	0	1
1188	0	0	0		0	0	0		0	0	0		0	0	0		0	0	0
1189	0	0	0		0	0	0		0	0	0		0	0	0		0	0	0
1190	0	0	0		0	0	0		1	0	1		0	0	0		1	0	1
1191	0	0	0		0	0	0		0	0	0		1	0	1		1	0	1
1192	0	0	0		0	0	0		3	0	3		1	0	1		4	0	4
1193	0	0	0		0	0	0		0	0	0		0	0	0		0	0	0
1194	0	0	0		0	0	0		0	0	0		0	0	0		0	0	0
1195	0	0	0		0	0	0		1	0	1		0	0	0		1	0	1
1196	0	0	0		0	0	0		1	0	1		0	0	0		1	0	1
1197	0	0	0		0	0	0		0	0	0		1	0	1		1	0	1
1198	0	0	0		0	0	0		0	0	0		0	0	0		0	0	0
1199	0	0	0		1	0	1		0	0	0		1	0	1		2	0	2
1200	0	0	0		0	0	0		0	0	0		0	0	0		0	0	0
1201	0	0	0		0	0	0		0	0	0		0	0	0		0	0	0
1202	0	0	0		0	0	0		4	0	4		1	0	1		5	0	5
1203	0	0	0		0	0	0		0	0	0		1	0	1		1	0	1
1204	0	0	0		0	0	0		2	0	2		0	0	0		2	0	2
1205	0	0	0		0	0	0		4	0	4		2	0	2		6	0	6
1206	0	0	0		1	0	1		0	0	0		0	0	0		1	0	1
1207	0	0	0		0	0	0		0	0	0		1	0	1		1	0	1
1208	0	0	0		1	0	1		0	0	0		0	0	0		1	0	1
1209	0	0	0		0	0	0		3	0	3		0	0	0		3	0	3
1210	0	0	0		0	0	0		0	0	0		0	0	0		0	0	0
1211	0	0	0		0	0	0		1	0	1		0	0	0		1	0	1
1212	0	0	0		0	0	0		0	0	0		0	0	0		0	0	0
1213	0	0	0		0	0	0		0	0	0		0	0	0		0	0	0
1214	0	0	0		0	0	0		0	0	0		0	0	0		0	0	0
1215	0	0	0		0	0	0		0	0	0		0	0	0		0	0	0
1216	0	0	0		0	0	0		0	0	0		0	0	0		0	0	0
1217	0	0	0		0	0	0		0	0	0		0	0	0		0	0	0
1218	0	0	0		0	0	0		0	0	0		0	0	0		0	0	0
1219	0	0	0		0	0	0		0	0	0		0	0	0		0	0	0
1220	0	0	0		0	0	0		0	0	0		0	0	0		0	0	0
1221	0	0	0		0	0	0		1	0	1		0	0	0		1	0	1
1222	0	0	0		0	0	0		1	0	1		0	0	0		1	0	1
1223	1	0	1		2	0	2		2	0	2		2	0	2		7	0	7
1224	0	0	0		0	0	0		0	0	0		0	0	0		0	0	0
1225	1	0	1		0	0	0		1	0	1		1	0	1		3	0	3
1226	1	0	1		0	0	0		0	0	0		0	0	0		1	0	1
1227	0	0	0		0	0	0		0	0	0		0	0	0		0	0	0
1228	0	0	0		0	0	0		0	0	0		0	0	0		0	0	0
1229	0	0	0		0	0	0		0	0	0		0	0	0		0	0	0
1230	0	0	0		0	0	0		0	0	0		0	0	0		0	0	0
1231	1	0	1		0	0	0		0	0	0		0	0	0		1	0	1
1232	0	0	0		0	0	0		1	0	1		0	0	0		1	0	1
1233	0	0	0		0	0	0		1	0	1		4	0	4		5	0	5
1234	0	0	0		0	0	0		0	0	0		0	0	0		0	0	0
1235	0	0	0		0	0	0		0	0	0		0	0	0		0	0	0
1236	0	0	0		0	0	0		0	0	0		0	0	0		0	0	0
1237	0	0	0		0	0	0		0	0	0		0	0	0		0	0	0
1238	0	0	0		0	0	0		0	0	0		1	0	1		1	0	1
1239	0	0	0		0	0	0		0	0	0		0	0	0		0	0	0
1240	0	0	0		0	0	0		2	0	2		3	0	3		5	0	5
1241	0	0	0		0	0	0		0	0	0		0	0	0		0	0	0
1242	0	0	0		0	0	0		0	0	0		3	0	3		3	0	3
1243	0	0	0		0	0	0		0	0	0		0	0	0		0	0	0
1244	1	0	1		0	0	0		0	0	0		0	0	0		1	0	1
1245	0	0	0		0	0	0		1	0	1		0	0	0		1	0	1
1246	0	0	0		0	0	0		1	0	1		0	0	0		1	0	1
1247	0	0	0		0	0	0		0	0	0		0	0	0		0	0	0
1248	0	0	0		0	0	0		0	0	0		0	0	0		0	0	0
1249	0	0	0		1	0	1		2	0	2		2	0	2		5	0	5
1250	0	0	0		0	0	0		0	0	0		0	0	0		0	0	0
1251	0	0	0		0	0	0		0	0	0		0	0	0		0	0	0
1252	0	0	0		0	0	0		0	0	0		1	0	1		1	0	1
1253	0	0	0		0	0	0		0	0	0		0	0	0		0	0	0
1254	0	0	0		0	0	0		1	0	1		0	0	0		1	0	1
1255	0	0	0		0	0	0		0	0	0		0	0	0		0	0	0
1256	0	0	0		0	0	0		0	0	0		0	0	0		0	0	0
1257	0	0	0		0	0	0		1	0	1		0	0	0		1	0	1
1258	0	0	0		0	0	0		0	0	0		2	0	2		2	0	2
1259	1	0	1		0	0	0		0	0	0		0	0	0		1	0	1
1260	0	0	0		0	0	0		0	0	0		1	0	1		1	0	1
1261	0	0	0		0	0	0		1	0	1		0	0	0		1	0	1
1262	0	0	0		0	0	0		0	0	0		1	0	1		1	0	1
1263	1	0	1		1	0	1		2	0	2		0	0	0		4	0	4
1264	0	0	0		0	0	0		0	0	0		1	0	1		1	0	1
1265	0	0	0		0	0	0		0	0	0		0	0	0		0	0	0
1266	0	0	0		0	0	0		0	0	0		0	0	0		0	0	0
1267	0	0	0		0	0	0		0	0	0		0	0	0		0	0	0
1268	0	0	0		0	0	0		1	0	1		0	0	0		1	0	1
1269	0	0	0		0	0	0		0	0	0		0	0	0		0	0	0
1270	0	0	0		0	0	0		1	0	1		0	0	0		1	0	1
1271	0	0	0		0	0	0		0	0	0		0	0	0		0	0	0
1272	1	0	1		0	0	0		0	0	0		0	0	0		1	0	1
1273	0	0	0		0	0	0		0	0	0		2	0	2		2	0	2
1274	0	0	0		0	0	0		0	0	0		0	0	0		0	0	0
1275	0	0	0		0	0	0		1	0	1		0	0	0		1	0	1
1276	0	0	0		0	0	0		0	0	0		0	0	0		0	0	0
1277	0	0	0		0	0	0		0	0	0		0	0	0		0	0	0
1278	0	0	0		0	0	0		0	0	0		0	0	0		0	0	0
1279	0	0	0		0	0	0		0	0	0		0	0	0		0	0	0
1280	0	0	0		0	0	0		0	0	0		1	0	1		1	0	1
1281	0	0	0		0	0	0		0	0	0		0	0	0		0	0	0
1282	0	0	0		0	0	0		0	0	0		0	0	0		0	0	0
1283	0	0	0		0	0	0		0	0	0		0	0	0		0	0	0
1284	0	0	0		0	0	0		0	0	0		0	0	0		0	0	0
1285	0	0	0		2	0	2		0	0	0		0	0	0		2	0	2
1286	0	0	0		0	0	0		0	0	0		0	0	0		0	0	0
1287	0	0	0		1	0	1		0	0	0		0	0	0		1	0	1
1288	0	0	0		0	0	0		0	0	0		1	0	1		1	0	1
1289	0	0	0		0	0	0		0	0	0		1	0	1		1	0	1
1290	0	0	0		0	0	0		0	0	0		1	0	1		1	0	1
1291	0	0	0		0	0	0		0	0	0		0	0	0		0	0	0
1292	0	0	0		0	0	0		0	0	0		1	0	1		1	0	1
1293	0	0	0		0	0	0		1	0	1		0	0	0		1	0	1
1294	0	0	0		0	0	0		6	0	6		3	0	3		9	0	9
1295	0	0	0		0	0	0		1	0	1		1	0	1		2	0	2
1296	0	0	0		0	0	0		0	0	0		0	0	0		0	0	0
1297	0	0	0		0	0	0		0	0	0		1	0	1		1	0	1
1298	0	0	0		0	0	0		2	0	2		0	0	0		2	0	2
1299	0	0	0		0	0	0		0	0	0		0	0	0		0	0	0
1300	0	0	0		0	0	0		0	0	0		0	0	0		0	0	0
1301	0	0	0		0	0	0		0	0	0		1	0	1		1	0	1
1302	0	0	0		0	0	0		0	0	0		0	0	0		0	0	0
1303	0	0	0		0	0	0		0	0	0		0	0	0		0	0	0
1304	0	0	0		1	0	1		1	0	1		0	0	0		2	0	2
1305	0	0	0		1	0	1		1	0	1		0	0	0		2	0	2
1306	0	0	0		0	0	0		0	0	0		0	0	0		0	0	0
1307	0	0	0		0	0	0		0	0	0		0	0	0		0	0	0
1308	0	0	0		0	0	0		0	0	0		0	0	0		0	0	0
1309	0	0	0		0	0	0		0	0	0		0	0	0		0	0	0
1310	1	0	1		1	0	1		1	0	1		1	0	1		4	0	4
1311	0	0	0		0	0	0		0	0	0		0	0	0		0	0	0
1312	1	0	1		1	0	1		0	0	0		1	0	1		3	0	3
1313	0	0	0		0	0	0		1	0	1		1	0	1		2	0	2
1314	0	0	0		1	0	1		4	0	4		2	0	2		7	0	7
1315	3	0	3		0	0	0		8	0	8		6	0	6		17	0	17
1316	0	0	0		0	0	0		2	0	2		0	0	0		2	0	2
1317	0	0	0		0	0	0		0	0	0		1	0	1		1	0	1
1318	0	0	0		0	0	0		0	0	0		0	0	0		0	0	0
1319	0	0	0		0	0	0		0	0	0		0	0	0		0	0	0
1320	0	0	0		0	0	0		3	0	3		2	0	2		5	0	5
1321	0	0	0		0	0	0		2	0	2		1	0	1		3	0	3
1322	1	0	1		0	0	0		0	0	0		2	0	2		3	0	3
1323	1	0	1		0	0	0		0	0	0		0	0	0		1	0	1
1324	0	0	0		0	0	0		0	0	0		0	0	0		0	0	0
1325	0	0	0		1	0	1		1	0	1		0	0	0		2	0	2
1326	0	0	0		0	0	0		0	0	0		1	0	1		1	0	1
1327	0	0	0		0	0	0		0	0	0		0	0	0		0	0	0
1328	0	0	0		0	0	0		0	0	0		1	0	1		1	0	1
1329	0	0	0		0	0	0		0	0	0		0	0	0		0	0	0
1330	2	0	2		0	0	0		0	0	0		0	0	0		2	0	2
1331	0	0	0		0	0	0		3	0	3		0	0	0		3	0	3
1332	0	0	0		1	0	1		0	0	0		0	0	0		1	0	1
1333	0	0	0		0	0	0		1	0	1		0	0	0		1	0	1
1334	0	0	0		0	0	0		0	0	0		0	0	0		0	0	0
1335	0	0	0		0	0	0		2	0	2		0	0	0		2	0	2
1336	0	0	0		0	0	0		0	0	0		0	0	0		0	0	0
1337	0	0	0		0	0	0		5	0	5		0	0	0		5	0	5
1338	0	0	0		0	0	0		0	0	0		0	0	0		0	0	0
1339	0	0	0		0	0	0		0	0	0		0	0	0		0	0	0
1340	0	0	0		0	0	0		0	0	0		0	0	0		0	0	0
1341	0	0	0		0	0	0		0	0	0		2	0	2		2	0	2
1342	0	0	0		0	0	0		0	0	0		0	0	0		0	0	0
1343	0	0	0		0	0	0		0	0	0		0	0	0		0	0	0
1344	0	0	0		0	0	0		0	0	0		0	0	0		0	0	0
1345	0	0	0		0	0	0		0	0	0		0	0	0		0	0	0
1346	0	0	0		0	0	0		0	0	0		0	0	0		0	0	0
1347	0	0	0		0	0	0		0	0	0		0	0	0		0	0	0
1348	0	0	0		0	0	0		0	0	0		0	0	0		0	0	0
1349	0	0	0		0	0	0		0	0	0		1	0	1		1	0	1
1350	0	0	0		0	0	0		0	0	0		0	0	0		0	0	0
1351	0	0	0		0	0	0		0	0	0		0	0	0		0	0	0
1352	0	0	0		0	0	0		0	0	0		0	0	0		0	0	0
1353	0	0	0		0	0	0		0	0	0		1	0	1		1	0	1
1354	0	0	0		0	0	0		0	0	0		0	0	0		0	0	0
1355	0	0	0		0	0	0		1	0	1		0	0	0		1	0	1
1356	0	0	0		0	0	0		0	0	0		0	0	0		0	0	0
1357	0	0	0		0	0	0		0	0	0		0	0	0		0	0	0
1358	0	0	0		0	0	0		0	0	0		0	0	0		0	0	0
1359	0	0	0		0	0	0		0	0	0		0	0	0		0	0	0
1360	0	0	0		0	0	0		0	0	0		0	0	0		0	0	0
1361	0	0	0		0	0	0		0	0	0		0	0	0		0	0	0
1362	0	0	0		0	0	0		0	0	0		0	0	0		0	0	0
1363	0	0	0		1	0	1		0	0	0		1	0	1		2	0	2
1364	0	0	0		0	0	0		0	0	0		0	0	0		0	0	0
1365	0	0	0		0	0	0		0	0	0		0	0	0		0	0	0
1366	0	0	0		1	0	1		0	0	0		1	0	1		2	0	2
1367	0	0	0		0	0	0		0	0	0		2	0	2		2	0	2
1368	1	0	1		0	0	0		3	0	3		6	0	6		10	0	10
1369	0	0	0		0	0	0		0	0	0		0	0	0		0	0	0
1370	0	0	0		0	0	0		0	0	0		0	0	0		0	0	0
1371	0	0	0		0	0	0		0	0	0		0	0	0		0	0	0
1372	0	0	0		0	0	0		0	0	0		0	0	0		0	0	0
1373	0	0	0		0	0	0		0	0	0		0	0	0		0	0	0
1374	1	0	1		0	0	0		1	0	1		0	0	0		2	0	2
1375	0	0	0		0	0	0		0	0	0		0	0	0		0	0	0
1376	0	0	0		0	0	0		0	0	0		0	0	0		0	0	0
1377	0	0	0		0	0	0		1	0	1		0	0	0		1	0	1
1378	0	0	0		0	0	0		1	0	1		0	0	0		1	0	1
1379	0	0	0		0	0	0		0	0	0		0	0	0		0	0	0
1380	0	0	0		0	0	0		0	0	0		0	0	0		0	0	0
1381	0	0	0		0	0	0		0	0	0		0	0	0		0	0	0
1382	0	0	0		0	0	0		0	0	0		0	0	0		0	0	0
1383	0	0	0		0	0	0		0	0	0		0	0	0		0	0	0
1384	0	0	0		0	0	0		0	0	0		0	0	0		0	0	0
1385	0	0	0		0	0	0		0	0	0		0	0	0		0	0	0
1386	2	0	2		0	0	0		0	0	0		0	0	0		2	0	2
1387	0	0	0		0	0	0		0	0	0		0	0	0		0	0	0
1388	0	0	0		0	0	0		0	0	0		0	0	0		0	0	0
1389	0	0	0		0	0	0		1	0	1		0	0	0		1	0	1
1390	0	0	0		0	0	0		0	0	0		0	0	0		0	0	0
1391	0	0	0		0	0	0		0	0	0		0	0	0		0	0	0
1392	0	0	0		0	0	0		1	0	1		0	0	0		1	0	1
1393	0	0	0		0	0	0		0	0	0		0	0	0		0	0	0
1394	0	0	0		0	0	0		1	0	1		0	0	0		1	0	1
1395	0	0	0		0	0	0		2	0	2		4	0	4		6	0	6
1396	0	0	0		1	0	1		1	0	1		0	0	0		2	0	2
1397	0	0	0		0	0	0		1	0	1		0	0	0		1	0	1
1398	0	0	0		0	0	0		0	0	0		0	0	0		0	0	0
1399	0	0	0		0	0	0		0	0	0		0	0	0		0	0	0
1400	0	0	0		0	0	0		0	0	0		0	0	0		0	0	0
1401	0	0	0		0	0	0		0	0	0		1	0	1		1	0	1
1402	0	0	0		0	0	0		0	0	0		0	0	0		0	0	0
1403	0	0	0		0	0	0		0	0	0		0	0	0		0	0	0
1404	0	0	0		0	0	0		0	0	0		0	0	0		0	0	0
1405	0	0	0		0	0	0		0	0	0		0	0	0		0	0	0
1406	0	0	0		0	0	0		0	0	0		0	0	0		0	0	0
1407	0	0	0		0	0	0		0	0	0		0	0	0		0	0	0
1408	0	0	0		0	0	0		0	0	0		0	0	0		0	0	0
1409	0	0	0		0	0	0		0	0	0		0	0	0		0	0	0
1410	0	0	0		0	0	0		0	0	0		0	0	0		0	0	0
1411	0	0	0		0	0	0		1	0	1		2	0	2		3	0	3
1412	0	0	0		0	0	0		1	0	1		1	0	1		2	0	2
1413	1	0	1		2	0	2		7	0	7		1	0	1		11	0	11
1414	0	0	0		0	0	0		0	0	0		0	0	0		0	0	0
1415	0	0	0		0	0	0		0	0	0		0	0	0		0	0	0
1416	0	0	0		2	0	2		3	0	3		1	0	1		6	0	6
1417	0	0	0		0	0	0		2	0	2		2	0	2		4	0	4
1418	0	0	0		0	0	0		0	0	0		0	0	0		0	0	0
1419	0	0	0		0	0	0		0	0	0		0	0	0		0	0	0
1420	0	0	0		0	0	0		0	0	0		0	0	0		0	0	0
1421	0	0	0		0	0	0		0	0	0		1	0	1		1	0	1
1422	0	0	0		0	0	0		0	0	0		0	0	0		0	0	0
1423	0	0	0		1	0	1		0	0	0		2	0	2		3	0	3
1424	0	0	0		0	0	0		0	0	0		0	0	0		0	0	0
1425	0	0	0		0	0	0		0	0	0		0	0	0		0	0	0
1426	0	0	0		0	0	0		0	0	0		0	0	0		0	0	0
1427	0	0	0		0	0	0		0	0	0		0	0	0		0	0	0
1428	0	0	0		0	0	0		0	0	0		1	0	1		1	0	1
1429	0	0	0		0	0	0		0	0	0		0	0	0		0	0	0
1430	0	0	0		0	0	0		1	0	1		0	0	0		1	0	1
1431	1	0	1		0	0	0		0	0	0		0	0	0		1	0	1
1432	0	0	0		0	0	0		0	0	0		1	0	1		1	0	1
1433	0	0	0		0	0	0		0	0	0		0	0	0		0	0	0
1434	0	0	0		0	0	0		0	0	0		0	0	0		0	0	0
1435	1	0	1		0	0	0		0	0	0		0	0	0		1	0	1
1436	0	0	0		0	0	0		0	0	0		0	0	0		0	0	0
1437	0	0	0		0	0	0		0	0	0		0	0	0		0	0	0
1438	0	0	0		0	0	0		0	0	0		0	0	0		0	0	0
1439	0	0	0		0	0	0		0	0	0		0	0	0		0	0	0
1440	0	0	0		0	0	0		0	0	0		0	0	0		0	0	0
1441	0	0	0		0	0	0		0	0	0		1	0	1		1	0	1
1442	0	0	0		0	0	0		0	0	0		1	0	1		1	0	1
1443	0	0	0		0	0	0		0	0	0		0	0	0		0	0	0
1444	0	0	0		0	0	0		0	0	0		0	0	0		0	0	0
1445	0	0	0		0	0	0		0	0	0		0	0	0		0	0	0
1446	1	0	1		0	0	0		1	0	1		1	0	1		3	0	3
1447	0	0	0		0	0	0		0	0	0		0	0	0		0	0	0
1448	0	0	0		1	0	1		1	0	1		2	0	2		4	0	4
1449	0	0	0		0	0	0		0	0	0		0	0	0		0	0	0
1450	0	0	0		0	0	0		0	0	0		0	0	0		0	0	0
1451	0	0	0		0	0	0		1	0	1		1	0	1		2	0	2
1452	1	0	1		0	0	0		2	0	2		0	0	0		3	0	3
1453	0	0	0		0	0	0		3	0	3		0	0	0		3	0	3
1454	0	0	0		0	0	0		2	0	2		0	0	0		2	0	2
1455	0	0	0		0	0	0		2	0	2		1	0	1		3	0	3
1456	0	0	0		0	0	0		0	0	0		0	0	0		0	0	0
1457	0	0	0		0	0	0		0	0	0		0	0	0		0	0	0
1458	0	0	0		1	0	1		2	0	2		2	0	2		5	0	5
1459	0	0	0		0	0	0		0	0	0		0	0	0		0	0	0
1460	0	0	0		0	0	0		0	0	0		0	0	0		0	0	0
1461	0	0	0		0	0	0		0	0	0		1	0	1		1	0	1
1462	0	0	0		0	0	0		1	0	1		0	0	0		1	0	1
1463	0	0	0		0	0	0		0	0	0		0	0	0		0	0	0
1464	0	0	0		0	0	0		0	0	0		0	0	0		0	0	0
1465	0	0	0		0	0	0		1	0	1		0	0	0		1	0	1
1466	1	0	1		0	0	0		0	0	0		1	0	1		2	0	2
1467	0	0	0		0	0	0		1	0	1		1	0	1		2	0	2
1468	0	0	0		0	0	0		0	0	0		0	0	0		0	0	0
1469	0	0	0		0	0	0		0	0	0		0	0	0		0	0	0
1470	0	0	0		0	0	0		0	0	0		0	0	0		0	0	0
1471	0	0	0		0	0	0		0	0	0		0	0	0		0	0	0
1472	0	0	0		0	0	0		0	0	0		0	0	0		0	0	0
1473	0	0	0		0	0	0		0	0	0		0	0	0		0	0	0
1474	0	0	0		0	0	0		0	0	0		0	0	0		0	0	0
1475	0	0	0		0	0	0		1	0	1		0	0	0		1	0	1
1476	0	0	0		0	0	0		0	0	0		0	0	0		0	0	0
1477	0	0	0		0	0	0		0	0	0		0	0	0		0	0	0
1478	0	0	0		0	0	0		0	0	0		0	0	0		0	0	0
1479	0	0	0		0	0	0		0	0	0		0	0	0		0	0	0
1480	0	0	0		0	0	0		1	0	1		0	0	0		1	0	1
1481	1	0	1		0	0	0		1	0	1		1	0	1		3	0	3
1482	0	0	0		0	0	0		2	0	2		1	0	1		3	0	3
1483	0	0	0		0	0	0		1	0	1		0	0	0		1	0	1
1484	0	0	0		1	0	1		0	0	0		0	0	0		1	0	1
1485	0	0	0		0	0	0		0	0	0		0	0	0		0	0	0
1486	0	0	0		0	0	0		0	0	0		0	0	0		0	0	0
1487	0	0	0		0	0	0		0	0	0		0	0	0		0	0	0
1488	0	0	0		0	0	0		0	0	0		0	0	0		0	0	0
1489	0	0	0		0	0	0		0	0	0		0	0	0		0	0	0
1490	0	0	0		0	0	0		0	0	0		0	0	0		0	0	0
1491	0	0	0		0	0	0		0	0	0		1	0	1		1	0	1
1492	0	0	0		0	0	0		1	0	1		0	0	0		1	0	1
1493	0	0	0		0	0	0		0	0	0		0	0	0		0	0	0
1494	0	0	0		0	0	0		1	0	1		0	0	0		1	0	1
1495	0	0	0		0	0	0		0	0	0		0	0	0		0	0	0
1496	0	0	0		0	0	0		1	0	1		0	0	0		1	0	1
1497	0	0	0		0	0	0		0	0	0		0	0	0		0	0	0
1498	0	0	0		0	0	0		1	0	1		0	0	0		1	0	1
1499	0	0	0		0	0	0		0	0	0		0	0	0		0	0	0
1500	0	0	0		0	0	0		0	0	0		0	0	0		0	0	0
1501	0	0	0		0	0	0		0	0	0		0	0	0		0	0	0
1502	0	0	0		0	0	0		1	0	1		1	0	1		2	0	2
1503	0	0	0		0	0	0		0	0	0		0	0	0		0	0	0
1504	0	0	0		0	0	0		0	0	0		0	0	0		0	0	0
1505	0	0	0		0	0	0		0	0	0		0	0	0		0	0	0
1506	0	0	0		0	0	0		0	0	0		0	0	0		0	0	0
1507	0	0	0		0	0	0		0	0	0		0	0	0		0	0	0
1508	0	0	0		0	0	0		0	0	0		2	0	2		2	0	2
1509	0	0	0		0	0	0		0	0	0		0	0	0		0	0	0
1510	0	0	0		0	0	0		0	0	0		0	0	0		0	0	0
1511	0	0	0		1	0	1		0	0	0		1	0	1		2	0	2
1512	0	0	0		0	0	0		0	0	0		1	0	1		1	0	1
1513	0	0	0		0	0	0		0	0	0		0	0	0		0	0	0
1514	0	0	0		0	0	0		2	0	2		1	0	1		3	0	3
1515	0	0	0		0	0	0		0	0	0		0	0	0		0	0	0
1516	0	0	0		0	0	0		0	0	0		0	0	0		0	0	0
1517	0	0	0		1	0	1		0	0	0		0	0	0		1	0	1
1518	0	0	0		0	0	0		0	0	0		2	0	2		2	0	2
1519	1	0	1		0	0	0		2	0	2		0	0	0		3	0	3
1520	0	0	0		0	0	0		0	0	0		0	0	0		0	0	0
1521	0	0	0		0	0	0		0	0	0		0	0	0		0	0	0
1522	0	0	0		0	0	0		3	0	3		0	0	0		3	0	3
1523	0	0	0		0	0	0		0	0	0		0	0	0		0	0	0
1524	2	0	2		0	0	0		0	0	0		0	0	0		2	0	2
1525	0	0	0		0	0	0		0	0	0		1	0	1		1	0	1
1526	0	0	0		0	0	0		0	0	0		0	0	0		0	0	0
1527	0	0	0		0	0	0		0	0	0		0	0	0		0	0	0
1528	0	0	0		0	0	0		1	0	1		0	0	0		1	0	1
1529	0	0	0		0	0	0		0	0	0		0	0	0		0	0	0
1530	0	0	0		0	0	0		0	0	0		0	0	0		0	0	0
1531	0	0	0		0	0	0		0	0	0		0	0	0		0	0	0
1532	0	0	0		0	0	0		0	0	0		0	0	0		0	0	0
1533	0	0	0		0	0	0		0	0	0		0	0	0		0	0	0
1534	0	0	0		0	0	0		0	0	0		0	0	0		0	0	0
1535	0	0	0		0	0	0		0	0	0		1	0	1		1	0	1
1536	0	0	0		0	0	0		0	0	0		0	0	0		0	0	0
1537	0	0	0		0	0	0		0	0	0		0	0	0		0	0	0
1538	0	0	0		1	0	1		1	0	1		0	0	0		2	0	2
1539	0	0	0		0	0	0		0	0	0		0	0	0		0	0	0
1540	0	0	0		0	0	0		1	0	1		0	0	0		1	0	1
1541	0	0	0		0	0	0		0	0	0		0	0	0		0	0	0
1542	0	0	0		0	0	0		0	0	0		0	0	0		0	0	0
1543	0	0	0		0	0	0		0	0	0		0	0	0		0	0	0
1544	0	0	0		0	0	0		0	0	0		3	0	3		3	0	3
1545	0	0	0		0	0	0		0	0	0		3	0	3		3	0	3
1546	0	0	0		0	0	0		1	0	1		0	0	0		1	0	1
1547	0	0	0		0	0	0		0	0	0		0	0	0		0	0	0
1548	0	0	0		0	0	0		0	0	0		0	0	0		0	0	0
1549	0	0	0		0	0	0		0	0	0		0	0	0		0	0	0
1550	0	0	0		0	0	0		0	0	0		0	0	0		0	0	0
1551	0	0	0		0	0	0		0	0	0		0	0	0		0	0	0
1552	0	0	0		0	0	0		0	0	0		0	0	0		0	0	0
1553	0	0	0		0	0	0		0	0	0		0	0	0		0	0	0
1554	0	0	0		0	0	0		1	0	1		0	0	0		1	0	1
1555	0	0	0		0	0	0		1	0	1		0	0	0		1	0	1
1556	0	0	0		0	0	0		1	0	1		0	0	0		1	0	1
1557	0	0	0		0	0	0		0	0	0		0	0	0		0	0	0
1558	0	0	0		0	0	0		0	0	0		1	0	1		1	0	1
1559	0	0	0		0	0	0		0	0	0		1	0	1		1	0	1
1560	0	0	0		0	0	0		1	0	1		0	0	0		1	0	1
1561	0	0	0		0	0	0		0	0	0		2	0	2		2	0	2
1562	0	0	0		0	0	0		0	0	0		0	0	0		0	0	0
1563	0	0	0		0	0	0		0	0	0		0	0	0		0	0	0
1564	0	0	0		0	0	0		0	0	0		0	0	0		0	0	0
1565	0	0	0		0	0	0		0	0	0		2	0	2		2	0	2
1566	0	0	0		0	0	0		0	0	0		0	0	0		0	0	0
1567	1	0	1		0	0	0		0	0	0		2	0	2		3	0	3
1568	0	0	0		0	0	0		0	0	0		1	0	1		1	0	1
1569	0	0	0		0	0	0		0	0	0		0	0	0		0	0	0
1570	0	0	0		0	0	0		0	0	0		0	0	0		0	0	0
1571	0	0	0		0	0	0		1	0	1		0	0	0		1	0	1
1572	0	0	0		0	0	0		0	0	0		0	0	0		0	0	0
1573	0	0	0		0	0	0		1	0	1		0	0	0		1	0	1
1574	0	0	0		0	0	0		0	0	0		0	0	0		0	0	0
1575	0	0	0		0	0	0		0	0	0		0	0	0		0	0	0
1576	1	0	1		0	0	0		0	0	0		2	0	2		3	0	3
1577	0	0	0		0	0	0		0	0	0		0	0	0		0	0	0
1578	0	0	0		1	0	1		1	0	1		1	0	1		3	0	3
1579	0	0	0		0	0	0		0	0	0		0	0	0		0	0	0
1580	0	0	0		0	0	0		2	0	2		1	0	1		3	0	3
1581	0	0	0		0	0	0		0	0	0		1	0	1		1	0	1
1582	2	0	2		0	0	0		1	0	1		0	0	0		3	0	3
1583	0	0	0		0	0	0		1	0	1		0	0	0		1	0	1
1584	0	0	0		0	0	0		0	0	0		1	0	1		1	0	1
1585	0	0	0		0	0	0		0	0	0		1	0	1		1	0	1
1586	0	0	0		0	0	0		0	0	0		0	0	0		0	0	0
1587	0	0	0		0	0	0		0	0	0		0	0	0		0	0	0
1588	0	0	0		0	0	0		0	0	0		0	0	0		0	0	0
1589	0	0	0		0	0	0		0	0	0		0	0	0		0	0	0
1590	0	0	0		0	0	0		0	0	0		0	0	0		0	0	0
1591	0	0	0		0	0	0		1	0	1		0	0	0		1	0	1
1592	0	0	0		0	0	0		0	0	0		0	0	0		0	0	0
1593	0	0	0		0	0	0		0	0	0		0	0	0		0	0	0
1594	0	0	0		0	0	0		0	0	0		1	0	1		1	0	1
1595	0	0	0		0	0	0		0	0	0		0	0	0		0	0	0
1596	1	0	1		0	0	0		1	0	1		1	0	1		3	0	3
1597	0	0	0		0	0	0		0	0	0		0	0	0		0	0	0
1598	0	0	0		0	0	0		0	0	0		0	0	0		0	0	0
1599	0	0	0		0	0	0		0	0	0		0	0	0		0	0	0
1600	0	0	0		0	0	0		0	0	0		0	0	0		0	0	0
1601	0	0	0		0	0	0		0	0	0		0	0	0		0	0	0
1602	0	0	0		0	0	0		0	0	0		0	0	0		0	0	0
1603	0	0	0		0	0	0		0	0	0		0	0	0		0	0	0
1604	0	0	0		0	0	0		0	0	0		0	0	0		0	0	0
1605	0	0	0		0	0	0		0	0	0		0	0	0		0	0	0
1606	0	0	0		0	0	0		0	0	0		3	0	3		3	0	3
1607	0	0	0		2	0	2		0	0	0		1	0	1		3	0	3
1608	0	0	0		0	0	0		2	0	2		1	0	1		3	0	3
1609	0	0	0		0	0	0		0	0	0		0	0	0		0	0	0
1610	0	0	0		0	0	0		0	0	0		0	0	0		0	0	0
1611	0	0	0		1	0	1		0	0	0		0	0	0		1	0	1
1612	0	0	0		0	0	0		1	0	1		2	0	2		3	0	3
1613	0	0	0		0	0	0		0	0	0		0	0	0		0	0	0
1614	0	0	0		0	0	0		0	0	0		0	0	0		0	0	0
1615	0	0	0		0	0	0		0	0	0		0	0	0		0	0	0
1616	0	0	0		1	0	1		0	0	0		0	0	0		1	0	1
1617	0	0	0		0	0	0		0	0	0		2	0	2		2	0	2
1618	0	0	0		1	0	1		2	0	2		2	0	2		5	0	5
1619	0	0	0		0	0	0		1	0	1		0	0	0		1	0	1
1620	0	0	0		0	0	0		1	0	1		1	0	1		2	0	2
1621	0	0	0		0	0	0		0	0	0		0	0	0		0	0	0
1622	0	0	0		0	0	0		0	0	0		1	0	1		1	0	1
1623	0	0	0		0	0	0		0	0	0		0	0	0		0	0	0
1624	0	0	0		0	0	0		3	0	3		1	0	1		4	0	4
1625	0	0	0		0	0	0		0	0	0		2	0	2		2	0	2
1626	0	0	0		0	0	0		0	0	0		0	0	0		0	0	0
1627	0	0	0		0	0	0		0	0	0		0	0	0		0	0	0
1628	0	0	0		0	0	0		0	0	0		0	0	0		0	0	0
1629	0	0	0		0	0	0		0	0	0		0	0	0		0	0	0
1630	1	0	1		0	0	0		0	0	0		0	0	0		1	0	1
1631	0	0	0		0	0	0		0	0	0		1	0	1		1	0	1
1632	0	0	0		0	0	0		0	0	0		1	0	1		1	0	1
1633	0	0	0		0	0	0		0	0	0		0	0	0		0	0	0
1634	0	0	0		0	0	0		0	0	0		0	0	0		0	0	0
1635	0	0	0		0	0	0		0	0	0		0	0	0		0	0	0
1636	0	0	0		0	0	0		0	0	0		0	0	0		0	0	0
1637	0	0	0		0	0	0		0	0	0		0	0	0		0	0	0
1638	0	0	0		0	0	0		0	0	0		0	0	0		0	0	0
1639	0	0	0		0	0	0		0	0	0		0	0	0		0	0	0
1640	0	0	0		0	0	0		0	0	0		0	0	0		0	0	0
1641	0	0	0		0	0	0		0	0	0		0	0	0		0	0	0
1642	0	0	0		1	0	1		2	0	2		2	0	2		5	0	5
1643	0	0	0		0	0	0		1	0	1		1	0	1		2	0	2
1644	0	0	0		0	0	0		0	0	0		0	0	0		0	0	0
1645	0	0	0		0	0	0		1	0	1		0	0	0		1	0	1
1646	0	0	0		0	0	0		0	0	0		0	0	0		0	0	0
1647	0	0	0		0	0	0		0	0	0		1	0	1		1	0	1
1648	0	0	0		0	0	0		0	0	0		3	0	3		3	0	3
1649	1	0	1		0	0	0		1	0	1		1	0	1		3	0	3
1650	0	0	0		1	0	1		2	0	2		3	0	3		6	0	6
1651	0	0	0		0	0	0		0	0	0		0	0	0		0	0	0
1652	0	0	0		0	0	0		0	0	0		0	0	0		0	0	0
1653	0	0	0		0	0	0		0	0	0		0	0	0		0	0	0
1654	2	0	2		2	0	2		1	0	1		2	0	2		7	0	7
1655	0	0	0		0	0	0		0	0	0		0	0	0		0	0	0
1656	1	0	1		0	0	0		0	0	0		1	0	1		2	0	2
1657	0	0	0		0	0	0		0	0	0		0	0	0		0	0	0
1658	0	0	0		0	0	0		0	0	0		0	0	0		0	0	0
1659	0	0	0		0	0	0		1	0	1		1	0	1		2	0	2
1660	0	0	0		0	0	0		0	0	0		0	0	0		0	0	0
1661	2	0	2		0	0	0		0	0	0		3	0	3		5	0	5
1662	0	0	0		0	0	0		1	0	1		0	0	0		1	0	1
1663	0	0	0		0	0	0		0	0	0		0	0	0		0	0	0
1664	0	0	0		0	0	0		0	0	0		0	0	0		0	0	0
1665	1	0	1		0	0	0		0	0	0		1	0	1		2	0	2
1666	0	0	0		0	0	0		1	0	1		0	0	0		1	0	1
1667	0	0	0		0	0	0		0	0	0		0	0	0		0	0	0
1668	0	0	0		0	0	0		0	0	0		0	0	0		0	0	0
1669	0	0	0		0	0	0		0	0	0		0	0	0		0	0	0
1670	0	0	0		0	0	0		0	0	0		0	0	0		0	0	0
1671	0	0	0		0	0	0		0	0	0		0	0	0		0	0	0
1672	0	0	0		0	0	0		0	0	0		0	0	0		0	0	0
1673	0	0	0		0	0	0		1	0	1		0	0	0		1	0	1
1674	0	0	0		0	0	0		0	0	0		0	0	0		0	0	0
1675	0	0	0		0	0	0		0	0	0		0	0	0		0	0	0
1676	0	0	0		0	0	0		0	0	0		0	0	0		0	0	0
1677	0	0	0		0	0	0		1	0	1		0	0	0		1	0	1
1678	0	0	0		0	0	0		1	0	1		1	0	1		2	0	2
1679	1	0	1		4	0	4		0	0	0		0	0	0		5	0	5
1680	0	0	0		0	0	0		0	0	0		1	0	1		1	0	1
1681	0	0	0		0	0	0		0	0	0		0	0	0		0	0	0
1682	0	0	0		0	0	0		0	0	0		0	0	0		0	0	0
1683	0	0	0		0	0	0		0	0	0		0	0	0		0	0	0
1684	0	0	0		0	0	0		0	0	0		0	0	0		0	0	0
1685	0	0	0		0	0	0		0	0	0		1	0	1		1	0	1
1686	0	0	0		0	0	0		0	0	0		0	0	0		0	0	0
1687	0	0	0		0	0	0		1	0	1		1	0	1		2	0	2
1688	0	0	0		0	0	0		0	0	0		0	0	0		0	0	0
1689	0	0	0		0	0	0		1	0	1		0	0	0		1	0	1
1690	0	0	0		0	0	0		0	0	0		1	0	1		1	0	1
1691	0	0	0		0	0	0		0	0	0		0	0	0		0	0	0
1692	0	0	0		0	0	0		0	0	0		0	0	0		0	0	0
1693	0	0	0		0	0	0		0	0	0		0	0	0		0	0	0
1694	0	0	0		0	0	0		0	0	0		0	0	0		0	0	0
1695	0	0	0		0	0	0		0	0	0		0	0	0		0	0	0
1696	0	0	0		0	0	0		1	0	1		0	0	0		1	0	1
1697	0	0	0		0	0	0		0	0	0		0	0	0		0	0	0
1698	0	0	0		0	0	0		0	0	0		0	0	0		0	0	0
1699	0	0	0		0	0	0		1	0	1		1	0	1		2	0	2
1700	0	0	0		0	0	0		1	0	1		0	0	0		1	0	1
1701	0	0	0		0	0	0		0	0	0		2	0	2		2	0	2
1702	0	0	0		0	0	0		0	0	0		0	0	0		0	0	0
1703	0	0	0		0	0	0		0	0	0		0	0	0		0	0	0
1704	0	0	0		0	0	0		0	0	0		0	0	0		0	0	0
1705	0	0	0		1	0	1		3	0	3		2	0	2		6	0	6
1706	0	0	0		0	0	0		0	0	0		1	0	1		1	0	1
1707	0	0	0		0	0	0		0	0	0		0	0	0		0	0	0
1708	0	0	0		0	0	0		0	0	0		0	0	0		0	0	0
1709	0	0	0		0	0	0		0	0	0		0	0	0		0	0	0
1710	0	0	0		0	0	0		0	0	0		0	0	0		0	0	0
1711	0	0	0		0	0	0		0	0	0		0	0	0		0	0	0
1712	0	0	0		0	0	0		0	0	0		0	0	0		0	0	0
1713	0	0	0		0	0	0		0	0	0		0	0	0		0	0	0
1714	0	0	0		0	0	0		2	0	2		0	0	0		2	0	2
1715	0	0	0		0	0	0		0	0	0		0	0	0		0	0	0
1716	0	0	0		0	0	0		0	0	0		0	0	0		0	0	0
1717	0	0	0		0	0	0		0	0	0		1	0	1		1	0	1
1718	0	0	0		0	0	0		0	0	0		0	0	0		0	0	0
1719	0	0	0		0	0	0		0	0	0		0	0	0		0	0	0
1720	0	0	0		0	0	0		1	0	1		1	0	1		2	0	2
1721	0	0	0		0	0	0		0	0	0		0	0	0		0	0	0
1722	0	0	0		0	0	0		0	0	0		0	0	0		0	0	0
1723	0	0	0		0	0	0		0	0	0		0	0	0		0	0	0
1724	0	0	0		0	0	0		0	0	0		0	0	0		0	0	0
1725	0	0	0		0	0	0		0	0	0		2	0	2		2	0	2
1726	2	0	2		0	0	0		2	0	2		3	0	3		7	0	7
1727	0	0	0		0	0	0		0	0	0		0	0	0		0	0	0
1728	0	0	0		0	0	0		0	0	0		0	0	0		0	0	0
1729	1	0	1		0	0	0		0	0	0		0	0	0		1	0	1
1730	0	0	0		0	0	0		0	0	0		1	0	1		1	0	1
1731	0	0	0		0	0	0		1	0	1		2	0	2		3	0	3
1732	1	0	1		0	0	0		4	0	4		4	0	4		9	0	9
1733	0	0	0		0	0	0		1	0	1		0	0	0		1	0	1
1734	0	0	0		0	0	0		0	0	0		0	0	0		0	0	0
1735	0	0	0		0	0	0		0	0	0		0	0	0		0	0	0
1736	0	0	0		1	0	1		0	0	0		1	0	1		2	0	2
1737	0	0	0		0	0	0		0	0	0		0	0	0		0	0	0
1738	0	0	0		0	0	0		0	0	0		0	0	0		0	0	0
1739	0	0	0		0	0	0		0	0	0		0	0	0		0	0	0
1740	0	0	0		0	0	0		0	0	0		0	0	0		0	0	0
1741	0	0	0		0	0	0		0	0	0		0	0	0		0	0	0
1742	0	0	0		0	0	0		2	0	2		1	0	1		3	0	3
1743	0	0	0		0	0	0		0	0	0		0	0	0		0	0	0
1744	0	0	0		1	0	1		0	0	0		0	0	0		1	0	1
1745	0	0	0		3	0	3		0	0	0		0	0	0		3	0	3
1746	0	0	0		0	0	0		0	0	0		1	0	1		1	0	1
1747	0	0	0		0	0	0		1	0	1		1	0	1		2	0	2
1748	0	0	0		1	0	1		0	0	0		1	0	1		2	0	2
1749	0	0	0		0	0	0		2	0	2		1	0	1		3	0	3
1750	0	0	0		1	0	1		2	0	2		0	0	0		3	0	3
1751	0	0	0		0	0	0		0	0	0		0	0	0		0	0	0
1752	0	0	0		0	0	0		0	0	0		0	0	0		0	0	0
1753	0	0	0		0	0	0		0	0	0		0	0	0		0	0	0
1754	0	0	0		0	0	0		0	0	0		0	0	0		0	0	0
1755	0	0	0		0	0	0		0	0	0		0	0	0		0	0	0
1756	0	0	0		0	0	0		0	0	0		0	0	0		0	0	0
1757	0	0	0		0	0	0		0	0	0		0	0	0		0	0	0
1758	0	0	0		0	0	0		3	0	3		0	0	0		3	0	3
1759	0	0	0		0	0	0		0	0	0		0	0	0		0	0	0
1760	0	0	0		0	0	0		0	0	0		2	0	2		2	0	2
1761	0	0	0		0	0	0		0	0	0		0	0	0		0	0	0
1762	0	0	0		0	0	0		0	0	0		0	0	0		0	0	0
1763	0	0	0		0	0	0		0	0	0		0	0	0		0	0	0
1764	0	0	0		0	0	0		3	0	3		1	0	1		4	0	4
1765	0	0	0		0	0	0		0	0	0		0	0	0		0	0	0
1766	1	0	1		1	0	1		1	0	1		3	0	3		6	0	6
1767	0	0	0		1	0	1		0	0	0		0	0	0		1	0	1
1768	0	0	0		0	0	0		0	0	0		0	0	0		0	0	0
1769	0	0	0		0	0	0		0	0	0		0	0	0		0	0	0
1770	0	0	0		0	0	0		2	0	2		0	0	0		2	0	2
1771	0	0	0		0	0	0		1	0	1		1	0	1		2	0	2
1772	0	0	0		0	0	0		0	0	0		0	0	0		0	0	0
1773	0	0	0		0	0	0		0	0	0		0	0	0		0	0	0
1774	0	0	0		0	0	0		0	0	0		1	0	1		1	0	1
1775	1	0	1		0	0	0		2	0	2		2	0	2		5	0	5
1776	0	0	0		0	0	0		1	0	1		0	0	0		1	0	1
1777	0	0	0		0	0	0		0	0	0		0	0	0		0	0	0
1778	0	0	0		1	0	1		3	0	3		2	0	2		6	0	6
1779	0	0	0		0	0	0		0	0	0		1	0	1		1	0	1
1780	0	0	0		0	0	0		0	0	0		0	0	0		0	0	0
1781	0	0	0		0	0	0		0	0	0		0	0	0		0	0	0
1782	0	0	0		0	0	0		0	0	0		0	0	0		0	0	0
1783	0	0	0		0	0	0		0	0	0		0	0	0		0	0	0
1784	0	0	0		0	0	0		0	0	0		0	0	0		0	0	0
1785	0	0	0		0	0	0		0	0	0		0	0	0		0	0	0
1786	0	0	0		0	0	0		0	0	0		0	0	0		0	0	0
1787	0	0	0		0	0	0		0	0	0		0	0	0		0	0	0
1788	0	0	0		0	0	0		0	0	0		0	0	0		0	0	0
1789	0	0	0		0	0	0		0	0	0		0	0	0		0	0	0
1790	0	0	0		0	0	0		0	0	0		3	0	3		3	0	3
1791	0	0	0		0	0	0		0	0	0		0	0	0		0	0	0
1792	0	0	0		0	0	0		0	0	0		0	0	0		0	0	0
1793	0	0	0		0	0	0		0	0	0		0	0	0		0	0	0
1794	0	0	0		0	0	0		0	0	0		0	0	0		0	0	0
1795	0	0	0		0	0	0		0	0	0		0	0	0		0	0	0
1796	0	0	0		0	0	0		0	0	0		0	0	0		0	0	0
1797	0	0	0		0	0	0		0	0	0		0	0	0		0	0	0
1798	0	0	0		0	0	0		0	0	0		0	0	0		0	0	0
1799	0	0	0		2	0	2		0	0	0		0	0	0		2	0	2
1800	0	0	0		0	0	0		0	0	0		1	0	1		1	0	1
1801	0	0	0		0	0	0		0	0	0		0	0	0		0	0	0
1802	0	0	0		0	0	0		0	0	0		0	0	0		0	0	0
1803	0	0	0		0	0	0		0	0	0		1	0	1		1	0	1
1804	0	0	0		0	0	0		0	0	0		1	0	1		1	0	1
1805	0	0	0		0	0	0		0	0	0		1	0	1		1	0	1
1806	0	0	0		0	0	0		0	0	0		0	0	0		0	0	0
1807	0	0	0		0	0	0		0	0	0		0	0	0		0	0	0
1808	0	0	0		0	0	0		0	0	0		0	0	0		0	0	0
1809	0	0	0		0	0	0		0	0	0		0	0	0		0	0	0
1810	0	0	0		0	0	0		0	0	0		0	0	0		0	0	0
1811	0	0	0		0	0	0		0	0	0		0	0	0		0	0	0
1812	0	0	0		0	0	0		0	0	0		2	0	2		2	0	2
1813	0	0	0		0	0	0		0	0	0		1	0	1		1	0	1
1814	0	0	0		0	0	0		0	0	0		1	0	1		1	0	1
1815	0	0	0		0	0	0		0	0	0		0	0	0		0	0	0
1816	0	0	0		0	0	0		0	0	0		0	0	0		0	0	0
1817	0	0	0		0	0	0		0	0	0		0	0	0		0	0	0
1818	0	0	0		0	0	0		0	0	0		0	0	0		0	0	0
1819	0	0	0		1	0	1		0	0	0		0	0	0		1	0	1
1820	0	0	0		0	0	0		0	0	0		0	0	0		0	0	0
1821	1	0	1		0	0	0		1	0	1		0	0	0		2	0	2
1822	0	0	0		0	0	0		0	0	0		0	0	0		0	0	0
1823	0	0	0		0	0	0		0	0	0		0	0	0		0	0	0
1824	0	0	0		0	0	0		0	0	0		0	0	0		0	0	0
1825	0	0	0		0	0	0		0	0	0		1	0	1		1	0	1
1826	0	0	0		0	0	0		0	0	0		0	0	0		0	0	0
1827	0	0	0		0	0	0		0	0	0		0	0	0		0	0	0
1828	0	0	0		0	0	0		0	0	0		0	0	0		0	0	0
1829	0	0	0		0	0	0		0	0	0		0	0	0		0	0	0
1830	0	0	0		0	0	0		0	0	0		0	0	0		0	0	0
1831	0	0	0		0	0	0		0	0	0		0	0	0		0	0	0
1832	0	0	0		0	0	0		0	0	0		0	0	0		0	0	0
1833	0	0	0		0	0	0		0	0	0		0	0	0		0	0	0
1834	0	0	0		0	0	0		0	0	0		0	0	0		0	0	0
1835	0	0	0		0	0	0		0	0	0		1	0	1		1	0	1
1836	0	0	0		0	0	0		0	0	0		0	0	0		0	0	0
1837	0	0	0		0	0	0		0	0	0		0	0	0		0	0	0
1838	0	0	0		0	0	0		0	0	0		0	0	0		0	0	0
1839	0	0	0		0	0	0		0	0	0		0	0	0		0	0	0
1840	0	0	0		0	0	0		0	0	0		0	0	0		0	0	0
1841	0	0	0		0	0	0		0	0	0		0	0	0		0	0	0
1842	0	0	0		0	0	0		0	0	0		1	0	1		1	0	1
1843	0	0	0		0	0	0		0	0	0		0	0	0		0	0	0
1844	0	0	0		0	0	0		0	0	0		0	0	0		0	0	0
1845	0	0	0		0	0	0		0	0	0		0	0	0		0	0	0
1846	0	0	0		0	0	0		0	0	0		1	0	1		1	0	1
1847	0	0	0		0	0	0		0	0	0		0	0	0		0	0	0
1848	0	0	0		0	0	0		0	0	0		0	0	0		0	0	0
1849	0	0	0		0	0	0		0	0	0		0	0	0		0	0	0
1850	0	0	0		0	0	0		0	0	0		0	0	0		0	0	0
1851	0	0	0		0	0	0		3	0	3		0	0	0		3	0	3
1852	0	0	0		0	0	0		0	0	0		0	0	0		0	0	0
1853	0	0	0		0	0	0		0	0	0		0	0	0		0	0	0
1854	0	0	0		1	0	1		1	0	1		0	0	0		2	0	2
1855	0	0	0		0	0	0		0	0	0		0	0	0		0	0	0
1856	0	0	0		1	0	1		5	0	5		2	0	2		8	0	8
1857	0	0	0		0	0	0		1	0	1		2	0	2		3	0	3
1858	1	0	1		1	0	1		1	0	1		1	0	1		4	0	4
1859	0	0	0		1	0	1		1	0	1		1	0	1		3	0	3
1860	0	0	0		1	0	1		2	0	2		0	0	0		3	0	3
1861	0	0	0		0	0	0		3	0	3		0	0	0		3	0	3
1862	0	0	0		0	0	0		0	0	0		0	0	0		0	0	0
1863	0	0	0		0	0	0		0	0	0		1	0	1		1	0	1
1864	0	0	0		0	0	0		0	0	0		0	0	0		0	0	0
1865	0	0	0		0	0	0		0	0	0		0	0	0		0	0	0
1866	0	0	0		0	0	0		0	0	0		0	0	0		0	0	0
1867	0	0	0		0	0	0		0	0	0		0	0	0		0	0	0
1868	0	0	0		0	0	0		1	0	1		0	0	0		1	0	1
1869	0	0	0		0	0	0		0	0	0		0	0	0		0	0	0
1870	0	0	0		0	0	0		0	0	0		0	0	0		0	0	0
1871	0	0	0		0	0	0		0	0	0		0	0	0		0	0	0
1872	0	0	0		0	0	0		0	0	0		0	0	0		0	0	0
1873	0	0	0		0	0	0		0	0	0		2	0	2		2	0	2
1874	0	0	0		0	0	0		0	0	0		0	0	0		0	0	0
1875	0	0	0		0	0	0		0	0	0		0	0	0		0	0	0
1876	1	0	1		0	0	0		0	0	0		0	0	0		1	0	1
1877	0	0	0		0	0	0		0	0	0		0	0	0		0	0	0
1878	0	0	0		0	0	0		0	0	0		0	0	0		0	0	0
1879	0	0	0		0	0	0		0	0	0		0	0	0		0	0	0
1880	0	0	0		0	0	0		0	0	0		0	0	0		0	0	0
1881	0	0	0		0	0	0		0	0	0		0	0	0		0	0	0
1882	0	0	0		0	0	0		0	0	0		0	0	0		0	0	0
1883	0	0	0		0	0	0		0	0	0		0	0	0		0	0	0
1884	0	0	0		0	0	0		0	0	0		0	0	0		0	0	0
1885	0	0	0		0	0	0		0	0	0		1	0	1		1	0	1
1886	0	0	0		0	0	0		0	0	0		0	0	0		0	0	0
1887	0	0	0		0	0	0		0	0	0		0	0	0		0	0	0
1888	0	0	0		0	0	0		0	0	0		1	0	1		1	0	1
1889	0	0	0		0	0	0		0	0	0		0	0	0		0	0	0
1890	0	0	0		0	0	0		2	0	2		1	0	1		3	0	3
1891	0	0	0		0	0	0		0	0	0		0	0	0		0	0	0
1892	0	0	0		0	0	0		0	0	0		0	0	0		0	0	0
1893	0	0	0		0	0	0		0	0	0		0	0	0		0	0	0
1894	0	0	0		0	0	0		2	0	2		2	0	2		4	0	4
1895	0	0	0		0	0	0		0	0	0		1	0	1		1	0	1
1896	0	0	0		0	0	0		0	0	0		0	0	0		0	0	0
1897	0	0	0		0	0	0		0	0	0		0	0	0		0	0	0
1898	0	0	0		0	0	0		0	0	0		0	0	0		0	0	0
1899	0	0	0		0	0	0		0	0	0		0	0	0		0	0	0
1900	0	0	0		0	0	0		0	0	0		0	0	0		0	0	0
1901	0	0	0		0	0	0		0	0	0		0	0	0		0	0	0
1902	0	0	0		0	0	0		0	0	0		0	0	0		0	0	0
1903	0	0	0		0	0	0		1	0	1		1	0	1		2	0	2
1904	0	0	0		0	0	0		1	0	1		0	0	0		1	0	1
1905	0	0	0		0	0	0		0	0	0		0	0	0		0	0	0
1906	0	0	0		0	0	0		0	0	0		0	0	0		0	0	0
1907	0	0	0		0	0	0		0	0	0		0	0	0		0	0	0
1908	0	0	0		1	0	1		0	0	0		0	0	0		1	0	1
1909	0	0	0		0	0	0		0	0	0		0	0	0		0	0	0
1910	0	0	0		0	0	0		0	0	0		0	0	0		0	0	0
1911	0	0	0		0	0	0		1	0	1		0	0	0		1	0	1
1912	0	0	0		0	0	0		0	0	0		0	0	0		0	0	0
1913	0	0	0		0	0	0		0	0	0		0	0	0		0	0	0
1914	0	0	0		0	0	0		0	0	0		0	0	0		0	0	0
1915	0	0	0		0	0	0		2	0	2		0	0	0		2	0	2
1916	0	0	0		0	0	0		1	0	1		0	0	0		1	0	1
1917	0	0	0		0	0	0		0	0	0		0	0	0		0	0	0
1918	0	0	0		0	0	0		0	0	0		0	0	0		0	0	0
1919	0	0	0		0	0	0		1	0	1		1	0	1		2	0	2
1920	0	0	0		0	0	0		0	0	0		2	0	2		2	0	2
1921	0	0	0		0	0	0		1	0	1		0	0	0		1	0	1
1922	0	0	0		0	0	0		0	0	0		0	0	0		0	0	0
1923	0	0	0		0	0	0		0	0	0		0	0	0		0	0	0
1924	0	0	0		0	0	0		0	0	0		0	0	0		0	0	0
1925	0	0	0		0	0	0		0	0	0		0	0	0		0	0	0
1926	0	0	0		0	0	0		0	0	0		0	0	0		0	0	0
1927	0	0	0		0	0	0		1	0	1		0	0	0		1	0	1
1928	0	0	0		0	0	0		0	0	0		1	0	1		1	0	1
1929	0	0	0		0	0	0		0	0	0		0	0	0		0	0	0
1930	0	0	0		0	0	0		0	0	0		0	0	0		0	0	0
1931	0	0	0		0	0	0		0	0	0		0	0	0		0	0	0
1932	0	0	0		0	0	0		0	0	0		0	0	0		0	0	0
1933	0	0	0		0	0	0		0	0	0		1	0	1		1	0	1
1934	0	0	0		0	0	0		0	0	0		0	0	0		0	0	0
1935	0	0	0		1	0	1		0	0	0		0	0	0		1	0	1
1936	0	0	0		0	0	0		0	0	0		0	0	0		0	0	0
1937	0	0	0		0	0	0		0	0	0		0	0	0		0	0	0
1938	0	0	0		0	0	0		0	0	0		0	0	0		0	0	0
1939	0	0	0		0	0	0		2	0	2		0	0	0		2	0	2
1940	0	0	0		0	0	0		0	0	0		0	0	0		0	0	0
1941	0	0	0		0	0	0		0	0	0		0	0	0		0	0	0
1942	0	0	0		0	0	0		0	0	0		0	0	0		0	0	0
1943	0	0	0		0	0	0		0	0	0		0	0	0		0	0	0
1944	0	0	0		0	0	0		0	0	0		2	0	2		2	0	2
1945	0	0	0		0	0	0		0	0	0		0	0	0		0	0	0
1946	0	0	0		0	0	0		0	0	0		0	0	0		0	0	0
1947	0	0	0		0	0	0		0	0	0		0	0	0		0	0	0
1948	1	0	1		0	0	0		0	0	0		0	0	0		1	0	1
1949	0	0	0		0	0	0		0	0	0		0	0	0		0	0	0
1950	0	0	0		0	0	0		0	0	0		0	0	0		0	0	0
1951	0	0	0		0	0	0		0	0	0		0	0	0		0	0	0
1952	0	0	0		0	0	0		0	0	0		0	0	0		0	0	0
1953	0	0	0		0	0	0		0	0	0		1	0	1		1	0	1
1954	0	0	0		0	0	0		0	0	0		1	0	1		1	0	1
1955	0	0	0		0	0	0		1	0	1		0	0	0		1	0	1
1956	0	0	0		0	0	0		0	0	0		0	0	0		0	0	0
1957	0	0	0		0	0	0		0	0	0		0	0	0		0	0	0
1958	0	0	0		0	0	0		0	0	0		1	0	1		1	0	1
1959	0	0	0		0	0	0		1	0	1		0	0	0		1	0	1
1960	0	0	0		0	0	0		1	0	1		0	0	0		1	0	1
1961	0	0	0		0	0	0		4	0	4		2	0	2		6	0	6
1962	0	0	0		0	0	0		0	0	0		0	0	0		0	0	0
1963	0	0	0		0	0	0		0	0	0		0	0	0		0	0	0
1964	0	0	0		0	0	0		0	0	0		1	0	1		1	0	1
1965	0	0	0		0	0	0		0	0	0		0	0	0		0	0	0
1966	0	0	0		0	0	0		0	0	0		0	0	0		0	0	0
1967	0	0	0		1	0	1		0	0	0		0	0	0		1	0	1
1968	1	0	1		3	0	3		2	0	2		1	0	1		7	0	7
1969	0	0	0		0	0	0		0	0	0		0	0	0		0	0	0
1970	0	0	0		0	0	0		0	0	0		0	0	0		0	0	0
1971	0	0	0		0	0	0		0	0	0		0	0	0		0	0	0
1972	0	0	0		0	0	0		0	0	0		0	0	0		0	0	0
1973	0	0	0		0	0	0		0	0	0		0	0	0		0	0	0
1974	0	0	0		0	0	0		0	0	0		0	0	0		0	0	0
1975	1	0	1		0	0	0		1	0	1		1	0	1		3	0	3
1976	0	0	0		0	0	0		1	0	1		1	0	1		2	0	2
1977	0	0	0		0	0	0		0	0	0		0	0	0		0	0	0
1978	0	0	0		0	0	0		0	0	0		0	0	0		0	0	0
1979	0	0	0		0	0	0		0	0	0		0	0	0		0	0	0
1980	0	0	0		0	0	0		0	0	0		0	0	0		0	0	0
1981	0	0	0		0	0	0		0	0	0		0	0	0		0	0	0
1982	0	0	0		0	0	0		0	0	0		1	0	1		1	0	1
1983	0	0	0		0	0	0		0	0	0		1	0	1		1	0	1
1984	0	0	0		2	0	2		0	0	0		0	0	0		2	0	2
1985	0	0	0		0	0	0		0	0	0		0	0	0		0	0	0
1986	0	0	0		0	0	0		0	0	0		0	0	0		0	0	0
1987	0	0	0		0	0	0		1	0	1		0	0	0		1	0	1
1988	0	0	0		0	0	0		0	0	0		0	0	0		0	0	0
1989	0	0	0		0	0	0		2	0	2		1	0	1		3	0	3
1990	0	0	0		0	0	0		0	0	0		0	0	0		0	0	0
1991	0	0	0		0	0	0		0	0	0		0	0	0		0	0	0
1992	0	0	0		0	0	0		0	0	0		0	0	0		0	0	0
1993	0	0	0		0	0	0		0	0	0		0	0	0		0	0	0
1994	0	0	0		0	0	0		2	0	2		0	0	0		2	0	2
1995	0	0	0		0	0	0		0	0	0		0	0	0		0	0	0
1996	1	0	1		0	0	0		0	0	0		0	0	0		1	0	1
1997	0	0	0		0	0	0		0	0	0		0	0	0		0	0	0
1998	0	0	0		0	0	0		1	0	1		0	0	0		1	0	1
1999	0	0	0		0	0	0		1	0	1		0	0	0		1	0	1
[truncated: 21,222 more rows]
