# Supplementary material for: Deep Sequencing Analysis of Virome Components, Viral Gene Expression and Antiviral RNAi Responses in Myzus persicae Aphids
Source: Int J Mol Sci. 2024 Dec 8;25(23):13199. doi: 10.3390/ijms252313199 (PMC11642819; doi:10.3390/ijms252313199)
Supplement: Supplementary file 1 [file ijms-25-13199-s001.zip › Dataset S2c.xlsx]

## Sheet: Legend
Dataset S2c. Single-base resolution maps of Illumina stranded mRNA-seq reads representing turnip yellows virus (TuYV) from Myzus persicae aphids fed on TuYV-infected Arabidopsis thaliana plants or an artificial diet with purified TuYV virions. Illumina stranded mRNA-seq 75 nt reads of cDNA libraries obtained from M. persicae aphids fed on TuYV-infected A. thaliana plants (APFV-14-16) or artificia…

## Sheet: 11+12+13
position	fwd_total	rev_total	total		fwd_total	rev_total	total		fwd_total	rev_total	total			fwd_total	rev_total	total
1	0	0	0		0	0	0		0	0	0			0	0	0
2	0	0	0		0	0	0		0	0	0			0	0	0
3	0	0	0		0	0	0		0	0	0			0	0	0
4	0	0	0		1	0	1		0	0	0			1	0	1
5	0	0	0		0	0	0		0	0	0			0	0	0
6	0	0	0		0	0	0		0	0	0			0	0	0
7	0	0	0		0	0	0		0	0	0			0	0	0
8	0	0	0		0	0	0		0	0	0			0	0	0
9	0	0	0		0	0	0		0	0	0			0	0	0
10	0	0	0		0	0	0		0	0	0			0	0	0
11	0	0	0		0	0	0		0	0	0			0	0	0
12	3	0	3		0	0	0		1	0	1			4	0	4
13	3	0	3		1	0	1		0	0	0			4	0	4
14	4	0	4		5	0	5		0	0	0			9	0	9
15	1	0	1		0	0	0		0	0	0			1	0	1
16	6	0	6		6	0	6		3	0	3			15	0	15
17	8	0	8		15	0	15		5	0	5			28	0	28
18	2	0	2		8	0	8		2	0	2			12	0	12
19	2	0	2		3	0	3		0	0	0			5	0	5
20	0	0	0		1	0	1		0	0	0			1	0	1
21	0	0	0		0	0	0		0	0	0			0	0	0
22	0	0	0		0	0	0		0	0	0			0	0	0
23	10	0	10		9	0	9		2	0	2			21	0	21
24	6	0	6		0	0	0		0	0	0			6	0	6
25	0	0	0		1	0	1		0	0	0			1	0	1
26	0	0	0		0	0	0		0	0	0			0	0	0
27	1	0	1		1	0	1		0	0	0			2	0	2
28	0	0	0		0	0	0		0	0	0			0	0	0
29	0	0	0		0	0	0		0	0	0			0	0	0
30	0	0	0		0	0	0		0	0	0			0	0	0
31	0	0	0		0	0	0		0	0	0			0	0	0
32	0	0	0		0	0	0		0	0	0			0	0	0
33	3	0	3		2	0	2		0	0	0			5	0	5
34	0	0	0		2	0	2		3	0	3			5	0	5
35	1	0	1		1	0	1		1	0	1			3	0	3
36	0	0	0		2	0	2		0	0	0			2	0	2
37	1	0	1		1	0	1		0	0	0			2	0	2
38	0	0	0		1	0	1		0	0	0			1	0	1
39	0	0	0		0	0	0		0	0	0			0	0	0
40	0	0	0		3	0	3		0	0	0			3	0	3
41	0	0	0		0	0	0		0	0	0			0	0	0
42	0	0	0		0	0	0		0	0	0			0	0	0
43	0	0	0		0	0	0		1	0	1			1	0	1
44	0	0	0		0	0	0		0	0	0			0	0	0
45	1	0	1		0	0	0		1	0	1			2	0	2
46	1	0	1		0	0	0		1	0	1			2	0	2
47	0	0	0		0	0	0		0	0	0			0	0	0
48	0	0	0		0	0	0		0	0	0			0	0	0
49	3	0	3		4	0	4		0	0	0			7	0	7
50	3	0	3		0	0	0		0	0	0			3	0	3
51	1	0	1		0	0	0		1	0	1			2	0	2
52	0	0	0		0	0	0		0	0	0			0	0	0
53	2	0	2		0	0	0		0	0	0			2	0	2
54	0	0	0		0	0	0		0	0	0			0	0	0
55	4	0	4		0	0	0		2	0	2			6	0	6
56	2	0	2		3	0	3		0	0	0			5	0	5
57	0	0	0		0	0	0		1	0	1			1	0	1
58	0	0	0		0	0	0		0	0	0			0	0	0
59	0	0	0		0	0	0		0	0	0			0	0	0
60	0	0	0		0	0	0		0	0	0			0	0	0
61	0	0	0		0	0	0		0	0	0			0	0	0
62	0	0	0		0	0	0		1	0	1			1	0	1
63	0	0	0		0	0	0		0	0	0			0	0	0
64	0	0	0		0	0	0		0	0	0			0	0	0
65	0	0	0		1	0	1		0	0	0			1	0	1
66	0	0	0		0	0	0		0	0	0			0	0	0
67	0	0	0		0	0	0		0	0	0			0	0	0
68	0	0	0		0	0	0		0	0	0			0	0	0
69	0	0	0		0	0	0		0	0	0			0	0	0
70	2	0	2		1	0	1		0	0	0			3	0	3
71	1	0	1		2	0	2		0	0	0			3	0	3
72	0	0	0		0	0	0		0	0	0			0	0	0
73	1	0	1		0	0	0		1	0	1			2	0	2
74	1	0	1		0	0	0		0	0	0			1	0	1
75	2	0	2		1	0	1		0	0	0			3	0	3
76	1	0	1		1	0	1		0	0	0			2	0	2
77	0	0	0		0	0	0		0	0	0			0	0	0
78	1	0	1		1	0	1		1	0	1			3	0	3
79	0	0	0		2	0	2		0	0	0			2	0	2
80	1	0	1		2	0	2		3	0	3			6	0	6
81	3	0	3		1	0	1		0	0	0			4	0	4
82	4	0	4		2	0	2		0	0	0			6	0	6
83	0	0	0		2	0	2		0	0	0			2	0	2
84	1	0	1		1	0	1		1	0	1			3	0	3
85	0	0	0		0	0	0		0	0	0			0	0	0
86	0	0	0		0	0	0		0	0	0			0	0	0
87	0	0	0		0	0	0		0	0	0			0	0	0
88	0	0	0		0	0	0		0	0	0			0	0	0
89	0	0	0		0	0	0		0	0	0			0	0	0
90	2	0	2		1	0	1		2	0	2			5	0	5
91	0	0	0		0	0	0		0	0	0			0	0	0
92	7	0	7		7	0	7		3	0	3			17	0	17
93	4	0	4		3	0	3		2	0	2			9	0	9
94	4	0	4		2	0	2		4	0	4			10	0	10
95	8	0	8		10	0	10		4	0	4			22	0	22
96	1	0	1		0	0	0		1	0	1			2	0	2
97	0	0	0		0	0	0		0	0	0			0	0	0
98	3	0	3		2	0	2		0	0	0			5	0	5
99	0	0	0		0	0	0		0	0	0			0	0	0
100	0	0	0		0	0	0		0	0	0			0	0	0
101	0	0	0		3	0	3		0	0	0			3	0	3
102	0	0	0		0	0	0		0	0	0			0	0	0
103	0	0	0		0	0	0		0	0	0			0	0	0
104	0	0	0		0	0	0		0	0	0			0	0	0
105	0	0	0		0	0	0		0	0	0			0	0	0
106	1	0	1		0	0	0		0	0	0			1	0	1
107	1	0	1		0	0	0		0	0	0			1	0	1
108	0	0	0		1	0	1		0	0	0			1	0	1
109	4	0	4		3	0	3		1	0	1			8	0	8
110	0	0	0		0	0	0		0	0	0			0	0	0
111	2	0	2		0	0	0		0	0	0			2	0	2
112	0	0	0		0	0	0		0	0	0			0	0	0
113	3	0	3		0	0	0		0	0	0			3	0	3
114	1	0	1		0	0	0		0	0	0			1	0	1
115	0	0	0		0	0	0		0	0	0			0	0	0
116	0	0	0		0	0	0		0	0	0			0	0	0
117	0	0	0		0	0	0		0	0	0			0	0	0
118	0	0	0		1	0	1		0	0	0			1	0	1
119	0	0	0		0	0	0		0	0	0			0	0	0
120	0	0	0		0	0	0		1	0	1			1	0	1
121	0	0	0		0	0	0		0	0	0			0	0	0
122	1	0	1		0	0	0		0	0	0			1	0	1
123	1	0	1		0	0	0		0	0	0			1	0	1
124	0	0	0		0	0	0		0	0	0			0	0	0
125	0	0	0		0	0	0		0	0	0			0	0	0
126	0	0	0		0	0	0		0	0	0			0	0	0
127	0	0	0		1	0	1		1	0	1			2	0	2
128	0	0	0		0	0	0		0	0	0			0	0	0
129	0	0	0		0	0	0		0	0	0			0	0	0
130	4	0	4		4	0	4		4	0	4			12	0	12
131	1	0	1		0	0	0		0	0	0			1	0	1
132	0	0	0		0	0	0		0	0	0			0	0	0
133	0	0	0		0	0	0		0	0	0			0	0	0
134	0	0	0		0	0	0		0	0	0			0	0	0
135	0	0	0		0	0	0		0	0	0			0	0	0
136	0	0	0		0	0	0		0	0	0			0	0	0
137	0	0	0		0	0	0		0	0	0			0	0	0
138	0	0	0		1	0	1		0	0	0			1	0	1
139	2	0	2		1	0	1		0	0	0			3	0	3
140	1	0	1		2	0	2		1	0	1			4	0	4
141	0	0	0		3	0	3		0	0	0			3	0	3
142	2	0	2		0	0	0		0	0	0			2	0	2
143	1	0	1		2	0	2		1	0	1			4	0	4
144	2	0	2		6	0	6		0	0	0			8	0	8
145	2	0	2		1	0	1		0	0	0			3	0	3
146	0	0	0		1	0	1		0	0	0			1	0	1
147	0	0	0		0	0	0		1	0	1			1	0	1
148	1	0	1		0	0	0		0	0	0			1	0	1
149	0	0	0		0	0	0		0	0	0			0	0	0
150	0	0	0		0	0	0		0	0	0			0	0	0
151	0	0	0		0	0	0		0	0	0			0	0	0
152	0	0	0		3	0	3		0	0	0			3	0	3
153	2	0	2		1	0	1		0	0	0			3	0	3
154	2	0	2		2	0	2		0	0	0			4	0	4
155	1	0	1		0	0	0		0	0	0			1	0	1
156	1	0	1		2	0	2		0	0	0			3	0	3
157	1	0	1		2	0	2		1	0	1			4	0	4
158	3	0	3		3	0	3		4	0	4			10	0	10
159	1	0	1		0	0	0		0	0	0			1	0	1
160	2	0	2		4	0	4		1	0	1			7	0	7
161	1	0	1		0	0	0		0	0	0			1	0	1
162	1	0	1		1	0	1		0	0	0			2	0	2
163	1	0	1		0	0	0		1	0	1			2	0	2
164	3	0	3		0	0	0		0	0	0			3	0	3
165	0	0	0		0	0	0		0	0	0			0	0	0
166	0	0	0		2	0	2		3	0	3			5	0	5
167	1	0	1		0	0	0		0	0	0			1	0	1
168	0	0	0		0	0	0		0	0	0			0	0	0
169	4	0	4		0	0	0		3	0	3			7	0	7
170	0	0	0		0	0	0		0	0	0			0	0	0
171	0	0	0		0	0	0		0	0	0			0	0	0
172	0	0	0		0	0	0		0	0	0			0	0	0
173	4	0	4		1	0	1		0	0	0			5	0	5
174	1	0	1		2	0	2		2	0	2			5	0	5
175	0	0	0		2	0	2		0	0	0			2	0	2
176	0	0	0		2	0	2		0	0	0			2	0	2
177	0	0	0		1	0	1		0	0	0			1	0	1
178	1	0	1		4	0	4		0	0	0			5	0	5
179	0	0	0		0	0	0		0	0	0			0	0	0
180	2	0	2		0	0	0		0	0	0			2	0	2
181	0	0	0		0	0	0		0	0	0			0	0	0
182	0	0	0		0	0	0		0	0	0			0	0	0
183	0	0	0		1	0	1		0	0	0			1	0	1
184	0	0	0		0	0	0		0	0	0			0	0	0
185	0	0	0		0	0	0		0	0	0			0	0	0
186	0	0	0		0	0	0		0	0	0			0	0	0
187	0	0	0		0	0	0		0	0	0			0	0	0
188	0	0	0		0	0	0		0	0	0			0	0	0
189	0	0	0		0	0	0		0	0	0			0	0	0
190	0	0	0		2	0	2		0	0	0			2	0	2
191	2	0	2		3	0	3		1	0	1			6	0	6
192	1	0	1		1	0	1		0	0	0			2	0	2
193	3	0	3		0	0	0		1	0	1			4	0	4
194	0	0	0		0	0	0		0	0	0			0	0	0
195	0	0	0		2	0	2		0	0	0			2	0	2
196	0	0	0		0	0	0		0	0	0			0	0	0
197	1	0	1		0	0	0		0	0	0			1	0	1
198	0	0	0		1	0	1		2	0	2			3	0	3
199	2	0	2		7	0	7		3	0	3			12	0	12
200	16	0	16		24	0	24		8	0	8			48	0	48
201	0	0	0		1	0	1		0	0	0			1	0	1
202	1	0	1		0	0	0		0	0	0			1	0	1
203	0	0	0		0	0	0		0	0	0			0	0	0
204	1	0	1		2	0	2		0	0	0			3	0	3
205	0	0	0		0	0	0		0	0	0			0	0	0
206	0	0	0		0	0	0		0	0	0			0	0	0
207	1	0	1		2	0	2		0	0	0			3	0	3
208	0	0	0		0	0	0		0	0	0			0	0	0
209	1	0	1		0	0	0		0	0	0			1	0	1
210	0	0	0		0	0	0		0	0	0			0	0	0
211	6	0	6		1	0	1		1	0	1			8	0	8
212	1	0	1		4	0	4		1	0	1			6	0	6
213	0	0	0		1	0	1		1	0	1			2	0	2
214	0	0	0		0	0	0		0	0	0			0	0	0
215	0	0	0		1	0	1		0	0	0			1	0	1
216	0	0	0		0	0	0		0	0	0			0	0	0
217	1	0	1		5	0	5		1	0	1			7	0	7
218	1	0	1		0	0	0		1	0	1			2	0	2
219	0	0	0		0	0	0		1	0	1			1	0	1
220	0	0	0		3	0	3		1	0	1			4	0	4
221	0	0	0		1	0	1		2	0	2			3	0	3
222	3	0	3		4	0	4		0	0	0			7	0	7
223	1	0	1		0	0	0		0	0	0			1	0	1
224	0	0	0		0	0	0		0	0	0			0	0	0
225	0	0	0		0	0	0		1	0	1			1	0	1
226	0	0	0		0	0	0		0	0	0			0	0	0
227	0	0	0		0	0	0		0	0	0			0	0	0
228	0	0	0		0	0	0		0	0	0			0	0	0
229	0	0	0		0	0	0		1	0	1			1	0	1
230	0	0	0		1	0	1		1	0	1			2	0	2
231	0	0	0		1	0	1		1	0	1			2	0	2
232	0	0	0		1	0	1		0	0	0			1	0	1
233	0	0	0		0	0	0		1	0	1			1	0	1
234	0	0	0		0	0	0		2	0	2			2	0	2
235	0	0	0		0	0	0		1	0	1			1	0	1
236	3	0	3		0	0	0		0	0	0			3	0	3
237	1	0	1		3	0	3		4	0	4			8	0	8
238	1	0	1		0	0	0		2	0	2			3	0	3
239	0	0	0		2	0	2		0	0	0			2	0	2
240	1	0	1		1	0	1		1	0	1			3	0	3
241	5	0	5		10	0	10		6	0	6			21	0	21
242	0	0	0		0	0	0		0	0	0			0	0	0
243	2	0	2		0	0	0		0	0	0			2	0	2
244	0	0	0		0	0	0		0	0	0			0	0	0
245	0	0	0		0	0	0		0	0	0			0	0	0
246	0	0	0		0	0	0		0	0	0			0	0	0
247	3	0	3		3	0	3		0	0	0			6	0	6
248	0	0	0		0	0	0		0	0	0			0	0	0
249	0	0	0		0	0	0		0	0	0			0	0	0
250	0	0	0		2	0	2		2	0	2			4	0	4
251	2	0	2		0	0	0		1	0	1			3	0	3
252	1	0	1		0	0	0		0	0	0			1	0	1
253	0	0	0		1	0	1		1	0	1			2	0	2
254	0	0	0		0	0	0		0	0	0			0	0	0
255	2	0	2		0	0	0		0	0	0			2	0	2
256	0	0	0		0	0	0		0	0	0			0	0	0
257	2	0	2		3	0	3		1	0	1			6	0	6
258	0	0	0		1	0	1		0	0	0			1	0	1
259	3	0	3		2	0	2		2	0	2			7	0	7
260	1	0	1		0	0	0		0	0	0			1	0	1
261	0	0	0		0	0	0		0	0	0			0	0	0
262	0	0	0		0	0	0		0	0	0			0	0	0
263	0	0	0		1	0	1		2	0	2			3	0	3
264	1	0	1		1	0	1		1	0	1			3	0	3
265	2	0	2		5	0	5		0	0	0			7	0	7
266	5	0	5		6	0	6		1	0	1			12	0	12
267	0	0	0		2	0	2		3	0	3			5	0	5
268	1	0	1		0	0	0		0	0	0			1	0	1
269	2	0	2		0	0	0		2	0	2			4	0	4
270	1	0	1		0	0	0		3	0	3			4	0	4
271	0	0	0		1	0	1		0	0	0			1	0	1
272	0	0	0		0	0	0		0	0	0			0	0	0
273	0	0	0		0	0	0		0	0	0			0	0	0
274	0	0	0		0	0	0		0	0	0			0	0	0
275	0	0	0		0	0	0		0	0	0			0	0	0
276	1	0	1		0	0	0		0	0	0			1	0	1
277	0	0	0		0	0	0		0	0	0			0	0	0
278	0	0	0		0	0	0		0	0	0			0	0	0
279	2	0	2		0	0	0		0	0	0			2	0	2
280	2	0	2		3	0	3		0	0	0			5	0	5
281	1	0	1		0	0	0		0	0	0			1	0	1
282	3	0	3		4	0	4		2	0	2			9	0	9
283	0	0	0		0	0	0		0	0	0			0	0	0
284	0	0	0		1	0	1		0	0	0			1	0	1
285	0	0	0		0	0	0		0	0	0			0	0	0
286	2	0	2		0	0	0		1	0	1			3	0	3
287	0	0	0		1	0	1		0	0	0			1	0	1
288	0	0	0		0	0	0		1	0	1			1	0	1
289	2	0	2		1	0	1		0	0	0			3	0	3
290	3	0	3		1	0	1		0	0	0			4	0	4
291	0	0	0		1	0	1		0	0	0			1	0	1
292	10	0	10		1	0	1		1	0	1			12	0	12
293	0	0	0		2	0	2		1	0	1			3	0	3
294	0	0	0		0	0	0		0	0	0			0	0	0
295	1	0	1		0	0	0		0	0	0			1	0	1
296	11	0	11		9	0	9		6	0	6			26	0	26
297	1	0	1		0	0	0		3	0	3			4	0	4
298	11	0	11		8	0	8		8	0	8			27	0	27
299	1	0	1		2	0	2		0	0	0			3	0	3
300	0	0	0		0	0	0		0	0	0			0	0	0
301	2	0	2		1	0	1		0	0	0			3	0	3
302	0	0	0		0	0	0		0	0	0			0	0	0
303	3	0	3		2	0	2		0	0	0			5	0	5
304	0	0	0		0	0	0		0	0	0			0	0	0
305	2	0	2		5	0	5		2	0	2			9	0	9
306	2	0	2		0	0	0		0	0	0			2	0	2
307	2	0	2		1	0	1		0	0	0			3	0	3
308	0	0	0		0	0	0		0	0	0			0	0	0
309	1	0	1		0	0	0		1	0	1			2	0	2
310	2	0	2		0	0	0		0	0	0			2	0	2
311	1	0	1		0	0	0		0	0	0			1	0	1
312	0	0	0		0	0	0		0	0	0			0	0	0
313	0	0	0		0	0	0		0	0	0			0	0	0
314	0	0	0		0	0	0		0	0	0			0	0	0
315	1	0	1		0	0	0		0	0	0			1	0	1
316	0	0	0		0	0	0		1	0	1			1	0	1
317	2	0	2		1	0	1		0	0	0			3	0	3
318	0	0	0		0	0	0		3	0	3			3	0	3
319	3	0	3		1	0	1		0	0	0			4	0	4
320	1	0	1		4	0	4		6	0	6			11	0	11
321	0	0	0		2	0	2		2	0	2			4	0	4
322	3	0	3		0	0	0		0	0	0			3	0	3
323	1	0	1		0	0	0		2	0	2			3	0	3
324	0	0	0		0	0	0		0	0	0			0	0	0
325	0	0	0		0	0	0		1	0	1			1	0	1
326	0	0	0		0	0	0		0	0	0			0	0	0
327	0	0	0		0	0	0		0	0	0			0	0	0
328	0	0	0		0	0	0		0	0	0			0	0	0
329	0	0	0		0	0	0		0	0	0			0	0	0
330	0	0	0		0	0	0		0	0	0			0	0	0
331	0	0	0		0	0	0		0	0	0			0	0	0
332	0	0	0		0	0	0		0	0	0			0	0	0
333	8	0	8		11	0	11		1	0	1			20	0	20
334	2	0	2		0	0	0		0	0	0			2	0	2
335	0	0	0		0	0	0		0	0	0			0	0	0
336	0	0	0		0	0	0		0	0	0			0	0	0
337	0	0	0		1	0	1		1	0	1			2	0	2
338	1	0	1		0	0	0		1	0	1			2	0	2
339	2	0	2		1	0	1		2	0	2			5	0	5
340	1	0	1		0	0	0		0	0	0			1	0	1
341	1	0	1		0	0	0		0	0	0			1	0	1
342	0	0	0		0	0	0		0	0	0			0	0	0
343	1	0	1		6	0	6		1	0	1			8	0	8
344	2	0	2		0	0	0		0	0	0			2	0	2
345	2	0	2		0	0	0		0	0	0			2	0	2
346	0	0	0		0	0	0		1	0	1			1	0	1
347	0	0	0		0	0	0		0	0	0			0	0	0
348	0	0	0		2	0	2		0	0	0			2	0	2
349	4	0	4		11	0	11		1	0	1			16	0	16
350	0	0	0		1	0	1		0	0	0			1	0	1
351	2	0	2		1	0	1		0	0	0			3	0	3
352	1	0	1		1	0	1		0	0	0			2	0	2
353	1	0	1		3	0	3		0	0	0			4	0	4
354	0	0	0		0	0	0		0	0	0			0	0	0
355	2	0	2		1	0	1		0	0	0			3	0	3
356	3	0	3		4	0	4		0	0	0			7	0	7
357	0	0	0		0	0	0		1	0	1			1	0	1
358	1	0	1		1	0	1		1	0	1			3	0	3
359	1	0	1		2	0	2		0	0	0			3	0	3
360	0	0	0		0	0	0		0	0	0			0	0	0
361	1	0	1		0	0	0		1	0	1			2	0	2
362	0	0	0		2	0	2		2	0	2			4	0	4
363	0	0	0		0	0	0		0	0	0			0	0	0
364	0	0	0		0	0	0		0	0	0			0	0	0
365	0	0	0		1	0	1		0	0	0			1	0	1
366	3	0	3		2	0	2		1	0	1			6	0	6
367	6	0	6		1	0	1		1	0	1			8	0	8
368	3	0	3		4	0	4		1	0	1			8	0	8
369	0	0	0		0	0	0		0	0	0			0	0	0
370	1	0	1		0	0	0		0	0	0			1	0	1
371	0	0	0		0	0	0		0	0	0			0	0	0
372	0	0	0		0	0	0		1	0	1			1	0	1
373	0	0	0		0	0	0		0	0	0			0	0	0
374	0	0	0		0	0	0		0	0	0			0	0	0
375	1	0	1		0	0	0		0	0	0			1	0	1
376	0	0	0		0	0	0		0	0	0			0	0	0
377	0	0	0		1	0	1		0	0	0			1	0	1
378	0	0	0		0	0	0		0	0	0			0	0	0
379	1	0	1		0	0	0		0	0	0			1	0	1
380	0	0	0		0	0	0		0	0	0			0	0	0
381	0	0	0		1	0	1		0	0	0			1	0	1
382	0	0	0		0	0	0		0	0	0			0	0	0
383	0	0	0		0	0	0		0	0	0			0	0	0
384	0	0	0		2	0	2		0	0	0			2	0	2
385	1	0	1		0	0	0		2	0	2			3	0	3
386	0	0	0		0	0	0		0	0	0			0	0	0
387	0	0	0		0	0	0		0	0	0			0	0	0
388	2	0	2		3	0	3		0	0	0			5	0	5
389	0	0	0		2	0	2		1	0	1			3	0	3
390	0	0	0		0	0	0		0	0	0			0	0	0
391	0	0	0		0	0	0		0	0	0			0	0	0
392	5	0	5		4	0	4		2	0	2			11	0	11
393	3	0	3		0	0	0		1	0	1			4	0	4
394	0	0	0		0	0	0		0	0	0			0	0	0
395	0	0	0		3	0	3		0	0	0			3	0	3
396	0	0	0		0	0	0		0	0	0			0	0	0
397	0	0	0		1	0	1		0	0	0			1	0	1
398	0	0	0		0	0	0		0	0	0			0	0	0
399	0	0	0		1	0	1		0	0	0			1	0	1
400	0	0	0		0	0	0		0	0	0			0	0	0
401	0	0	0		1	0	1		0	0	0			1	0	1
402	1	0	1		1	0	1		1	0	1			3	0	3
403	1	0	1		0	0	0		0	0	0			1	0	1
404	0	0	0		0	0	0		0	0	0			0	0	0
405	0	0	0		0	0	0		0	0	0			0	0	0
406	0	0	0		0	0	0		0	0	0			0	0	0
407	1	0	1		3	0	3		1	0	1			5	0	5
408	0	0	0		2	0	2		2	0	2			4	0	4
409	1	0	1		14	0	14		2	0	2			17	0	17
410	8	0	8		1	0	1		0	0	0			9	0	9
411	3	0	3		0	0	0		1	0	1			4	0	4
412	9	0	9		10	0	10		2	0	2			21	0	21
413	1	0	1		5	0	5		5	0	5			11	0	11
414	0	0	0		2	0	2		2	0	2			4	0	4
415	6	0	6		5	0	5		2	0	2			13	0	13
416	2	0	2		2	0	2		1	0	1			5	0	5
417	0	0	0		0	0	0		4	0	4			4	0	4
418	17	0	17		25	0	25		8	0	8			50	0	50
419	1	0	1		1	0	1		0	0	0			2	0	2
420	0	0	0		0	0	0		0	0	0			0	0	0
421	0	0	0		0	0	0		0	0	0			0	0	0
422	0	0	0		0	0	0		0	0	0			0	0	0
423	0	0	0		3	0	3		0	0	0			3	0	3
424	0	0	0		2	0	2		0	0	0			2	0	2
425	0	0	0		1	0	1		0	0	0			1	0	1
426	0	0	0		0	0	0		0	0	0			0	0	0
427	3	0	3		0	0	0		0	0	0			3	0	3
428	0	0	0		0	0	0		0	0	0			0	0	0
429	1	0	1		3	0	3		0	0	0			4	0	4
430	0	0	0		2	0	2		0	0	0			2	0	2
431	1	0	1		0	0	0		0	0	0			1	0	1
432	0	0	0		0	0	0		0	0	0			0	0	0
433	0	0	0		0	0	0		0	0	0			0	0	0
434	0	0	0		0	0	0		0	0	0			0	0	0
435	0	0	0		0	0	0		0	0	0			0	0	0
436	0	0	0		1	0	1		0	0	0			1	0	1
437	0	0	0		0	0	0		0	0	0			0	0	0
438	2	0	2		0	0	0		0	0	0			2	0	2
439	0	0	0		0	0	0		0	0	0			0	0	0
440	0	0	0		2	0	2		0	0	0			2	0	2
441	0	0	0		0	0	0		1	0	1			1	0	1
442	0	0	0		0	0	0		0	0	0			0	0	0
443	1	0	1		0	0	0		0	0	0			1	0	1
444	1	0	1		0	0	0		2	0	2			3	0	3
445	0	0	0		1	0	1		0	0	0			1	0	1
446	0	0	0		0	0	0		0	0	0			0	0	0
447	1	0	1		0	0	0		0	0	0			1	0	1
448	5	0	5		0	0	0		0	0	0			5	0	5
449	1	0	1		0	0	0		1	0	1			2	0	2
450	1	0	1		0	0	0		0	0	0			1	0	1
451	1	0	1		0	0	0		0	0	0			1	0	1
452	0	0	0		0	0	0		0	0	0			0	0	0
453	0	0	0		0	0	0		0	0	0			0	0	0
454	1	0	1		0	0	0		2	0	2			3	0	3
455	0	0	0		0	0	0		1	0	1			1	0	1
456	0	0	0		0	0	0		0	0	0			0	0	0
457	0	0	0		0	0	0		0	0	0			0	0	0
458	0	0	0		0	0	0		0	0	0			0	0	0
459	0	0	0		0	0	0		0	0	0			0	0	0
460	1	0	1		1	0	1		1	0	1			3	0	3
461	0	0	0		2	0	2		0	0	0			2	0	2
462	0	0	0		0	0	0		0	0	0			0	0	0
463	4	0	4		8	0	8		1	0	1			13	0	13
464	2	0	2		1	0	1		0	0	0			3	0	3
465	3	0	3		5	0	5		0	0	0			8	0	8
466	1	0	1		0	0	0		0	0	0			1	0	1
467	4	0	4		5	0	5		4	0	4			13	0	13
468	2	0	2		1	0	1		1	0	1			4	0	4
469	0	0	0		2	0	2		2	0	2			4	0	4
470	1	0	1		5	0	5		1	0	1			7	0	7
471	2	0	2		0	0	0		0	0	0			2	0	2
472	1	0	1		0	0	0		0	0	0			1	0	1
473	0	0	0		0	0	0		0	0	0			0	0	0
474	2	0	2		0	0	0		0	0	0			2	0	2
475	0	0	0		0	0	0		0	0	0			0	0	0
476	0	0	0		4	0	4		0	0	0			4	0	4
477	0	0	0		0	0	0		0	0	0			0	0	0
478	0	0	0		1	0	1		0	0	0			1	0	1
479	1	0	1		0	0	0		0	0	0			1	0	1
480	4	0	4		0	0	0		0	0	0			4	0	4
481	1	0	1		1	0	1		0	0	0			2	0	2
482	0	0	0		0	0	0		0	0	0			0	0	0
483	0	0	0		0	0	0		0	0	0			0	0	0
484	0	0	0		1	0	1		0	0	0			1	0	1
485	0	0	0		1	0	1		1	0	1			2	0	2
486	0	0	0		0	0	0		0	0	0			0	0	0
487	1	0	1		0	0	0		2	0	2			3	0	3
488	1	0	1		0	0	0		2	0	2			3	0	3
489	4	0	4		3	0	3		1	0	1			8	0	8
490	0	0	0		0	0	0		0	0	0			0	0	0
491	1	0	1		0	0	0		0	0	0			1	0	1
492	0	0	0		0	0	0		0	0	0			0	0	0
493	1	0	1		1	0	1		0	0	0			2	0	2
494	2	0	2		3	0	3		0	0	0			5	0	5
495	1	0	1		0	0	0		1	0	1			2	0	2
496	0	0	0		0	0	0		0	0	0			0	0	0
497	0	0	0		0	0	0		0	0	0			0	0	0
498	0	0	0		0	0	0		0	0	0			0	0	0
499	0	0	0		0	0	0		0	0	0			0	0	0
500	0	0	0		1	0	1		0	0	0			1	0	1
501	0	0	0		0	0	0		0	0	0			0	0	0
502	0	0	0		0	0	0		0	0	0			0	0	0
503	0	0	0		0	0	0		0	0	0			0	0	0
504	0	0	0		0	0	0		0	0	0			0	0	0
505	0	0	0		0	0	0		1	0	1			1	0	1
506	0	0	0		0	0	0		0	0	0			0	0	0
507	0	0	0		0	0	0		1	0	1			1	0	1
508	0	0	0		0	0	0		0	0	0			0	0	0
509	0	0	0		0	0	0		0	0	0			0	0	0
510	1	0	1		0	0	0		1	0	1			2	0	2
511	0	0	0		0	0	0		0	0	0			0	0	0
512	1	0	1		1	0	1		0	0	0			2	0	2
513	0	0	0		0	0	0		0	0	0			0	0	0
514	0	0	0		0	0	0		2	0	2			2	0	2
515	0	0	0		0	0	0		0	0	0			0	0	0
516	0	0	0		0	0	0		0	0	0			0	0	0
517	0	0	0		0	0	0		0	0	0			0	0	0
518	0	0	0		0	0	0		0	0	0			0	0	0
519	0	0	0		0	0	0		0	0	0			0	0	0
520	0	0	0		0	0	0		0	0	0			0	0	0
521	0	0	0		0	0	0		0	0	0			0	0	0
522	0	0	0		0	0	0		0	0	0			0	0	0
523	0	0	0		4	0	4		0	0	0			4	0	4
524	4	0	4		0	0	0		0	0	0			4	0	4
525	2	0	2		2	0	2		2	0	2			6	0	6
526	0	0	0		1	0	1		0	0	0			1	0	1
527	2	0	2		0	0	0		1	0	1			3	0	3
528	3	0	3		0	0	0		0	0	0			3	0	3
529	0	0	0		1	0	1		0	0	0			1	0	1
530	0	0	0		3	0	3		2	0	2			5	0	5
531	0	0	0		0	0	0		1	0	1			1	0	1
532	0	0	0		0	0	0		0	0	0			0	0	0
533	2	0	2		3	0	3		2	0	2			7	0	7
534	0	0	0		2	0	2		2	0	2			4	0	4
535	0	0	0		0	0	0		0	0	0			0	0	0
536	0	0	0		0	0	0		0	0	0			0	0	0
537	0	0	0		0	0	0		0	0	0			0	0	0
538	0	0	0		1	0	1		0	0	0			1	0	1
539	1	0	1		0	0	0		0	0	0			1	0	1
540	0	0	0		0	0	0		0	0	0			0	0	0
541	0	0	0		1	0	1		0	0	0			1	0	1
542	0	0	0		0	0	0		0	0	0			0	0	0
543	1	0	1		1	0	1		2	0	2			4	0	4
544	2	0	2		0	0	0		1	0	1			3	0	3
545	3	0	3		0	0	0		0	0	0			3	0	3
546	0	0	0		0	0	0		0	0	0			0	0	0
547	0	0	0		0	0	0		0	0	0			0	0	0
548	2	0	2		4	0	4		2	0	2			8	0	8
549	1	0	1		1	0	1		7	0	7			9	0	9
550	4	0	4		3	0	3		0	0	0			7	0	7
551	0	0	0		0	0	0		0	0	0			0	0	0
552	0	-1	1		0	0	0		0	0	0			0	-1	1
553	0	0	0		0	0	0		0	0	0			0	0	0
554	0	0	0		0	0	0		0	0	0			0	0	0
555	0	0	0		0	0	0		0	0	0			0	0	0
556	0	0	0		0	0	0		0	0	0			0	0	0
557	0	0	0		0	0	0		0	0	0			0	0	0
558	1	0	1		0	0	0		1	0	1			2	0	2
559	0	0	0		2	0	2		0	0	0			2	0	2
560	4	0	4		0	0	0		1	0	1			5	0	5
561	1	0	1		0	0	0		0	0	0			1	0	1
562	2	0	2		0	0	0		1	0	1			3	0	3
563	2	0	2		5	0	5		2	0	2			9	0	9
564	2	0	2		3	0	3		3	0	3			8	0	8
565	1	0	1		1	0	1		0	0	0			2	0	2
566	0	0	0		3	0	3		0	0	0			3	0	3
567	0	0	0		1	0	1		0	0	0			1	0	1
568	1	0	1		0	0	0		0	0	0			1	0	1
569	1	0	1		0	0	0		0	0	0			1	0	1
570	1	0	1		1	0	1		0	0	0			2	0	2
571	0	0	0		0	0	0		0	0	0			0	0	0
572	0	0	0		2	0	2		1	0	1			3	0	3
573	1	0	1		1	0	1		0	0	0			2	0	2
574	0	0	0		0	0	0		0	0	0			0	0	0
575	0	0	0		1	0	1		1	0	1			2	0	2
576	0	0	0		0	0	0		2	0	2			2	0	2
577	3	0	3		1	0	1		2	0	2			6	0	6
578	0	0	0		0	0	0		0	0	0			0	0	0
579	0	0	0		2	0	2		0	0	0			2	0	2
580	1	0	1		0	0	0		1	0	1			2	0	2
581	0	0	0		1	0	1		0	0	0			1	0	1
582	1	0	1		0	0	0		0	0	0			1	0	1
583	0	0	0		0	0	0		0	0	0			0	0	0
584	0	0	0		0	0	0		0	0	0			0	0	0
585	0	0	0		0	0	0		0	0	0			0	0	0
586	2	0	2		0	0	0		0	0	0			2	0	2
587	0	0	0		1	0	1		0	0	0			1	0	1
588	0	0	0		0	0	0		0	0	0			0	0	0
589	0	0	0		0	0	0		0	0	0			0	0	0
590	0	0	0		0	0	0		0	0	0			0	0	0
591	0	0	0		0	0	0		0	0	0			0	0	0
592	0	0	0		0	0	0		0	0	0			0	0	0
593	0	0	0		0	0	0		0	0	0			0	0	0
594	0	0	0		2	0	2		0	0	0			2	0	2
595	2	0	2		0	0	0		1	0	1			3	0	3
596	1	0	1		5	0	5		0	0	0			6	0	6
597	0	0	0		0	0	0		1	0	1			1	0	1
598	1	0	1		0	0	0		3	0	3			4	0	4
599	0	0	0		2	0	2		0	0	0			2	0	2
600	1	0	1		0	0	0		0	0	0			1	0	1
601	0	0	0		0	0	0		1	0	1			1	0	1
602	0	0	0		0	0	0		0	0	0			0	0	0
603	0	0	0		0	0	0		0	0	0			0	0	0
604	0	0	0		0	0	0		0	0	0			0	0	0
605	6	0	6		2	0	2		5	0	5			13	0	13
606	0	0	0		2	0	2		2	0	2			4	0	4
607	0	0	0		1	0	1		0	0	0			1	0	1
608	0	0	0		2	0	2		0	0	0			2	0	2
609	0	0	0		0	0	0		0	0	0			0	0	0
610	0	0	0		0	0	0		0	0	0			0	0	0
611	1	0	1		0	0	0		0	0	0			1	0	1
612	0	0	0		1	0	1		0	0	0			1	0	1
613	2	0	2		0	0	0		1	0	1			3	0	3
614	3	0	3		1	0	1		1	0	1			5	0	5
615	2	0	2		1	0	1		1	0	1			4	0	4
616	2	0	2		3	0	3		0	0	0			5	0	5
617	3	0	3		0	0	0		0	0	0			3	0	3
618	0	0	0		0	0	0		0	0	0			0	0	0
619	1	0	1		1	0	1		0	0	0			2	0	2
620	0	0	0		0	0	0		0	0	0			0	0	0
621	0	0	0		0	0	0		0	0	0			0	0	0
622	0	0	0		0	0	0		0	0	0			0	0	0
623	0	0	0		0	0	0		0	0	0			0	0	0
624	2	0	2		1	0	1		3	0	3			6	0	6
625	0	0	0		0	0	0		0	0	0			0	0	0
626	1	0	1		1	0	1		2	0	2			4	0	4
627	0	0	0		0	0	0		0	0	0			0	0	0
628	1	0	1		1	0	1		1	0	1			3	0	3
629	0	0	0		1	0	1		1	0	1			2	0	2
630	2	0	2		1	0	1		0	0	0			3	0	3
631	4	0	4		5	0	5		1	0	1			10	0	10
632	1	0	1		0	0	0		0	0	0			1	0	1
633	0	0	0		0	0	0		3	0	3			3	0	3
634	0	0	0		1	0	1		1	0	1			2	0	2
635	1	0	1		0	0	0		0	0	0			1	0	1
636	0	0	0		0	0	0		0	0	0			0	0	0
637	3	0	3		5	0	5		2	0	2			10	0	10
638	0	0	0		0	0	0		0	0	0			0	0	0
639	1	0	1		0	0	0		0	0	0			1	0	1
640	0	0	0		0	0	0		0	0	0			0	0	0
641	0	0	0		0	0	0		0	0	0			0	0	0
642	1	0	1		0	0	0		0	0	0			1	0	1
643	0	0	0		2	0	2		3	0	3			5	0	5
644	0	0	0		0	0	0		0	0	0			0	0	0
645	0	0	0		0	0	0		0	0	0			0	0	0
646	0	0	0		0	0	0		0	0	0			0	0	0
647	1	0	1		1	0	1		0	0	0			2	0	2
648	1	0	1		1	0	1		0	0	0			2	0	2
649	1	0	1		1	0	1		2	0	2			4	0	4
650	0	0	0		2	0	2		0	0	0			2	0	2
651	1	0	1		2	0	2		1	0	1			4	0	4
652	0	0	0		0	0	0		0	0	0			0	0	0
653	0	0	0		0	0	0		0	0	0			0	0	0
654	0	0	0		1	0	1		0	0	0			1	0	1
655	0	0	0		2	0	2		3	0	3			5	0	5
656	0	0	0		0	0	0		2	0	2			2	0	2
657	0	0	0		0	0	0		0	0	0			0	0	0
658	0	0	0		0	0	0		0	0	0			0	0	0
659	0	0	0		0	0	0		0	0	0			0	0	0
660	2	0	2		1	0	1		0	0	0			3	0	3
661	0	0	0		0	0	0		1	0	1			1	0	1
662	0	0	0		0	0	0		0	0	0			0	0	0
663	1	0	1		0	0	0		1	0	1			2	0	2
664	0	0	0		0	0	0		0	0	0			0	0	0
665	2	0	2		0	0	0		1	0	1			3	0	3
666	2	0	2		1	0	1		0	0	0			3	0	3
667	0	0	0		0	0	0		0	0	0			0	0	0
668	0	0	0		2	0	2		0	0	0			2	0	2
669	0	0	0		0	0	0		0	0	0			0	0	0
670	0	0	0		0	0	0		0	0	0			0	0	0
671	3	0	3		2	0	2		2	0	2			7	0	7
672	1	0	1		1	0	1		0	0	0			2	0	2
673	1	0	1		0	0	0		0	0	0			1	0	1
674	2	0	2		2	0	2		2	0	2			6	0	6
675	1	0	1		4	0	4		2	0	2			7	0	7
676	6	0	6		2	0	2		1	0	1			9	0	9
677	0	0	0		0	0	0		1	0	1			1	0	1
678	0	0	0		1	0	1		0	0	0			1	0	1
679	4	0	4		1	0	1		0	0	0			5	0	5
680	1	0	1		0	0	0		1	0	1			2	0	2
681	1	0	1		0	0	0		2	0	2			3	0	3
682	0	0	0		0	0	0		1	0	1			1	0	1
683	0	0	0		3	0	3		0	0	0			3	0	3
684	4	0	4		0	0	0		8	0	8			12	0	12
685	3	0	3		2	0	2		0	0	0			5	0	5
686	1	0	1		2	0	2		1	0	1			4	0	4
687	0	0	0		0	0	0		0	0	0			0	0	0
688	0	0	0		0	0	0		1	0	1			1	0	1
689	0	0	0		2	0	2		0	0	0			2	0	2
690	0	0	0		0	0	0		0	0	0			0	0	0
691	0	0	0		2	0	2		0	0	0			2	0	2
692	0	0	0		0	0	0		0	0	0			0	0	0
693	1	0	1		4	0	4		3	0	3			8	0	8
694	0	0	0		4	0	4		0	0	0			4	0	4
695	1	0	1		0	0	0		0	0	0			1	0	1
696	0	0	0		0	0	0		0	0	0			0	0	0
697	0	0	0		5	0	5		5	0	5			10	0	10
698	3	0	3		6	0	6		1	0	1			10	0	10
699	1	0	1		0	0	0		0	0	0			1	0	1
700	0	0	0		2	0	2		0	0	0			2	0	2
701	0	0	0		1	0	1		1	0	1			2	0	2
702	1	0	1		5	0	5		3	0	3			9	0	9
703	0	0	0		1	0	1		1	0	1			2	0	2
704	4	0	4		2	0	2		1	0	1			7	0	7
705	1	0	1		1	0	1		1	0	1			3	0	3
706	2	0	2		2	0	2		3	0	3			7	0	7
707	0	0	0		1	0	1		0	0	0			1	0	1
708	1	0	1		0	0	0		1	0	1			2	0	2
709	0	0	0		0	0	0		0	0	0			0	0	0
710	2	0	2		3	0	3		0	0	0			5	0	5
711	1	0	1		0	0	0		0	0	0			1	0	1
712	3	0	3		2	0	2		6	0	6			11	0	11
713	4	0	4		2	0	2		5	0	5			11	0	11
714	1	0	1		0	0	0		0	0	0			1	0	1
715	0	0	0		0	0	0		1	0	1			1	0	1
716	1	0	1		1	0	1		0	0	0			2	0	2
717	0	0	0		0	0	0		1	0	1			1	0	1
718	1	0	1		0	0	0		1	0	1			2	0	2
719	0	0	0		1	0	1		1	0	1			2	0	2
720	1	0	1		0	0	0		1	0	1			2	0	2
721	1	0	1		0	0	0		4	0	4			5	0	5
722	0	0	0		0	0	0		0	0	0			0	0	0
723	0	0	0		3	0	3		0	0	0			3	0	3
724	0	0	0		0	0	0		0	0	0			0	0	0
725	0	0	0		0	0	0		1	0	1			1	0	1
726	0	0	0		0	0	0		0	0	0			0	0	0
727	0	0	0		1	0	1		0	0	0			1	0	1
728	1	0	1		0	0	0		0	0	0			1	0	1
729	2	0	2		1	0	1		1	0	1			4	0	4
730	0	0	0		0	0	0		0	0	0			0	0	0
731	4	0	4		2	0	2		1	0	1			7	0	7
732	2	0	2		0	0	0		0	0	0			2	0	2
733	5	0	5		1	0	1		0	0	0			6	0	6
734	1	0	1		0	0	0		0	0	0			1	0	1
735	0	0	0		1	0	1		4	0	4			5	0	5
736	0	0	0		1	0	1		0	0	0			1	0	1
737	2	0	2		0	0	0		3	0	3			5	0	5
738	0	0	0		3	0	3		1	0	1			4	0	4
739	2	0	2		2	0	2		5	0	5			9	0	9
740	1	0	1		4	0	4		2	0	2			7	0	7
741	0	0	0		1	0	1		0	0	0			1	0	1
742	2	0	2		1	0	1		1	0	1			4	0	4
743	3	0	3		6	0	6		0	0	0			9	0	9
744	0	0	0		1	0	1		0	0	0			1	0	1
745	5	0	5		6	0	6		6	0	6			17	0	17
746	0	0	0		0	0	0		1	0	1			1	0	1
747	3	0	3		6	0	6		2	0	2			11	0	11
748	1	0	1		0	0	0		0	0	0			1	0	1
749	3	0	3		1	0	1		0	0	0			4	0	4
750	0	0	0		1	0	1		0	0	0			1	0	1
751	1	0	1		0	0	0		0	0	0			1	0	1
752	0	0	0		3	0	3		4	0	4			7	0	7
753	4	0	4		5	0	5		0	0	0			9	0	9
754	10	0	10		15	0	15		5	0	5			30	0	30
755	11	0	11		27	0	27		19	0	19			57	0	57
756	1	0	1		0	0	0		2	0	2			3	0	3
757	0	0	0		0	0	0		0	0	0			0	0	0
758	1	0	1		1	0	1		0	0	0			2	0	2
759	0	0	0		1	0	1		0	0	0			1	0	1
760	1	0	1		0	0	0		0	0	0			1	0	1
761	0	0	0		0	0	0		0	0	0			0	0	0
762	0	0	0		0	0	0		0	0	0			0	0	0
763	0	0	0		2	0	2		0	0	0			2	0	2
764	0	0	0		0	0	0		1	0	1			1	0	1
765	1	0	1		2	0	2		0	0	0			3	0	3
766	4	0	4		0	0	0		2	0	2			6	0	6
767	0	0	0		0	0	0		2	0	2			2	0	2
768	2	0	2		0	0	0		0	0	0			2	0	2
769	0	0	0		0	0	0		0	0	0			0	0	0
770	0	0	0		0	0	0		0	0	0			0	0	0
771	0	0	0		0	0	0		0	0	0			0	0	0
772	0	0	0		0	0	0		3	0	3			3	0	3
773	0	0	0		1	0	1		0	0	0			1	0	1
774	0	0	0		0	0	0		0	0	0			0	0	0
775	0	0	0		0	0	0		3	0	3			3	0	3
776	4	0	4		4	0	4		1	0	1			9	0	9
777	0	0	0		3	0	3		2	0	2			5	0	5
778	0	0	0		1	0	1		0	0	0			1	0	1
779	1	0	1		2	0	2		0	0	0			3	0	3
780	0	0	0		1	0	1		2	0	2			3	0	3
781	0	0	0		1	0	1		0	0	0			1	0	1
782	0	0	0		0	0	0		0	0	0			0	0	0
783	0	0	0		0	0	0		1	0	1			1	0	1
784	1	0	1		0	0	0		0	0	0			1	0	1
785	0	0	0		2	0	2		0	0	0			2	0	2
786	1	0	1		1	0	1		0	0	0			2	0	2
787	0	0	0		1	0	1		0	0	0			1	0	1
788	1	0	1		0	0	0		0	0	0			1	0	1
789	0	0	0		0	0	0		0	0	0			0	0	0
790	1	0	1		0	0	0		0	0	0			1	0	1
791	0	0	0		0	0	0		1	0	1			1	0	1
792	5	0	5		0	0	0		4	0	4			9	0	9
793	1	0	1		0	0	0		1	0	1			2	0	2
794	3	0	3		2	0	2		0	0	0			5	0	5
795	3	0	3		3	0	3		3	0	3			9	0	9
796	3	0	3		1	0	1		1	0	1			5	0	5
797	0	0	0		0	0	0		0	0	0			0	0	0
798	3	0	3		2	0	2		4	0	4			9	0	9
799	0	0	0		1	0	1		1	0	1			2	0	2
800	3	0	3		6	0	6		1	0	1			10	0	10
801	1	0	1		3	0	3		2	0	2			6	0	6
802	1	0	1		0	0	0		0	0	0			1	0	1
803	0	0	0		3	0	3		0	0	0			3	0	3
804	2	0	2		1	0	1		0	0	0			3	0	3
805	8	0	8		3	0	3		3	0	3			14	0	14
806	1	0	1		0	0	0		1	0	1			2	0	2
807	1	0	1		1	0	1		0	0	0			2	0	2
808	0	0	0		0	0	0		0	0	0			0	0	0
809	0	0	0		0	0	0		1	0	1			1	0	1
810	1	0	1		0	0	0		0	0	0			1	0	1
811	0	0	0		0	0	0		3	0	3			3	0	3
812	0	0	0		0	0	0		0	0	0			0	0	0
813	0	0	0		0	0	0		0	0	0			0	0	0
814	0	0	0		0	0	0		0	0	0			0	0	0
815	0	0	0		0	0	0		0	0	0			0	0	0
816	0	0	0		0	0	0		0	0	0			0	0	0
817	1	0	1		0	0	0		0	0	0			1	0	1
818	0	0	0		0	0	0		1	0	1			1	0	1
819	0	0	0		0	0	0		2	0	2			2	0	2
820	1	0	1		0	0	0		0	0	0			1	0	1
821	0	0	0		0	0	0		0	0	0			0	0	0
822	2	0	2		0	0	0		1	0	1			3	0	3
823	5	0	5		6	0	6		4	0	4			15	0	15
824	0	0	0		2	0	2		0	0	0			2	0	2
825	0	0	0		1	0	1		1	0	1			2	0	2
826	0	0	0		2	0	2		1	0	1			3	0	3
827	1	0	1		0	0	0		0	0	0			1	0	1
828	3	0	3		4	0	4		1	0	1			8	0	8
829	0	0	0		0	0	0		3	0	3			3	0	3
830	0	0	0		0	0	0		0	0	0			0	0	0
831	1	0	1		0	0	0		3	0	3			4	0	4
832	3	0	3		4	0	4		3	0	3			10	0	10
833	3	0	3		10	0	10		8	0	8			21	0	21
834	2	0	2		1	0	1		4	0	4			7	0	7
835	19	0	19		15	0	15		13	0	13			47	0	47
836	0	0	0		0	0	0		0	0	0			0	0	0
837	0	0	0		1	0	1		0	0	0			1	0	1
838	0	0	0		0	0	0		0	0	0			0	0	0
839	0	0	0		1	0	1		1	0	1			2	0	2
840	0	0	0		3	0	3		0	0	0			3	0	3
841	0	0	0		0	0	0		0	0	0			0	0	0
842	0	0	0		3	0	3		0	0	0			3	0	3
843	0	0	0		2	0	2		0	0	0			2	0	2
844	0	0	0		1	0	1		0	0	0			1	0	1
845	0	0	0		0	0	0		0	0	0			0	0	0
846	0	0	0		0	0	0		0	0	0			0	0	0
847	0	0	0		2	0	2		0	0	0			2	0	2
848	4	0	4		5	0	5		0	0	0			9	0	9
849	1	0	1		2	0	2		1	0	1			4	0	4
850	0	0	0		0	0	0		0	0	0			0	0	0
851	3	0	3		0	0	0		0	0	0			3	0	3
852	8	0	8		3	0	3		3	0	3			14	0	14
853	6	0	6		1	0	1		0	0	0			7	0	7
854	1	0	1		1	0	1		0	0	0			2	0	2
855	0	0	0		0	0	0		1	0	1			1	0	1
856	0	0	0		0	0	0		0	0	0			0	0	0
857	0	0	0		1	0	1		0	0	0			1	0	1
858	0	0	0		0	0	0		0	0	0			0	0	0
859	0	0	0		1	0	1		0	0	0			1	0	1
860	0	0	0		0	0	0		1	0	1			1	0	1
861	1	0	1		1	0	1		2	0	2			4	0	4
862	8	0	8		2	0	2		3	0	3			13	0	13
863	0	0	0		0	0	0		0	0	0			0	0	0
864	0	0	0		0	0	0		0	0	0			0	0	0
865	0	0	0		2	0	2		0	0	0			2	0	2
866	0	0	0		2	0	2		0	0	0			2	0	2
867	0	0	0		1	0	1		1	0	1			2	0	2
868	1	0	1		0	0	0		0	0	0			1	0	1
869	0	0	0		0	0	0		1	0	1			1	0	1
870	2	0	2		0	0	0		0	0	0			2	0	2
871	1	0	1		0	0	0		0	0	0			1	0	1
872	0	0	0		0	0	0		1	0	1			1	0	1
873	0	0	0		1	0	1		0	0	0			1	0	1
874	0	0	0		0	0	0		0	0	0			0	0	0
875	0	0	0		0	0	0		0	0	0			0	0	0
876	0	0	0		0	0	0		0	0	0			0	0	0
877	0	0	0		0	0	0		0	0	0			0	0	0
878	1	0	1		1	0	1		0	0	0			2	0	2
879	0	0	0		1	0	1		0	0	0			1	0	1
880	0	0	0		0	0	0		0	0	0			0	0	0
881	0	0	0		0	0	0		0	0	0			0	0	0
882	4	0	4		3	0	3		2	0	2			9	0	9
883	1	0	1		3	0	3		0	0	0			4	0	4
884	1	0	1		1	0	1		1	0	1			3	0	3
885	1	0	1		1	0	1		0	0	0			2	0	2
886	1	0	1		3	0	3		1	0	1			5	0	5
887	0	0	0		0	0	0		0	0	0			0	0	0
888	3	0	3		1	0	1		0	0	0			4	0	4
889	1	0	1		0	0	0		0	0	0			1	0	1
890	2	0	2		0	0	0		0	0	0			2	0	2
891	0	0	0		0	0	0		1	0	1			1	0	1
892	0	0	0		0	0	0		0	0	0			0	0	0
893	0	0	0		0	0	0		0	0	0			0	0	0
894	0	0	0		2	0	2		0	0	0			2	0	2
895	0	0	0		0	0	0		0	0	0			0	0	0
896	3	0	3		1	0	1		0	0	0			4	0	4
897	0	0	0		0	0	0		0	0	0			0	0	0
898	0	0	0		2	0	2		0	0	0			2	0	2
899	1	0	1		0	0	0		0	0	0			1	0	1
900	2	0	2		1	0	1		1	0	1			4	0	4
901	0	0	0		3	0	3		0	0	0			3	0	3
902	0	0	0		0	0	0		0	0	0			0	0	0
903	1	0	1		1	0	1		5	0	5			7	0	7
904	6	0	6		4	0	4		1	0	1			11	0	11
905	5	0	5		2	0	2		0	0	0			7	0	7
906	3	0	3		1	0	1		2	0	2			6	0	6
907	3	0	3		2	0	2		2	0	2			7	0	7
908	0	0	0		0	0	0		0	0	0			0	0	0
909	0	0	0		0	0	0		0	0	0			0	0	0
910	1	0	1		0	0	0		0	0	0			1	0	1
911	0	0	0		1	0	1		2	0	2			3	0	3
912	1	0	1		0	0	0		0	0	0			1	0	1
913	3	0	3		0	0	0		0	0	0			3	0	3
914	0	0	0		0	0	0		0	0	0			0	0	0
915	1	0	1		0	0	0		1	0	1			2	0	2
916	0	0	0		4	0	4		3	0	3			7	0	7
917	2	0	2		1	0	1		0	0	0			3	0	3
918	1	0	1		0	0	0		0	0	0			1	0	1
919	0	0	0		0	0	0		0	0	0			0	0	0
920	0	0	0		0	0	0		0	0	0			0	0	0
921	0	0	0		0	0	0		0	0	0			0	0	0
922	0	0	0		0	0	0		0	0	0			0	0	0
923	0	0	0		0	0	0		0	0	0			0	0	0
924	0	0	0		0	0	0		0	0	0			0	0	0
925	5	0	5		2	0	2		0	0	0			7	0	7
926	0	0	0		0	0	0		0	0	0			0	0	0
927	1	0	1		0	0	0		0	0	0			1	0	1
928	1	0	1		1	0	1		2	0	2			4	0	4
929	3	0	3		0	0	0		4	0	4			7	0	7
930	2	0	2		0	0	0		0	0	0			2	0	2
931	12	0	12		8	0	8		6	0	6			26	0	26
932	2	0	2		0	0	0		0	0	0			2	0	2
933	2	0	2		4	0	4		2	0	2			8	0	8
934	1	0	1		0	0	0		0	0	0			1	0	1
935	0	0	0		0	0	0		0	0	0			0	0	0
936	4	0	4		1	0	1		0	0	0			5	0	5
937	0	0	0		0	0	0		0	0	0			0	0	0
938	0	0	0		2	0	2		0	0	0			2	0	2
939	0	0	0		0	0	0		0	0	0			0	0	0
940	0	0	0		0	0	0		0	0	0			0	0	0
941	0	0	0		0	0	0		0	0	0			0	0	0
942	2	0	2		2	0	2		2	0	2			6	0	6
943	1	0	1		0	0	0		1	0	1			2	0	2
944	1	0	1		0	0	0		0	0	0			1	0	1
945	3	0	3		1	0	1		0	0	0			4	0	4
946	3	0	3		0	0	0		1	0	1			4	0	4
947	3	0	3		1	0	1		0	0	0			4	0	4
948	0	0	0		0	0	0		2	0	2			2	0	2
949	1	0	1		0	0	0		0	0	0			1	0	1
950	0	0	0		0	0	0		1	0	1			1	0	1
951	0	0	0		1	0	1		2	0	2			3	0	3
952	0	0	0		2	0	2		1	0	1			3	0	3
953	1	0	1		0	0	0		0	0	0			1	0	1
954	1	0	1		0	0	0		1	0	1			2	0	2
955	0	0	0		1	0	1		1	0	1			2	0	2
956	0	0	0		0	0	0		0	0	0			0	0	0
957	19	0	19		22	0	22		14	0	14			55	0	55
958	0	0	0		0	0	0		0	0	0			0	0	0
959	0	0	0		2	0	2		1	0	1			3	0	3
960	3	0	3		1	0	1		1	0	1			5	0	5
961	1	0	1		1	0	1		0	0	0			2	0	2
962	0	0	0		1	0	1		1	0	1			2	0	2
963	1	0	1		4	0	4		3	0	3			8	0	8
964	0	0	0		1	0	1		0	0	0			1	0	1
965	0	0	0		0	0	0		0	0	0			0	0	0
966	1	0	1		3	0	3		4	0	4			8	0	8
967	0	0	0		0	0	0		0	0	0			0	0	0
968	0	0	0		0	0	0		0	0	0			0	0	0
969	0	0	0		0	0	0		2	0	2			2	0	2
970	0	0	0		0	0	0		0	0	0			0	0	0
971	0	0	0		0	0	0		1	0	1			1	0	1
972	1	0	1		1	0	1		2	0	2			4	0	4
973	5	0	5		6	0	6		0	0	0			11	0	11
974	0	0	0		1	0	1		2	0	2			3	0	3
975	3	0	3		1	0	1		0	0	0			4	0	4
976	2	0	2		0	0	0		1	0	1			3	0	3
977	0	0	0		2	0	2		1	0	1			3	0	3
978	0	0	0		0	0	0		1	0	1			1	0	1
979	0	0	0		0	0	0		0	0	0			0	0	0
980	0	0	0		0	0	0		1	0	1			1	0	1
981	1	0	1		3	0	3		5	0	5			9	0	9
982	0	0	0		1	0	1		2	0	2			3	0	3
983	6	0	6		2	0	2		1	0	1			9	0	9
984	3	0	3		1	0	1		1	0	1			5	0	5
985	5	0	5		0	0	0		2	0	2			7	0	7
986	0	0	0		4	0	4		3	0	3			7	0	7
987	3	0	3		12	0	12		3	0	3			18	0	18
988	2	0	2		0	0	0		0	0	0			2	0	2
989	1	0	1		3	0	3		1	0	1			5	0	5
990	0	0	0		4	0	4		4	0	4			8	0	8
991	0	0	0		0	0	0		0	0	0			0	0	0
992	0	0	0		1	0	1		0	0	0			1	0	1
993	0	0	0		0	0	0		0	0	0			0	0	0
994	0	0	0		0	0	0		0	0	0			0	0	0
995	0	0	0		0	0	0		0	0	0			0	0	0
996	0	0	0		0	0	0		0	0	0			0	0	0
997	3	0	3		1	0	1		0	0	0			4	0	4
998	0	0	0		0	0	0		0	0	0			0	0	0
999	0	0	0		1	0	1		1	0	1			2	0	2
1000	4	0	4		2	0	2		2	0	2			8	0	8
1001	1	0	1		0	0	0		2	0	2			3	0	3
1002	0	0	0		2	0	2		0	0	0			2	0	2
1003	2	0	2		5	0	5		2	0	2			9	0	9
1004	0	0	0		1	0	1		0	0	0			1	0	1
1005	1	0	1		0	0	0		0	0	0			1	0	1
1006	0	0	0		0	0	0		0	0	0			0	0	0
1007	0	0	0		1	0	1		0	0	0			1	0	1
1008	3	0	3		1	0	1		0	0	0			4	0	4
1009	0	0	0		0	0	0		0	0	0			0	0	0
1010	4	0	4		1	0	1		1	0	1			6	0	6
1011	2	0	2		8	0	8		2	0	2			12	0	12
1012	0	0	0		2	0	2		0	0	0			2	0	2
1013	0	0	0		0	0	0		0	0	0			0	0	0
1014	0	0	0		0	0	0		0	0	0			0	0	0
1015	0	0	0		0	0	0		0	0	0			0	0	0
1016	1	0	1		0	0	0		0	0	0			1	0	1
1017	0	0	0		0	0	0		0	0	0			0	0	0
1018	0	0	0		0	0	0		0	0	0			0	0	0
1019	0	0	0		0	0	0		0	0	0			0	0	0
1020	0	0	0		2	0	2		0	0	0			2	0	2
1021	2	0	2		1	0	1		3	0	3			6	0	6
1022	4	0	4		1	0	1		6	0	6			11	0	11
1023	0	0	0		5	0	5		1	0	1			6	0	6
1024	0	0	0		1	0	1		0	0	0			1	0	1
1025	0	0	0		2	0	2		1	0	1			3	0	3
1026	0	0	0		1	0	1		0	0	0			1	0	1
1027	1	0	1		0	0	0		2	0	2			3	0	3
1028	1	0	1		1	0	1		0	0	0			2	0	2
1029	0	0	0		3	0	3		1	0	1			4	0	4
1030	0	0	0		0	0	0		2	0	2			2	0	2
1031	3	0	3		2	0	2		0	0	0			5	0	5
1032	0	0	0		2	0	2		0	0	0			2	0	2
1033	0	0	0		0	0	0		0	0	0			0	0	0
1034	1	0	1		0	0	0		0	0	0			1	0	1
1035	0	0	0		1	0	1		1	0	1			2	0	2
1036	0	0	0		0	0	0		2	0	2			2	0	2
1037	0	0	0		1	0	1		1	0	1			2	0	2
1038	1	0	1		1	0	1		1	0	1			3	0	3
1039	0	0	0		0	0	0		1	0	1			1	0	1
1040	1	0	1		0	0	0		8	0	8			9	0	9
1041	4	0	4		5	0	5		7	0	7			16	0	16
1042	0	0	0		0	0	0		0	0	0			0	0	0
1043	0	0	0		0	0	0		0	0	0			0	0	0
1044	0	0	0		1	0	1		2	0	2			3	0	3
1045	0	0	0		0	0	0		0	0	0			0	0	0
1046	0	0	0		0	0	0		2	0	2			2	0	2
1047	1	0	1		0	0	0		0	0	0			1	0	1
1048	2	0	2		0	0	0		0	0	0			2	0	2
1049	0	0	0		1	0	1		2	0	2			3	0	3
1050	1	0	1		1	0	1		0	0	0			2	0	2
1051	0	0	0		0	0	0		0	0	0			0	0	0
1052	0	0	0		0	0	0		0	0	0			0	0	0
1053	0	0	0		0	0	0		0	0	0			0	0	0
1054	0	0	0		0	0	0		0	0	0			0	0	0
1055	0	0	0		2	0	2		0	0	0			2	0	2
1056	3	0	3		0	0	0		0	0	0			3	0	3
1057	1	0	1		0	0	0		0	0	0			1	0	1
1058	0	0	0		0	0	0		0	0	0			0	0	0
1059	0	0	0		2	0	2		0	0	0			2	0	2
1060	1	0	1		3	0	3		2	0	2			6	0	6
1061	6	0	6		0	0	0		2	0	2			8	0	8
1062	1	0	1		0	0	0		1	0	1			2	0	2
1063	0	0	0		2	0	2		2	0	2			4	0	4
1064	3	0	3		1	0	1		2	0	2			6	0	6
1065	13	0	13		11	0	11		2	0	2			26	0	26
1066	1	0	1		0	0	0		0	0	0			1	0	1
1067	2	0	2		1	0	1		0	0	0			3	0	3
1068	0	0	0		0	0	0		1	0	1			1	0	1
1069	0	0	0		1	0	1		0	0	0			1	0	1
1070	0	0	0		2	0	2		0	0	0			2	0	2
1071	0	0	0		1	0	1		0	0	0			1	0	1
1072	0	0	0		0	0	0		0	0	0			0	0	0
1073	1	0	1		0	0	0		0	0	0			1	0	1
1074	5	0	5		3	0	3		2	0	2			10	0	10
1075	0	0	0		0	0	0		0	0	0			0	0	0
1076	0	0	0		0	0	0		0	0	0			0	0	0
1077	1	0	1		0	0	0		0	0	0			1	0	1
1078	0	0	0		2	0	2		0	0	0			2	0	2
1079	0	0	0		2	0	2		1	0	1			3	0	3
1080	1	0	1		2	0	2		0	0	0			3	0	3
1081	0	0	0		1	0	1		0	0	0			1	0	1
1082	0	0	0		0	0	0		0	0	0			0	0	0
1083	1	0	1		0	0	0		0	0	0			1	0	1
1084	0	0	0		0	0	0		0	0	0			0	0	0
1085	0	0	0		1	0	1		0	0	0			1	0	1
1086	1	0	1		1	0	1		0	0	0			2	0	2
1087	0	0	0		0	0	0		0	0	0			0	0	0
1088	0	0	0		0	0	0		0	0	0			0	0	0
1089	3	0	3		2	0	2		0	0	0			5	0	5
1090	0	0	0		1	0	1		0	0	0			1	0	1
1091	1	0	1		4	0	4		0	0	0			5	0	5
1092	0	0	0		0	0	0		1	0	1			1	0	1
1093	0	0	0		0	0	0		0	0	0			0	0	0
1094	2	0	2		0	0	0		3	0	3			5	0	5
1095	0	0	0		1	0	1		0	0	0			1	0	1
1096	0	0	0		0	0	0		0	0	0			0	0	0
1097	0	0	0		0	0	0		0	0	0			0	0	0
1098	0	0	0		0	0	0		0	0	0			0	0	0
1099	1	0	1		1	0	1		0	0	0			2	0	2
1100	0	0	0		1	0	1		1	0	1			2	0	2
1101	7	0	7		9	0	9		1	0	1			17	0	17
1102	0	0	0		0	0	0		0	0	0			0	0	0
1103	0	0	0		0	0	0		0	0	0			0	0	0
1104	0	0	0		0	0	0		0	0	0			0	0	0
1105	0	0	0		0	0	0		0	0	0			0	0	0
1106	0	0	0		1	0	1		1	0	1			2	0	2
1107	0	0	0		1	0	1		0	0	0			1	0	1
1108	3	0	3		4	0	4		2	0	2			9	0	9
1109	0	0	0		0	0	0		5	0	5			5	0	5
1110	9	0	9		9	0	9		4	0	4			22	0	22
1111	0	0	0		0	0	0		1	0	1			1	0	1
1112	1	0	1		0	0	0		0	0	0			1	0	1
1113	0	0	0		0	0	0		0	0	0			0	0	0
1114	0	0	0		0	0	0		0	0	0			0	0	0
1115	0	0	0		0	0	0		0	0	0			0	0	0
1116	0	0	0		4	0	4		0	0	0			4	0	4
1117	4	0	4		2	0	2		3	0	3			9	0	9
1118	2	0	2		5	0	5		3	0	3			10	0	10
1119	1	0	1		2	0	2		0	0	0			3	0	3
1120	0	0	0		0	0	0		0	0	0			0	0	0
1121	3	0	3		0	0	0		0	0	0			3	0	3
1122	0	0	0		1	0	1		2	0	2			3	0	3
1123	1	0	1		0	0	0		1	0	1			2	0	2
1124	0	0	0		0	0	0		1	0	1			1	0	1
1125	0	0	0		0	0	0		0	0	0			0	0	0
1126	2	0	2		1	0	1		2	0	2			5	0	5
1127	2	0	2		0	0	0		0	0	0			2	0	2
1128	2	0	2		2	0	2		2	0	2			6	0	6
1129	1	0	1		2	0	2		2	0	2			5	0	5
1130	2	0	2		0	0	0		2	0	2			4	0	4
1131	0	0	0		1	0	1		0	0	0			1	0	1
1132	1	0	1		2	0	2		0	0	0			3	0	3
1133	0	0	0		0	0	0		0	0	0			0	0	0
1134	0	0	0		0	0	0		0	0	0			0	0	0
1135	0	0	0		0	0	0		1	0	1			1	0	1
1136	0	0	0		0	0	0		0	0	0			0	0	0
1137	0	0	0		0	0	0		0	0	0			0	0	0
1138	0	0	0		0	0	0		0	0	0			0	0	0
1139	1	0	1		0	0	0		0	0	0			1	0	1
1140	0	0	0		0	0	0		1	0	1			1	0	1
1141	0	0	0		0	0	0		0	0	0			0	0	0
1142	0	0	0		1	0	1		0	0	0			1	0	1
1143	0	0	0		0	0	0		0	0	0			0	0	0
1144	1	0	1		0	0	0		0	0	0			1	0	1
1145	4	0	4		1	0	1		1	0	1			6	0	6
1146	2	0	2		1	0	1		0	0	0			3	0	3
1147	0	0	0		2	0	2		2	0	2			4	0	4
1148	3	0	3		0	0	0		0	0	0			3	0	3
1149	1	0	1		0	0	0		0	0	0			1	0	1
1150	0	0	0		0	0	0		0	0	0			0	0	0
1151	0	0	0		1	0	1		0	0	0			1	0	1
1152	0	0	0		0	0	0		0	0	0			0	0	0
1153	0	0	0		0	0	0		0	0	0			0	0	0
1154	0	0	0		0	0	0		0	0	0			0	0	0
1155	0	0	0		2	0	2		0	0	0			2	0	2
1156	0	0	0		0	0	0		1	0	1			1	0	1
1157	1	0	1		0	0	0		0	0	0			1	0	1
1158	0	0	0		2	0	2		2	0	2			4	0	4
1159	0	0	0		0	0	0		0	0	0			0	0	0
1160	0	0	0		1	0	1		0	0	0			1	0	1
1161	2	0	2		7	0	7		3	0	3			12	0	12
1162	1	0	1		5	0	5		0	0	0			6	0	6
1163	0	0	0		4	0	4		3	0	3			7	0	7
1164	0	0	0		0	0	0		1	0	1			1	0	1
1165	4	0	4		9	0	9		4	0	4			17	0	17
1166	0	0	0		0	0	0		0	0	0			0	0	0
1167	1	0	1		0	0	0		0	0	0			1	0	1
1168	0	0	0		0	0	0		0	0	0			0	0	0
1169	0	0	0		2	0	2		0	0	0			2	0	2
1170	0	0	0		1	0	1		2	0	2			3	0	3
1171	1	0	1		0	0	0		0	0	0			1	0	1
1172	8	0	8		4	0	4		3	0	3			15	0	15
1173	1	0	1		1	0	1		0	0	0			2	0	2
1174	4	0	4		7	0	7		1	0	1			12	0	12
1175	1	0	1		2	0	2		1	0	1			4	0	4
1176	3	0	3		2	0	2		0	0	0			5	0	5
1177	5	0	5		1	0	1		5	0	5			11	0	11
1178	5	0	5		2	0	2		4	0	4			11	0	11
1179	11	0	11		19	0	19		14	0	14			44	0	44
1180	5	0	5		9	0	9		5	0	5			19	0	19
1181	4	0	4		1	0	1		3	0	3			8	0	8
1182	3	0	3		0	0	0		0	0	0			3	0	3
1183	0	0	0		0	0	0		0	0	0			0	0	0
1184	0	0	0		0	0	0		0	0	0			0	0	0
1185	0	0	0		0	0	0		0	0	0			0	0	0
1186	0	0	0		0	0	0		0	0	0			0	0	0
1187	4	0	4		3	0	3		2	0	2			9	0	9
1188	3	0	3		5	0	5		2	0	2			10	0	10
1189	1	0	1		0	0	0		0	0	0			1	0	1
1190	0	0	0		1	0	1		4	0	4			5	0	5
1191	0	0	0		2	0	2		0	0	0			2	0	2
1192	0	0	0		0	0	0		0	0	0			0	0	0
1193	1	0	1		1	0	1		1	0	1			3	0	3
1194	0	0	0		1	0	1		0	0	0			1	0	1
1195	0	0	0		2	0	2		0	0	0			2	0	2
1196	0	0	0		5	0	5		1	0	1			6	0	6
1197	1	0	1		0	0	0		0	0	0			1	0	1
1198	0	0	0		0	0	0		0	0	0			0	0	0
1199	0	0	0		0	0	0		0	0	0			0	0	0
1200	0	0	0		2	0	2		0	0	0			2	0	2
1201	1	0	1		0	0	0		0	0	0			1	0	1
1202	0	0	0		0	0	0		3	0	3			3	0	3
1203	0	0	0		0	0	0		0	0	0			0	0	0
1204	4	0	4		0	0	0		1	0	1			5	0	5
1205	2	0	2		1	0	1		1	0	1			4	0	4
1206	1	0	1		0	0	0		0	0	0			1	0	1
1207	0	0	0		0	0	0		0	0	0			0	0	0
1208	1	0	1		0	0	0		0	0	0			1	0	1
1209	5	0	5		6	0	6		4	0	4			15	0	15
1210	0	0	0		0	0	0		0	0	0			0	0	0
1211	2	0	2		1	0	1		1	0	1			4	0	4
1212	1	0	1		2	0	2		0	0	0			3	0	3
1213	0	0	0		0	0	0		0	0	0			0	0	0
1214	0	0	0		0	0	0		1	0	1			1	0	1
1215	1	0	1		0	0	0		1	0	1			2	0	2
1216	3	0	3		1	0	1		0	0	0			4	0	4
1217	2	0	2		4	0	4		4	0	4			10	0	10
1218	0	0	0		2	0	2		1	0	1			3	0	3
1219	0	0	0		0	0	0		0	0	0			0	0	0
1220	0	0	0		0	0	0		0	0	0			0	0	0
1221	0	0	0		3	0	3		0	0	0			3	0	3
1222	2	0	2		2	0	2		2	0	2			6	0	6
1223	2	0	2		2	0	2		1	0	1			5	0	5
1224	1	0	1		3	0	3		0	0	0			4	0	4
1225	0	0	0		0	0	0		0	0	0			0	0	0
1226	3	0	3		1	0	1		0	0	0			4	0	4
1227	3	0	3		3	0	3		0	0	0			6	0	6
1228	4	0	4		0	0	0		1	0	1			5	0	5
1229	6	0	6		2	0	2		4	0	4			12	0	12
1230	1	0	1		1	0	1		2	0	2			4	0	4
1231	1	0	1		2	0	2		0	0	0			3	0	3
1232	1	0	1		1	0	1		0	0	0			2	0	2
1233	6	0	6		4	0	4		3	0	3			13	0	13
1234	2	0	2		2	0	2		3	0	3			7	0	7
1235	4	0	4		5	0	5		1	0	1			10	0	10
1236	3	0	3		7	0	7		4	0	4			14	0	14
1237	0	0	0		0	0	0		0	0	0			0	0	0
1238	0	0	0		0	0	0		0	0	0			0	0	0
1239	2	0	2		2	0	2		3	0	3			7	0	7
1240	0	0	0		0	0	0		1	0	1			1	0	1
1241	2	0	2		2	0	2		2	0	2			6	0	6
1242	2	0	2		0	0	0		0	0	0			2	0	2
1243	2	0	2		3	0	3		0	0	0			5	0	5
1244	0	0	0		0	0	0		0	0	0			0	0	0
1245	0	0	0		2	0	2		0	0	0			2	0	2
1246	1	0	1		2	0	2		1	0	1			4	0	4
1247	5	0	5		1	0	1		0	0	0			6	0	6
1248	0	0	0		0	0	0		1	0	1			1	0	1
1249	1	0	1		1	0	1		1	0	1			3	0	3
1250	1	0	1		0	0	0		0	0	0			1	0	1
1251	0	0	0		2	0	2		3	0	3			5	0	5
1252	6	0	6		15	0	15		8	0	8			29	0	29
1253	2	0	2		1	0	1		1	0	1			4	0	4
1254	0	0	0		0	0	0		1	0	1			1	0	1
1255	0	0	0		0	0	0		0	0	0			0	0	0
1256	2	0	2		6	0	6		1	0	1			9	0	9
1257	2	0	2		0	0	0		0	0	0			2	0	2
1258	0	0	0		1	0	1		0	0	0			1	0	1
1259	0	0	0		2	0	2		2	0	2			4	0	4
1260	0	0	0		3	0	3		0	0	0			3	0	3
1261	4	0	4		1	0	1		3	0	3			8	0	8
1262	2	0	2		3	0	3		1	0	1			6	0	6
1263	10	0	10		15	0	15		5	0	5			30	0	30
1264	3	0	3		0	0	0		0	0	0			3	0	3
1265	1	0	1		2	0	2		1	0	1			4	0	4
1266	2	0	2		1	0	1		0	0	0			3	0	3
1267	2	0	2		4	0	4		3	0	3			9	0	9
1268	2	0	2		5	0	5		7	0	7			14	0	14
1269	0	0	0		0	0	0		1	0	1			1	0	1
1270	1	0	1		0	0	0		0	0	0			1	0	1
1271	1	0	1		0	0	0		0	0	0			1	0	1
1272	0	0	0		0	0	0		0	0	0			0	0	0
1273	1	0	1		4	0	4		1	0	1			6	0	6
1274	2	0	2		4	0	4		4	0	4			10	0	10
1275	0	0	0		0	0	0		0	0	0			0	0	0
1276	3	0	3		1	0	1		2	0	2			6	0	6
1277	0	0	0		0	0	0		1	0	1			1	0	1
1278	0	0	0		0	0	0		1	0	1			1	0	1
1279	0	0	0		0	0	0		0	0	0			0	0	0
1280	1	0	1		1	0	1		1	0	1			3	0	3
1281	1	0	1		1	0	1		2	0	2			4	0	4
1282	0	0	0		0	0	0		0	0	0			0	0	0
1283	0	0	0		0	0	0		0	0	0			0	0	0
1284	0	0	0		0	0	0		0	0	0			0	0	0
1285	0	0	0		0	0	0		0	0	0			0	0	0
1286	2	0	2		3	0	3		0	0	0			5	0	5
1287	0	0	0		0	0	0		0	0	0			0	0	0
1288	2	0	2		2	0	2		1	0	1			5	0	5
1289	0	0	0		0	0	0		0	0	0			0	0	0
1290	0	0	0		2	0	2		0	0	0			2	0	2
1291	0	0	0		0	0	0		0	0	0			0	0	0
1292	0	0	0		0	0	0		0	0	0			0	0	0
1293	1	0	1		1	0	1		0	0	0			2	0	2
1294	0	0	0		0	0	0		0	0	0			0	0	0
1295	1	0	1		1	0	1		0	0	0			2	0	2
1296	0	0	0		0	0	0		3	0	3			3	0	3
1297	1	0	1		5	0	5		1	0	1			7	0	7
1298	1	0	1		0	0	0		1	0	1			2	0	2
1299	1	0	1		0	0	0		1	0	1			2	0	2
1300	2	0	2		0	0	0		0	0	0			2	0	2
1301	2	0	2		6	0	6		2	0	2			10	0	10
1302	2	0	2		3	0	3		0	0	0			5	0	5
1303	2	0	2		2	0	2		3	0	3			7	0	7
1304	3	0	3		7	0	7		19	0	19			29	0	29
1305	5	0	5		6	0	6		5	0	5			16	0	16
1306	2	0	2		5	0	5		3	0	3			10	0	10
1307	4	0	4		8	0	8		10	0	10			22	0	22
1308	0	0	0		0	0	0		0	0	0			0	0	0
1309	8	0	8		17	0	17		6	0	6			31	0	31
1310	0	0	0		3	0	3		3	0	3			6	0	6
1311	0	0	0		0	0	0		1	0	1			1	0	1
1312	1	0	1		7	0	7		1	0	1			9	0	9
1313	3	0	3		0	0	0		0	0	0			3	0	3
1314	1	0	1		0	0	0		1	0	1			2	0	2
1315	8	0	8		3	0	3		1	0	1			12	0	12
1316	2	0	2		0	0	0		2	0	2			4	0	4
1317	0	0	0		1	0	1		1	0	1			2	0	2
1318	0	0	0		1	0	1		0	0	0			1	0	1
1319	3	0	3		0	0	0		0	0	0			3	0	3
1320	2	0	2		1	0	1		0	0	0			3	0	3
1321	1	0	1		0	0	0		0	0	0			1	0	1
1322	0	0	0		0	0	0		3	0	3			3	0	3
1323	1	0	1		0	0	0		0	0	0			1	0	1
1324	2	0	2		2	0	2		0	0	0			4	0	4
1325	0	0	0		0	0	0		0	0	0			0	0	0
1326	0	0	0		1	0	1		0	0	0			1	0	1
1327	5	0	5		0	0	0		0	0	0			5	0	5
1328	6	0	6		2	0	2		1	0	1			9	0	9
1329	0	0	0		6	0	6		1	0	1			7	0	7
1330	1	0	1		0	0	0		0	0	0			1	0	1
1331	4	0	4		5	0	5		6	0	6			15	0	15
1332	1	0	1		1	0	1		0	0	0			2	0	2
1333	0	0	0		1	0	1		0	0	0			1	0	1
1334	0	0	0		0	0	0		0	0	0			0	0	0
1335	0	0	0		0	0	0		0	0	0			0	0	0
1336	0	0	0		0	0	0		0	0	0			0	0	0
1337	1	0	1		0	0	0		0	0	0			1	0	1
1338	2	0	2		0	0	0		0	0	0			2	0	2
1339	0	0	0		0	0	0		0	0	0			0	0	0
1340	2	0	2		0	0	0		0	0	0			2	0	2
1341	1	0	1		1	0	1		0	0	0			2	0	2
1342	2	0	2		2	0	2		0	0	0			4	0	4
1343	3	0	3		6	0	6		11	0	11			20	0	20
1344	0	0	0		0	0	0		0	0	0			0	0	0
1345	5	0	5		0	0	0		1	0	1			6	0	6
1346	0	0	0		1	0	1		0	0	0			1	0	1
1347	3	0	3		0	0	0		2	0	2			5	0	5
1348	0	0	0		0	0	0		0	0	0			0	0	0
1349	0	0	0		0	0	0		0	0	0			0	0	0
1350	1	0	1		1	0	1		0	0	0			2	0	2
1351	0	0	0		3	0	3		2	0	2			5	0	5
1352	0	0	0		1	0	1		1	0	1			2	0	2
1353	1	0	1		3	0	3		1	0	1			5	0	5
1354	14	0	14		25	0	25		17	0	17			56	0	56
1355	2	0	2		4	0	4		1	0	1			7	0	7
1356	4	0	4		6	0	6		5	0	5			15	0	15
1357	1	0	1		1	0	1		0	0	0			2	0	2
1358	0	0	0		4	0	4		3	0	3			7	0	7
1359	2	0	2		2	0	2		1	0	1			5	0	5
1360	5	0	5		1	0	1		0	0	0			6	0	6
1361	0	0	0		0	0	0		0	0	0			0	0	0
1362	0	0	0		3	0	3		0	0	0			3	0	3
1363	0	0	0		0	0	0		0	0	0			0	0	0
1364	0	0	0		0	0	0		0	0	0			0	0	0
1365	0	0	0		0	0	0		0	0	0			0	0	0
1366	4	0	4		0	0	0		3	0	3			7	0	7
1367	3	0	3		2	0	2		1	0	1			6	0	6
1368	0	0	0		0	0	0		0	0	0			0	0	0
1369	1	0	1		1	0	1		0	0	0			2	0	2
1370	0	0	0		0	0	0		1	0	1			1	0	1
1371	0	0	0		0	0	0		0	0	0			0	0	0
1372	2	0	2		0	0	0		1	0	1			3	0	3
1373	0	0	0		0	0	0		1	0	1			1	0	1
1374	0	0	0		0	0	0		0	0	0			0	0	0
1375	0	0	0		0	0	0		0	0	0			0	0	0
1376	1	0	1		3	0	3		0	0	0			4	0	4
1377	0	0	0		0	0	0		0	0	0			0	0	0
1378	0	0	0		1	0	1		0	0	0			1	0	1
1379	0	0	0		1	0	1		1	0	1			2	0	2
1380	0	0	0		0	0	0		1	0	1			1	0	1
1381	0	0	0		1	0	1		1	0	1			2	0	2
1382	0	0	0		0	0	0		0	0	0			0	0	0
1383	1	0	1		0	0	0		0	0	0			1	0	1
1384	2	0	2		3	0	3		1	0	1			6	0	6
1385	1	0	1		1	0	1		0	0	0			2	0	2
1386	2	0	2		1	0	1		0	0	0			3	0	3
1387	1	0	1		5	0	5		0	0	0			6	0	6
1388	2	0	2		3	0	3		0	0	0			5	0	5
1389	8	0	8		2	0	2		2	0	2			12	0	12
1390	2	0	2		2	0	2		1	0	1			5	0	5
1391	2	0	2		4	0	4		2	0	2			8	0	8
1392	6	0	6		1	0	1		9	0	9			16	0	16
1393	0	0	0		6	0	6		1	0	1			7	0	7
1394	0	0	0		2	0	2		1	0	1			3	0	3
1395	1	0	1		0	0	0		0	0	0			1	0	1
1396	0	0	0		1	0	1		2	0	2			3	0	3
1397	0	0	0		0	0	0		0	0	0			0	0	0
1398	0	0	0		0	0	0		0	0	0			0	0	0
1399	0	0	0		0	0	0		0	0	0			0	0	0
1400	0	0	0		0	0	0		0	0	0			0	0	0
1401	1	0	1		0	0	0		0	0	0			1	0	1
1402	1	0	1		1	0	1		0	0	0			2	0	2
1403	0	0	0		0	0	0		0	0	0			0	0	0
1404	3	0	3		0	0	0		1	0	1			4	0	4
1405	1	0	1		0	0	0		0	0	0			1	0	1
1406	1	0	1		5	0	5		2	0	2			8	0	8
1407	0	0	0		0	0	0		0	0	0			0	0	0
1408	0	0	0		0	0	0		0	0	0			0	0	0
1409	0	0	0		0	0	0		1	0	1			1	0	1
1410	0	0	0		0	0	0		0	0	0			0	0	0
1411	0	0	0		0	0	0		0	0	0			0	0	0
1412	3	0	3		1	0	1		0	0	0			4	0	4
1413	0	0	0		1	0	1		0	0	0			1	0	1
1414	0	0	0		0	0	0		0	0	0			0	0	0
1415	6	0	6		1	0	1		2	0	2			9	0	9
1416	1	0	1		0	0	0		1	0	1			2	0	2
1417	1	0	1		1	0	1		2	0	2			4	0	4
1418	0	0	0		0	0	0		0	0	0			0	0	0
1419	1	0	1		0	0	0		0	0	0			1	0	1
1420	0	0	0		0	0	0		0	0	0			0	0	0
1421	0	0	0		0	0	0		0	0	0			0	0	0
1422	2	0	2		0	0	0		0	0	0			2	0	2
1423	0	0	0		0	0	0		0	0	0			0	0	0
1424	0	0	0		1	0	1		1	0	1			2	0	2
1425	1	0	1		0	0	0		1	0	1			2	0	2
1426	0	0	0		1	0	1		0	0	0			1	0	1
1427	0	0	0		0	0	0		0	0	0			0	0	0
1428	0	0	0		0	0	0		0	0	0			0	0	0
1429	1	0	1		0	0	0		0	0	0			1	0	1
1430	0	0	0		0	0	0		0	0	0			0	0	0
1431	2	0	2		0	0	0		0	0	0			2	0	2
1432	0	0	0		1	0	1		0	0	0			1	0	1
1433	2	0	2		5	0	5		0	0	0			7	0	7
1434	0	0	0		0	0	0		0	0	0			0	0	0
1435	0	0	0		0	0	0		0	0	0			0	0	0
1436	0	0	0		3	0	3		0	0	0			3	0	3
1437	21	0	21		9	0	9		5	0	5			35	0	35
1438	10	0	10		4	0	4		3	0	3			17	0	17
1439	0	0	0		0	0	0		0	0	0			0	0	0
1440	0	0	0		1	0	1		0	0	0			1	0	1
1441	0	0	0		1	0	1		1	0	1			2	0	2
1442	0	0	0		0	0	0		0	0	0			0	0	0
1443	0	0	0		0	0	0		0	0	0			0	0	0
1444	1	0	1		0	0	0		0	0	0			1	0	1
1445	0	0	0		0	0	0		0	0	0			0	0	0
1446	0	0	0		1	0	1		0	0	0			1	0	1
1447	1	0	1		2	0	2		0	0	0			3	0	3
1448	2	0	2		1	0	1		0	0	0			3	0	3
1449	1	0	1		4	0	4		0	0	0			5	0	5
1450	1	0	1		1	0	1		0	0	0			2	0	2
1451	0	0	0		1	0	1		0	0	0			1	0	1
1452	0	0	0		1	0	1		1	0	1			2	0	2
1453	0	0	0		0	0	0		0	0	0			0	0	0
1454	0	0	0		0	0	0		0	0	0			0	0	0
1455	2	0	2		1	0	1		1	0	1			4	0	4
1456	0	0	0		0	0	0		0	0	0			0	0	0
1457	0	0	0		0	0	0		0	0	0			0	0	0
1458	0	0	0		0	0	0		0	0	0			0	0	0
1459	1	0	1		0	0	0		0	0	0			1	0	1
1460	0	0	0		0	0	0		0	0	0			0	0	0
1461	1	0	1		0	0	0		0	0	0			1	0	1
1462	0	0	0		0	0	0		0	0	0			0	0	0
1463	0	0	0		1	0	1		0	0	0			1	0	1
1464	0	0	0		0	0	0		0	0	0			0	0	0
1465	0	0	0		1	0	1		0	0	0			1	0	1
1466	1	0	1		5	0	5		0	0	0			6	0	6
1467	0	0	0		0	0	0		0	0	0			0	0	0
1468	1	0	1		0	0	0		2	0	2			3	0	3
1469	0	0	0		0	0	0		1	0	1			1	0	1
1470	1	0	1		0	0	0		0	0	0			1	0	1
1471	2	0	2		0	0	0		0	0	0			2	0	2
1472	4	0	4		0	0	0		0	0	0			4	0	4
1473	3	0	3		0	0	0		1	0	1			4	0	4
1474	1	0	1		0	0	0		0	0	0			1	0	1
1475	0	0	0		0	0	0		3	0	3			3	0	3
1476	0	0	0		0	0	0		0	0	0			0	0	0
1477	0	0	0		1	0	1		0	0	0			1	0	1
1478	1	0	1		0	0	0		3	0	3			4	0	4
1479	4	0	4		3	0	3		0	0	0			7	0	7
1480	3	0	3		1	0	1		0	0	0			4	0	4
1481	2	0	2		1	0	1		0	0	0			3	0	3
1482	0	0	0		0	0	0		1	0	1			1	0	1
1483	0	0	0		0	0	0		0	0	0			0	0	0
1484	0	0	0		0	0	0		0	0	0			0	0	0
1485	1	0	1		3	0	3		2	0	2			6	0	6
1486	1	0	1		3	0	3		0	0	0			4	0	4
1487	0	0	0		0	0	0		0	0	0			0	0	0
1488	11	0	11		4	0	4		7	0	7			22	0	22
1489	11	0	11		17	0	17		3	0	3			31	0	31
1490	0	0	0		0	0	0		0	0	0			0	0	0
1491	0	0	0		0	0	0		0	0	0			0	0	0
1492	0	0	0		0	0	0		0	0	0			0	0	0
1493	0	0	0		1	0	1		0	0	0			1	0	1
1494	0	0	0		1	0	1		0	0	0			1	0	1
1495	1	0	1		1	0	1		1	0	1			3	0	3
1496	0	0	0		0	0	0		0	0	0			0	0	0
1497	2	0	2		0	0	0		0	0	0			2	0	2
1498	0	0	0		0	0	0		1	0	1			1	0	1
1499	1	0	1		1	0	1		2	0	2			4	0	4
1500	0	0	0		0	0	0		0	0	0			0	0	0
1501	0	0	0		0	0	0		0	0	0			0	0	0
1502	0	0	0		0	0	0		0	0	0			0	0	0
1503	1	0	1		0	0	0		0	0	0			1	0	1
1504	0	0	0		0	0	0		0	0	0			0	0	0
1505	1	0	1		0	0	0		0	0	0			1	0	1
1506	1	0	1		3	0	3		1	0	1			5	0	5
1507	0	0	0		0	0	0		0	0	0			0	0	0
1508	2	0	2		1	0	1		0	0	0			3	0	3
1509	0	0	0		0	0	0		0	0	0			0	0	0
1510	0	0	0		0	0	0		0	0	0			0	0	0
1511	2	0	2		2	0	2		2	0	2			6	0	6
1512	0	0	0		0	0	0		0	0	0			0	0	0
1513	0	0	0		1	0	1		0	0	0			1	0	1
1514	0	0	0		0	0	0		0	0	0			0	0	0
1515	1	0	1		1	0	1		1	0	1			3	0	3
1516	1	0	1		0	0	0		0	0	0			1	0	1
1517	5	0	5		1	0	1		0	0	0			6	0	6
1518	2	0	2		2	0	2		0	0	0			4	0	4
1519	0	-1	1		0	0	0		0	0	0			0	-1	1
1520	0	0	0		4	0	4		0	0	0			4	0	4
1521	3	0	3		1	0	1		1	0	1			5	0	5
1522	3	0	3		0	0	0		1	0	1			4	0	4
1523	1	0	1		0	0	0		0	0	0			1	0	1
1524	13	0	13		3	0	3		1	0	1			17	0	17
1525	1	0	1		0	0	0		0	0	0			1	0	1
1526	7	0	7		4	0	4		0	0	0			11	0	11
1527	1	0	1		0	0	0		0	0	0			1	0	1
1528	0	0	0		0	0	0		0	0	0			0	0	0
1529	0	0	0		1	0	1		0	0	0			1	0	1
1530	2	0	2		0	0	0		1	0	1			3	0	3
1531	0	0	0		0	0	0		0	0	0			0	0	0
1532	0	0	0		0	0	0		0	0	0			0	0	0
1533	0	0	0		1	0	1		2	0	2			3	0	3
1534	1	0	1		1	0	1		0	0	0			2	0	2
1535	1	0	1		0	0	0		1	0	1			2	0	2
1536	1	0	1		3	0	3		0	0	0			4	0	4
1537	1	0	1		1	0	1		0	0	0			2	0	2
1538	0	0	0		0	0	0		0	0	0			0	0	0
1539	2	0	2		0	0	0		0	0	0			2	0	2
1540	0	0	0		1	0	1		0	0	0			1	0	1
1541	3	0	3		4	0	4		6	0	6			13	0	13
1542	1	0	1		0	0	0		1	0	1			2	0	2
1543	0	0	0		1	0	1		1	0	1			2	0	2
1544	1	0	1		0	0	0		0	0	0			1	0	1
1545	2	0	2		0	0	0		1	0	1			3	0	3
1546	1	0	1		0	0	0		0	0	0			1	0	1
1547	3	0	3		0	0	0		1	0	1			4	0	4
1548	0	0	0		0	0	0		0	0	0			0	0	0
1549	0	0	0		0	0	0		1	0	1			1	0	1
1550	2	0	2		1	0	1		1	0	1			4	0	4
1551	0	0	0		0	0	0		0	0	0			0	0	0
1552	1	0	1		0	0	0		3	0	3			4	0	4
1553	1	0	1		2	0	2		1	0	1			4	0	4
1554	0	0	0		0	0	0		2	0	2			2	0	2
1555	3	0	3		1	0	1		0	0	0			4	0	4
1556	2	0	2		0	0	0		3	0	3			5	0	5
1557	1	0	1		0	0	0		0	0	0			1	0	1
1558	0	0	0		0	0	0		0	0	0			0	0	0
1559	5	0	5		0	0	0		0	0	0			5	0	5
1560	0	0	0		3	0	3		2	0	2			5	0	5
1561	0	0	0		1	0	1		2	0	2			3	0	3
1562	1	0	1		0	0	0		0	0	0			1	0	1
1563	1	0	1		1	0	1		0	0	0			2	0	2
1564	0	0	0		0	0	0		0	0	0			0	0	0
1565	0	0	0		0	0	0		0	0	0			0	0	0
1566	0	0	0		0	0	0		0	0	0			0	0	0
1567	0	0	0		0	0	0		0	0	0			0	0	0
1568	4	0	4		4	0	4		1	0	1			9	0	9
1569	0	0	0		1	0	1		0	0	0			1	0	1
1570	3	0	3		0	0	0		0	0	0			3	0	3
1571	0	0	0		0	0	0		0	0	0			0	0	0
1572	2	0	2		0	0	0		0	0	0			2	0	2
1573	1	0	1		0	0	0		0	0	0			1	0	1
1574	0	0	0		2	0	2		0	0	0			2	0	2
1575	1	0	1		2	0	2		0	0	0			3	0	3
1576	0	0	0		0	0	0		0	0	0			0	0	0
1577	0	0	0		1	0	1		0	0	0			1	0	1
1578	1	0	1		0	0	0		0	0	0			1	0	1
1579	0	0	0		0	0	0		0	0	0			0	0	0
1580	1	0	1		3	0	3		1	0	1			5	0	5
1581	0	0	0		1	0	1		3	0	3			4	0	4
1582	1	0	1		3	0	3		1	0	1			5	0	5
1583	1	0	1		0	0	0		0	0	0			1	0	1
1584	0	0	0		1	0	1		0	0	0			1	0	1
1585	0	0	0		1	0	1		2	0	2			3	0	3
1586	2	0	2		1	0	1		5	0	5			8	0	8
1587	0	0	0		0	0	0		0	0	0			0	0	0
1588	0	0	0		0	0	0		0	0	0			0	0	0
1589	5	0	5		2	0	2		6	0	6			13	0	13
1590	1	0	1		6	0	6		4	0	4			11	0	11
1591	3	0	3		3	0	3		3	0	3			9	0	9
1592	0	0	0		1	0	1		0	0	0			1	0	1
1593	2	0	2		1	0	1		1	0	1			4	0	4
1594	0	0	0		0	0	0		0	0	0			0	0	0
1595	0	0	0		1	0	1		0	0	0			1	0	1
1596	3	0	3		7	0	7		2	0	2			12	0	12
1597	0	0	0		0	0	0		1	0	1			1	0	1
1598	1	0	1		0	0	0		0	0	0			1	0	1
1599	1	0	1		0	0	0		0	0	0			1	0	1
1600	1	0	1		1	0	1		0	0	0			2	0	2
1601	0	0	0		0	0	0		1	0	1			1	0	1
1602	0	0	0		0	0	0		0	0	0			0	0	0
1603	0	0	0		0	0	0		0	0	0			0	0	0
1604	0	0	0		0	0	0		0	0	0			0	0	0
1605	0	0	0		0	0	0		0	0	0			0	0	0
1606	0	0	0		1	0	1		1	0	1			2	0	2
1607	0	0	0		0	0	0		7	0	7			7	0	7
1608	0	0	0		1	0	1		1	0	1			2	0	2
1609	5	0	5		1	0	1		2	0	2			8	0	8
1610	0	0	0		0	0	0		1	0	1			1	0	1
1611	4	0	4		1	0	1		0	0	0			5	0	5
1612	2	0	2		1	0	1		1	0	1			4	0	4
1613	0	0	0		1	0	1		0	0	0			1	0	1
1614	0	0	0		0	0	0		0	0	0			0	0	0
1615	0	0	0		3	0	3		1	0	1			4	0	4
1616	0	0	0		2	0	2		1	0	1			3	0	3
1617	0	0	0		0	0	0		2	0	2			2	0	2
1618	1	0	1		4	0	4		2	0	2			7	0	7
1619	2	0	2		0	0	0		1	0	1			3	0	3
1620	0	0	0		0	0	0		2	0	2			2	0	2
1621	0	0	0		0	0	0		0	0	0			0	0	0
1622	4	0	4		1	0	1		2	0	2			7	0	7
1623	2	0	2		4	0	4		2	0	2			8	0	8
1624	0	0	0		0	0	0		0	0	0			0	0	0
1625	1	0	1		1	0	1		0	0	0			2	0	2
1626	0	0	0		0	0	0		0	0	0			0	0	0
1627	0	0	0		1	0	1		2	0	2			3	0	3
1628	1	0	1		2	0	2		2	0	2			5	0	5
1629	0	0	0		1	0	1		4	0	4			5	0	5
1630	2	0	2		0	0	0		1	0	1			3	0	3
1631	4	0	4		1	0	1		2	0	2			7	0	7
1632	3	0	3		4	0	4		1	0	1			8	0	8
1633	0	0	0		2	0	2		1	0	1			3	0	3
1634	0	0	0		0	0	0		1	0	1			1	0	1
1635	4	0	4		1	0	1		0	0	0			5	0	5
1636	9	0	9		4	0	4		4	0	4			17	0	17
1637	0	0	0		1	0	1		0	0	0			1	0	1
1638	4	0	4		3	0	3		6	0	6			13	0	13
1639	1	0	1		0	0	0		3	0	3			4	0	4
1640	2	0	2		0	0	0		0	0	0			2	0	2
1641	0	0	0		0	0	0		0	0	0			0	0	0
1642	0	0	0		2	0	2		0	0	0			2	0	2
1643	3	0	3		3	0	3		2	0	2			8	0	8
1644	0	0	0		1	0	1		0	0	0			1	0	1
1645	1	0	1		5	0	5		2	0	2			8	0	8
1646	0	0	0		2	0	2		6	0	6			8	0	8
1647	0	0	0		1	0	1		0	0	0			1	0	1
1648	1	0	1		3	0	3		1	0	1			5	0	5
1649	1	0	1		6	0	6		1	0	1			8	0	8
1650	0	0	0		2	0	2		0	0	0			2	0	2
1651	0	0	0		0	0	0		0	0	0			0	0	0
1652	1	0	1		0	0	0		0	0	0			1	0	1
1653	0	0	0		0	0	0		1	0	1			1	0	1
1654	0	0	0		0	0	0		0	0	0			0	0	0
1655	4	0	4		3	0	3		3	0	3			10	0	10
1656	1	0	1		0	0	0		0	0	0			1	0	1
1657	0	0	0		0	0	0		0	0	0			0	0	0
1658	0	0	0		2	0	2		0	0	0			2	0	2
1659	0	0	0		0	0	0		0	0	0			0	0	0
1660	1	0	1		2	0	2		0	0	0			3	0	3
1661	0	0	0		0	0	0		0	0	0			0	0	0
1662	0	0	0		0	0	0		0	0	0			0	0	0
1663	0	0	0		0	0	0		0	0	0			0	0	0
1664	0	0	0		0	0	0		0	0	0			0	0	0
1665	0	0	0		0	0	0		0	0	0			0	0	0
1666	0	0	0		0	0	0		0	0	0			0	0	0
1667	4	0	4		4	0	4		3	0	3			11	0	11
1668	0	0	0		0	0	0		0	0	0			0	0	0
1669	2	0	2		1	0	1		0	0	0			3	0	3
1670	0	0	0		0	0	0		0	0	0			0	0	0
1671	0	0	0		1	0	1		1	0	1			2	0	2
1672	1	0	1		2	0	2		0	0	0			3	0	3
1673	4	0	4		3	0	3		3	0	3			10	0	10
1674	4	0	4		5	0	5		2	0	2			11	0	11
1675	8	0	8		2	0	2		2	0	2			12	0	12
1676	1	0	1		2	0	2		3	0	3			6	0	6
1677	3	0	3		0	0	0		3	0	3			6	0	6
1678	0	0	0		1	0	1		0	0	0			1	0	1
1679	0	0	0		0	0	0		0	0	0			0	0	0
1680	1	0	1		1	0	1		3	0	3			5	0	5
1681	0	0	0		0	0	0		2	0	2			2	0	2
1682	2	0	2		2	0	2		0	0	0			4	0	4
1683	0	0	0		1	0	1		0	0	0			1	0	1
1684	2	0	2		2	0	2		1	0	1			5	0	5
1685	3	0	3		2	0	2		4	0	4			9	0	9
1686	5	0	5		10	0	10		5	0	5			20	0	20
1687	5	0	5		26	0	26		12	0	12			43	0	43
1688	16	0	16		24	0	24		14	0	14			54	0	54
1689	2	0	2		5	0	5		1	0	1			8	0	8
1690	0	0	0		0	0	0		0	0	0			0	0	0
1691	5	0	5		2	0	2		2	0	2			9	0	9
1692	0	0	0		1	0	1		0	0	0			1	0	1
1693	0	0	0		0	0	0		0	0	0			0	0	0
1694	0	0	0		0	0	0		0	0	0			0	0	0
1695	0	0	0		1	0	1		1	0	1			2	0	2
1696	2	0	2		12	0	12		5	0	5			19	0	19
1697	0	0	0		1	0	1		2	0	2			3	0	3
1698	1	0	1		1	0	1		3	0	3			5	0	5
1699	4	0	4		6	0	6		9	0	9			19	0	19
1700	3	0	3		4	0	4		6	0	6			13	0	13
1701	6	0	6		9	0	9		3	0	3			18	0	18
1702	5	0	5		2	0	2		2	0	2			9	0	9
1703	0	0	0		3	0	3		2	0	2			5	0	5
1704	0	0	0		1	0	1		0	0	0			1	0	1
1705	1	0	1		0	0	0		0	0	0			1	0	1
1706	2	0	2		1	0	1		1	0	1			4	0	4
1707	0	0	0		0	0	0		1	0	1			1	0	1
1708	7	0	7		9	0	9		5	0	5			21	0	21
1709	0	0	0		2	0	2		7	0	7			9	0	9
1710	1	0	1		0	0	0		0	0	0			1	0	1
1711	0	0	0		1	0	1		0	0	0			1	0	1
1712	0	0	0		0	0	0		0	0	0			0	0	0
1713	2	0	2		0	0	0		0	0	0			2	0	2
1714	1	0	1		0	0	0		0	0	0			1	0	1
1715	5	0	5		4	0	4		6	0	6			15	0	15
1716	0	0	0		1	0	1		0	0	0			1	0	1
1717	2	0	2		1	0	1		2	0	2			5	0	5
1718	0	0	0		2	0	2		1	0	1			3	0	3
1719	0	0	0		0	0	0		0	0	0			0	0	0
1720	0	0	0		0	0	0		0	0	0			0	0	0
1721	0	0	0		0	0	0		0	0	0			0	0	0
1722	0	0	0		0	0	0		0	0	0			0	0	0
1723	0	0	0		2	0	2		0	0	0			2	0	2
1724	1	0	1		0	0	0		0	0	0			1	0	1
1725	0	0	0		4	0	4		3	0	3			7	0	7
1726	0	0	0		0	0	0		0	0	0			0	0	0
1727	1	0	1		0	0	0		0	0	0			1	0	1
1728	1	0	1		2	0	2		0	0	0			3	0	3
1729	5	0	5		2	0	2		1	0	1			8	0	8
1730	4	0	4		3	0	3		5	0	5			12	0	12
1731	3	0	3		0	0	0		1	0	1			4	0	4
1732	1	0	1		0	0	0		0	0	0			1	0	1
1733	0	0	0		0	0	0		0	0	0			0	0	0
1734	0	0	0		0	0	0		1	0	1			1	0	1
1735	5	0	5		7	0	7		0	0	0			12	0	12
1736	1	0	1		1	0	1		0	0	0			2	0	2
1737	3	0	3		1	0	1		0	0	0			4	0	4
1738	1	0	1		1	0	1		3	0	3			5	0	5
1739	1	0	1		0	0	0		0	0	0			1	0	1
1740	0	0	0		2	0	2		2	0	2			4	0	4
1741	0	0	0		0	0	0		2	0	2			2	0	2
1742	0	0	0		0	0	0		1	0	1			1	0	1
1743	0	0	0		0	0	0		1	0	1			1	0	1
1744	0	0	0		0	0	0		0	0	0			0	0	0
1745	0	0	0		0	0	0		0	0	0			0	0	0
1746	0	0	0		0	0	0		2	0	2			2	0	2
1747	3	0	3		0	0	0		0	0	0			3	0	3
1748	0	0	0		0	0	0		0	0	0			0	0	0
1749	0	0	0		0	0	0		0	0	0			0	0	0
1750	1	0	1		0	0	0		1	0	1			2	0	2
1751	1	0	1		0	0	0		0	0	0			1	0	1
1752	1	0	1		0	0	0		2	0	2			3	0	3
1753	1	0	1		1	0	1		0	0	0			2	0	2
1754	2	0	2		0	0	0		3	0	3			5	0	5
1755	0	0	0		4	0	4		0	0	0			4	0	4
1756	1	0	1		1	0	1		1	0	1			3	0	3
1757	0	0	0		0	0	0		0	0	0			0	0	0
1758	1	0	1		1	0	1		1	0	1			3	0	3
1759	2	0	2		0	0	0		0	0	0			2	0	2
1760	0	0	0		2	0	2		0	0	0			2	0	2
1761	0	0	0		0	0	0		0	0	0			0	0	0
1762	0	0	0		0	0	0		0	0	0			0	0	0
1763	3	0	3		0	0	0		4	0	4			7	0	7
1764	1	0	1		0	0	0		0	0	0			1	0	1
1765	0	0	0		0	0	0		1	0	1			1	0	1
1766	1	0	1		0	0	0		2	0	2			3	0	3
1767	0	0	0		0	0	0		0	0	0			0	0	0
1768	0	0	0		0	0	0		1	0	1			1	0	1
1769	1	0	1		0	0	0		1	0	1			2	0	2
1770	2	0	2		1	0	1		1	0	1			4	0	4
1771	0	0	0		0	0	0		0	0	0			0	0	0
1772	0	0	0		0	0	0		1	0	1			1	0	1
1773	2	0	2		2	0	2		4	0	4			8	0	8
1774	0	0	0		0	0	0		0	0	0			0	0	0
1775	0	0	0		0	0	0		0	0	0			0	0	0
1776	0	0	0		0	0	0		2	0	2			2	0	2
1777	0	0	0		0	0	0		0	0	0			0	0	0
1778	0	0	0		0	0	0		1	0	1			1	0	1
1779	0	0	0		0	0	0		0	0	0			0	0	0
1780	2	0	2		0	0	0		1	0	1			3	0	3
1781	0	0	0		0	0	0		1	0	1			1	0	1
1782	3	0	3		0	0	0		1	0	1			4	0	4
1783	2	0	2		0	0	0		0	0	0			2	0	2
1784	0	0	0		0	0	0		1	0	1			1	0	1
1785	0	0	0		0	0	0		0	0	0			0	0	0
1786	0	0	0		1	0	1		0	0	0			1	0	1
1787	3	0	3		1	0	1		4	0	4			8	0	8
1788	0	0	0		0	0	0		1	0	1			1	0	1
1789	0	0	0		0	0	0		0	0	0			0	0	0
1790	2	0	2		0	0	0		0	0	0			2	0	2
1791	0	0	0		1	0	1		0	0	0			1	0	1
1792	0	0	0		0	0	0		0	0	0			0	0	0
1793	0	0	0		0	0	0		0	0	0			0	0	0
1794	0	0	0		0	0	0		1	0	1			1	0	1
1795	11	0	11		11	0	11		8	0	8			30	0	30
1796	22	0	22		23	0	23		22	0	22			67	0	67
1797	2	0	2		10	0	10		8	0	8			20	0	20
1798	4	0	4		0	0	0		1	0	1			5	0	5
1799	0	0	0		0	0	0		0	0	0			0	0	0
1800	0	0	0		1	0	1		0	0	0			1	0	1
1801	2	0	2		3	0	3		0	0	0			5	0	5
1802	0	0	0		0	0	0		1	0	1			1	0	1
1803	0	0	0		0	0	0		0	0	0			0	0	0
1804	0	0	0		0	0	0		0	0	0			0	0	0
1805	4	0	4		8	0	8		7	0	7			19	0	19
1806	0	0	0		1	0	1		1	0	1			2	0	2
1807	0	0	0		4	0	4		2	0	2			6	0	6
1808	3	0	3		2	0	2		4	0	4			9	0	9
1809	2	0	2		3	0	3		2	0	2			7	0	7
1810	5	0	5		4	0	4		6	0	6			15	0	15
1811	1	0	1		2	0	2		2	0	2			5	0	5
1812	0	0	0		0	0	0		2	0	2			2	0	2
1813	1	0	1		0	0	0		0	0	0			1	0	1
1814	2	0	2		0	0	0		0	0	0			2	0	2
1815	3	0	3		3	0	3		2	0	2			8	0	8
1816	0	0	0		0	0	0		0	0	0			0	0	0
1817	0	0	0		0	0	0		0	0	0			0	0	0
1818	1	0	1		0	0	0		1	0	1			2	0	2
1819	0	0	0		0	0	0		1	0	1			1	0	1
1820	1	0	1		0	0	0		1	0	1			2	0	2
1821	0	0	0		0	0	0		0	0	0			0	0	0
1822	1	0	1		0	0	0		0	0	0			1	0	1
1823	0	0	0		0	0	0		0	0	0			0	0	0
1824	3	0	3		0	0	0		0	0	0			3	0	3
1825	0	0	0		0	0	0		0	0	0			0	0	0
1826	0	0	0		0	0	0		0	0	0			0	0	0
1827	1	0	1		0	0	0		0	0	0			1	0	1
1828	0	0	0		0	0	0		0	0	0			0	0	0
1829	0	0	0		0	0	0		0	0	0			0	0	0
1830	0	0	0		0	0	0		1	0	1			1	0	1
1831	0	0	0		0	0	0		0	0	0			0	0	0
1832	3	0	3		1	0	1		1	0	1			5	0	5
1833	0	0	0		0	0	0		1	0	1			1	0	1
1834	0	0	0		0	0	0		0	0	0			0	0	0
1835	0	0	0		0	0	0		0	0	0			0	0	0
1836	1	0	1		0	0	0		1	0	1			2	0	2
1837	0	0	0		0	0	0		1	0	1			1	0	1
1838	1	0	1		0	0	0		0	0	0			1	0	1
1839	0	0	0		0	0	0		0	0	0			0	0	0
1840	1	0	1		0	0	0		1	0	1			2	0	2
1841	0	0	0		0	0	0		0	0	0			0	0	0
1842	1	0	1		0	0	0		0	0	0			1	0	1
1843	0	0	0		0	0	0		0	0	0			0	0	0
1844	0	0	0		0	0	0		0	0	0			0	0	0
1845	3	0	3		0	0	0		0	0	0			3	0	3
1846	1	0	1		0	0	0		0	0	0			1	0	1
1847	0	0	0		0	0	0		0	0	0			0	0	0
1848	1	0	1		0	0	0		0	0	0			1	0	1
1849	0	0	0		0	0	0		0	0	0			0	0	0
1850	0	0	0		0	0	0		0	0	0			0	0	0
1851	0	0	0		0	0	0		0	0	0			0	0	0
1852	0	0	0		0	0	0		0	0	0			0	0	0
1853	2	0	2		0	0	0		0	0	0			2	0	2
1854	0	0	0		0	0	0		0	0	0			0	0	0
1855	1	0	1		0	0	0		0	0	0			1	0	1
1856	0	0	0		0	0	0		1	0	1			1	0	1
1857	0	0	0		0	0	0		1	0	1			1	0	1
1858	0	0	0		0	0	0		1	0	1			1	0	1
1859	0	0	0		0	0	0		0	0	0			0	0	0
1860	0	0	0		0	0	0		1	0	1			1	0	1
1861	0	0	0		0	0	0		0	0	0			0	0	0
1862	0	0	0		0	0	0		0	0	0			0	0	0
1863	0	0	0		0	0	0		0	0	0			0	0	0
1864	0	0	0		0	0	0		0	0	0			0	0	0
1865	0	0	0		0	0	0		0	0	0			0	0	0
1866	1	0	1		0	0	0		0	0	0			1	0	1
1867	0	0	0		0	0	0		1	0	1			1	0	1
1868	0	0	0		0	0	0		1	0	1			1	0	1
1869	0	0	0		2	0	2		0	0	0			2	0	2
1870	0	0	0		0	0	0		0	0	0			0	0	0
1871	1	0	1		0	0	0		0	0	0			1	0	1
1872	0	0	0		0	0	0		1	0	1			1	0	1
1873	0	0	0		0	0	0		0	0	0			0	0	0
1874	1	0	1		0	0	0		0	0	0			1	0	1
1875	0	0	0		0	0	0		0	0	0			0	0	0
1876	1	0	1		0	0	0		0	0	0			1	0	1
1877	1	0	1		0	0	0		0	0	0			1	0	1
1878	0	0	0		0	0	0		1	0	1			1	0	1
1879	0	0	0		0	0	0		0	0	0			0	0	0
1880	0	0	0		2	0	2		0	0	0			2	0	2
1881	0	0	0		0	0	0		2	0	2			2	0	2
1882	4	0	4		3	0	3		2	0	2			9	0	9
1883	5	0	5		1	0	1		1	0	1			7	0	7
1884	3	0	3		0	0	0		2	0	2			5	0	5
1885	0	0	0		0	0	0		1	0	1			1	0	1
1886	5	0	5		2	0	2		2	0	2			9	0	9
1887	1	0	1		0	0	0		0	0	0			1	0	1
1888	1	0	1		0	0	0		0	0	0			1	0	1
1889	0	0	0		0	0	0		0	0	0			0	0	0
1890	0	0	0		0	0	0		0	0	0			0	0	0
1891	0	0	0		0	0	0		0	0	0			0	0	0
1892	0	0	0		0	0	0		0	0	0			0	0	0
1893	0	0	0		0	0	0		0	0	0			0	0	0
1894	0	0	0		0	0	0		1	0	1			1	0	1
1895	2	0	2		0	0	0		0	0	0			2	0	2
1896	0	0	0		0	0	0		0	0	0			0	0	0
1897	0	0	0		0	0	0		0	0	0			0	0	0
1898	0	0	0		0	0	0		0	0	0			0	0	0
1899	0	0	0		0	0	0		0	0	0			0	0	0
1900	0	0	0		0	0	0		0	0	0			0	0	0
1901	0	0	0		0	0	0		0	0	0			0	0	0
1902	0	0	0		0	0	0		0	0	0			0	0	0
1903	0	0	0		0	0	0		0	0	0			0	0	0
1904	0	0	0		0	0	0		0	0	0			0	0	0
1905	3	0	3		0	0	0		4	0	4			7	0	7
1906	0	0	0		0	0	0		0	0	0			0	0	0
1907	0	0	0		1	0	1		0	0	0			1	0	1
1908	0	0	0		0	0	0		1	0	1			1	0	1
1909	0	0	0		0	0	0		0	0	0			0	0	0
1910	0	0	0		0	0	0		0	0	0			0	0	0
1911	0	0	0		0	0	0		0	0	0			0	0	0
1912	0	0	0		0	0	0		0	0	0			0	0	0
1913	0	0	0		0	0	0		0	0	0			0	0	0
1914	0	0	0		0	0	0		0	0	0			0	0	0
1915	0	0	0		0	0	0		0	0	0			0	0	0
1916	0	0	0		0	0	0		0	0	0			0	0	0
1917	0	0	0		0	0	0		1	0	1			1	0	1
1918	0	0	0		0	0	0		1	0	1			1	0	1
1919	1	0	1		0	0	0		2	0	2			3	0	3
1920	0	0	0		0	0	0		0	0	0			0	0	0
1921	0	0	0		0	0	0		0	0	0			0	0	0
1922	0	0	0		0	0	0		2	0	2			2	0	2
1923	0	0	0		0	0	0		0	0	0			0	0	0
1924	1	0	1		0	0	0		0	0	0			1	0	1
1925	5	0	5		0	0	0		3	0	3			8	0	8
1926	0	0	0		0	0	0		1	0	1			1	0	1
1927	2	0	2		2	0	2		5	0	5			9	0	9
1928	1	0	1		0	0	0		0	0	0			1	0	1
1929	0	0	0		0	0	0		0	0	0			0	0	0
1930	2	0	2		0	0	0		1	0	1			3	0	3
1931	1	0	1		0	0	0		1	0	1			2	0	2
1932	0	0	0		0	0	0		0	0	0			0	0	0
1933	0	0	0		0	0	0		0	0	0			0	0	0
1934	0	0	0		0	0	0		1	0	1			1	0	1
1935	0	0	0		0	0	0		0	0	0			0	0	0
1936	1	0	1		0	0	0		0	0	0			1	0	1
1937	0	0	0		0	0	0		0	0	0			0	0	0
1938	0	0	0		0	0	0		0	0	0			0	0	0
1939	0	0	0		0	0	0		0	0	0			0	0	0
1940	0	0	0		0	0	0		0	0	0			0	0	0
1941	0	0	0		0	0	0		0	0	0			0	0	0
1942	0	0	0		0	0	0		0	0	0			0	0	0
1943	0	0	0		0	0	0		0	0	0			0	0	0
1944	0	0	0		0	0	0		0	0	0			0	0	0
1945	2	0	2		0	0	0		0	0	0			2	0	2
1946	2	0	2		0	0	0		4	0	4			6	0	6
1947	0	0	0		0	0	0		1	0	1			1	0	1
1948	1	0	1		0	0	0		0	0	0			1	0	1
1949	1	0	1		1	0	1		0	0	0			2	0	2
1950	0	0	0		0	0	0		0	0	0			0	0	0
1951	0	0	0		0	0	0		0	0	0			0	0	0
1952	0	0	0		0	0	0		0	0	0			0	0	0
1953	1	0	1		0	0	0		3	0	3			4	0	4
1954	0	0	0		0	0	0		1	0	1			1	0	1
1955	0	0	0		0	0	0		0	0	0			0	0	0
1956	1	0	1		0	0	0		0	0	0			1	0	1
1957	0	0	0		0	0	0		0	0	0			0	0	0
1958	1	0	1		0	0	0		1	0	1			2	0	2
1959	0	0	0		0	0	0		1	0	1			1	0	1
1960	0	0	0		0	0	0		0	0	0			0	0	0
1961	0	0	0		0	0	0		0	0	0			0	0	0
1962	0	0	0		0	0	0		0	0	0			0	0	0
1963	0	0	0		0	0	0		1	0	1			1	0	1
1964	0	0	0		0	0	0		1	0	1			1	0	1
1965	0	0	0		0	0	0		1	0	1			1	0	1
1966	0	0	0		0	0	0		0	0	0			0	0	0
1967	0	0	0		0	0	0		0	0	0			0	0	0
1968	0	0	0		0	0	0		1	0	1			1	0	1
1969	1	0	1		0	0	0		1	0	1			2	0	2
1970	3	0	3		1	0	1		0	0	0			4	0	4
1971	2	0	2		0	0	0		3	0	3			5	0	5
1972	3	0	3		1	0	1		0	0	0			4	0	4
1973	1	0	1		0	0	0		0	0	0			1	0	1
1974	2	0	2		0	0	0		0	0	0			2	0	2
1975	1	0	1		1	0	1		0	0	0			2	0	2
1976	0	0	0		0	0	0		0	0	0			0	0	0
1977	0	0	0		0	0	0		0	0	0			0	0	0
1978	0	0	0		0	0	0		0	0	0			0	0	0
1979	0	0	0		0	0	0		0	0	0			0	0	0
1980	0	0	0		0	0	0		0	0	0			0	0	0
1981	0	0	0		0	0	0		2	0	2			2	0	2
1982	2	0	2		0	0	0		2	0	2			4	0	4
1983	0	0	0		0	0	0		1	0	1			1	0	1
1984	0	0	0		1	0	1		0	0	0			1	0	1
1985	0	0	0		0	0	0		0	0	0			0	0	0
1986	0	0	0		0	0	0		0	0	0			0	0	0
1987	2	0	2		1	0	1		0	0	0			3	0	3
1988	3	0	3		0	0	0		2	0	2			5	0	5
1989	3	0	3		1	0	1		2	0	2			6	0	6
1990	0	0	0		0	0	0		0	0	0			0	0	0
1991	0	0	0		0	0	0		0	0	0			0	0	0
1992	2	0	2		1	0	1		0	0	0			3	0	3
1993	2	0	2		0	0	0		0	0	0			2	0	2
1994	5	0	5		0	0	0		0	0	0			5	0	5
1995	0	0	0		1	0	1		2	0	2			3	0	3
1996	1	0	1		0	0	0		0	0	0			1	0	1
1997	0	0	0		0	0	0		0	0	0			0	0	0
1998	0	0	0		0	0	0		0	0	0			0	0	0
1999	0	0	0		0	0	0		0	0	0			0	0	0
[truncated: 3,642 more rows]

## Sheet: 14+15+16
position	fwd_total	rev_total	total		fwd_total	rev_total	total		fwd_total	rev_total	total			fwd_total	rev_total	total
1	0	0	0		0	0	0		0	0	0			0	0	0
2	0	0	0		0	0	0		0	0	0			0	0	0
3	0	0	0		0	0	0		0	0	0			0	0	0
4	0	0	0		0	0	0		0	0	0			0	0	0
5	0	0	0		0	0	0		0	0	0			0	0	0
6	0	0	0		0	0	0		0	0	0			0	0	0
7	0	0	0		0	0	0		0	0	0			0	0	0
8	0	0	0		0	0	0		0	0	0			0	0	0
9	0	0	0		0	0	0		0	0	0			0	0	0
10	0	0	0		0	0	0		0	0	0			0	0	0
11	0	0	0		0	0	0		0	0	0			0	0	0
12	0	0	0		0	0	0		0	0	0			0	0	0
13	0	0	0		0	0	0		0	0	0			0	0	0
14	1	0	1		0	0	0		0	0	0			1	0	1
15	0	0	0		0	0	0		1	0	1			1	0	1
16	0	0	0		1	0	1		1	0	1			2	0	2
17	0	0	0		0	0	0		0	0	0			0	0	0
18	0	0	0		0	0	0		0	0	0			0	0	0
19	0	0	0		0	0	0		0	0	0			0	0	0
20	0	0	0		0	0	0		0	0	0			0	0	0
21	0	0	0		0	0	0		0	0	0			0	0	0
22	0	0	0		0	0	0		0	0	0			0	0	0
23	0	0	0		0	0	0		0	0	0			0	0	0
24	0	0	0		0	0	0		0	0	0			0	0	0
25	0	0	0		0	0	0		0	0	0			0	0	0
26	0	0	0		0	0	0		0	0	0			0	0	0
27	0	0	0		0	0	0		0	0	0			0	0	0
28	0	0	0		0	0	0		0	0	0			0	0	0
29	0	0	0		0	0	0		0	0	0			0	0	0
30	0	0	0		0	0	0		0	0	0			0	0	0
31	0	0	0		0	0	0		0	0	0			0	0	0
32	0	0	0		0	0	0		0	0	0			0	0	0
33	0	0	0		0	0	0		0	0	0			0	0	0
34	0	0	0		0	0	0		0	0	0			0	0	0
35	0	0	0		0	0	0		0	0	0			0	0	0
36	0	0	0		0	0	0		0	0	0			0	0	0
37	0	0	0		0	0	0		0	0	0			0	0	0
38	0	0	0		0	0	0		0	0	0			0	0	0
39	0	0	0		0	0	0		0	0	0			0	0	0
40	0	0	0		0	0	0		0	0	0			0	0	0
41	0	0	0		0	0	0		0	0	0			0	0	0
42	0	0	0		0	0	0		0	0	0			0	0	0
43	0	0	0		0	0	0		0	0	0			0	0	0
44	0	0	0		0	0	0		0	0	0			0	0	0
45	0	0	0		0	0	0		0	0	0			0	0	0
46	0	0	0		0	0	0		0	0	0			0	0	0
47	0	0	0		0	0	0		0	0	0			0	0	0
48	0	0	0		0	0	0		0	0	0			0	0	0
49	0	0	0		0	0	0		0	0	0			0	0	0
50	0	0	0		0	0	0		0	0	0			0	0	0
51	0	0	0		0	0	0		0	0	0			0	0	0
52	0	0	0		0	0	0		0	0	0			0	0	0
53	0	0	0		0	0	0		0	0	0			0	0	0
54	0	0	0		0	0	0		0	0	0			0	0	0
55	0	0	0		0	0	0		0	0	0			0	0	0
56	0	0	0		0	0	0		0	0	0			0	0	0
57	0	0	0		0	0	0		0	0	0			0	0	0
58	0	0	0		0	0	0		0	0	0			0	0	0
59	0	0	0		0	0	0		0	0	0			0	0	0
60	0	0	0		0	0	0		0	0	0			0	0	0
61	0	0	0		0	0	0		0	0	0			0	0	0
62	0	0	0		0	0	0		0	0	0			0	0	0
63	0	0	0		0	0	0		0	0	0			0	0	0
64	0	0	0		0	0	0		0	0	0			0	0	0
65	0	0	0		0	0	0		0	0	0			0	0	0
66	0	0	0		0	0	0		0	0	0			0	0	0
67	0	0	0		0	0	0		0	0	0			0	0	0
68	0	0	0		0	0	0		0	0	0			0	0	0
69	0	0	0		0	0	0		0	0	0			0	0	0
70	0	0	0		0	0	0		0	0	0			0	0	0
71	0	0	0		0	0	0		0	0	0			0	0	0
72	0	0	0		0	0	0		0	0	0			0	0	0
73	0	0	0		0	0	0		0	0	0			0	0	0
74	0	0	0		0	0	0		0	0	0			0	0	0
75	0	0	0		0	0	0		0	0	0			0	0	0
76	0	0	0		0	0	0		0	0	0			0	0	0
77	0	0	0		0	0	0		0	0	0			0	0	0
78	0	0	0		0	0	0		0	0	0			0	0	0
79	0	0	0		0	0	0		0	0	0			0	0	0
80	0	0	0		0	0	0		0	0	0			0	0	0
81	0	0	0		0	0	0		0	0	0			0	0	0
82	0	0	0		0	0	0		0	0	0			0	0	0
83	0	0	0		0	0	0		0	0	0			0	0	0
84	0	0	0		0	0	0		0	0	0			0	0	0
85	0	0	0		0	0	0		0	0	0			0	0	0
86	0	0	0		0	0	0		0	0	0			0	0	0
87	0	0	0		0	0	0		0	0	0			0	0	0
88	0	0	0		0	0	0		0	0	0			0	0	0
89	0	0	0		1	0	1		0	0	0			1	0	1
90	0	0	0		0	0	0		0	0	0			0	0	0
91	0	0	0		0	0	0		0	0	0			0	0	0
92	0	0	0		0	0	0		0	0	0			0	0	0
93	0	0	0		0	0	0		1	0	1			1	0	1
94	0	0	0		0	0	0		0	0	0			0	0	0
95	0	0	0		0	0	0		0	0	0			0	0	0
96	0	0	0		0	0	0		0	0	0			0	0	0
97	0	0	0		0	0	0		0	0	0			0	0	0
98	0	0	0		0	0	0		0	0	0			0	0	0
99	0	0	0		0	0	0		0	0	0			0	0	0
100	0	0	0		0	0	0		0	0	0			0	0	0
101	0	0	0		0	0	0		0	0	0			0	0	0
102	0	0	0		0	0	0		1	0	1			1	0	1
103	0	0	0		0	0	0		0	0	0			0	0	0
104	0	0	0		0	0	0		0	0	0			0	0	0
105	0	0	0		0	0	0		0	0	0			0	0	0
106	0	0	0		0	0	0		0	0	0			0	0	0
107	0	0	0		0	0	0		0	0	0			0	0	0
108	0	0	0		0	0	0		0	0	0			0	0	0
109	0	0	0		0	0	0		0	0	0			0	0	0
110	0	0	0		0	0	0		0	0	0			0	0	0
111	0	0	0		0	0	0		0	0	0			0	0	0
112	0	0	0		0	0	0		0	0	0			0	0	0
113	0	0	0		0	0	0		0	0	0			0	0	0
114	0	0	0		0	0	0		0	0	0			0	0	0
115	0	0	0		0	0	0		0	0	0			0	0	0
116	0	0	0		0	0	0		0	0	0			0	0	0
117	0	0	0		0	0	0		0	0	0			0	0	0
118	0	0	0		0	0	0		0	0	0			0	0	0
119	0	0	0		0	0	0		0	0	0			0	0	0
120	0	0	0		0	0	0		0	0	0			0	0	0
121	0	0	0		0	0	0		0	0	0			0	0	0
122	0	0	0		0	0	0		0	0	0			0	0	0
123	0	0	0		0	0	0		0	0	0			0	0	0
124	0	0	0		0	0	0		0	0	0			0	0	0
125	0	0	0		0	0	0		0	0	0			0	0	0
126	0	0	0		0	0	0		0	0	0			0	0	0
127	0	0	0		0	0	0		0	0	0			0	0	0
128	0	0	0		0	0	0		0	0	0			0	0	0
129	0	0	0		0	0	0		0	0	0			0	0	0
130	0	0	0		0	0	0		0	0	0			0	0	0
131	0	0	0		0	0	0		0	0	0			0	0	0
132	0	0	0		0	0	0		0	0	0			0	0	0
133	0	0	0		0	0	0		0	0	0			0	0	0
134	0	0	0		0	0	0		0	0	0			0	0	0
135	0	0	0		0	0	0		0	0	0			0	0	0
136	0	0	0		0	0	0		0	0	0			0	0	0
137	0	0	0		0	0	0		0	0	0			0	0	0
138	0	0	0		0	0	0		0	0	0			0	0	0
139	0	0	0		0	0	0		0	0	0			0	0	0
140	0	0	0		0	0	0		0	0	0			0	0	0
141	0	0	0		0	0	0		0	0	0			0	0	0
142	0	0	0		0	0	0		0	0	0			0	0	0
143	0	0	0		0	0	0		0	0	0			0	0	0
144	0	0	0		0	0	0		0	0	0			0	0	0
145	0	0	0		0	0	0		0	0	0			0	0	0
146	0	0	0		0	0	0		1	0	1			1	0	1
147	0	0	0		0	0	0		0	0	0			0	0	0
148	0	0	0		0	0	0		0	0	0			0	0	0
149	0	0	0		0	0	0		0	0	0			0	0	0
150	0	0	0		0	0	0		0	0	0			0	0	0
151	0	0	0		0	0	0		0	0	0			0	0	0
152	0	0	0		0	0	0		0	0	0			0	0	0
153	0	0	0		0	0	0		0	0	0			0	0	0
154	1	0	1		0	0	0		0	0	0			1	0	1
155	0	0	0		0	0	0		0	0	0			0	0	0
156	0	0	0		0	0	0		0	0	0			0	0	0
157	0	0	0		0	0	0		0	0	0			0	0	0
158	0	0	0		0	0	0		0	0	0			0	0	0
159	0	0	0		0	0	0		0	0	0			0	0	0
160	0	0	0		0	0	0		0	0	0			0	0	0
161	0	0	0		0	0	0		0	0	0			0	0	0
162	0	0	0		0	0	0		0	0	0			0	0	0
163	0	0	0		0	0	0		0	0	0			0	0	0
164	0	0	0		0	0	0		0	0	0			0	0	0
165	0	0	0		0	0	0		0	0	0			0	0	0
166	0	0	0		0	0	0		0	0	0			0	0	0
167	0	0	0		0	0	0		0	0	0			0	0	0
168	0	0	0		0	0	0		0	0	0			0	0	0
169	0	0	0		0	0	0		0	0	0			0	0	0
170	0	0	0		0	0	0		0	0	0			0	0	0
171	0	0	0		0	0	0		0	0	0			0	0	0
172	0	0	0		0	0	0		0	0	0			0	0	0
173	0	0	0		0	0	0		0	0	0			0	0	0
174	0	0	0		0	0	0		0	0	0			0	0	0
175	0	0	0		0	0	0		0	0	0			0	0	0
176	0	0	0		0	0	0		0	0	0			0	0	0
177	0	0	0		0	0	0		0	0	0			0	0	0
178	0	0	0		0	0	0		0	0	0			0	0	0
179	0	0	0		0	0	0		0	0	0			0	0	0
180	0	0	0		0	0	0		0	0	0			0	0	0
181	0	0	0		0	0	0		0	0	0			0	0	0
182	0	0	0		0	0	0		0	0	0			0	0	0
183	0	0	0		0	0	0		0	0	0			0	0	0
184	0	0	0		0	0	0		0	0	0			0	0	0
185	0	0	0		0	0	0		0	0	0			0	0	0
186	0	0	0		0	0	0		0	0	0			0	0	0
187	0	0	0		0	0	0		0	0	0			0	0	0
188	0	0	0		0	0	0		0	0	0			0	0	0
189	0	0	0		0	0	0		0	0	0			0	0	0
190	1	0	1		0	0	0		0	0	0			1	0	1
191	0	0	0		0	0	0		0	0	0			0	0	0
192	0	0	0		0	0	0		0	0	0			0	0	0
193	0	0	0		0	0	0		0	0	0			0	0	0
194	0	0	0		0	0	0		0	0	0			0	0	0
195	0	0	0		0	0	0		0	0	0			0	0	0
196	0	0	0		0	0	0		0	0	0			0	0	0
197	0	0	0		0	0	0		0	0	0			0	0	0
198	0	0	0		0	0	0		0	0	0			0	0	0
199	0	0	0		0	0	0		0	0	0			0	0	0
200	1	0	1		0	0	0		0	0	0			1	0	1
201	0	0	0		0	0	0		0	0	0			0	0	0
202	0	0	0		0	0	0		0	0	0			0	0	0
203	0	0	0		0	0	0		0	0	0			0	0	0
204	0	0	0		0	0	0		0	0	0			0	0	0
205	0	0	0		0	0	0		0	0	0			0	0	0
206	0	0	0		0	0	0		0	0	0			0	0	0
207	0	0	0		0	0	0		0	0	0			0	0	0
208	0	0	0		0	0	0		0	0	0			0	0	0
209	0	0	0		0	0	0		0	0	0			0	0	0
210	0	0	0		0	0	0		0	0	0			0	0	0
211	0	0	0		0	0	0		0	0	0			0	0	0
212	0	0	0		0	0	0		1	0	1			1	0	1
213	0	0	0		0	0	0		0	0	0			0	0	0
214	0	0	0		0	0	0		0	0	0			0	0	0
215	0	0	0		0	0	0		0	0	0			0	0	0
216	0	0	0		0	0	0		0	0	0			0	0	0
217	0	0	0		0	0	0		0	0	0			0	0	0
218	0	0	0		0	0	0		0	0	0			0	0	0
219	0	0	0		0	0	0		0	0	0			0	0	0
220	0	0	0		0	0	0		0	0	0			0	0	0
221	0	0	0		0	0	0		0	0	0			0	0	0
222	0	0	0		0	0	0		0	0	0			0	0	0
223	0	0	0		0	0	0		0	0	0			0	0	0
224	0	0	0		0	0	0		0	0	0			0	0	0
225	0	0	0		0	0	0		0	0	0			0	0	0
226	0	0	0		0	0	0		0	0	0			0	0	0
227	0	0	0		0	0	0		0	0	0			0	0	0
228	0	0	0		0	0	0		0	0	0			0	0	0
229	0	0	0		0	0	0		0	0	0			0	0	0
230	0	0	0		0	0	0		0	0	0			0	0	0
231	0	0	0		0	0	0		0	0	0			0	0	0
232	0	0	0		0	0	0		0	0	0			0	0	0
233	0	0	0		0	0	0		0	0	0			0	0	0
234	0	0	0		0	0	0		0	0	0			0	0	0
235	0	0	0		0	0	0		0	0	0			0	0	0
236	0	0	0		0	0	0		0	0	0			0	0	0
237	0	0	0		0	0	0		0	0	0			0	0	0
238	0	0	0		0	0	0		0	0	0			0	0	0
239	1	0	1		0	0	0		0	0	0			1	0	1
240	0	0	0		0	0	0		0	0	0			0	0	0
241	0	0	0		0	0	0		0	0	0			0	0	0
242	0	0	0		0	0	0		0	0	0			0	0	0
243	0	0	0		0	0	0		0	0	0			0	0	0
244	0	0	0		0	0	0		0	0	0			0	0	0
245	0	0	0		0	0	0		0	0	0			0	0	0
246	0	0	0		0	0	0		0	0	0			0	0	0
247	0	0	0		0	0	0		0	0	0			0	0	0
248	0	0	0		0	0	0		0	0	0			0	0	0
249	0	0	0		0	0	0		0	0	0			0	0	0
250	0	0	0		0	0	0		0	0	0			0	0	0
251	0	0	0		0	0	0		0	0	0			0	0	0
252	0	0	0		0	0	0		0	0	0			0	0	0
253	0	0	0		0	0	0		0	0	0			0	0	0
254	0	0	0		0	0	0		0	0	0			0	0	0
255	0	0	0		1	0	1		0	0	0			1	0	1
256	0	0	0		0	0	0		0	0	0			0	0	0
257	0	0	0		0	0	0		0	0	0			0	0	0
258	0	0	0		0	0	0		0	0	0			0	0	0
259	1	0	1		0	0	0		0	0	0			1	0	1
260	0	0	0		0	0	0		0	0	0			0	0	0
261	0	0	0		0	0	0		0	0	0			0	0	0
262	0	0	0		0	0	0		0	0	0			0	0	0
263	0	0	0		0	0	0		0	0	0			0	0	0
264	0	0	0		0	0	0		0	0	0			0	0	0
265	0	0	0		0	0	0		0	0	0			0	0	0
266	0	0	0		0	0	0		0	0	0			0	0	0
267	0	0	0		0	0	0		0	0	0			0	0	0
268	0	0	0		0	0	0		0	0	0			0	0	0
269	1	0	1		0	0	0		0	0	0			1	0	1
270	0	0	0		0	0	0		0	0	0			0	0	0
271	0	0	0		0	0	0		0	0	0			0	0	0
272	0	0	0		0	0	0		0	0	0			0	0	0
273	0	0	0		0	0	0		0	0	0			0	0	0
274	0	0	0		0	0	0		0	0	0			0	0	0
275	0	0	0		0	0	0		0	0	0			0	0	0
276	0	0	0		0	0	0		0	0	0			0	0	0
277	0	0	0		0	0	0		0	0	0			0	0	0
278	0	0	0		0	0	0		0	0	0			0	0	0
279	0	0	0		0	0	0		0	0	0			0	0	0
280	0	0	0		0	0	0		0	0	0			0	0	0
281	0	0	0		0	0	0		0	0	0			0	0	0
282	1	0	1		1	0	1		0	0	0			2	0	2
283	0	0	0		0	0	0		0	0	0			0	0	0
284	0	0	0		0	0	0		0	0	0			0	0	0
285	0	0	0		0	0	0		0	0	0			0	0	0
286	1	0	1		0	0	0		0	0	0			1	0	1
287	0	0	0		0	0	0		0	0	0			0	0	0
288	0	0	0		0	0	0		0	0	0			0	0	0
289	0	0	0		0	0	0		0	0	0			0	0	0
290	0	0	0		0	0	0		0	0	0			0	0	0
291	0	0	0		0	0	0		0	0	0			0	0	0
292	1	0	1		0	0	0		0	0	0			1	0	1
293	0	0	0		0	0	0		0	0	0			0	0	0
294	0	0	0		0	0	0		0	0	0			0	0	0
295	0	0	0		0	0	0		0	0	0			0	0	0
296	1	0	1		0	0	0		0	0	0			1	0	1
297	0	0	0		0	0	0		0	0	0			0	0	0
298	0	0	0		0	0	0		0	0	0			0	0	0
299	0	0	0		0	0	0		0	0	0			0	0	0
300	0	0	0		0	0	0		0	0	0			0	0	0
301	0	0	0		0	0	0		0	0	0			0	0	0
302	0	0	0		0	0	0		0	0	0			0	0	0
303	0	0	0		0	0	0		0	0	0			0	0	0
304	0	0	0		0	0	0		0	0	0			0	0	0
305	0	0	0		0	0	0		0	0	0			0	0	0
306	0	0	0		0	0	0		0	0	0			0	0	0
307	0	0	0		0	0	0		0	0	0			0	0	0
308	0	0	0		0	0	0		0	0	0			0	0	0
309	0	0	0		0	0	0		0	0	0			0	0	0
310	0	0	0		0	0	0		0	0	0			0	0	0
311	2	0	2		0	0	0		2	0	2			4	0	4
312	0	0	0		0	0	0		0	0	0			0	0	0
313	0	0	0		0	0	0		0	0	0			0	0	0
314	0	0	0		0	0	0		0	0	0			0	0	0
315	0	0	0		0	0	0		0	0	0			0	0	0
316	0	0	0		0	0	0		0	0	0			0	0	0
317	0	0	0		0	0	0		0	0	0			0	0	0
318	0	0	0		0	0	0		0	0	0			0	0	0
319	0	0	0		0	0	0		0	0	0			0	0	0
320	0	0	0		0	0	0		0	0	0			0	0	0
321	0	0	0		0	0	0		0	0	0			0	0	0
322	0	0	0		0	0	0		0	0	0			0	0	0
323	0	0	0		0	0	0		0	0	0			0	0	0
324	0	0	0		0	0	0		0	0	0			0	0	0
325	0	0	0		0	0	0		0	0	0			0	0	0
326	0	0	0		0	0	0		0	0	0			0	0	0
327	0	0	0		0	0	0		0	0	0			0	0	0
328	0	0	0		0	0	0		0	0	0			0	0	0
329	0	0	0		0	0	0		0	0	0			0	0	0
330	0	0	0		0	0	0		0	0	0			0	0	0
331	0	0	0		0	0	0		0	0	0			0	0	0
332	0	0	0		0	0	0		0	0	0			0	0	0
333	0	0	0		0	0	0		0	0	0			0	0	0
334	0	0	0		0	0	0		0	0	0			0	0	0
335	0	0	0		0	0	0		0	0	0			0	0	0
336	0	0	0		0	0	0		0	0	0			0	0	0
337	0	0	0		0	0	0		0	0	0			0	0	0
338	0	0	0		0	0	0		0	0	0			0	0	0
339	0	0	0		0	0	0		0	0	0			0	0	0
340	0	0	0		0	0	0		0	0	0			0	0	0
341	0	0	0		0	0	0		0	0	0			0	0	0
342	0	0	0		0	0	0		0	0	0			0	0	0
343	0	0	0		0	0	0		0	0	0			0	0	0
344	0	0	0		0	0	0		0	0	0			0	0	0
345	0	0	0		0	0	0		0	0	0			0	0	0
346	0	0	0		0	0	0		0	0	0			0	0	0
347	0	0	0		0	0	0		0	0	0			0	0	0
348	0	0	0		0	0	0		0	0	0			0	0	0
349	0	0	0		0	0	0		1	0	1			1	0	1
350	0	0	0		0	0	0		0	0	0			0	0	0
351	0	0	0		0	0	0		0	0	0			0	0	0
352	0	0	0		0	0	0		0	0	0			0	0	0
353	0	0	0		0	0	0		0	0	0			0	0	0
354	0	0	0		0	0	0		0	0	0			0	0	0
355	0	0	0		0	0	0		0	0	0			0	0	0
356	0	0	0		1	0	1		0	0	0			1	0	1
357	0	0	0		0	0	0		0	0	0			0	0	0
358	0	0	0		0	0	0		0	0	0			0	0	0
359	0	0	0		0	0	0		0	0	0			0	0	0
360	0	0	0		0	0	0		0	0	0			0	0	0
361	0	0	0		0	0	0		0	0	0			0	0	0
362	0	0	0		0	0	0		0	0	0			0	0	0
363	0	0	0		0	0	0		0	0	0			0	0	0
364	0	0	0		0	0	0		0	0	0			0	0	0
365	1	0	1		0	0	0		0	0	0			1	0	1
366	0	0	0		0	0	0		0	0	0			0	0	0
367	0	0	0		0	0	0		0	0	0			0	0	0
368	0	0	0		1	0	1		0	0	0			1	0	1
369	0	0	0		0	0	0		0	0	0			0	0	0
370	1	0	1		0	0	0		0	0	0			1	0	1
371	0	0	0		0	0	0		0	0	0			0	0	0
372	0	0	0		0	0	0		0	0	0			0	0	0
373	0	0	0		0	0	0		0	0	0			0	0	0
374	0	0	0		0	0	0		0	0	0			0	0	0
375	0	0	0		0	0	0		0	0	0			0	0	0
376	0	0	0		0	0	0		0	0	0			0	0	0
377	0	0	0		0	0	0		0	0	0			0	0	0
378	0	0	0		0	0	0		0	0	0			0	0	0
379	0	0	0		0	0	0		0	0	0			0	0	0
380	0	0	0		0	0	0		0	0	0			0	0	0
381	0	0	0		2	0	2		0	0	0			2	0	2
382	0	0	0		0	0	0		0	0	0			0	0	0
383	0	0	0		0	0	0		0	0	0			0	0	0
384	0	0	0		0	0	0		0	0	0			0	0	0
385	0	0	0		0	0	0		0	0	0			0	0	0
386	0	0	0		0	0	0		0	0	0			0	0	0
387	0	0	0		0	0	0		0	0	0			0	0	0
388	0	0	0		0	0	0		0	0	0			0	0	0
389	0	0	0		0	0	0		0	0	0			0	0	0
390	0	0	0		0	0	0		0	0	0			0	0	0
391	0	0	0		0	0	0		0	0	0			0	0	0
392	2	0	2		0	0	0		0	0	0			2	0	2
393	0	0	0		0	0	0		0	0	0			0	0	0
394	0	0	0		0	0	0		0	0	0			0	0	0
395	0	0	0		0	0	0		0	0	0			0	0	0
396	0	0	0		0	0	0		0	0	0			0	0	0
397	0	0	0		0	0	0		0	0	0			0	0	0
398	0	0	0		0	0	0		0	0	0			0	0	0
399	0	0	0		0	0	0		0	0	0			0	0	0
400	0	0	0		0	0	0		0	0	0			0	0	0
401	0	0	0		0	0	0		0	0	0			0	0	0
402	0	0	0		0	0	0		0	0	0			0	0	0
403	0	0	0		0	0	0		0	0	0			0	0	0
404	0	0	0		0	0	0		0	0	0			0	0	0
405	0	0	0		0	0	0		0	0	0			0	0	0
406	0	0	0		0	0	0		0	0	0			0	0	0
407	0	0	0		0	0	0		0	0	0			0	0	0
408	0	0	0		0	0	0		0	0	0			0	0	0
409	0	0	0		0	0	0		0	0	0			0	0	0
410	0	0	0		0	0	0		0	0	0			0	0	0
411	0	0	0		0	0	0		0	0	0			0	0	0
412	0	0	0		1	0	1		2	0	2			3	0	3
413	0	0	0		0	0	0		0	0	0			0	0	0
414	0	0	0		0	0	0		0	0	0			0	0	0
415	2	0	2		1	0	1		1	0	1			4	0	4
416	1	0	1		0	0	0		0	0	0			1	0	1
417	0	0	0		0	0	0		0	0	0			0	0	0
418	1	0	1		0	0	0		0	0	0			1	0	1
419	0	0	0		0	0	0		0	0	0			0	0	0
420	0	0	0		0	0	0		0	0	0			0	0	0
421	0	0	0		0	0	0		0	0	0			0	0	0
422	0	0	0		0	0	0		0	0	0			0	0	0
423	0	0	0		0	0	0		0	0	0			0	0	0
424	0	0	0		0	0	0		0	0	0			0	0	0
425	0	0	0		0	0	0		0	0	0			0	0	0
426	0	0	0		0	0	0		0	0	0			0	0	0
427	0	0	0		0	0	0		0	0	0			0	0	0
428	0	0	0		0	0	0		0	0	0			0	0	0
429	0	0	0		0	0	0		0	0	0			0	0	0
430	0	0	0		0	0	0		0	0	0			0	0	0
431	0	0	0		0	0	0		0	0	0			0	0	0
432	0	0	0		0	0	0		0	0	0			0	0	0
433	0	0	0		0	0	0		0	0	0			0	0	0
434	0	0	0		0	0	0		0	0	0			0	0	0
435	0	0	0		0	0	0		0	0	0			0	0	0
436	0	0	0		0	0	0		0	0	0			0	0	0
437	0	0	0		0	0	0		0	0	0			0	0	0
438	0	0	0		0	0	0		0	0	0			0	0	0
439	0	0	0		0	0	0		0	0	0			0	0	0
440	1	0	1		0	0	0		0	0	0			1	0	1
441	0	0	0		0	0	0		0	0	0			0	0	0
442	0	0	0		0	0	0		0	0	0			0	0	0
443	0	0	0		0	0	0		0	0	0			0	0	0
444	0	0	0		0	0	0		0	0	0			0	0	0
445	0	0	0		0	0	0		0	0	0			0	0	0
446	0	0	0		0	0	0		0	0	0			0	0	0
447	0	0	0		0	0	0		0	0	0			0	0	0
448	0	0	0		0	0	0		0	0	0			0	0	0
449	0	0	0		0	0	0		0	0	0			0	0	0
450	0	0	0		0	0	0		0	0	0			0	0	0
451	0	0	0		0	0	0		0	0	0			0	0	0
452	0	0	0		0	0	0		0	0	0			0	0	0
453	0	0	0		0	0	0		0	0	0			0	0	0
454	0	0	0		0	0	0		0	0	0			0	0	0
455	0	0	0		0	0	0		0	0	0			0	0	0
456	0	0	0		0	0	0		0	0	0			0	0	0
457	0	0	0		0	0	0		0	0	0			0	0	0
458	0	0	0		0	0	0		0	0	0			0	0	0
459	0	0	0		0	0	0		0	0	0			0	0	0
460	0	0	0		0	0	0		0	0	0			0	0	0
461	0	0	0		0	0	0		0	0	0			0	0	0
462	0	0	0		0	0	0		0	0	0			0	0	0
463	0	0	0		0	0	0		0	0	0			0	0	0
464	0	0	0		0	0	0		0	0	0			0	0	0
465	1	0	1		0	0	0		0	0	0			1	0	1
466	0	0	0		0	0	0		0	0	0			0	0	0
467	0	0	0		0	0	0		0	0	0			0	0	0
468	0	0	0		0	0	0		0	0	0			0	0	0
469	0	0	0		0	0	0		0	0	0			0	0	0
470	1	0	1		0	0	0		0	0	0			1	0	1
471	0	0	0		0	0	0		0	0	0			0	0	0
472	0	0	0		0	0	0		0	0	0			0	0	0
473	0	0	0		0	0	0		0	0	0			0	0	0
474	0	0	0		0	0	0		0	0	0			0	0	0
475	0	0	0		0	0	0		0	0	0			0	0	0
476	0	0	0		0	0	0		0	0	0			0	0	0
477	0	0	0		0	0	0		0	0	0			0	0	0
478	0	0	0		0	0	0		0	0	0			0	0	0
479	0	0	0		0	0	0		0	0	0			0	0	0
480	0	0	0		0	0	0		0	0	0			0	0	0
481	0	0	0		0	0	0		0	0	0			0	0	0
482	1	0	1		0	0	0		0	0	0			1	0	1
483	0	0	0		0	0	0		0	0	0			0	0	0
484	0	0	0		0	0	0		0	0	0			0	0	0
485	0	0	0		0	0	0		0	0	0			0	0	0
486	0	0	0		0	0	0		0	0	0			0	0	0
487	0	0	0		0	0	0		0	0	0			0	0	0
488	0	0	0		0	0	0		0	0	0			0	0	0
489	0	0	0		0	0	0		1	0	1			1	0	1
490	0	0	0		0	0	0		0	0	0			0	0	0
491	0	0	0		0	0	0		0	0	0			0	0	0
492	0	0	0		0	0	0		0	0	0			0	0	0
493	0	0	0		0	0	0		0	0	0			0	0	0
494	0	0	0		0	0	0		0	0	0			0	0	0
495	0	0	0		0	0	0		0	0	0			0	0	0
496	0	0	0		0	0	0		0	0	0			0	0	0
497	0	0	0		0	0	0		0	0	0			0	0	0
498	0	0	0		0	0	0		0	0	0			0	0	0
499	0	0	0		0	0	0		0	0	0			0	0	0
500	0	0	0		0	0	0		0	0	0			0	0	0
501	0	0	0		0	0	0		0	0	0			0	0	0
502	0	0	0		0	0	0		0	0	0			0	0	0
503	0	0	0		0	0	0		0	0	0			0	0	0
504	0	0	0		0	0	0		0	0	0			0	0	0
505	0	0	0		0	0	0		0	0	0			0	0	0
506	0	0	0		0	0	0		0	0	0			0	0	0
507	0	0	0		0	0	0		0	0	0			0	0	0
508	0	0	0		0	0	0		0	0	0			0	0	0
509	0	0	0		0	0	0		0	0	0			0	0	0
510	0	0	0		0	0	0		0	0	0			0	0	0
511	0	0	0		0	0	0		0	0	0			0	0	0
512	0	0	0		0	0	0		0	0	0			0	0	0
513	0	0	0		0	0	0		0	0	0			0	0	0
514	0	0	0		0	0	0		0	0	0			0	0	0
515	0	0	0		0	0	0		0	0	0			0	0	0
516	0	0	0		0	0	0		0	0	0			0	0	0
517	0	0	0		0	0	0		0	0	0			0	0	0
518	0	0	0		0	0	0		0	0	0			0	0	0
519	0	0	0		0	0	0		0	0	0			0	0	0
520	0	0	0		0	0	0		0	0	0			0	0	0
521	0	0	0		0	0	0		0	0	0			0	0	0
522	0	0	0		0	0	0		0	0	0			0	0	0
523	0	0	0		0	0	0		0	0	0			0	0	0
524	0	0	0		0	0	0		0	0	0			0	0	0
525	0	0	0		0	0	0		0	0	0			0	0	0
526	0	0	0		0	0	0		0	0	0			0	0	0
527	0	0	0		1	0	1		0	0	0			1	0	1
528	0	0	0		0	0	0		0	0	0			0	0	0
529	0	0	0		0	0	0		0	0	0			0	0	0
530	0	0	0		0	0	0		0	0	0			0	0	0
531	0	0	0		0	0	0		0	0	0			0	0	0
532	0	0	0		0	0	0		0	0	0			0	0	0
533	0	0	0		0	0	0		0	0	0			0	0	0
534	0	0	0		0	0	0		0	0	0			0	0	0
535	0	0	0		0	0	0		0	0	0			0	0	0
536	0	0	0		0	0	0		0	0	0			0	0	0
537	0	0	0		0	0	0		0	0	0			0	0	0
538	0	0	0		0	0	0		0	0	0			0	0	0
539	0	0	0		0	0	0		0	0	0			0	0	0
540	0	0	0		0	0	0		0	0	0			0	0	0
541	0	0	0		0	0	0		0	0	0			0	0	0
542	0	0	0		0	0	0		0	0	0			0	0	0
543	0	0	0		0	0	0		0	0	0			0	0	0
544	0	0	0		0	0	0		0	0	0			0	0	0
545	0	0	0		0	0	0		0	0	0			0	0	0
546	0	0	0		0	0	0		0	0	0			0	0	0
547	0	0	0		0	0	0		0	0	0			0	0	0
548	1	0	1		0	0	0		0	0	0			1	0	1
549	0	0	0		0	0	0		0	0	0			0	0	0
550	0	0	0		0	0	0		0	0	0			0	0	0
551	0	0	0		0	0	0		0	0	0			0	0	0
552	0	0	0		0	0	0		0	0	0			0	0	0
553	0	0	0		0	0	0		0	0	0			0	0	0
554	0	0	0		0	0	0		0	0	0			0	0	0
555	0	0	0		0	0	0		0	0	0			0	0	0
556	0	0	0		0	0	0		0	0	0			0	0	0
557	0	0	0		0	0	0		0	0	0			0	0	0
558	0	0	0		0	0	0		0	0	0			0	0	0
559	0	0	0		0	0	0		0	0	0			0	0	0
560	0	0	0		0	0	0		0	0	0			0	0	0
561	0	0	0		0	0	0		0	0	0			0	0	0
562	0	0	0		0	0	0		0	0	0			0	0	0
563	0	0	0		0	0	0		0	0	0			0	0	0
564	0	0	0		0	0	0		0	0	0			0	0	0
565	0	0	0		0	0	0		0	0	0			0	0	0
566	0	0	0		0	0	0		0	0	0			0	0	0
567	0	0	0		0	0	0		0	0	0			0	0	0
568	0	0	0		0	0	0		0	0	0			0	0	0
569	0	0	0		0	0	0		0	0	0			0	0	0
570	0	0	0		0	0	0		0	0	0			0	0	0
571	0	0	0		0	0	0		0	0	0			0	0	0
572	0	0	0		0	0	0		0	0	0			0	0	0
573	0	0	0		0	0	0		0	0	0			0	0	0
574	0	0	0		0	0	0		0	0	0			0	0	0
575	0	0	0		0	0	0		0	0	0			0	0	0
576	0	0	0		0	0	0		0	0	0			0	0	0
577	0	0	0		0	0	0		0	0	0			0	0	0
578	0	0	0		0	0	0		0	0	0			0	0	0
579	0	0	0		0	0	0		0	0	0			0	0	0
580	0	0	0		0	0	0		0	0	0			0	0	0
581	0	0	0		0	0	0		0	0	0			0	0	0
582	0	0	0		0	0	0		0	0	0			0	0	0
583	0	0	0		0	0	0		0	0	0			0	0	0
584	0	0	0		0	0	0		0	0	0			0	0	0
585	0	0	0		0	0	0		0	0	0			0	0	0
586	0	0	0		0	0	0		0	0	0			0	0	0
587	0	0	0		0	0	0		0	0	0			0	0	0
588	0	0	0		0	0	0		0	0	0			0	0	0
589	0	0	0		0	0	0		0	0	0			0	0	0
590	0	0	0		0	0	0		0	0	0			0	0	0
591	0	0	0		0	0	0		0	0	0			0	0	0
592	0	0	0		0	0	0		0	0	0			0	0	0
593	0	0	0		0	0	0		0	0	0			0	0	0
594	0	0	0		0	0	0		0	0	0			0	0	0
595	0	0	0		0	0	0		0	0	0			0	0	0
596	0	0	0		0	0	0		0	0	0			0	0	0
597	0	0	0		0	0	0		0	0	0			0	0	0
598	0	0	0		0	0	0		0	0	0			0	0	0
599	0	0	0		0	0	0		0	0	0			0	0	0
600	0	0	0		0	0	0		0	0	0			0	0	0
601	0	0	0		0	0	0		0	0	0			0	0	0
602	0	0	0		0	0	0		0	0	0			0	0	0
603	0	0	0		0	0	0		0	0	0			0	0	0
604	0	0	0		0	0	0		0	0	0			0	0	0
605	0	0	0		0	0	0		0	0	0			0	0	0
606	1	0	1		0	0	0		0	0	0			1	0	1
607	0	0	0		0	0	0		0	0	0			0	0	0
608	0	0	0		0	0	0		0	0	0			0	0	0
609	0	0	0		0	0	0		0	0	0			0	0	0
610	0	0	0		0	0	0		0	0	0			0	0	0
611	0	0	0		0	0	0		0	0	0			0	0	0
612	0	0	0		0	0	0		0	0	0			0	0	0
613	0	0	0		0	0	0		0	0	0			0	0	0
614	0	0	0		0	0	0		0	0	0			0	0	0
615	0	0	0		0	0	0		0	0	0			0	0	0
616	1	0	1		0	0	0		0	0	0			1	0	1
617	0	0	0		2	0	2		0	0	0			2	0	2
618	0	0	0		0	0	0		0	0	0			0	0	0
619	0	0	0		0	0	0		0	0	0			0	0	0
620	0	0	0		0	0	0		0	0	0			0	0	0
621	0	0	0		0	0	0		0	0	0			0	0	0
622	0	0	0		0	0	0		0	0	0			0	0	0
623	0	0	0		0	0	0		0	0	0			0	0	0
624	0	0	0		0	0	0		0	0	0			0	0	0
625	0	0	0		0	0	0		0	0	0			0	0	0
626	0	0	0		0	0	0		0	0	0			0	0	0
627	0	0	0		0	0	0		0	0	0			0	0	0
628	0	0	0		0	0	0		0	0	0			0	0	0
629	0	0	0		0	0	0		0	0	0			0	0	0
630	0	0	0		0	0	0		0	0	0			0	0	0
631	0	0	0		1	0	1		0	0	0			1	0	1
632	0	0	0		0	0	0		0	0	0			0	0	0
633	0	0	0		0	0	0		0	0	0			0	0	0
634	0	0	0		0	0	0		0	0	0			0	0	0
635	0	0	0		0	0	0		0	0	0			0	0	0
636	0	0	0		0	0	0		0	0	0			0	0	0
637	0	0	0		0	0	0		0	0	0			0	0	0
638	0	0	0		0	0	0		0	0	0			0	0	0
639	0	0	0		0	0	0		0	0	0			0	0	0
640	0	0	0		0	0	0		0	0	0			0	0	0
641	0	0	0		0	0	0		0	0	0			0	0	0
642	0	0	0		0	0	0		0	0	0			0	0	0
643	0	0	0		0	0	0		0	0	0			0	0	0
644	0	0	0		0	0	0		0	0	0			0	0	0
645	0	0	0		0	0	0		0	0	0			0	0	0
646	0	0	0		0	0	0		0	0	0			0	0	0
647	0	0	0		0	0	0		0	0	0			0	0	0
648	0	0	0		0	0	0		0	0	0			0	0	0
649	0	0	0		0	0	0		0	0	0			0	0	0
650	0	0	0		0	0	0		0	0	0			0	0	0
651	0	0	0		0	0	0		0	0	0			0	0	0
652	0	0	0		0	0	0		2	0	2			2	0	2
653	0	0	0		0	0	0		0	0	0			0	0	0
654	0	0	0		0	0	0		0	0	0			0	0	0
655	0	0	0		0	0	0		0	0	0			0	0	0
656	1	0	1		0	0	0		0	0	0			1	0	1
657	0	0	0		0	0	0		0	0	0			0	0	0
658	0	0	0		0	0	0		0	0	0			0	0	0
659	0	0	0		0	0	0		0	0	0			0	0	0
660	0	0	0		0	0	0		0	0	0			0	0	0
661	0	0	0		0	0	0		0	0	0			0	0	0
662	0	0	0		0	0	0		0	0	0			0	0	0
663	0	0	0		0	0	0		0	0	0			0	0	0
664	0	0	0		0	0	0		0	0	0			0	0	0
665	0	0	0		0	0	0		0	0	0			0	0	0
666	0	0	0		0	0	0		0	0	0			0	0	0
667	0	0	0		0	0	0		0	0	0			0	0	0
668	0	0	0		0	0	0		0	0	0			0	0	0
669	0	0	0		0	0	0		0	0	0			0	0	0
670	0	0	0		0	0	0		0	0	0			0	0	0
671	0	0	0		0	0	0		0	0	0			0	0	0
672	0	0	0		0	0	0		0	0	0			0	0	0
673	0	0	0		0	0	0		0	0	0			0	0	0
674	0	0	0		0	0	0		0	0	0			0	0	0
675	0	0	0		1	0	1		0	0	0			1	0	1
676	0	0	0		0	0	0		0	0	0			0	0	0
677	0	0	0		0	0	0		0	0	0			0	0	0
678	0	0	0		0	0	0		0	0	0			0	0	0
679	0	0	0		0	0	0		0	0	0			0	0	0
680	0	0	0		0	0	0		0	0	0			0	0	0
681	0	0	0		0	0	0		0	0	0			0	0	0
682	0	0	0		0	0	0		0	0	0			0	0	0
683	0	0	0		0	0	0		0	0	0			0	0	0
684	1	0	1		0	0	0		0	0	0			1	0	1
685	0	0	0		0	0	0		0	0	0			0	0	0
686	0	0	0		0	0	0		0	0	0			0	0	0
687	0	0	0		0	0	0		0	0	0			0	0	0
688	0	0	0		0	0	0		0	0	0			0	0	0
689	0	0	0		0	0	0		0	0	0			0	0	0
690	0	0	0		0	0	0		0	0	0			0	0	0
691	0	0	0		0	0	0		0	0	0			0	0	0
692	0	0	0		0	0	0		0	0	0			0	0	0
693	0	0	0		0	0	0		0	0	0			0	0	0
694	0	0	0		0	0	0		0	0	0			0	0	0
695	0	0	0		0	0	0		0	0	0			0	0	0
696	0	0	0		0	0	0		0	0	0			0	0	0
697	0	0	0		0	0	0		0	0	0			0	0	0
698	0	0	0		0	0	0		0	0	0			0	0	0
699	0	0	0		0	0	0		0	0	0			0	0	0
700	0	0	0		0	0	0		0	0	0			0	0	0
701	0	0	0		0	0	0		0	0	0			0	0	0
702	0	0	0		0	0	0		0	0	0			0	0	0
703	0	0	0		0	0	0		0	0	0			0	0	0
704	0	0	0		0	0	0		0	0	0			0	0	0
705	0	0	0		0	0	0		0	0	0			0	0	0
706	0	0	0		0	0	0		0	0	0			0	0	0
707	0	0	0		0	0	0		0	0	0			0	0	0
708	0	0	0		0	0	0		0	0	0			0	0	0
709	0	0	0		0	0	0		0	0	0			0	0	0
710	0	0	0		0	0	0		0	0	0			0	0	0
711	1	0	1		0	0	0		0	0	0			1	0	1
712	0	0	0		0	0	0		0	0	0			0	0	0
713	1	0	1		0	0	0		0	0	0			1	0	1
714	0	0	0		0	0	0		0	0	0			0	0	0
715	0	0	0		0	0	0		0	0	0			0	0	0
716	0	0	0		0	0	0		0	0	0			0	0	0
717	0	0	0		0	0	0		0	0	0			0	0	0
718	0	0	0		0	0	0		0	0	0			0	0	0
719	0	0	0		0	0	0		0	0	0			0	0	0
720	0	0	0		0	0	0		0	0	0			0	0	0
721	0	0	0		0	0	0		0	0	0			0	0	0
722	0	0	0		0	0	0		0	0	0			0	0	0
723	0	0	0		0	0	0		0	0	0			0	0	0
724	0	0	0		0	0	0		0	0	0			0	0	0
725	0	0	0		0	0	0		0	0	0			0	0	0
726	0	0	0		0	0	0		0	0	0			0	0	0
727	0	0	0		0	0	0		0	0	0			0	0	0
728	0	0	0		0	0	0		0	0	0			0	0	0
729	0	0	0		0	0	0		0	0	0			0	0	0
730	0	0	0		0	0	0		0	0	0			0	0	0
731	0	0	0		0	0	0		0	0	0			0	0	0
732	0	0	0		0	0	0		0	0	0			0	0	0
733	0	0	0		0	0	0		0	0	0			0	0	0
734	0	0	0		0	0	0		0	0	0			0	0	0
735	0	0	0		0	0	0		0	0	0			0	0	0
736	0	0	0		0	0	0		0	0	0			0	0	0
737	0	0	0		0	0	0		0	0	0			0	0	0
738	0	0	0		0	0	0		0	0	0			0	0	0
739	0	0	0		0	0	0		0	0	0			0	0	0
740	0	0	0		0	0	0		0	0	0			0	0	0
741	0	0	0		0	0	0		0	0	0			0	0	0
742	0	0	0		0	0	0		0	0	0			0	0	0
743	0	0	0		0	0	0		0	0	0			0	0	0
744	0	0	0		0	0	0		0	0	0			0	0	0
745	0	0	0		1	0	1		0	0	0			1	0	1
746	0	0	0		0	0	0		0	0	0			0	0	0
747	0	0	0		0	0	0		0	0	0			0	0	0
748	0	0	0		0	0	0		0	0	0			0	0	0
749	0	0	0		0	0	0		0	0	0			0	0	0
750	0	0	0		0	0	0		0	0	0			0	0	0
751	0	0	0		0	0	0		0	0	0			0	0	0
752	0	0	0		0	0	0		0	0	0			0	0	0
753	0	0	0		0	0	0		0	0	0			0	0	0
754	4	0	4		0	0	0		0	0	0			4	0	4
755	0	0	0		0	0	0		1	0	1			1	0	1
756	0	0	0		0	0	0		0	0	0			0	0	0
757	0	0	0		0	0	0		0	0	0			0	0	0
758	0	0	0		0	0	0		0	0	0			0	0	0
759	0	0	0		0	0	0		0	0	0			0	0	0
760	0	0	0		0	0	0		0	0	0			0	0	0
761	0	0	0		0	0	0		0	0	0			0	0	0
762	0	0	0		0	0	0		0	0	0			0	0	0
763	0	0	0		0	0	0		0	0	0			0	0	0
764	0	0	0		0	0	0		0	0	0			0	0	0
765	0	0	0		0	0	0		0	0	0			0	0	0
766	0	0	0		0	0	0		0	0	0			0	0	0
767	0	0	0		0	0	0		0	0	0			0	0	0
768	0	0	0		0	0	0		0	0	0			0	0	0
769	0	0	0		0	0	0		0	0	0			0	0	0
770	0	0	0		0	0	0		0	0	0			0	0	0
771	0	0	0		0	0	0		0	0	0			0	0	0
772	0	0	0		0	0	0		0	0	0			0	0	0
773	0	0	0		0	0	0		0	0	0			0	0	0
774	0	0	0		0	0	0		0	0	0			0	0	0
775	0	0	0		0	0	0		0	0	0			0	0	0
776	0	0	0		0	0	0		0	0	0			0	0	0
777	0	0	0		0	0	0		0	0	0			0	0	0
778	0	0	0		0	0	0		0	0	0			0	0	0
779	0	0	0		0	0	0		0	0	0			0	0	0
780	0	0	0		0	0	0		0	0	0			0	0	0
781	0	0	0		0	0	0		0	0	0			0	0	0
782	0	0	0		0	0	0		0	0	0			0	0	0
783	0	0	0		0	0	0		0	0	0			0	0	0
784	0	0	0		0	0	0		0	0	0			0	0	0
785	0	0	0		0	0	0		0	0	0			0	0	0
786	0	0	0		0	0	0		0	0	0			0	0	0
787	0	0	0		0	0	0		0	0	0			0	0	0
788	0	0	0		0	0	0		0	0	0			0	0	0
789	0	0	0		0	0	0		0	0	0			0	0	0
790	0	0	0		0	0	0		0	0	0			0	0	0
791	0	0	0		1	0	1		0	0	0			1	0	1
792	0	0	0		0	0	0		0	0	0			0	0	0
793	0	0	0		0	0	0		0	0	0			0	0	0
794	0	0	0		0	0	0		0	0	0			0	0	0
795	0	0	0		0	0	0		0	0	0			0	0	0
796	0	0	0		0	0	0		0	0	0			0	0	0
797	0	0	0		0	0	0		0	0	0			0	0	0
798	0	0	0		0	0	0		0	0	0			0	0	0
799	0	0	0		0	0	0		0	0	0			0	0	0
800	0	0	0		0	0	0		0	0	0			0	0	0
801	0	0	0		0	0	0		0	0	0			0	0	0
802	0	0	0		0	0	0		0	0	0			0	0	0
803	0	0	0		0	0	0		0	0	0			0	0	0
804	0	0	0		0	0	0		0	0	0			0	0	0
805	0	0	0		0	0	0		0	0	0			0	0	0
806	0	0	0		0	0	0		0	0	0			0	0	0
807	0	0	0		0	0	0		0	0	0			0	0	0
808	0	0	0		0	0	0		0	0	0			0	0	0
809	0	0	0		0	0	0		0	0	0			0	0	0
810	0	0	0		0	0	0		0	0	0			0	0	0
811	0	0	0		0	0	0		0	0	0			0	0	0
812	0	0	0		0	0	0		0	0	0			0	0	0
813	0	0	0		0	0	0		0	0	0			0	0	0
814	0	0	0		0	0	0		0	0	0			0	0	0
815	0	0	0		0	0	0		0	0	0			0	0	0
816	0	0	0		0	0	0		0	0	0			0	0	0
817	0	0	0		0	0	0		0	0	0			0	0	0
818	0	0	0		0	0	0		0	0	0			0	0	0
819	0	0	0		0	0	0		0	0	0			0	0	0
820	0	0	0		0	0	0		0	0	0			0	0	0
821	0	0	0		0	0	0		0	0	0			0	0	0
822	0	0	0		0	0	0		0	0	0			0	0	0
823	2	0	2		0	0	0		0	0	0			2	0	2
824	0	0	0		0	0	0		0	0	0			0	0	0
825	0	0	0		0	0	0		0	0	0			0	0	0
826	0	0	0		0	0	0		0	0	0			0	0	0
827	0	0	0		0	0	0		0	0	0			0	0	0
828	0	0	0		0	0	0		0	0	0			0	0	0
829	0	0	0		0	0	0		0	0	0			0	0	0
830	0	0	0		0	0	0		0	0	0			0	0	0
831	0	0	0		0	0	0		0	0	0			0	0	0
832	0	0	0		0	0	0		0	0	0			0	0	0
833	0	0	0		0	0	0		2	0	2			2	0	2
834	0	0	0		0	0	0		0	0	0			0	0	0
835	1	0	1		0	0	0		0	0	0			1	0	1
836	0	0	0		0	0	0		0	0	0			0	0	0
837	0	0	0		0	0	0		0	0	0			0	0	0
838	0	0	0		0	0	0		0	0	0			0	0	0
839	0	0	0		0	0	0		0	0	0			0	0	0
840	0	0	0		0	0	0		0	0	0			0	0	0
841	0	0	0		0	0	0		0	0	0			0	0	0
842	0	0	0		0	0	0		0	0	0			0	0	0
843	0	0	0		0	0	0		0	0	0			0	0	0
844	0	0	0		0	0	0		0	0	0			0	0	0
845	0	0	0		0	0	0		0	0	0			0	0	0
846	0	0	0		0	0	0		0	0	0			0	0	0
847	1	0	1		0	0	0		0	0	0			1	0	1
848	0	0	0		0	0	0		0	0	0			0	0	0
849	0	0	0		0	0	0		0	0	0			0	0	0
850	0	0	0		0	0	0		0	0	0			0	0	0
851	0	0	0		0	0	0		0	0	0			0	0	0
852	0	0	0		0	0	0		0	0	0			0	0	0
853	0	0	0		0	0	0		0	0	0			0	0	0
854	0	0	0		0	0	0		0	0	0			0	0	0
855	0	0	0		0	0	0		0	0	0			0	0	0
856	0	0	0		0	0	0		0	0	0			0	0	0
857	0	0	0		0	0	0		0	0	0			0	0	0
858	0	0	0		0	0	0		0	0	0			0	0	0
859	0	0	0		0	0	0		0	0	0			0	0	0
860	0	0	0		0	0	0		0	0	0			0	0	0
861	0	0	0		0	0	0		0	0	0			0	0	0
862	0	0	0		0	0	0		0	0	0			0	0	0
863	0	0	0		0	0	0		0	0	0			0	0	0
864	0	0	0		0	0	0		0	0	0			0	0	0
865	0	0	0		0	0	0		0	0	0			0	0	0
866	0	0	0		0	0	0		0	0	0			0	0	0
867	0	0	0		1	0	1		0	0	0			1	0	1
868	0	0	0		0	0	0		0	0	0			0	0	0
869	0	0	0		0	0	0		0	0	0			0	0	0
870	0	0	0		0	0	0		0	0	0			0	0	0
871	0	0	0		0	0	0		0	0	0			0	0	0
872	0	0	0		0	0	0		0	0	0			0	0	0
873	0	0	0		0	0	0		0	0	0			0	0	0
874	0	0	0		0	0	0		0	0	0			0	0	0
875	0	0	0		0	0	0		0	0	0			0	0	0
876	0	0	0		0	0	0		0	0	0			0	0	0
877	0	0	0		0	0	0		0	0	0			0	0	0
878	0	0	0		0	0	0		0	0	0			0	0	0
879	0	0	0		0	0	0		0	0	0			0	0	0
880	0	0	0		0	0	0		0	0	0			0	0	0
881	0	0	0		0	0	0		0	0	0			0	0	0
882	0	0	0		0	0	0		0	0	0			0	0	0
883	0	0	0		0	0	0		0	0	0			0	0	0
884	0	0	0		0	0	0		0	0	0			0	0	0
885	0	0	0		0	0	0		0	0	0			0	0	0
886	0	0	0		0	0	0		0	0	0			0	0	0
887	0	0	0		0	0	0		0	0	0			0	0	0
888	0	0	0		0	0	0		0	0	0			0	0	0
889	0	0	0		0	0	0		0	0	0			0	0	0
890	0	0	0		0	0	0		0	0	0			0	0	0
891	0	0	0		0	0	0		0	0	0			0	0	0
892	0	0	0		0	0	0		0	0	0			0	0	0
893	0	0	0		0	0	0		0	0	0			0	0	0
894	0	0	0		0	0	0		0	0	0			0	0	0
895	0	0	0		0	0	0		0	0	0			0	0	0
896	0	0	0		0	0	0		0	0	0			0	0	0
897	0	0	0		0	0	0		0	0	0			0	0	0
898	0	0	0		0	0	0		0	0	0			0	0	0
899	0	0	0		0	0	0		0	0	0			0	0	0
900	0	0	0		0	0	0		0	0	0			0	0	0
901	0	0	0		0	0	0		0	0	0			0	0	0
902	0	0	0		0	0	0		0	0	0			0	0	0
903	0	0	0		0	0	0		0	0	0			0	0	0
904	0	0	0		0	0	0		0	0	0			0	0	0
905	0	0	0		0	0	0		0	0	0			0	0	0
906	0	0	0		0	0	0		0	0	0			0	0	0
907	0	0	0		0	0	0		0	0	0			0	0	0
908	0	0	0		0	0	0		0	0	0			0	0	0
909	0	0	0		0	0	0		0	0	0			0	0	0
910	0	0	0		0	0	0		0	0	0			0	0	0
911	0	0	0		0	0	0		0	0	0			0	0	0
912	0	0	0		0	0	0		0	0	0			0	0	0
913	0	0	0		0	0	0		0	0	0			0	0	0
914	0	0	0		1	0	1		0	0	0			1	0	1
915	1	0	1		0	0	0		0	0	0			1	0	1
916	0	0	0		0	0	0		0	0	0			0	0	0
917	0	0	0		0	0	0		0	0	0			0	0	0
918	0	0	0		0	0	0		0	0	0			0	0	0
919	0	0	0		0	0	0		0	0	0			0	0	0
920	0	0	0		0	0	0		0	0	0			0	0	0
921	0	0	0		0	0	0		0	0	0			0	0	0
922	0	0	0		0	0	0		0	0	0			0	0	0
923	0	0	0		0	0	0		0	0	0			0	0	0
924	0	0	0		0	0	0		0	0	0			0	0	0
925	0	0	0		1	0	1		0	0	0			1	0	1
926	0	0	0		0	0	0		0	0	0			0	0	0
927	0	0	0		0	0	0		0	0	0			0	0	0
928	0	0	0		0	0	0		0	0	0			0	0	0
929	0	0	0		0	0	0		0	0	0			0	0	0
930	0	0	0		0	0	0		0	0	0			0	0	0
931	0	0	0		1	0	1		0	0	0			1	0	1
932	0	0	0		0	0	0		0	0	0			0	0	0
933	0	0	0		0	0	0		0	0	0			0	0	0
934	0	0	0		0	0	0		0	0	0			0	0	0
935	0	0	0		0	0	0		0	0	0			0	0	0
936	0	0	0		0	0	0		0	0	0			0	0	0
937	0	0	0		0	0	0		0	0	0			0	0	0
938	0	0	0		0	0	0		0	0	0			0	0	0
939	0	0	0		0	0	0		0	0	0			0	0	0
940	0	0	0		0	0	0		0	0	0			0	0	0
941	0	0	0		0	0	0		0	0	0			0	0	0
942	0	0	0		0	0	0		0	0	0			0	0	0
943	0	0	0		0	0	0		0	0	0			0	0	0
944	0	0	0		0	0	0		0	0	0			0	0	0
945	0	0	0		0	0	0		0	0	0			0	0	0
946	0	0	0		0	0	0		0	0	0			0	0	0
947	0	0	0		0	0	0		0	0	0			0	0	0
948	0	0	0		0	0	0		0	0	0			0	0	0
949	0	0	0		0	0	0		0	0	0			0	0	0
950	0	0	0		0	0	0		0	0	0			0	0	0
951	0	0	0		0	0	0		0	0	0			0	0	0
952	0	0	0		0	0	0		0	0	0			0	0	0
953	0	0	0		0	0	0		0	0	0			0	0	0
954	0	0	0		0	0	0		0	0	0			0	0	0
955	0	0	0		0	0	0		0	0	0			0	0	0
956	0	0	0		0	0	0		0	0	0			0	0	0
957	0	0	0		0	0	0		0	0	0			0	0	0
958	0	0	0		0	0	0		0	0	0			0	0	0
959	0	0	0		0	0	0		0	0	0			0	0	0
960	0	0	0		0	0	0		0	0	0			0	0	0
961	0	0	0		0	0	0		0	0	0			0	0	0
962	0	0	0		0	0	0		0	0	0			0	0	0
963	0	0	0		0	0	0		0	0	0			0	0	0
964	0	0	0		0	0	0		0	0	0			0	0	0
965	0	0	0		0	0	0		0	0	0			0	0	0
966	0	0	0		0	0	0		0	0	0			0	0	0
967	0	0	0		0	0	0		0	0	0			0	0	0
968	0	0	0		0	0	0		0	0	0			0	0	0
969	0	0	0		0	0	0		0	0	0			0	0	0
970	0	0	0		0	0	0		0	0	0			0	0	0
971	0	0	0		0	0	0		0	0	0			0	0	0
972	1	0	1		0	0	0		0	0	0			1	0	1
973	0	0	0		0	0	0		0	0	0			0	0	0
974	0	0	0		0	0	0		0	0	0			0	0	0
975	0	0	0		0	0	0		0	0	0			0	0	0
976	0	0	0		0	0	0		0	0	0			0	0	0
977	0	0	0		0	0	0		0	0	0			0	0	0
978	0	0	0		0	0	0		0	0	0			0	0	0
979	0	0	0		0	0	0		0	0	0			0	0	0
980	0	0	0		0	0	0		0	0	0			0	0	0
981	0	0	0		0	0	0		0	0	0			0	0	0
982	0	0	0		0	0	0		0	0	0			0	0	0
983	0	0	0		0	0	0		0	0	0			0	0	0
984	0	0	0		0	0	0		0	0	0			0	0	0
985	0	0	0		0	0	0		0	0	0			0	0	0
986	0	0	0		0	0	0		0	0	0			0	0	0
987	0	0	0		0	0	0		0	0	0			0	0	0
988	0	0	0		0	0	0		0	0	0			0	0	0
989	0	0	0		0	0	0		0	0	0			0	0	0
990	1	0	1		0	0	0		0	0	0			1	0	1
991	0	0	0		0	0	0		0	0	0			0	0	0
992	0	0	0		0	0	0		0	0	0			0	0	0
993	0	0	0		0	0	0		0	0	0			0	0	0
994	0	0	0		0	0	0		0	0	0			0	0	0
995	0	0	0		0	0	0		0	0	0			0	0	0
996	0	0	0		0	0	0		0	0	0			0	0	0
997	0	0	0		0	0	0		0	0	0			0	0	0
998	0	0	0		0	0	0		0	0	0			0	0	0
999	0	0	0		0	0	0		0	0	0			0	0	0
1000	0	0	0		0	0	0		0	0	0			0	0	0
1001	0	0	0		0	0	0		0	0	0			0	0	0
1002	0	0	0		0	0	0		0	0	0			0	0	0
1003	0	0	0		0	0	0		0	0	0			0	0	0
1004	0	0	0		0	0	0		0	0	0			0	0	0
1005	0	0	0		0	0	0		0	0	0			0	0	0
1006	0	0	0		0	0	0		0	0	0			0	0	0
1007	0	0	0		0	0	0		0	0	0			0	0	0
1008	0	0	0		0	0	0		0	0	0			0	0	0
1009	0	0	0		0	0	0		0	0	0			0	0	0
1010	0	0	0		0	0	0		0	0	0			0	0	0
1011	0	0	0		0	0	0		0	0	0			0	0	0
1012	0	0	0		0	0	0		0	0	0			0	0	0
1013	0	0	0		0	0	0		0	0	0			0	0	0
1014	0	0	0		0	0	0		0	0	0			0	0	0
1015	0	0	0		0	0	0		0	0	0			0	0	0
1016	0	0	0		0	0	0		0	0	0			0	0	0
1017	0	0	0		0	0	0		0	0	0			0	0	0
1018	0	0	0		0	0	0		0	0	0			0	0	0
1019	0	0	0		0	0	0		0	0	0			0	0	0
1020	0	0	0		0	0	0		0	0	0			0	0	0
1021	0	0	0		0	0	0		0	0	0			0	0	0
1022	0	0	0		0	0	0		0	0	0			0	0	0
1023	0	0	0		2	0	2		0	0	0			2	0	2
1024	0	0	0		0	0	0		0	0	0			0	0	0
1025	0	0	0		0	0	0		0	0	0			0	0	0
1026	0	0	0		0	0	0		0	0	0			0	0	0
1027	0	0	0		0	0	0		0	0	0			0	0	0
1028	0	0	0		0	0	0		0	0	0			0	0	0
1029	0	0	0		0	0	0		0	0	0			0	0	0
1030	0	0	0		0	0	0		0	0	0			0	0	0
1031	0	0	0		1	0	1		0	0	0			1	0	1
1032	0	0	0		0	0	0		0	0	0			0	0	0
1033	0	0	0		0	0	0		0	0	0			0	0	0
1034	0	0	0		0	0	0		0	0	0			0	0	0
1035	0	0	0		0	0	0		0	0	0			0	0	0
1036	0	0	0		0	0	0		0	0	0			0	0	0
1037	0	0	0		0	0	0		0	0	0			0	0	0
1038	0	0	0		0	0	0		0	0	0			0	0	0
1039	0	0	0		0	0	0		0	0	0			0	0	0
1040	0	0	0		0	0	0		0	0	0			0	0	0
1041	0	0	0		1	0	1		0	0	0			1	0	1
1042	0	0	0		0	0	0		0	0	0			0	0	0
1043	0	0	0		0	0	0		0	0	0			0	0	0
1044	0	0	0		0	0	0		0	0	0			0	0	0
1045	0	0	0		0	0	0		0	0	0			0	0	0
1046	0	0	0		0	0	0		0	0	0			0	0	0
1047	0	0	0		0	0	0		0	0	0			0	0	0
1048	0	0	0		0	0	0		0	0	0			0	0	0
1049	0	0	0		0	0	0		0	0	0			0	0	0
1050	0	0	0		0	0	0		0	0	0			0	0	0
1051	0	0	0		0	0	0		0	0	0			0	0	0
1052	0	0	0		0	0	0		0	0	0			0	0	0
1053	0	0	0		0	0	0		0	0	0			0	0	0
1054	0	0	0		0	0	0		0	0	0			0	0	0
1055	2	0	2		0	0	0		0	0	0			2	0	2
1056	0	0	0		0	0	0		0	0	0			0	0	0
1057	0	0	0		0	0	0		0	0	0			0	0	0
1058	0	0	0		0	0	0		0	0	0			0	0	0
1059	0	0	0		0	0	0		0	0	0			0	0	0
1060	0	0	0		0	0	0		0	0	0			0	0	0
1061	0	0	0		0	0	0		0	0	0			0	0	0
1062	0	0	0		0	0	0		0	0	0			0	0	0
1063	0	0	0		0	0	0		0	0	0			0	0	0
1064	0	0	0		0	0	0		0	0	0			0	0	0
1065	0	0	0		0	0	0		0	0	0			0	0	0
1066	0	0	0		0	0	0		0	0	0			0	0	0
1067	1	0	1		0	0	0		0	0	0			1	0	1
1068	0	0	0		0	0	0		0	0	0			0	0	0
1069	0	0	0		0	0	0		0	0	0			0	0	0
1070	0	0	0		0	0	0		0	0	0			0	0	0
1071	0	0	0		0	0	0		0	0	0			0	0	0
1072	0	0	0		0	0	0		0	0	0			0	0	0
1073	0	0	0		0	0	0		0	0	0			0	0	0
1074	0	0	0		0	0	0		0	0	0			0	0	0
1075	0	0	0		0	0	0		0	0	0			0	0	0
1076	0	0	0		0	0	0		0	0	0			0	0	0
1077	0	0	0		0	0	0		0	0	0			0	0	0
1078	0	0	0		0	0	0		0	0	0			0	0	0
1079	0	0	0		0	0	0		0	0	0			0	0	0
1080	0	0	0		0	0	0		0	0	0			0	0	0
1081	0	0	0		0	0	0		0	0	0			0	0	0
1082	0	0	0		0	0	0		0	0	0			0	0	0
1083	0	0	0		0	0	0		0	0	0			0	0	0
1084	0	0	0		0	0	0		0	0	0			0	0	0
1085	0	0	0		0	0	0		0	0	0			0	0	0
1086	0	0	0		0	0	0		0	0	0			0	0	0
1087	0	0	0		0	0	0		0	0	0			0	0	0
1088	0	0	0		0	0	0		0	0	0			0	0	0
1089	0	0	0		0	0	0		0	0	0			0	0	0
1090	0	0	0		0	0	0		0	0	0			0	0	0
1091	0	0	0		0	0	0		0	0	0			0	0	0
1092	0	0	0		0	0	0		0	0	0			0	0	0
1093	0	0	0		0	0	0		0	0	0			0	0	0
1094	0	0	0		0	0	0		0	0	0			0	0	0
1095	0	0	0		0	0	0		0	0	0			0	0	0
1096	0	0	0		0	0	0		0	0	0			0	0	0
1097	0	0	0		0	0	0		0	0	0			0	0	0
1098	0	0	0		0	0	0		0	0	0			0	0	0
1099	0	0	0		0	0	0		0	0	0			0	0	0
1100	0	0	0		0	0	0		0	0	0			0	0	0
1101	0	0	0		0	0	0		0	0	0			0	0	0
1102	0	0	0		0	0	0		0	0	0			0	0	0
1103	0	0	0		0	0	0		0	0	0			0	0	0
1104	0	0	0		0	0	0		0	0	0			0	0	0
1105	0	0	0		0	0	0		0	0	0			0	0	0
1106	0	0	0		0	0	0		0	0	0			0	0	0
1107	0	0	0		0	0	0		0	0	0			0	0	0
1108	0	0	0		0	0	0		0	0	0			0	0	0
1109	0	0	0		0	0	0		0	0	0			0	0	0
1110	0	0	0		0	0	0		0	0	0			0	0	0
1111	0	0	0		0	0	0		0	0	0			0	0	0
1112	0	0	0		0	0	0		0	0	0			0	0	0
1113	0	0	0		0	0	0		0	0	0			0	0	0
1114	0	0	0		0	0	0		0	0	0			0	0	0
1115	0	0	0		0	0	0		0	0	0			0	0	0
1116	0	0	0		0	0	0		0	0	0			0	0	0
1117	0	0	0		0	0	0		0	0	0			0	0	0
1118	0	0	0		0	0	0		1	0	1			1	0	1
1119	0	0	0		0	0	0		0	0	0			0	0	0
1120	0	0	0		0	0	0		0	0	0			0	0	0
1121	0	0	0		0	0	0		0	0	0			0	0	0
1122	0	0	0		0	0	0		0	0	0			0	0	0
1123	0	0	0		0	0	0		0	0	0			0	0	0
1124	0	0	0		0	0	0		0	0	0			0	0	0
1125	0	0	0		0	0	0		0	0	0			0	0	0
1126	0	0	0		0	0	0		0	0	0			0	0	0
1127	0	0	0		0	0	0		0	0	0			0	0	0
1128	0	0	0		0	0	0		0	0	0			0	0	0
1129	0	0	0		0	0	0		0	0	0			0	0	0
1130	0	0	0		0	0	0		0	0	0			0	0	0
1131	0	0	0		0	0	0		0	0	0			0	0	0
1132	0	0	0		0	0	0		0	0	0			0	0	0
1133	0	0	0		0	0	0		0	0	0			0	0	0
1134	0	0	0		0	0	0		0	0	0			0	0	0
1135	0	0	0		0	0	0		0	0	0			0	0	0
1136	0	0	0		0	0	0		0	0	0			0	0	0
1137	0	0	0		0	0	0		0	0	0			0	0	0
1138	0	0	0		0	0	0		0	0	0			0	0	0
1139	0	0	0		0	0	0		0	0	0			0	0	0
1140	0	0	0		0	0	0		0	0	0			0	0	0
1141	0	0	0		0	0	0		0	0	0			0	0	0
1142	0	0	0		0	0	0		0	0	0			0	0	0
1143	0	0	0		0	0	0		0	0	0			0	0	0
1144	0	0	0		0	0	0		0	0	0			0	0	0
1145	0	0	0		0	0	0		0	0	0			0	0	0
1146	0	0	0		0	0	0		0	0	0			0	0	0
1147	0	0	0		0	0	0		0	0	0			0	0	0
1148	0	0	0		0	0	0		0	0	0			0	0	0
1149	0	0	0		0	0	0		0	0	0			0	0	0
1150	0	0	0		0	0	0		0	0	0			0	0	0
1151	0	0	0		0	0	0		0	0	0			0	0	0
1152	0	0	0		0	0	0		0	0	0			0	0	0
1153	0	0	0		0	0	0		0	0	0			0	0	0
1154	0	0	0		0	0	0		0	0	0			0	0	0
1155	0	0	0		0	0	0		0	0	0			0	0	0
1156	0	0	0		0	0	0		0	0	0			0	0	0
1157	0	0	0		0	0	0		0	0	0			0	0	0
1158	0	0	0		0	0	0		0	0	0			0	0	0
1159	0	0	0		0	0	0		0	0	0			0	0	0
1160	0	0	0		0	0	0		0	0	0			0	0	0
1161	0	0	0		0	0	0		0	0	0			0	0	0
1162	0	0	0		0	0	0		0	0	0			0	0	0
1163	0	0	0		0	0	0		0	0	0			0	0	0
1164	0	0	0		0	0	0		0	0	0			0	0	0
1165	0	0	0		0	0	0		0	0	0			0	0	0
1166	0	0	0		0	0	0		0	0	0			0	0	0
1167	0	0	0		0	0	0		0	0	0			0	0	0
1168	0	0	0		0	0	0		0	0	0			0	0	0
1169	0	0	0		0	0	0		0	0	0			0	0	0
1170	0	0	0		0	0	0		0	0	0			0	0	0
1171	0	0	0		0	0	0		0	0	0			0	0	0
1172	0	0	0		0	0	0		0	0	0			0	0	0
1173	0	0	0		0	0	0		0	0	0			0	0	0
1174	1	0	1		0	0	0		0	0	0			1	0	1
1175	0	0	0		0	0	0		0	0	0			0	0	0
1176	0	0	0		0	0	0		0	0	0			0	0	0
1177	0	0	0		0	0	0		0	0	0			0	0	0
1178	0	0	0		0	0	0		0	0	0			0	0	0
1179	0	0	0		0	0	0		0	0	0			0	0	0
1180	0	0	0		0	0	0		0	0	0			0	0	0
1181	0	0	0		0	0	0		0	0	0			0	0	0
1182	1	0	1		0	0	0		0	0	0			1	0	1
1183	0	0	0		0	0	0		0	0	0			0	0	0
1184	0	0	0		0	0	0		0	0	0			0	0	0
1185	0	0	0		0	0	0		0	0	0			0	0	0
1186	0	0	0		0	0	0		0	0	0			0	0	0
1187	0	0	0		0	0	0		0	0	0			0	0	0
1188	0	0	0		0	0	0		0	0	0			0	0	0
1189	0	0	0		0	0	0		0	0	0			0	0	0
1190	0	0	0		0	0	0		0	0	0			0	0	0
1191	0	0	0		0	0	0		1	0	1			1	0	1
1192	0	0	0		0	0	0		0	0	0			0	0	0
1193	0	0	0		0	0	0		0	0	0			0	0	0
1194	0	0	0		0	0	0		0	0	0			0	0	0
1195	0	0	0		0	0	0		0	0	0			0	0	0
1196	0	0	0		0	0	0		0	0	0			0	0	0
1197	0	0	0		0	0	0		0	0	0			0	0	0
1198	0	0	0		0	0	0		0	0	0			0	0	0
1199	0	0	0		0	0	0		0	0	0			0	0	0
1200	0	0	0		0	0	0		0	0	0			0	0	0
1201	0	0	0		0	0	0		0	0	0			0	0	0
1202	0	0	0		0	0	0		0	0	0			0	0	0
1203	0	0	0		0	0	0		0	0	0			0	0	0
1204	0	0	0		0	0	0		0	0	0			0	0	0
1205	0	0	0		0	0	0		0	0	0			0	0	0
1206	0	0	0		0	0	0		0	0	0			0	0	0
1207	0	0	0		0	0	0		0	0	0			0	0	0
1208	0	0	0		0	0	0		0	0	0			0	0	0
1209	0	0	0		0	0	0		0	0	0			0	0	0
1210	0	0	0		0	0	0		0	0	0			0	0	0
1211	0	0	0		0	0	0		0	0	0			0	0	0
1212	0	0	0		0	0	0		0	0	0			0	0	0
1213	0	0	0		0	0	0		0	0	0			0	0	0
1214	0	0	0		0	0	0		0	0	0			0	0	0
1215	0	0	0		0	0	0		0	0	0			0	0	0
1216	0	0	0		0	0	0		0	0	0			0	0	0
1217	0	0	0		0	0	0		0	0	0			0	0	0
1218	0	0	0		0	0	0		0	0	0			0	0	0
1219	0	0	0		0	0	0		0	0	0			0	0	0
1220	0	0	0		0	0	0		0	0	0			0	0	0
1221	3	0	3		0	0	0		0	0	0			3	0	3
1222	0	0	0		0	0	0		0	0	0			0	0	0
1223	0	0	0		0	0	0		0	0	0			0	0	0
1224	0	0	0		0	0	0		0	0	0			0	0	0
1225	0	0	0		0	0	0		0	0	0			0	0	0
1226	0	0	0		0	0	0		0	0	0			0	0	0
1227	0	0	0		0	0	0		0	0	0			0	0	0
1228	0	0	0		0	0	0		0	0	0			0	0	0
1229	0	0	0		0	0	0		0	0	0			0	0	0
1230	0	0	0		0	0	0		0	0	0			0	0	0
1231	0	0	0		0	0	0		0	0	0			0	0	0
1232	0	0	0		0	0	0		0	0	0			0	0	0
1233	0	0	0		0	0	0		0	0	0			0	0	0
1234	0	0	0		0	0	0		0	0	0			0	0	0
1235	0	0	0		0	0	0		0	0	0			0	0	0
1236	1	0	1		0	0	0		0	0	0			1	0	1
1237	0	0	0		0	0	0		0	0	0			0	0	0
1238	0	0	0		0	0	0		0	0	0			0	0	0
1239	3	0	3		0	0	0		0	0	0			3	0	3
1240	0	0	0		0	0	0		0	0	0			0	0	0
1241	0	0	0		0	0	0		0	0	0			0	0	0
1242	1	0	1		0	0	0		0	0	0			1	0	1
1243	0	0	0		0	0	0		0	0	0			0	0	0
1244	0	0	0		0	0	0		0	0	0			0	0	0
1245	0	0	0		0	0	0		0	0	0			0	0	0
1246	0	0	0		0	0	0		0	0	0			0	0	0
1247	0	0	0		0	0	0		0	0	0			0	0	0
1248	0	0	0		0	0	0		0	0	0			0	0	0
1249	0	0	0		0	0	0		1	0	1			1	0	1
1250	0	0	0		0	0	0		0	0	0			0	0	0
1251	1	0	1		0	0	0		0	0	0			1	0	1
1252	0	0	0		0	0	0		0	0	0			0	0	0
1253	0	0	0		0	0	0		0	0	0			0	0	0
1254	0	0	0		0	0	0		0	0	0			0	0	0
1255	0	0	0		0	0	0		0	0	0			0	0	0
1256	0	0	0		0	0	0		0	0	0			0	0	0
1257	0	0	0		0	0	0		0	0	0			0	0	0
1258	1	0	1		0	0	0		0	0	0			1	0	1
1259	0	0	0		0	0	0		0	0	0			0	0	0
1260	0	0	0		0	0	0		0	0	0			0	0	0
1261	0	0	0		0	0	0		0	0	0			0	0	0
1262	0	0	0		0	0	0		0	0	0			0	0	0
1263	0	0	0		1	0	1		0	0	0			1	0	1
1264	0	0	0		0	0	0		0	0	0			0	0	0
1265	0	0	0		0	0	0		0	0	0			0	0	0
1266	0	0	0		0	0	0		0	0	0			0	0	0
1267	0	0	0		0	0	0		0	0	0			0	0	0
1268	0	0	0		0	0	0		0	0	0			0	0	0
1269	0	0	0		0	0	0		0	0	0			0	0	0
1270	0	0	0		0	0	0		0	0	0			0	0	0
1271	0	0	0		0	0	0		0	0	0			0	0	0
1272	0	0	0		0	0	0		0	0	0			0	0	0
1273	0	0	0		0	0	0		0	0	0			0	0	0
1274	0	0	0		0	0	0		0	0	0			0	0	0
1275	0	0	0		0	0	0		0	0	0			0	0	0
1276	0	0	0		0	0	0		0	0	0			0	0	0
1277	0	0	0		0	0	0		0	0	0			0	0	0
1278	0	0	0		0	0	0		0	0	0			0	0	0
1279	0	0	0		0	0	0		0	0	0			0	0	0
1280	0	0	0		0	0	0		0	0	0			0	0	0
1281	1	0	1		0	0	0		0	0	0			1	0	1
1282	0	0	0		0	0	0		0	0	0			0	0	0
1283	0	0	0		0	0	0		0	0	0			0	0	0
1284	0	0	0		0	0	0		0	0	0			0	0	0
1285	0	0	0		0	0	0		0	0	0			0	0	0
1286	0	0	0		0	0	0		0	0	0			0	0	0
1287	0	0	0		0	0	0		0	0	0			0	0	0
1288	0	0	0		0	0	0		0	0	0			0	0	0
1289	0	0	0		0	0	0		0	0	0			0	0	0
1290	0	0	0		0	0	0		0	0	0			0	0	0
1291	0	0	0		0	0	0		1	0	1			1	0	1
1292	0	0	0		0	0	0		0	0	0			0	0	0
1293	0	0	0		0	0	0		0	0	0			0	0	0
1294	0	0	0		0	0	0		0	0	0			0	0	0
1295	0	0	0		0	0	0		0	0	0			0	0	0
1296	0	0	0		0	0	0		0	0	0			0	0	0
1297	0	0	0		0	0	0		0	0	0			0	0	0
1298	0	0	0		0	0	0		0	0	0			0	0	0
1299	0	0	0		0	0	0		0	0	0			0	0	0
1300	0	0	0		0	0	0		0	0	0			0	0	0
1301	1	0	1		0	0	0		0	0	0			1	0	1
1302	0	0	0		0	0	0		0	0	0			0	0	0
1303	0	0	0		0	0	0		0	0	0			0	0	0
1304	0	0	0		0	0	0		1	0	1			1	0	1
1305	0	0	0		0	0	0		0	0	0			0	0	0
1306	0	0	0		0	0	0		0	0	0			0	0	0
1307	0	0	0		0	0	0		0	0	0			0	0	0
1308	0	0	0		0	0	0		0	0	0			0	0	0
1309	0	0	0		0	0	0		0	0	0			0	0	0
1310	0	0	0		0	0	0		0	0	0			0	0	0
1311	0	0	0		0	0	0		0	0	0			0	0	0
1312	0	0	0		0	0	0		0	0	0			0	0	0
1313	0	0	0		0	0	0		0	0	0			0	0	0
1314	0	0	0		0	0	0		0	0	0			0	0	0
1315	0	0	0		0	0	0		0	0	0			0	0	0
1316	0	0	0		0	0	0		0	0	0			0	0	0
1317	0	0	0		0	0	0		0	0	0			0	0	0
1318	0	0	0		0	0	0		0	0	0			0	0	0
1319	0	0	0		0	0	0		0	0	0			0	0	0
1320	0	0	0		0	0	0		0	0	0			0	0	0
1321	0	0	0		0	0	0		0	0	0			0	0	0
1322	0	0	0		0	0	0		0	0	0			0	0	0
1323	0	0	0		0	0	0		0	0	0			0	0	0
1324	0	0	0		0	0	0		0	0	0			0	0	0
1325	0	0	0		0	0	0		0	0	0			0	0	0
1326	0	0	0		0	0	0		0	0	0			0	0	0
1327	0	0	0		0	0	0		0	0	0			0	0	0
1328	0	0	0		0	0	0		0	0	0			0	0	0
1329	0	0	0		0	0	0		0	0	0			0	0	0
1330	0	0	0		0	0	0		0	0	0			0	0	0
1331	0	0	0		0	0	0		0	0	0			0	0	0
1332	0	0	0		1	0	1		0	0	0			1	0	1
1333	0	0	0		0	0	0		0	0	0			0	0	0
1334	0	0	0		0	0	0		0	0	0			0	0	0
1335	0	0	0		0	0	0		0	0	0			0	0	0
1336	0	0	0		0	0	0		0	0	0			0	0	0
1337	0	0	0		0	0	0		0	0	0			0	0	0
1338	0	0	0		0	0	0		0	0	0			0	0	0
1339	0	0	0		0	0	0		0	0	0			0	0	0
1340	0	0	0		0	0	0		0	0	0			0	0	0
1341	0	0	0		0	0	0		0	0	0			0	0	0
1342	0	0	0		0	0	0		0	0	0			0	0	0
1343	1	0	1		0	0	0		0	0	0			1	0	1
1344	0	0	0		0	0	0		0	0	0			0	0	0
1345	0	0	0		0	0	0		0	0	0			0	0	0
1346	0	0	0		0	0	0		0	0	0			0	0	0
1347	0	0	0		0	0	0		0	0	0			0	0	0
1348	0	0	0		0	0	0		0	0	0			0	0	0
1349	0	0	0		0	0	0		0	0	0			0	0	0
1350	0	0	0		0	0	0		0	0	0			0	0	0
1351	0	0	0		0	0	0		0	0	0			0	0	0
1352	0	0	0		0	0	0		0	0	0			0	0	0
1353	0	0	0		0	0	0		0	0	0			0	0	0
1354	1	0	1		0	0	0		0	0	0			1	0	1
1355	0	0	0		0	0	0		0	0	0			0	0	0
1356	0	0	0		0	0	0		0	0	0			0	0	0
1357	0	0	0		0	0	0		0	0	0			0	0	0
1358	0	0	0		0	0	0		0	0	0			0	0	0
1359	0	0	0		0	0	0		0	0	0			0	0	0
1360	0	0	0		0	0	0		0	0	0			0	0	0
1361	0	0	0		0	0	0		0	0	0			0	0	0
1362	0	0	0		0	0	0		0	0	0			0	0	0
1363	1	0	1		0	0	0		0	0	0			1	0	1
1364	0	0	0		0	0	0		0	0	0			0	0	0
1365	0	0	0		0	0	0		0	0	0			0	0	0
1366	0	0	0		0	0	0		0	0	0			0	0	0
1367	0	0	0		0	0	0		0	0	0			0	0	0
1368	0	0	0		0	0	0		0	0	0			0	0	0
1369	0	0	0		0	0	0		0	0	0			0	0	0
1370	0	0	0		0	0	0		0	0	0			0	0	0
1371	0	0	0		0	0	0		0	0	0			0	0	0
1372	0	0	0		0	0	0		0	0	0			0	0	0
1373	0	0	0		0	0	0		0	0	0			0	0	0
1374	0	0	0		0	0	0		0	0	0			0	0	0
1375	0	0	0		0	0	0		0	0	0			0	0	0
1376	0	0	0		0	0	0		0	0	0			0	0	0
1377	0	0	0		0	0	0		0	0	0			0	0	0
1378	0	0	0		0	0	0		0	0	0			0	0	0
1379	0	0	0		0	0	0		0	0	0			0	0	0
1380	0	0	0		0	0	0		0	0	0			0	0	0
1381	0	0	0		0	0	0		0	0	0			0	0	0
1382	0	0	0		0	0	0		0	0	0			0	0	0
1383	0	0	0		0	0	0		0	0	0			0	0	0
1384	0	0	0		0	0	0		0	0	0			0	0	0
1385	0	0	0		0	0	0		0	0	0			0	0	0
1386	0	0	0		0	0	0		0	0	0			0	0	0
1387	0	0	0		0	0	0		0	0	0			0	0	0
1388	0	0	0		0	0	0		0	0	0			0	0	0
1389	0	0	0		0	0	0		0	0	0			0	0	0
1390	0	0	0		0	0	0		0	0	0			0	0	0
1391	0	0	0		0	0	0		0	0	0			0	0	0
1392	0	0	0		0	0	0		0	0	0			0	0	0
1393	0	0	0		0	0	0		0	0	0			0	0	0
1394	0	0	0		0	0	0		0	0	0			0	0	0
1395	0	0	0		1	0	1		0	0	0			1	0	1
1396	0	0	0		0	0	0		0	0	0			0	0	0
1397	0	0	0		0	0	0		0	0	0			0	0	0
1398	0	0	0		0	0	0		0	0	0			0	0	0
1399	0	0	0		0	0	0		0	0	0			0	0	0
1400	0	0	0		0	0	0		0	0	0			0	0	0
1401	0	0	0		0	0	0		0	0	0			0	0	0
1402	0	0	0		0	0	0		0	0	0			0	0	0
1403	0	0	0		0	0	0		0	0	0			0	0	0
1404	0	0	0		0	0	0		0	0	0			0	0	0
1405	0	0	0		0	0	0		0	0	0			0	0	0
1406	0	0	0		0	0	0		0	0	0			0	0	0
1407	0	0	0		0	0	0		0	0	0			0	0	0
1408	0	0	0		0	0	0		0	0	0			0	0	0
1409	0	0	0		0	0	0		0	0	0			0	0	0
1410	0	0	0		0	0	0		0	0	0			0	0	0
1411	0	0	0		0	0	0		0	0	0			0	0	0
1412	0	0	0		0	0	0		0	0	0			0	0	0
1413	0	0	0		0	0	0		0	0	0			0	0	0
1414	0	0	0		0	0	0		0	0	0			0	0	0
1415	0	0	0		0	0	0		0	0	0			0	0	0
1416	0	0	0		0	0	0		0	0	0			0	0	0
1417	0	0	0		0	0	0		0	0	0			0	0	0
1418	0	0	0		0	0	0		0	0	0			0	0	0
1419	0	0	0		0	0	0		0	0	0			0	0	0
1420	0	0	0		0	0	0		0	0	0			0	0	0
1421	0	0	0		0	0	0		0	0	0			0	0	0
1422	0	0	0		0	0	0		0	0	0			0	0	0
1423	0	0	0		0	0	0		0	0	0			0	0	0
1424	0	0	0		0	0	0		0	0	0			0	0	0
1425	0	0	0		0	0	0		0	0	0			0	0	0
1426	0	0	0		0	0	0		0	0	0			0	0	0
1427	0	0	0		0	0	0		0	0	0			0	0	0
1428	0	0	0		0	0	0		0	0	0			0	0	0
1429	0	0	0		0	0	0		0	0	0			0	0	0
1430	0	0	0		0	0	0		0	0	0			0	0	0
1431	0	0	0		0	0	0		0	0	0			0	0	0
1432	0	0	0		0	0	0		0	0	0			0	0	0
1433	0	0	0		0	0	0		0	0	0			0	0	0
1434	0	0	0		0	0	0		0	0	0			0	0	0
1435	0	0	0		0	0	0		0	0	0			0	0	0
1436	0	0	0		0	0	0		0	0	0			0	0	0
1437	0	0	0		1	0	1		0	0	0			1	0	1
1438	0	0	0		0	0	0		0	0	0			0	0	0
1439	0	0	0		0	0	0		0	0	0			0	0	0
1440	0	0	0		0	0	0		0	0	0			0	0	0
1441	0	0	0		0	0	0		0	0	0			0	0	0
1442	0	0	0		0	0	0		0	0	0			0	0	0
1443	0	0	0		0	0	0		0	0	0			0	0	0
1444	0	0	0		0	0	0		0	0	0			0	0	0
1445	0	0	0		0	0	0		0	0	0			0	0	0
1446	0	0	0		0	0	0		0	0	0			0	0	0
1447	0	0	0		0	0	0		0	0	0			0	0	0
1448	0	0	0		0	0	0		0	0	0			0	0	0
1449	1	0	1		0	0	0		0	0	0			1	0	1
1450	0	0	0		0	0	0		0	0	0			0	0	0
1451	0	0	0		0	0	0		0	0	0			0	0	0
1452	0	0	0		0	0	0		0	0	0			0	0	0
1453	0	0	0		0	0	0		0	0	0			0	0	0
1454	0	0	0		0	0	0		0	0	0			0	0	0
1455	0	0	0		0	0	0		0	0	0			0	0	0
1456	0	0	0		0	0	0		0	0	0			0	0	0
1457	0	0	0		0	0	0		0	0	0			0	0	0
1458	0	0	0		0	0	0		0	0	0			0	0	0
1459	0	0	0		0	0	0		0	0	0			0	0	0
1460	0	0	0		0	0	0		0	0	0			0	0	0
1461	0	0	0		0	0	0		0	0	0			0	0	0
1462	0	0	0		0	0	0		0	0	0			0	0	0
1463	0	0	0		0	0	0		0	0	0			0	0	0
1464	0	0	0		0	0	0		0	0	0			0	0	0
1465	0	0	0		0	0	0		0	0	0			0	0	0
1466	0	0	0		0	0	0		0	0	0			0	0	0
1467	0	0	0		0	0	0		0	0	0			0	0	0
1468	0	0	0		0	0	0		0	0	0			0	0	0
1469	0	0	0		0	0	0		0	0	0			0	0	0
1470	0	0	0		0	0	0		0	0	0			0	0	0
1471	1	0	1		0	0	0		0	0	0			1	0	1
1472	0	0	0		0	0	0		0	0	0			0	0	0
1473	0	0	0		0	0	0		0	0	0			0	0	0
1474	0	0	0		0	0	0		0	0	0			0	0	0
1475	0	0	0		0	0	0		0	0	0			0	0	0
1476	0	0	0		0	0	0		0	0	0			0	0	0
1477	0	0	0		0	0	0		0	0	0			0	0	0
1478	0	0	0		0	0	0		0	0	0			0	0	0
1479	0	0	0		0	0	0		0	0	0			0	0	0
1480	0	0	0		0	0	0		0	0	0			0	0	0
1481	0	0	0		0	0	0		0	0	0			0	0	0
1482	0	0	0		0	0	0		0	0	0			0	0	0
1483	0	0	0		0	0	0		0	0	0			0	0	0
1484	0	0	0		0	0	0		0	0	0			0	0	0
1485	0	0	0		0	0	0		0	0	0			0	0	0
1486	0	0	0		0	0	0		0	0	0			0	0	0
1487	0	0	0		0	0	0		0	0	0			0	0	0
1488	0	0	0		0	0	0		0	0	0			0	0	0
1489	0	0	0		0	0	0		0	0	0			0	0	0
1490	0	0	0		0	0	0		0	0	0			0	0	0
1491	0	0	0		0	0	0		0	0	0			0	0	0
1492	0	0	0		0	0	0		0	0	0			0	0	0
1493	0	0	0		0	0	0		0	0	0			0	0	0
1494	0	0	0		0	0	0		0	0	0			0	0	0
1495	0	0	0		0	0	0		0	0	0			0	0	0
1496	0	0	0		0	0	0		0	0	0			0	0	0
1497	0	0	0		0	0	0		0	0	0			0	0	0
1498	0	0	0		0	0	0		0	0	0			0	0	0
1499	0	0	0		0	0	0		0	0	0			0	0	0
1500	0	0	0		0	0	0		0	0	0			0	0	0
1501	0	0	0		0	0	0		0	0	0			0	0	0
1502	0	0	0		0	0	0		0	0	0			0	0	0
1503	0	0	0		0	0	0		0	0	0			0	0	0
1504	0	0	0		0	0	0		0	0	0			0	0	0
1505	0	0	0		0	0	0		0	0	0			0	0	0
1506	0	0	0		0	0	0		0	0	0			0	0	0
1507	0	0	0		0	0	0		0	0	0			0	0	0
1508	0	0	0		0	0	0		0	0	0			0	0	0
1509	0	0	0		0	0	0		0	0	0			0	0	0
1510	0	0	0		0	0	0		0	0	0			0	0	0
1511	0	0	0		0	0	0		0	0	0			0	0	0
1512	0	0	0		0	0	0		0	0	0			0	0	0
1513	0	0	0		0	0	0		0	0	0			0	0	0
1514	0	0	0		0	0	0		0	0	0			0	0	0
1515	0	0	0		0	0	0		0	0	0			0	0	0
1516	0	0	0		0	0	0		0	0	0			0	0	0
1517	0	0	0		0	0	0		0	0	0			0	0	0
1518	0	0	0		0	0	0		0	0	0			0	0	0
1519	0	0	0		0	0	0		0	0	0			0	0	0
1520	0	0	0		0	0	0		0	0	0			0	0	0
1521	1	0	1		0	0	0		0	0	0			1	0	1
1522	0	0	0		0	0	0		0	0	0			0	0	0
1523	0	0	0		0	0	0		0	0	0			0	0	0
1524	0	0	0		0	0	0		0	0	0			0	0	0
1525	0	0	0		0	0	0		0	0	0			0	0	0
1526	0	0	0		0	0	0		0	0	0			0	0	0
1527	0	0	0		0	0	0		0	0	0			0	0	0
1528	0	0	0		0	0	0		0	0	0			0	0	0
1529	0	0	0		0	0	0		0	0	0			0	0	0
1530	0	0	0		0	0	0		0	0	0			0	0	0
1531	0	0	0		0	0	0		0	0	0			0	0	0
1532	0	0	0		0	0	0		0	0	0			0	0	0
1533	0	0	0		0	0	0		0	0	0			0	0	0
1534	0	0	0		0	0	0		0	0	0			0	0	0
1535	1	0	1		0	0	0		0	0	0			1	0	1
1536	0	0	0		0	0	0		0	0	0			0	0	0
1537	0	0	0		0	0	0		0	0	0			0	0	0
1538	0	0	0		0	0	0		0	0	0			0	0	0
1539	1	0	1		0	0	0		0	0	0			1	0	1
1540	0	0	0		0	0	0		0	0	0			0	0	0
1541	0	0	0		0	0	0		0	0	0			0	0	0
1542	0	0	0		0	0	0		0	0	0			0	0	0
1543	0	0	0		0	0	0		0	0	0			0	0	0
1544	0	0	0		0	0	0		0	0	0			0	0	0
1545	0	0	0		0	0	0		0	0	0			0	0	0
1546	0	0	0		0	0	0		0	0	0			0	0	0
1547	0	0	0		0	0	0		0	0	0			0	0	0
1548	0	0	0		0	0	0		0	0	0			0	0	0
1549	0	0	0		0	0	0		0	0	0			0	0	0
1550	0	0	0		0	0	0		0	0	0			0	0	0
1551	0	0	0		0	0	0		0	0	0			0	0	0
1552	0	0	0		0	0	0		0	0	0			0	0	0
1553	0	0	0		0	0	0		0	0	0			0	0	0
1554	0	0	0		0	0	0		0	0	0			0	0	0
1555	1	0	1		0	0	0		0	0	0			1	0	1
1556	0	0	0		0	0	0		0	0	0			0	0	0
1557	0	0	0		0	0	0		0	0	0			0	0	0
1558	0	0	0		0	0	0		0	0	0			0	0	0
1559	0	0	0		0	0	0		0	0	0			0	0	0
1560	0	0	0		0	0	0		0	0	0			0	0	0
1561	0	0	0		0	0	0		0	0	0			0	0	0
1562	0	0	0		0	0	0		0	0	0			0	0	0
1563	0	0	0		0	0	0		0	0	0			0	0	0
1564	0	0	0		0	0	0		0	0	0			0	0	0
1565	0	0	0		0	0	0		0	0	0			0	0	0
1566	0	0	0		0	0	0		0	0	0			0	0	0
1567	0	0	0		0	0	0		0	0	0			0	0	0
1568	0	0	0		0	0	0		0	0	0			0	0	0
1569	0	0	0		0	0	0		0	0	0			0	0	0
1570	0	0	0		0	0	0		0	0	0			0	0	0
1571	1	0	1		0	0	0		0	0	0			1	0	1
1572	0	0	0		0	0	0		0	0	0			0	0	0
1573	0	0	0		0	0	0		0	0	0			0	0	0
1574	0	0	0		0	0	0		0	0	0			0	0	0
1575	0	0	0		0	0	0		0	0	0			0	0	0
1576	0	0	0		0	0	0		0	0	0			0	0	0
1577	0	0	0		0	0	0		0	0	0			0	0	0
1578	0	0	0		0	0	0		0	0	0			0	0	0
1579	0	0	0		0	0	0		0	0	0			0	0	0
1580	0	0	0		0	0	0		0	0	0			0	0	0
1581	0	0	0		0	0	0		0	0	0			0	0	0
1582	0	0	0		0	0	0		0	0	0			0	0	0
1583	0	0	0		0	0	0		0	0	0			0	0	0
1584	0	0	0		0	0	0		0	0	0			0	0	0
1585	0	0	0		0	0	0		0	0	0			0	0	0
1586	0	0	0		0	0	0		0	0	0			0	0	0
1587	0	0	0		0	0	0		0	0	0			0	0	0
1588	0	0	0		0	0	0		0	0	0			0	0	0
1589	0	0	0		0	0	0		0	0	0			0	0	0
1590	0	0	0		0	0	0		0	0	0			0	0	0
1591	0	0	0		0	0	0		0	0	0			0	0	0
1592	0	0	0		0	0	0		0	0	0			0	0	0
1593	0	0	0		0	0	0		0	0	0			0	0	0
1594	0	0	0		0	0	0		0	0	0			0	0	0
1595	0	0	0		0	0	0		0	0	0			0	0	0
1596	0	0	0		0	0	0		0	0	0			0	0	0
1597	0	0	0		0	0	0		0	0	0			0	0	0
1598	0	0	0		0	0	0		0	0	0			0	0	0
1599	0	0	0		0	0	0		0	0	0			0	0	0
1600	0	0	0		0	0	0		0	0	0			0	0	0
1601	0	0	0		0	0	0		0	0	0			0	0	0
1602	0	0	0		0	0	0		0	0	0			0	0	0
1603	0	0	0		0	0	0		0	0	0			0	0	0
1604	0	0	0		0	0	0		0	0	0			0	0	0
1605	0	0	0		0	0	0		0	0	0			0	0	0
1606	0	0	0		0	0	0		0	0	0			0	0	0
1607	0	0	0		0	0	0		0	0	0			0	0	0
1608	0	0	0		0	0	0		0	0	0			0	0	0
1609	0	0	0		2	0	2		0	0	0			2	0	2
1610	0	0	0		0	0	0		0	0	0			0	0	0
1611	0	0	0		0	0	0		0	0	0			0	0	0
1612	0	0	0		0	0	0		0	0	0			0	0	0
1613	0	0	0		0	0	0		0	0	0			0	0	0
1614	0	0	0		0	0	0		0	0	0			0	0	0
1615	0	0	0		0	0	0		0	0	0			0	0	0
1616	0	0	0		0	0	0		0	0	0			0	0	0
1617	0	0	0		0	0	0		0	0	0			0	0	0
1618	0	0	0		0	0	0		0	0	0			0	0	0
1619	0	0	0		0	0	0		0	0	0			0	0	0
1620	0	0	0		0	0	0		0	0	0			0	0	0
1621	0	0	0		0	0	0		0	0	0			0	0	0
1622	0	0	0		0	0	0		0	0	0			0	0	0
1623	0	0	0		0	0	0		0	0	0			0	0	0
1624	0	0	0		0	0	0		0	0	0			0	0	0
1625	0	0	0		0	0	0		0	0	0			0	0	0
1626	0	0	0		0	0	0		0	0	0			0	0	0
1627	0	0	0		0	0	0		0	0	0			0	0	0
1628	0	0	0		0	0	0		0	0	0			0	0	0
1629	0	0	0		0	0	0		0	0	0			0	0	0
1630	0	0	0		0	0	0		0	0	0			0	0	0
1631	0	0	0		0	0	0		0	0	0			0	0	0
1632	0	0	0		0	0	0		0	0	0			0	0	0
1633	0	0	0		0	0	0		0	0	0			0	0	0
1634	0	0	0		0	0	0		0	0	0			0	0	0
1635	0	0	0		0	0	0		0	0	0			0	0	0
1636	1	0	1		0	0	0		0	0	0			1	0	1
1637	1	0	1		0	0	0		0	0	0			1	0	1
1638	0	0	0		0	0	0		0	0	0			0	0	0
1639	0	0	0		1	0	1		0	0	0			1	0	1
1640	0	0	0		0	0	0		0	0	0			0	0	0
1641	0	0	0		0	0	0		0	0	0			0	0	0
1642	0	0	0		0	0	0		1	0	1			1	0	1
1643	0	0	0		0	0	0		0	0	0			0	0	0
1644	0	0	0		0	0	0		0	0	0			0	0	0
1645	0	0	0		0	0	0		0	0	0			0	0	0
1646	0	0	0		0	0	0		0	0	0			0	0	0
1647	0	0	0		0	0	0		0	0	0			0	0	0
1648	0	0	0		0	0	0		0	0	0			0	0	0
1649	1	0	1		0	0	0		0	0	0			1	0	1
1650	0	0	0		0	0	0		0	0	0			0	0	0
1651	0	0	0		0	0	0		0	0	0			0	0	0
1652	0	0	0		0	0	0		0	0	0			0	0	0
1653	0	0	0		0	0	0		0	0	0			0	0	0
1654	0	0	0		0	0	0		0	0	0			0	0	0
1655	0	0	0		1	0	1		0	0	0			1	0	1
1656	0	0	0		0	0	0		0	0	0			0	0	0
1657	0	0	0		0	0	0		0	0	0			0	0	0
1658	0	0	0		0	0	0		0	0	0			0	0	0
1659	0	0	0		0	0	0		0	0	0			0	0	0
1660	0	0	0		0	0	0		0	0	0			0	0	0
1661	0	0	0		0	0	0		0	0	0			0	0	0
1662	0	0	0		0	0	0		0	0	0			0	0	0
1663	0	0	0		0	0	0		0	0	0			0	0	0
1664	0	0	0		0	0	0		0	0	0			0	0	0
1665	0	0	0		0	0	0		0	0	0			0	0	0
1666	0	0	0		0	0	0		0	0	0			0	0	0
1667	0	0	0		0	0	0		0	0	0			0	0	0
1668	0	0	0		0	0	0		0	0	0			0	0	0
1669	0	0	0		0	0	0		0	0	0			0	0	0
1670	0	0	0		0	0	0		0	0	0			0	0	0
1671	0	0	0		0	0	0		0	0	0			0	0	0
1672	0	0	0		0	0	0		1	0	1			1	0	1
1673	0	0	0		0	0	0		0	0	0			0	0	0
1674	0	0	0		0	0	0		0	0	0			0	0	0
1675	0	0	0		0	0	0		0	0	0			0	0	0
1676	0	0	0		0	0	0		0	0	0			0	0	0
1677	0	0	0		0	0	0		0	0	0			0	0	0
1678	0	0	0		0	0	0		0	0	0			0	0	0
1679	0	0	0		0	0	0		0	0	0			0	0	0
1680	0	0	0		0	0	0		0	0	0			0	0	0
1681	0	0	0		0	0	0		0	0	0			0	0	0
1682	1	0	1		0	0	0		0	0	0			1	0	1
1683	0	0	0		0	0	0		0	0	0			0	0	0
1684	0	0	0		0	0	0		0	0	0			0	0	0
1685	0	0	0		0	0	0		0	0	0			0	0	0
1686	0	0	0		0	0	0		0	0	0			0	0	0
1687	2	0	2		0	0	0		0	0	0			2	0	2
1688	0	0	0		0	0	0		0	0	0			0	0	0
1689	0	0	0		0	0	0		0	0	0			0	0	0
1690	0	0	0		0	0	0		0	0	0			0	0	0
1691	0	0	0		0	0	0		0	0	0			0	0	0
1692	0	0	0		0	0	0		0	0	0			0	0	0
1693	0	0	0		0	0	0		0	0	0			0	0	0
1694	0	0	0		0	0	0		0	0	0			0	0	0
1695	0	0	0		0	0	0		0	0	0			0	0	0
1696	0	0	0		0	0	0		0	0	0			0	0	0
1697	0	0	0		0	0	0		1	0	1			1	0	1
1698	0	0	0		0	0	0		0	0	0			0	0	0
1699	0	0	0		0	0	0		0	0	0			0	0	0
1700	0	0	0		0	0	0		0	0	0			0	0	0
1701	1	0	1		0	0	0		0	0	0			1	0	1
1702	0	0	0		0	0	0		0	0	0			0	0	0
1703	0	0	0		0	0	0		0	0	0			0	0	0
1704	0	0	0		0	0	0		0	0	0			0	0	0
1705	0	0	0		0	0	0		0	0	0			0	0	0
1706	0	0	0		0	0	0		0	0	0			0	0	0
1707	0	0	0		1	0	1		0	0	0			1	0	1
1708	0	0	0		0	0	0		0	0	0			0	0	0
1709	0	0	0		0	0	0		0	0	0			0	0	0
1710	0	0	0		0	0	0		0	0	0			0	0	0
1711	0	0	0		0	0	0		0	0	0			0	0	0
1712	0	0	0		0	0	0		0	0	0			0	0	0
1713	0	0	0		0	0	0		0	0	0			0	0	0
1714	0	0	0		0	0	0		0	0	0			0	0	0
1715	0	0	0		0	0	0		0	0	0			0	0	0
1716	0	0	0		0	0	0		0	0	0			0	0	0
1717	0	0	0		0	0	0		0	0	0			0	0	0
1718	0	0	0		0	0	0		0	0	0			0	0	0
1719	0	0	0		0	0	0		0	0	0			0	0	0
1720	0	0	0		0	0	0		0	0	0			0	0	0
1721	0	0	0		0	0	0		0	0	0			0	0	0
1722	0	0	0		0	0	0		0	0	0			0	0	0
1723	0	0	0		0	0	0		0	0	0			0	0	0
1724	0	0	0		0	0	0		0	0	0			0	0	0
1725	0	0	0		0	0	0		0	0	0			0	0	0
1726	0	0	0		0	0	0		0	0	0			0	0	0
1727	0	0	0		0	0	0		0	0	0			0	0	0
1728	0	0	0		0	0	0		0	0	0			0	0	0
1729	0	0	0		0	0	0		0	0	0			0	0	0
1730	0	0	0		0	0	0		1	0	1			1	0	1
1731	0	0	0		0	0	0		0	0	0			0	0	0
1732	0	0	0		0	0	0		0	0	0			0	0	0
1733	0	0	0		0	0	0		0	0	0			0	0	0
1734	0	0	0		0	0	0		0	0	0			0	0	0
1735	0	0	0		0	0	0		0	0	0			0	0	0
1736	0	0	0		0	0	0		0	0	0			0	0	0
1737	0	0	0		0	0	0		0	0	0			0	0	0
1738	0	0	0		0	0	0		0	0	0			0	0	0
1739	0	0	0		0	0	0		0	0	0			0	0	0
1740	0	0	0		0	0	0		0	0	0			0	0	0
1741	0	0	0		0	0	0		0	0	0			0	0	0
1742	0	0	0		0	0	0		0	0	0			0	0	0
1743	0	0	0		0	0	0		0	0	0			0	0	0
1744	0	0	0		0	0	0		0	0	0			0	0	0
1745	0	0	0		0	0	0		0	0	0			0	0	0
1746	0	0	0		0	0	0		0	0	0			0	0	0
1747	0	0	0		0	0	0		0	0	0			0	0	0
1748	0	0	0		0	0	0		0	0	0			0	0	0
1749	0	0	0		0	0	0		0	0	0			0	0	0
1750	0	0	0		0	0	0		0	0	0			0	0	0
1751	0	0	0		0	0	0		0	0	0			0	0	0
1752	0	0	0		0	0	0		0	0	0			0	0	0
1753	0	0	0		0	0	0		0	0	0			0	0	0
1754	0	0	0		0	0	0		0	0	0			0	0	0
1755	0	0	0		0	0	0		0	0	0			0	0	0
1756	0	0	0		0	0	0		0	0	0			0	0	0
1757	0	0	0		0	0	0		0	0	0			0	0	0
1758	0	0	0		0	0	0		0	0	0			0	0	0
1759	0	0	0		0	0	0		0	0	0			0	0	0
1760	0	0	0		0	0	0		0	0	0			0	0	0
1761	0	0	0		0	0	0		0	0	0			0	0	0
1762	0	0	0		0	0	0		0	0	0			0	0	0
1763	0	0	0		0	0	0		0	0	0			0	0	0
1764	0	0	0		0	0	0		0	0	0			0	0	0
1765	0	0	0		0	0	0		0	0	0			0	0	0
1766	0	0	0		0	0	0		0	0	0			0	0	0
1767	0	0	0		0	0	0		0	0	0			0	0	0
1768	0	0	0		0	0	0		0	0	0			0	0	0
1769	0	0	0		0	0	0		0	0	0			0	0	0
1770	0	0	0		0	0	0		0	0	0			0	0	0
1771	0	0	0		0	0	0		0	0	0			0	0	0
1772	0	0	0		0	0	0		0	0	0			0	0	0
1773	0	0	0		0	0	0		0	0	0			0	0	0
1774	0	0	0		0	0	0		0	0	0			0	0	0
1775	0	0	0		0	0	0		0	0	0			0	0	0
1776	0	0	0		0	0	0		0	0	0			0	0	0
1777	0	0	0		0	0	0		0	0	0			0	0	0
1778	0	0	0		0	0	0		0	0	0			0	0	0
1779	0	0	0		0	0	0		0	0	0			0	0	0
1780	0	0	0		0	0	0		0	0	0			0	0	0
1781	0	0	0		0	0	0		0	0	0			0	0	0
1782	0	0	0		0	0	0		0	0	0			0	0	0
1783	0	0	0		0	0	0		0	0	0			0	0	0
1784	0	0	0		0	0	0		0	0	0			0	0	0
1785	0	0	0		0	0	0		0	0	0			0	0	0
1786	0	0	0		0	0	0		0	0	0			0	0	0
1787	0	0	0		0	0	0		0	0	0			0	0	0
1788	0	0	0		0	0	0		0	0	0			0	0	0
1789	0	0	0		0	0	0		0	0	0			0	0	0
1790	0	0	0		0	0	0		0	0	0			0	0	0
1791	0	0	0		0	0	0		0	0	0			0	0	0
1792	0	0	0		0	0	0		0	0	0			0	0	0
1793	0	0	0		0	0	0		0	0	0			0	0	0
1794	0	0	0		0	0	0		0	0	0			0	0	0
1795	0	0	0		0	0	0		0	0	0			0	0	0
1796	0	0	0		3	0	3		1	0	1			4	0	4
1797	0	0	0		0	0	0		0	0	0			0	0	0
1798	0	0	0		0	0	0		0	0	0			0	0	0
1799	0	0	0		0	0	0		0	0	0			0	0	0
1800	0	0	0		0	0	0		0	0	0			0	0	0
1801	0	0	0		0	0	0		0	0	0			0	0	0
1802	0	0	0		0	0	0		0	0	0			0	0	0
1803	0	0	0		0	0	0		0	0	0			0	0	0
1804	0	0	0		0	0	0		0	0	0			0	0	0
1805	0	0	0		0	0	0		0	0	0			0	0	0
1806	0	0	0		0	0	0		0	0	0			0	0	0
1807	0	0	0		0	0	0		0	0	0			0	0	0
1808	0	0	0		1	0	1		0	0	0			1	0	1
1809	0	0	0		0	0	0		0	0	0			0	0	0
1810	1	0	1		0	0	0		0	0	0			1	0	1
1811	0	0	0		0	0	0		0	0	0			0	0	0
1812	0	0	0		0	0	0		0	0	0			0	0	0
1813	0	0	0		0	0	0		0	0	0			0	0	0
1814	0	0	0		0	0	0		0	0	0			0	0	0
1815	0	0	0		0	0	0		0	0	0			0	0	0
1816	0	0	0		0	0	0		0	0	0			0	0	0
1817	0	0	0		0	0	0		0	0	0			0	0	0
1818	0	0	0		0	0	0		0	0	0			0	0	0
1819	0	0	0		0	0	0		0	0	0			0	0	0
1820	0	0	0		0	0	0		0	0	0			0	0	0
1821	0	0	0		0	0	0		0	0	0			0	0	0
1822	0	0	0		0	0	0		0	0	0			0	0	0
1823	0	0	0		0	0	0		0	0	0			0	0	0
1824	0	0	0		0	0	0		0	0	0			0	0	0
1825	0	0	0		0	0	0		0	0	0			0	0	0
1826	0	0	0		0	0	0		0	0	0			0	0	0
1827	0	0	0		0	0	0		0	0	0			0	0	0
1828	0	0	0		0	0	0		0	0	0			0	0	0
1829	0	0	0		0	0	0		0	0	0			0	0	0
1830	0	0	0		0	0	0		0	0	0			0	0	0
1831	0	0	0		0	0	0		0	0	0			0	0	0
1832	0	0	0		0	0	0		0	0	0			0	0	0
1833	0	0	0		0	0	0		0	0	0			0	0	0
1834	0	0	0		0	0	0		0	0	0			0	0	0
1835	0	0	0		0	0	0		0	0	0			0	0	0
1836	0	0	0		0	0	0		0	0	0			0	0	0
1837	0	0	0		0	0	0		0	0	0			0	0	0
1838	0	0	0		0	0	0		0	0	0			0	0	0
1839	0	0	0		0	0	0		0	0	0			0	0	0
1840	0	0	0		0	0	0		0	0	0			0	0	0
1841	0	0	0		0	0	0		0	0	0			0	0	0
1842	0	0	0		0	0	0		0	0	0			0	0	0
1843	0	0	0		0	0	0		0	0	0			0	0	0
1844	0	0	0		0	0	0		0	0	0			0	0	0
1845	0	0	0		0	0	0		0	0	0			0	0	0
1846	0	0	0		0	0	0		0	0	0			0	0	0
1847	0	0	0		0	0	0		0	0	0			0	0	0
1848	0	0	0		0	0	0		0	0	0			0	0	0
1849	0	0	0		0	0	0		0	0	0			0	0	0
1850	0	0	0		0	0	0		0	0	0			0	0	0
1851	0	0	0		0	0	0		0	0	0			0	0	0
1852	0	0	0		0	0	0		0	0	0			0	0	0
1853	0	0	0		0	0	0		0	0	0			0	0	0
1854	0	0	0		0	0	0		0	0	0			0	0	0
1855	0	0	0		0	0	0		0	0	0			0	0	0
1856	0	0	0		0	0	0		0	0	0			0	0	0
1857	0	0	0		0	0	0		0	0	0			0	0	0
1858	0	0	0		0	0	0		0	0	0			0	0	0
1859	0	0	0		0	0	0		0	0	0			0	0	0
1860	0	0	0		0	0	0		0	0	0			0	0	0
1861	0	0	0		0	0	0		0	0	0			0	0	0
1862	0	0	0		0	0	0		0	0	0			0	0	0
1863	0	0	0		0	0	0		0	0	0			0	0	0
1864	0	0	0		0	0	0		0	0	0			0	0	0
1865	0	0	0		0	0	0		0	0	0			0	0	0
1866	0	0	0		0	0	0		0	0	0			0	0	0
1867	0	0	0		0	0	0		0	0	0			0	0	0
1868	0	0	0		0	0	0		0	0	0			0	0	0
1869	0	0	0		0	0	0		0	0	0			0	0	0
1870	0	0	0		0	0	0		0	0	0			0	0	0
1871	0	0	0		0	0	0		0	0	0			0	0	0
1872	0	0	0		0	0	0		0	0	0			0	0	0
1873	0	0	0		0	0	0		0	0	0			0	0	0
1874	0	0	0		0	0	0		0	0	0			0	0	0
1875	0	0	0		0	0	0		0	0	0			0	0	0
1876	0	0	0		0	0	0		0	0	0			0	0	0
1877	0	0	0		0	0	0		0	0	0			0	0	0
1878	0	0	0		0	0	0		0	0	0			0	0	0
1879	0	0	0		0	0	0		0	0	0			0	0	0
1880	0	0	0		0	0	0		0	0	0			0	0	0
1881	0	0	0		0	0	0		0	0	0			0	0	0
1882	0	0	0		0	0	0		0	0	0			0	0	0
1883	0	0	0		0	0	0		0	0	0			0	0	0
1884	0	0	0		0	0	0		0	0	0			0	0	0
1885	0	0	0		0	0	0		0	0	0			0	0	0
1886	0	0	0		0	0	0		0	0	0			0	0	0
1887	0	0	0		0	0	0		0	0	0			0	0	0
1888	0	0	0		0	0	0		0	0	0			0	0	0
1889	0	0	0		0	0	0		0	0	0			0	0	0
1890	0	0	0		0	0	0		0	0	0			0	0	0
1891	0	0	0		0	0	0		0	0	0			0	0	0
1892	0	0	0		0	0	0		0	0	0			0	0	0
1893	0	0	0		0	0	0		0	0	0			0	0	0
1894	0	0	0		0	0	0		0	0	0			0	0	0
1895	1	0	1		0	0	0		0	0	0			1	0	1
1896	0	0	0		0	0	0		0	0	0			0	0	0
1897	0	0	0		0	0	0		0	0	0			0	0	0
1898	0	0	0		0	0	0		0	0	0			0	0	0
1899	0	0	0		0	0	0		0	0	0			0	0	0
1900	0	0	0		0	0	0		0	0	0			0	0	0
1901	0	0	0		0	0	0		0	0	0			0	0	0
1902	0	0	0		0	0	0		0	0	0			0	0	0
1903	0	0	0		0	0	0		0	0	0			0	0	0
1904	0	0	0		0	0	0		0	0	0			0	0	0
1905	0	0	0		0	0	0		0	0	0			0	0	0
1906	0	0	0		0	0	0		0	0	0			0	0	0
1907	0	0	0		0	0	0		0	0	0			0	0	0
1908	0	0	0		0	0	0		0	0	0			0	0	0
1909	0	0	0		0	0	0		0	0	0			0	0	0
1910	0	0	0		0	0	0		0	0	0			0	0	0
1911	0	0	0		0	0	0		0	0	0			0	0	0
1912	0	0	0		0	0	0		0	0	0			0	0	0
1913	0	0	0		0	0	0		0	0	0			0	0	0
1914	0	0	0		0	0	0		0	0	0			0	0	0
1915	1	0	1		0	0	0		0	0	0			1	0	1
1916	0	0	0		0	0	0		0	0	0			0	0	0
1917	0	0	0		0	0	0		0	0	0			0	0	0
1918	0	0	0		0	0	0		0	0	0			0	0	0
1919	0	0	0		0	0	0		0	0	0			0	0	0
1920	0	0	0		0	0	0		0	0	0			0	0	0
1921	0	0	0		0	0	0		0	0	0			0	0	0
1922	0	0	0		0	0	0		0	0	0			0	0	0
1923	0	0	0		0	0	0		0	0	0			0	0	0
1924	0	0	0		0	0	0		0	0	0			0	0	0
1925	0	0	0		0	0	0		0	0	0			0	0	0
1926	0	0	0		0	0	0		0	0	0			0	0	0
1927	0	0	0		0	0	0		0	0	0			0	0	0
1928	0	0	0		0	0	0		0	0	0			0	0	0
1929	0	0	0		0	0	0		0	0	0			0	0	0
1930	0	0	0		0	0	0		0	0	0			0	0	0
1931	0	0	0		0	0	0		1	0	1			1	0	1
1932	0	0	0		0	0	0		0	0	0			0	0	0
1933	0	0	0		0	0	0		0	0	0			0	0	0
1934	0	0	0		0	0	0		0	0	0			0	0	0
1935	0	0	0		0	0	0		0	0	0			0	0	0
1936	0	0	0		0	0	0		0	0	0			0	0	0
1937	0	0	0		0	0	0		0	0	0			0	0	0
1938	0	0	0		0	0	0		0	0	0			0	0	0
1939	2	0	2		0	0	0		0	0	0			2	0	2
1940	0	0	0		0	0	0		0	0	0			0	0	0
1941	0	0	0		0	0	0		0	0	0			0	0	0
1942	0	0	0		0	0	0		0	0	0			0	0	0
1943	0	0	0		0	0	0		0	0	0			0	0	0
1944	0	0	0		0	0	0		0	0	0			0	0	0
1945	0	0	0		0	0	0		0	0	0			0	0	0
1946	0	0	0		0	0	0		0	0	0			0	0	0
1947	0	0	0		0	0	0		0	0	0			0	0	0
1948	0	0	0		0	0	0		0	0	0			0	0	0
1949	0	0	0		0	0	0		0	0	0			0	0	0
1950	0	0	0		0	0	0		0	0	0			0	0	0
1951	0	0	0		0	0	0		0	0	0			0	0	0
1952	0	0	0		0	0	0		0	0	0			0	0	0
1953	0	0	0		0	0	0		0	0	0			0	0	0
1954	0	0	0		0	0	0		0	0	0			0	0	0
1955	3	0	3		0	0	0		0	0	0			3	0	3
1956	0	0	0		0	0	0		0	0	0			0	0	0
1957	0	0	0		0	0	0		0	0	0			0	0	0
1958	0	0	0		0	0	0		0	0	0			0	0	0
1959	0	0	0		0	0	0		0	0	0			0	0	0
1960	0	0	0		0	0	0		0	0	0			0	0	0
1961	0	0	0		0	0	0		0	0	0			0	0	0
1962	0	0	0		0	0	0		0	0	0			0	0	0
1963	0	0	0		0	0	0		0	0	0			0	0	0
1964	0	0	0		0	0	0		0	0	0			0	0	0
1965	0	0	0		0	0	0		0	0	0			0	0	0
1966	0	0	0		0	0	0		0	0	0			0	0	0
1967	0	0	0		0	0	0		0	0	0			0	0	0
1968	0	0	0		0	0	0		0	0	0			0	0	0
1969	0	0	0		0	0	0		0	0	0			0	0	0
1970	0	0	0		0	0	0		0	0	0			0	0	0
1971	0	0	0		0	0	0		0	0	0			0	0	0
1972	0	0	0		0	0	0		0	0	0			0	0	0
1973	0	0	0		0	0	0		0	0	0			0	0	0
1974	0	0	0		0	0	0		0	0	0			0	0	0
1975	0	0	0		0	0	0		0	0	0			0	0	0
1976	0	0	0		0	0	0		0	0	0			0	0	0
1977	0	0	0		0	0	0		0	0	0			0	0	0
1978	0	0	0		0	0	0		0	0	0			0	0	0
1979	0	0	0		0	0	0		0	0	0			0	0	0
1980	0	0	0		0	0	0		0	0	0			0	0	0
1981	1	0	1		0	0	0		0	0	0			1	0	1
1982	0	0	0		0	0	0		0	0	0			0	0	0
1983	0	0	0		0	0	0		0	0	0			0	0	0
1984	0	0	0		0	0	0		0	0	0			0	0	0
1985	0	0	0		0	0	0		0	0	0			0	0	0
1986	0	0	0		0	0	0		0	0	0			0	0	0
1987	0	0	0		0	0	0		0	0	0			0	0	0
1988	1	0	1		0	0	0		0	0	0			1	0	1
1989	0	0	0		0	0	0		0	0	0			0	0	0
1990	0	0	0		0	0	0		0	0	0			0	0	0
1991	0	0	0		0	0	0		0	0	0			0	0	0
1992	0	0	0		0	0	0		0	0	0			0	0	0
1993	0	0	0		0	0	0		0	0	0			0	0	0
1994	0	0	0		0	0	0		0	0	0			0	0	0
1995	0	0	0		0	0	0		0	0	0			0	0	0
1996	0	0	0		0	0	0		0	0	0			0	0	0
1997	0	0	0		0	0	0		0	0	0			0	0	0
1998	0	0	0		0	0	0		0	0	0			0	0	0
1999	0	0	0		0	0	0		0	0	0			0	0	0
[truncated: 3,642 more rows]
