# Supplementary material for: Deep Sequencing Analysis of Virome Components, Viral Gene Expression and Antiviral RNAi Responses in Myzus persicae Aphids
Source: Int J Mol Sci. 2024 Dec 8;25(23):13199. doi: 10.3390/ijms252313199 (PMC11642819; doi:10.3390/ijms252313199)
Supplement: Supplementary file 1 [file ijms-25-13199-s001.zip › Dataset S3.xlsx]

## Sheet: Legend
Dataset S3. Counts of Illumina sRNA-seq reads from Myzus persicae aphids at different feeding conditions. Illumina sRNA-seq reads of 8 cDNA libraries (ALYU-368-374) obtained from M. persicae aphids fed on mock-inoculated or TuYV-infected plants or artificial diets without or with TuYV virions (two biological replicates per each of the four feeding conditions) were combined per each feeding condit…

## Sheet: (A) pm
sRNA library	Total number of 15-34 nt reads	zero mismatches
		Myzus persicae Clone G006b 350 Mbp				Myzus persicae mitochondrion 17,382 bp				Buchnera aphidicola 655,725 bp				MpDV 5,873 nt				MpFV 23,221 nt				TuYV 5,641 nt				MpDNV NS unit				MpDNV VP unit
ALYU-368+369 (Aphid-Arab-mock)	30433357		total	forward	reverse		total	forward	reverse		total	forward	reverse		total	forward	reverse		total	forward	reverse		total	forward	reverse	15-34 nt	total	forward	reverse		total	forward	reverse
		15-34 nt	12882102	7832996	5049106	15-34 nt	7082	2619	4463	15-34 nt	2026942	780648	1246294	15-34 nt	11350	5530	5820	15-34 nt	269286	151264	118022	15-34 nt	875	225	650	15 nt	7107	3647	3460	15-34 nt	4243	1874	2369
		15 nt	1137099	538314	598785	15 nt	711	261	450	15 nt	507500	205576	301924	15 nt	105	48	57	15 nt	1765	1375	390	15 nt	660	17	643	16 nt	45	36	9	15 nt	60	13	47
		16 nt	649235	279017	370218	16 nt	728	286	442	16 nt	464863	175970	288893	16 nt	157	77	80	16 nt	2060	1629	431	16 nt	16	15	1	17 nt	65	46	19	16 nt	92	32	60
		17 nt	340702	129924	210778	17 nt	411	155	256	17 nt	298987	126659	172328	17 nt	231	110	121	17 nt	2238	1770	468	17 nt	17	17	0	18 nt	108	81	27	17 nt	123	32	91
		18 nt	175602	56020	119582	18 nt	418	139	279	18 nt	238268	85890	152378	18 nt	180	82	98	18 nt	2992	2176	816	18 nt	15	13	2	19 nt	87	64	23	18 nt	93	19	74
		19 nt	172883	54213	118670	19 nt	386	148	238	19 nt	171129	82171	88958	19 nt	193	107	86	19 nt	3766	2565	1201	19 nt	11	11	0	20 nt	112	87	25	19 nt	81	17	64
		20 nt	595901	386666	209235	20 nt	381	135	246	20 nt	76584	34384	42200	20 nt	220	120	100	20 nt	6669	4081	2588	20 nt	17	16	1	21 nt	141	100	41	20 nt	79	20	59
		21 nt	1043931	638607	405324	21 nt	427	150	277	21 nt	119244	23033	96211	21 nt	992	502	490	21 nt	31688	17234	14454	21 nt	17	17	0	22 nt	630	332	298	21 nt	362	171	191
		22 nt	4660293	3933155	727138	22 nt	582	221	361	22 nt	56768	10247	46521	22 nt	7009	3375	3634	22 nt	196031	105481	90550	22 nt	17	15	2	23 nt	4692	2121	2571	22 nt	2317	1237	1080
		23 nt	967626	429879	537747	23 nt	345	95	250	23 nt	15481	5505	9976	23 nt	970	446	524	23 nt	14362	8284	6078	23 nt	8	8	0	24 nt	657	302	355	23 nt	313	152	161
		24 nt	215216	96782	118434	24 nt	298	108	190	24 nt	13345	6011	7334	24 nt	180	87	93	24 nt	1968	1497	471	24 nt	7	7	0	25 nt	95	61	34	24 nt	85	23	62
		25 nt	319560	145591	173969	25 nt	311	104	207	25 nt	7323	2849	4474	25 nt	159	89	70	25 nt	1224	1012	212	25 nt	18	18	0	26 nt	84	63	21	25 nt	75	25	50
		26 nt	941142	435614	505528	26 nt	266	85	181	26 nt	5648	2819	2829	26 nt	231	114	117	26 nt	893	773	120	26 nt	8	8	0	27 nt	86	79	7	26 nt	145	35	110
		27 nt	940356	431262	509094	27 nt	263	101	162	27 nt	5536	1840	3696	27 nt	273	149	124	27 nt	708	641	67	27 nt	7	7	0	28 nt	118	108	10	27 nt	155	41	114
		28 nt	351592	154407	197185	28 nt	240	92	148	28 nt	4355	1488	2867	28 nt	173	77	96	28 nt	581	540	41	28 nt	6	6	0	29 nt	53	46	7	28 nt	120	32	88
		29 nt	112608	40359	72249	29 nt	221	92	129	29 nt	5472	1831	3641	29 nt	55	25	30	29 nt	493	460	33	29 nt	13	13	0	30 nt	16	14	2	29 nt	39	11	28
		30 nt	61324	18573	42751	30 nt	225	98	127	30 nt	8998	3015	5983	30 nt	46	27	19	30 nt	432	410	22	30 nt	7	7	0	31 nt	29	24	5	30 nt	17	2	15
		31 nt	64923	17072	47851	31 nt	219	69	150	31 nt	10571	2124	8447	31 nt	53	27	26	31 nt	393	368	25	31 nt	11	10	1	32 nt	26	25	1	31 nt	27	2	25
		32 nt	58599	23969	34630	32 nt	196	93	103	32 nt	4856	2342	2514	32 nt	43	25	18	32 nt	353	323	30	32 nt	7	7	0	33 nt	26	24	2	32 nt	17	1	16
		33 nt	43543	16257	27286	33 nt	232	95	137	33 nt	6783	4057	2726	33 nt	46	29	17	33 nt	329	315	14	33 nt	8	8	0	34 nt	28	26	2	33 nt	18	3	15
		34 nt	29967	7315	22652	34 nt	222	92	130	34 nt	5231	2837	2394	34 nt	34	14	20	34 nt	341	330	11	34 nt	5	5	0		9	8	1	34 nt	25	6	19
ALYU-370+371 (Aphid-Arab-TuYV)	29119783		total	forward	reverse		total	forward	reverse		total	forward	reverse		total	forward	reverse		total	forward	reverse		total	forward	reverse	15-34 nt	total	forward	reverse		total	forward	reverse
		15-34 nt	12759508	6751832	6007676	15-34 nt	19097	10189	8908	15-34 nt	2101645	811433	1290212	15-34 nt	16082	7914	8168	15-34 nt	233728	133515	100213	15-34 nt	56498	39205	17293	15 nt	9701	5531	4170	15-34 nt	6381	2404	3977
		15 nt	1000436	399509	600927	15 nt	1495	741	754	15 nt	463387	180708	282679	15 nt	354	175	179	15 nt	2244	1864	380	15 nt	4511	2268	2243	16 nt	174	151	23	15 nt	180	21	159
		16 nt	601588	214318	387270	16 nt	1792	927	865	16 nt	438705	170744	267961	16 nt	508	271	237	16 nt	2597	2081	516	16 nt	4195	2563	1632	17 nt	248	195	53	16 nt	260	75	185
		17 nt	408979	115971	293008	17 nt	1554	952	602	17 nt	290078	126502	163576	17 nt	520	247	273	17 nt	2742	2144	598	17 nt	4505	2872	1633	18 nt	266	216	50	17 nt	254	34	220
		18 nt	260956	61140	199816	18 nt	1465	904	561	18 nt	223375	87978	135397	18 nt	485	241	244	18 nt	3313	2569	744	18 nt	4464	2980	1484	19 nt	261	197	64	18 nt	224	43	181
		19 nt	252392	58901	193491	19 nt	1201	676	525	19 nt	175608	88342	87266	19 nt	474	236	238	19 nt	4068	2894	1174	19 nt	4302	2992	1310	20 nt	275	219	56	19 nt	199	17	182
		20 nt	594579	318232	276347	20 nt	1224	706	518	20 nt	87900	41390	46510	20 nt	525	255	270	20 nt	6263	4034	2229	20 nt	3830	2899	931	21 nt	315	218	97	20 nt	210	40	170
		21 nt	945129	542465	402664	21 nt	1214	636	578	21 nt	143913	28748	115165	21 nt	1247	623	624	21 nt	26496	14357	12139	21 nt	8043	4775	3268	22 nt	773	432	341	21 nt	474	198	276
		22 nt	3866041	3142945	723096	22 nt	1121	592	529	22 nt	71347	13914	57433	22 nt	7869	3755	4114	22 nt	162619	86760	75859	22 nt	7476	4352	3124	23 nt	5219	2333	2886	22 nt	2650	1443	1207
		23 nt	914634	367897	546737	23 nt	966	463	503	23 nt	21647	7967	13680	23 nt	1288	579	709	23 nt	12358	7218	5140	23 nt	2281	2024	257	24 nt	867	391	476	23 nt	421	184	237
		24 nt	313638	98551	215087	24 nt	856	425	431	24 nt	18928	8308	10620	24 nt	328	172	156	24 nt	2226	1656	570	24 nt	3277	2405	872	25 nt	160	127	33	24 nt	168	43	125
		25 nt	386832	138512	248320	25 nt	748	388	360	25 nt	12044	4480	7564	25 nt	312	181	131	25 nt	1570	1316	254	25 nt	1661	1559	102	26 nt	141	128	13	25 nt	171	51	120
		26 nt	934188	406313	527875	26 nt	732	351	381	26 nt	10729	4468	6261	26 nt	457	243	214	26 nt	1176	1046	130	26 nt	1398	1313	85	27 nt	195	183	12	26 nt	262	61	201
		27 nt	923176	404353	518823	27 nt	625	320	305	27 nt	22998	4504	18494	27 nt	567	279	288	27 nt	1091	987	104	27 nt	1256	1196	60	28 nt	216	195	21	27 nt	351	83	268
		28 nt	560622	241844	318778	28 nt	655	364	291	28 nt	22615	4379	18236	28 nt	321	193	128	28 nt	895	820	75	28 nt	1068	1016	52	29 nt	143	133	10	28 nt	178	60	118
		29 nt	271931	102077	169854	29 nt	628	350	278	29 nt	28592	6249	22343	29 nt	178	101	77	29 nt	828	753	75	29 nt	950	891	59	30 nt	84	76	8	29 nt	94	25	69
		30 nt	122904	33378	89526	30 nt	643	342	301	30 nt	25425	13828	11597	30 nt	155	83	72	30 nt	791	733	58	30 nt	818	771	47	31 nt	85	77	8	30 nt	70	6	64
		31 nt	121233	27324	93909	31 nt	587	290	297	31 nt	17759	4550	13209	31 nt	136	74	62	31 nt	636	578	58	31 nt	717	676	41	32 nt	69	66	3	31 nt	67	8	59
		32 nt	115556	39445	76111	32 nt	561	285	276	32 nt	9471	4841	4630	32 nt	134	86	48	32 nt	650	611	39	32 nt	634	607	27	33 nt	84	80	4	32 nt	50	6	44
		33 nt	86356	22783	63573	33 nt	520	230	290	33 nt	9518	5326	4192	33 nt	108	54	54	33 nt	610	559	51	33 nt	567	537	30	34 nt	57	52	5	33 nt	51	2	49
		34 nt	78338	15874	62464	34 nt	510	247	263	34 nt	7606	4207	3399	34 nt	116	66	50	34 nt	555	535	20	34 nt	545	509	36		69	62	7	34 nt	47	4	43
ALYU-372+373 (Aphid-ArtDiet)	26358678		total	forward	reverse		total	forward	reverse		total	forward	reverse		total	forward	reverse		total	forward	reverse		total	forward	reverse	15-34 nt	total	forward	reverse		total	forward	reverse
		15-34 nt	14899679	5613072	9286607	15-34 nt	62672	33018	29654	15-34 nt	1879878	716699	1163179	15-34 nt	48044	27927	20117	15-34 nt	289722	152053	137669	15-34 nt	198	22	176	15 nt	29816	19116	10700	15-34 nt	18229	8824	9405
		15 nt	952436	258629	693807	15 nt	3903	2048	1855	15 nt	301042	116120	184922	15 nt	1132	773	359	15 nt	4649	2892	1757	15 nt	178	3	175	16 nt	767	624	143	15 nt	365	150	215
		16 nt	746819	168086	578733	16 nt	4758	2684	2074	16 nt	303663	123116	180547	16 nt	1575	1077	498	16 nt	7063	4215	2848	16 nt	1	1	0	17 nt	950	730	220	16 nt	625	346	279
		17 nt	649800	131032	518768	17 nt	5017	2978	2039	17 nt	220075	97436	122639	17 nt	1438	986	452	17 nt	6900	4035	2865	17 nt	1	1	0	18 nt	911	758	153	17 nt	527	223	304
		18 nt	589116	122196	466920	18 nt	5063	3101	1962	18 nt	171137	68250	102887	18 nt	1419	997	422	18 nt	6735	4015	2720	18 nt	0	0	0	19 nt	953	807	146	18 nt	466	183	283
		19 nt	604198	130805	473393	19 nt	4374	2514	1860	19 nt	132913	64699	68214	19 nt	1286	906	380	19 nt	6471	3832	2639	19 nt	1	1	0	20 nt	898	753	145	19 nt	388	154	234
		20 nt	796572	305924	490648	20 nt	4404	2366	2038	20 nt	80191	34403	45788	20 nt	1301	912	389	20 nt	7442	4278	3164	20 nt	2	2	0	21 nt	887	745	142	20 nt	414	166	248
		21 nt	1055453	462598	592855	21 nt	3974	2056	1918	21 nt	118060	28922	89138	21 nt	3416	2058	1358	21 nt	32689	16947	15742	21 nt	2	1	1	22 nt	2184	1396	788	21 nt	1232	655	577
		22 nt	2723220	1971971	751249	22 nt	3873	1971	1902	22 nt	69497	16647	52850	22 nt	22988	11744	11244	22 nt	190843	95199	95644	22 nt	3	3	0	23 nt	14390	6954	7436	22 nt	8598	4820	3778
		23 nt	835239	271227	564012	23 nt	3155	1459	1696	23 nt	36544	12496	24048	23 nt	3764	2070	1694	23 nt	16859	8815	8044	23 nt	0	0	0	24 nt	2455	1381	1074	23 nt	1310	687	623
		24 nt	442666	106221	336445	24 nt	2947	1465	1482	24 nt	39210	12200	27010	24 nt	1111	787	324	24 nt	2394	1588	806	24 nt	1	1	0	25 nt	725	587	138	24 nt	386	202	184
		25 nt	768995	134177	634818	25 nt	2761	1286	1475	25 nt	34014	9239	24775	25 nt	1060	744	316	25 nt	1528	1159	369	25 nt	0	0	0	26 nt	616	553	63	25 nt	444	194	250
		26 nt	1091660	403833	687827	26 nt	2551	1125	1426	26 nt	30991	8641	22350	26 nt	1696	985	711	26 nt	1088	837	251	26 nt	1	1	0	27 nt	832	774	58	26 nt	864	209	655
		27 nt	996402	384488	611914	27 nt	2318	1176	1142	27 nt	65966	12189	53777	27 nt	2286	1309	977	27 nt	946	758	188	27 nt	0	0	0	28 nt	1100	1050	50	27 nt	1186	259	927
		28 nt	783130	313224	469906	28 nt	2362	1224	1138	28 nt	63246	13930	49316	28 nt	1280	773	507	28 nt	832	696	136	28 nt	1	1	0	29 nt	625	587	38	28 nt	655	188	467
		29 nt	553355	184650	368705	29 nt	2225	1232	993	29 nt	65093	18306	46787	29 nt	574	443	131	29 nt	714	595	119	29 nt	2	2	0	30 nt	343	322	21	29 nt	231	121	110
		30 nt	278434	65001	213433	30 nt	2041	1101	940	30 nt	60472	36870	23602	30 nt	430	348	82	30 nt	602	509	93	30 nt	1	1	0	31 nt	282	265	17	30 nt	148	83	65
		31 nt	326906	61240	265666	31 nt	1854	837	1017	31 nt	31531	12669	18862	31 nt	379	297	82	31 nt	534	457	77	31 nt	0	0	0	32 nt	260	246	14	31 nt	119	51	68
		32 nt	264728	61834	202894	32 nt	1713	824	889	32 nt	23012	11712	11300	32 nt	353	286	67	32 nt	523	444	79	32 nt	1	1	0	33 nt	260	238	22	32 nt	93	48	45
		33 nt	223725	41742	181983	33 nt	1664	748	916	33 nt	19436	10718	8718	33 nt	307	239	68	33 nt	479	415	64	33 nt	1	1	0	34 nt	208	189	19	33 nt	99	49	50
		34 nt	216825	34194	182631	34 nt	1715	823	892	34 nt	13785	8136	5649	34 nt	249	193	56	34 nt	431	367	64	34 nt	2	2	0		170	157	13	34 nt	79	36	43
ALYU-374+375 (Aphid-ArtDiet-TuYV)	25899671		total	forward	reverse		total	forward	reverse		total	forward	reverse		total	forward	reverse		total	forward	reverse		total	forward	reverse	15-34 nt	total	forward	reverse		total	forward	reverse
		15-34 nt	13490643	5806735	7683908	15-34 nt	61425	19930	41495	15-34 nt	1842203	742549	1099654	15-34 nt	46912	27451	19461	15-34 nt	348519	179547	168972	15-34 nt	90197	89720	477	15 nt	30836	19368	11468	15-34 nt	16078	8068	8010
		15 nt	1019144	365046	654098	15 nt	4796	1926	2870	15 nt	419418	161235	258183	15 nt	1309	989	320	15 nt	4291	2534	1757	15 nt	2129	1843	286	16 nt	961	825	136	15 nt	348	164	184
		16 nt	735939	218436	517503	16 nt	5357	2078	3279	16 nt	399361	156576	242785	16 nt	1371	999	372	16 nt	4847	2862	1985	16 nt	2542	2512	30	17 nt	894	732	162	16 nt	477	274	203
		17 nt	550807	136506	414301	17 nt	5391	2137	3254	17 nt	265853	117130	148723	17 nt	1274	960	314	17 nt	4979	2949	2030	17 nt	3052	3026	26	18 nt	907	779	128	17 nt	367	180	187
		18 nt	506393	100468	405925	18 nt	4993	1791	3202	18 nt	190517	78838	111679	18 nt	1283	946	337	18 nt	5359	3155	2204	18 nt	3993	3967	26	19 nt	928	793	135	18 nt	355	153	202
		19 nt	467591	103487	364104	19 nt	4519	1529	2990	19 nt	142764	73725	69039	19 nt	1193	904	289	19 nt	5567	3199	2368	19 nt	4514	4500	14	20 nt	851	748	103	19 nt	342	155	187
		20 nt	748260	310865	437395	20 nt	4597	1318	3279	20 nt	75902	36292	39610	20 nt	1237	902	335	20 nt	7716	4269	3447	20 nt	5397	5387	10	21 nt	897	733	164	20 nt	341	169	172
		21 nt	1076780	504895	571885	21 nt	3942	1075	2867	21 nt	104576	26328	78248	21 nt	3633	2094	1539	21 nt	40338	20563	19775	21 nt	5618	5588	30	22 nt	2404	1482	922	21 nt	1229	616	613
		22 nt	3156627	2314795	841832	22 nt	3627	1051	2576	22 nt	52043	13775	38268	22 nt	25037	12760	12277	22 nt	246137	123113	123024	22 nt	6114	6091	23	23 nt	16349	8043	8306	22 nt	8688	4692	3996
		23 nt	805029	287234	517795	23 nt	3142	795	2347	23 nt	21338	8406	12932	23 nt	3742	2060	1682	23 nt	20476	10570	9906	23 nt	6277	6269	8	24 nt	2554	1417	1137	23 nt	1189	639	550
		24 nt	355520	101937	253583	24 nt	2891	790	2101	24 nt	19171	8023	11148	24 nt	907	673	234	24 nt	2452	1495	957	24 nt	6296	6290	6	25 nt	611	517	94	24 nt	296	157	139
		25 nt	508881	129500	379381	25 nt	2578	699	1879	25 nt	13675	5221	8454	25 nt	808	623	185	25 nt	1370	959	411	25 nt	6021	6015	6	26 nt	536	480	56	25 nt	272	149	123
		26 nt	947104	382991	564113	26 nt	2227	571	1656	26 nt	12256	4859	7397	26 nt	1093	664	429	26 nt	966	687	279	26 nt	5858	5857	1	27 nt	553	515	38	26 nt	540	146	394
		27 nt	993254	410349	582905	27 nt	2091	621	1470	27 nt	18518	4524	13994	27 nt	1476	885	591	27 nt	859	667	192	27 nt	5445	5440	5	28 nt	711	683	28	27 nt	765	202	563
		28 nt	537544	204315	333229	28 nt	2038	635	1403	28 nt	17054	4668	12386	28 nt	867	552	315	28 nt	646	505	141	28 nt	5210	5208	2	29 nt	439	416	23	28 nt	428	136	292
		29 nt	288372	79030	209342	29 nt	1893	655	1238	29 nt	18734	6334	12400	29 nt	438	361	77	29 nt	549	451	98	29 nt	4661	4661	0	30 nt	292	280	12	29 nt	146	81	65
		30 nt	181062	34743	146319	30 nt	1729	529	1200	30 nt	22933	12476	10457	30 nt	319	278	41	30 nt	489	390	99	30 nt	4220	4220	0	31 nt	244	239	5	30 nt	75	39	36
		31 nt	191847	32646	159201	31 nt	1583	439	1144	31 nt	17004	6389	10615	31 nt	271	240	31	31 nt	406	328	78	31 nt	3786	3785	1	32 nt	191	189	2	31 nt	80	51	29
		32 nt	166508	42937	123571	32 nt	1312	417	895	32 nt	11933	6143	5790	32 nt	265	225	40	32 nt	382	308	74	32 nt	3378	3375	3	33 nt	207	199	8	32 nt	58	27	31
		33 nt	139443	30304	109139	33 nt	1354	399	955	33 nt	10728	6574	4154	33 nt	205	174	31	33 nt	375	290	85	33 nt	3138	3138	0	34 nt	160	156	4	33 nt	45	18	27
		34 nt	114538	16251	98287	34 nt	1365	475	890	34 nt	8425	5033	3392	34 nt	184	162	22	34 nt	315	253	62	34 nt	2548	2548	0		147	142	5	34 nt	37	20	17
M.persicae aphids Denso-minus ALYU-187	54344253		total	forward	reverse		total	forward	reverse		total	forward	reverse		total	forward	reverse		total	forward	reverse		total	forward	reverse
		15-34 nt	31942734	24522131	7420603	15-34 nt	21247	8846	12401	15-34 nt	15999739	7734407	8265332	15-34 nt	185	107	78	15-34 nt	2538	1442	1096	15-34 nt	77	44	33
		15 nt	171785	96353	75432	15 nt	204	76	128	15 nt	369064	173586	195478	15 nt	4	2	2	15 nt	9	6	3	15 nt	0	0	0
		16 nt	425283	269071	156212	16 nt	721	264	457	16 nt	1605529	852363	753166	16 nt	6	3	3	16 nt	19	17	2	16 nt	1	1	0
		17 nt	662123	395190	266933	17 nt	1467	670	797	17 nt	3275729	1629139	1646590	17 nt	9	6	3	17 nt	34	28	6	17 nt	3	3	0
		18 nt	545746	361228	184518	18 nt	2083	1107	976	18 nt	3119447	1493734	1625713	18 nt	4	3	1	18 nt	50	35	15	18 nt	9	6	3
		19 nt	828313	600379	227934	19 nt	2030	916	1114	19 nt	2192434	1077107	1115327	19 nt	5	3	2	19 nt	50	40	10	19 nt	6	3	3
		20 nt	1906628	1552924	353704	20 nt	2289	1010	1279	20 nt	1353405	705786	647619	20 nt	5	5	0	20 nt	82	52	30	20 nt	8	3	5
		21 nt	3733675	3017154	716521	21 nt	1886	744	1142	21 nt	1142749	514469	628280	21 nt	12	4	8	21 nt	318	184	134	21 nt	13	8	5
		22 nt	12696642	12116563	580079	22 nt	1653	687	966	22 nt	816068	380177	435891	22 nt	81	45	36	22 nt	1614	819	795	22 nt	25	9	16
		23 nt	1412635	819932	592703	23 nt	1371	509	862	23 nt	553265	266338	286927	23 nt	17	8	9	23 nt	195	117	78	23 nt	2	2	0
		24 nt	1195724	532584	663140	24 nt	1295	553	742	24 nt	325749	135813	189936	24 nt	1	1	0	24 nt	34	27	7	24 nt	4	3	1
		25 nt	1069176	643007	426169	25 nt	1221	439	782	25 nt	187499	80890	106609	25 nt	6	4	2	25 nt	21	18	3	25 nt	1	1	0
		26 nt	1928442	1080304	848138	26 nt	1356	341	1015	26 nt	160682	69075	91607	26 nt	15	10	5	26 nt	27	24	3	26 nt	0	0	0
		27 nt	2147952	1107859	1040093	27 nt	861	282	579	27 nt	202010	50803	151207	27 nt	9	5	4	27 nt	30	28	2	27 nt	2	2	0
		28 nt	1118573	654624	463949	28 nt	800	325	475	28 nt	198220	60142	138078	28 nt	4	3	1	28 nt	16	16	0	28 nt	2	2	0
		29 nt	601391	366520	234871	29 nt	544	234	310	29 nt	154584	56776	97808	29 nt	2	2	0	29 nt	20	17	3	29 nt	1	1	0
		30 nt	519243	324812	194431	30 nt	724	407	317	30 nt	195460	118597	76863	30 nt	2	2	0	30 nt	8	4	4	30 nt	0	0	0
		31 nt	383228	230237	152991	31 nt	402	129	273	31 nt	70800	31279	39521	31 nt	1	1	0	31 nt	6	5	1	31 nt	0	0	0
		32 nt	305634	163352	142282	32 nt	234	111	123	32 nt	44963	22596	22367	32 nt	2	0	2	32 nt	4	4	0	32 nt	0	0	0
		33 nt	165359	102907	62452	33 nt	96	37	59	33 nt	22768	11232	11536	33 nt	0	0	0	33 nt	0	0	0	33 nt	0	0	0
		34 nt	125182	87131	38051	34 nt	10	5	5	34 nt	9314	4505	4809	34 nt	0	0	0	34 nt	1	1	0	34 nt	0	0	0
M.persicae aphids MpDV-infected ALYU-188	46295779		total	forward	reverse		total	forward	reverse		total	forward	reverse		total	forward	reverse		total	forward	reverse		total	forward	reverse
		15-34 nt	26260298	18805506	7454792	15-34 nt	19411	11122	8289	15-34 nt	15874543	7811776	8062767	15-34 nt	208120	139377	68743	15-34 nt	525224	305159	220065	15-34 nt	51	33	18
		15 nt	756210	419185	337025	15 nt	1154	561	593	15 nt	1574150	753399	820751	15 nt	3033	2290	743	15 nt	6528	4928	1600	15 nt	1	0	1
		16 nt	1045370	661084	384286	16 nt	2045	942	1103	16 nt	3839037	2007481	1831556	16 nt	9326	6643	2683	16 nt	12762	9439	3323	16 nt	4	3	1
		17 nt	1036520	588401	448119	17 nt	2063	1228	835	17 nt	3895578	2028658	1866920	17 nt	7682	5150	2532	17 nt	15105	10835	4270	17 nt	4	3	1
		18 nt	795866	532760	263106	18 nt	2267	1591	676	18 nt	2539456	1188997	1350459	18 nt	6650	4753	1897	18 nt	17321	12647	4674	18 nt	6	2	4
		19 nt	987705	685964	301741	19 nt	1371	915	456	19 nt	1188365	582368	605997	19 nt	4957	3484	1473	19 nt	13086	8731	4355	19 nt	4	3	1
		20 nt	1146792	869854	276938	20 nt	1083	683	400	20 nt	490231	257074	233157	20 nt	4026	2780	1246	20 nt	14671	9232	5439	20 nt	5	3	2
		21 nt	1692393	1331550	360843	21 nt	994	580	414	21 nt	451934	194944	256990	21 nt	9612	6220	3392	21 nt	47015	26011	21004	21 nt	5	3	2
		22 nt	8287301	7838046	449255	22 nt	1317	716	601	22 nt	412681	190262	222419	22 nt	69492	41670	27822	22 nt	302585	157265	145320	22 nt	8	5	3
		23 nt	1202355	668734	533621	23 nt	1257	609	648	23 nt	388085	180409	207676	23 nt	18469	12719	5750	23 nt	42325	23372	18953	23 nt	5	3	2
		24 nt	1177349	513616	663733	24 nt	1415	840	575	24 nt	253782	106007	147775	24 nt	8707	6607	2100	24 nt	11229	8059	3170	24 nt	1	0	1
		25 nt	951375	584501	366874	25 nt	1151	633	518	25 nt	145094	65483	79611	25 nt	10470	7857	2613	25 nt	9616	7624	1992	25 nt	0	0	0
		26 nt	1975341	1137181	838160	26 nt	1036	499	537	26 nt	134925	56709	78216	26 nt	17139	12590	4549	26 nt	8436	6764	1672	26 nt	0	0	0
		27 nt	2184190	1122926	1061264	27 nt	767	401	366	27 nt	159955	41945	118010	27 nt	18899	12967	5932	27 nt	8374	7047	1327	27 nt	3	3	0
		28 nt	1169785	682432	487353	28 nt	680	391	289	28 nt	168829	51492	117337	28 nt	12414	7989	4425	28 nt	6419	5238	1181	28 nt	1	1	0
		29 nt	673284	416166	257118	29 nt	501	314	187	29 nt	105461	42029	63432	29 nt	4629	3613	1016	29 nt	5298	4356	942	29 nt	1	1	0
		30 nt	616137	378715	237422	30 nt	258	181	77	30 nt	88594	46180	42414	30 nt	1867	1466	401	30 nt	2744	2217	527	30 nt	2	2	0
		31 nt	256784	168297	88487	31 nt	45	35	10	31 nt	20742	8900	11842	31 nt	524	401	123	31 nt	1052	869	183	31 nt	1	1	0
		32 nt	172317	111350	60967	32 nt	4	3	1	32 nt	9023	4573	4450	32 nt	141	111	30	32 nt	413	318	95	32 nt	0	0	0
		33 nt	79480	53335	26145	33 nt	0	0	0	33 nt	5902	3932	1970	33 nt	63	53	10	33 nt	193	166	27	33 nt	0	0	0
		34 nt	53744	41409	12335	34 nt	3	0	3	34 nt	2719	934	1785	34 nt	20	14	6	34 nt	52	41	11	34 nt	0	0	0

## Sheet: (B) mm
sRNA library	Total number of 15-34 nt reads	0-2 mismatches
		Myzus persicae Clone G006b 350 Mbp				Myzus persicae mitochondrion 17,382 bp				Buchnera aphidicola 655,725 bp				MpDV 5,873 nt				MpFV 23,221 nt				TuYV 5,641 nt
ALYU-368+369 (Aphid-Arab-mock)	30433357		total	forward	reverse		total	forward	reverse		total	forward	reverse		total	forward	reverse		total	forward	reverse		total	forward	reverse
		15-34 nt	27304484	15006423	12298061	15-34 nt	173066	68415	104651	15-34 nt	8815828	4192949	4622879	15-34 nt	56598	28535	28063	15-34 nt	437578	236890	200688	15-34 nt	44214	20850	23364
		15 nt	3162830	1546428	1616402	15 nt	7267	3939	3328	15 nt	1270262	600027	670235	15 nt	1765	607	1158	15 nt	14061	8679	5382	15 nt	2175	748	1427
		16 nt	3473036	1663469	1809567	16 nt	91883	37043	54840	16 nt	2600015	1249597	1350418	16 nt	28354	13621	14733	16 nt	75158	37404	37754	16 nt	31069	13880	17189
		17 nt	3142601	1524662	1617939	17 nt	44943	17117	27826	17 nt	1927979	961933	966046	17 nt	7584	4857	2727	17 nt	25716	13060	12656	17 nt	9453	5401	4052
		18 nt	2576114	1252740	1323374	18 nt	16318	5941	10377	18 nt	1263785	617007	646778	18 nt	1453	836	617	18 nt	7510	3866	3644	18 nt	1093	584	509
		19 nt	1874924	870020	1004904	19 nt	4857	1642	3215	19 nt	752516	371480	381036	19 nt	425	212	213	19 nt	5004	3207	1797	19 nt	207	54	153
		20 nt	1431681	784643	647038	20 nt	1984	596	1388	20 nt	339958	150507	189451	20 nt	323	172	151	20 nt	7991	4892	3099	20 nt	57	30	27
		21 nt	1478413	867035	611378	21 nt	1038	283	755	21 nt	251024	83592	167432	21 nt	1461	746	715	21 nt	36098	19581	16517	21 nt	22	19	3
		22 nt	5136398	4242239	894159	22 nt	792	291	501	22 nt	143617	47181	96436	22 nt	10584	5181	5403	22 nt	224835	120424	104411	22 nt	18	15	3
		23 nt	1168796	534382	634414	23 nt	461	157	304	23 nt	63160	29000	34160	23 nt	2785	1348	1437	23 nt	29788	16732	13056	23 nt	9	9	0
		24 nt	352730	176965	175765	24 nt	364	137	227	24 nt	47146	22584	24562	24 nt	504	247	257	24 nt	4468	2941	1527	24 nt	8	8	0
		25 nt	395454	179907	215547	25 nt	372	117	255	25 nt	28967	11390	17577	25 nt	222	123	99	25 nt	1654	1286	368	25 nt	21	21	0
		26 nt	1104995	511690	593305	26 nt	341	116	225	26 nt	20774	7926	12848	26 nt	277	140	137	26 nt	1068	892	176	26 nt	9	9	0
		27 nt	1118501	515150	603351	27 nt	314	117	197	27 nt	15026	5150	9876	27 nt	306	163	143	27 nt	826	742	84	27 nt	7	7	0
		28 nt	424710	186560	238150	28 nt	300	116	184	28 nt	12659	5816	6843	28 nt	195	89	106	28 nt	676	625	51	28 nt	9	9	0
		29 nt	140375	50272	90103	29 nt	276	110	166	29 nt	11686	4102	7584	29 nt	72	37	35	29 nt	571	526	45	29 nt	13	13	0
		30 nt	79651	22888	56763	30 nt	295	120	175	30 nt	15738	4972	10766	30 nt	62	31	31	30 nt	513	485	28	30 nt	10	10	0
		31 nt	78530	20014	58516	31 nt	295	108	187	31 nt	18264	4802	13462	31 nt	70	36	34	31 nt	470	440	30	31 nt	12	11	1
		32 nt	72519	28823	43696	32 nt	338	190	148	32 nt	10196	4692	5504	32 nt	54	33	21	32 nt	392	359	33	32 nt	7	7	0
		33 nt	54845	19872	34973	33 nt	353	161	192	33 nt	12519	6153	6366	33 nt	52	34	18	33 nt	382	365	17	33 nt	9	9	0
		34 nt	37381	8664	28717	34 nt	275	114	161	34 nt	10537	5038	5499	34 nt	50	22	28	34 nt	397	384	13	34 nt	6	6	0
ALYU-370+371 (Aphid-Arab-TuYV)	29119783		total	forward	reverse		total	forward	reverse		total	forward	reverse		total	forward	reverse		total	forward	reverse		total	forward	reverse
		15-34 nt	25748537	12912223	12836314	15-34 nt	127195	53681	73514	15-34 nt	7652421	3593324	4059097	15-34 nt	52647	27159	25488	15-34 nt	368713	200369	168344	15-34 nt	96411	58588	37823
		15 nt	2720465	1243846	1476619	15 nt	5195	2793	2402	15 nt	1030701	472525	558176	15 nt	1310	557	753	15 nt	11151	6851	4300	15 nt	5969	3092	2877
		16 nt	2938771	1344328	1594443	16 nt	58220	23854	34366	16 nt	2028355	973750	1054605	16 nt	21318	10544	10774	16 nt	58686	28318	30368	16 nt	31298	14437	16861
		17 nt	2802380	1296104	1506276	17 nt	30450	12055	18395	17 nt	1601595	812574	789021	17 nt	6762	4520	2242	17 nt	21443	11053	10390	17 nt	12188	7373	4815
		18 nt	2364123	1096311	1267812	18 nt	12750	5224	7526	18 nt	1082167	535400	546767	18 nt	1591	954	637	18 nt	7563	4017	3546	18 nt	5522	3559	1963
		19 nt	1808238	791054	1017184	19 nt	4795	1920	2875	19 nt	698803	350486	348317	19 nt	705	339	366	19 nt	5269	3536	1733	19 nt	4652	3149	1503
		20 nt	1387589	676411	711178	20 nt	2612	1228	1384	20 nt	332726	150982	181744	20 nt	665	331	334	20 nt	7471	4737	2734	20 nt	4065	3039	1026
		21 nt	1375242	747474	627768	21 nt	1913	878	1035	21 nt	274830	89327	185503	21 nt	1774	894	880	21 nt	30128	16339	13789	21 nt	8488	5004	3484
		22 nt	4332017	3406918	925099	22 nt	1423	748	675	22 nt	162355	52501	109854	22 nt	11708	5639	6069	22 nt	186654	99095	87559	22 nt	7981	4636	3345
		23 nt	1125833	458063	667770	23 nt	1270	630	640	23 nt	75717	31897	43820	23 nt	3241	1476	1765	23 nt	25513	14287	11226	23 nt	2485	2168	317
		24 nt	463863	166762	297101	24 nt	972	482	490	24 nt	58046	26305	31741	24 nt	697	347	350	24 nt	4450	2890	1560	24 nt	3536	2564	972
		25 nt	481185	170424	310761	25 nt	881	437	444	25 nt	36255	13542	22713	25 nt	396	218	178	25 nt	2005	1619	386	25 nt	1762	1634	128
		26 nt	1123067	477261	645806	26 nt	862	408	454	26 nt	27773	10159	17614	26 nt	520	275	245	26 nt	1393	1219	174	26 nt	1481	1373	108
		27 nt	1111249	482305	628944	27 nt	754	373	381	27 nt	37206	8557	28649	27 nt	641	314	327	27 nt	1231	1107	124	27 nt	1324	1256	68
		28 nt	660459	277949	382510	28 nt	745	413	332	28 nt	34792	8533	26259	28 nt	367	218	149	28 nt	1021	925	96	28 nt	1130	1066	64
		29 nt	328504	115806	212698	29 nt	746	418	328	29 nt	45986	9141	36845	29 nt	204	117	87	29 nt	972	878	94	29 nt	1029	956	73
		30 nt	214753	39368	175385	30 nt	794	417	377	30 nt	38478	16831	21647	30 nt	176	95	81	30 nt	896	831	65	30 nt	878	825	53
		31 nt	155552	31281	124271	31 nt	729	370	359	31 nt	28589	7671	20918	31 nt	165	89	76	31 nt	775	704	71	31 nt	751	702	49
		32 nt	142929	44963	97966	32 nt	753	398	355	32 nt	18912	7663	11249	32 nt	157	97	60	32 nt	742	693	49	32 nt	677	640	37
		33 nt	110626	27457	83169	33 nt	711	328	383	33 nt	23631	8094	15537	33 nt	126	66	60	33 nt	700	645	55	33 nt	613	572	41
		34 nt	101692	18138	83554	34 nt	620	307	313	34 nt	15504	7386	8118	34 nt	124	69	55	34 nt	650	625	25	34 nt	582	543	39
ALYU-372+373 (Aphid-ArtDiet)	26358678		total	forward	reverse		total	forward	reverse		total	forward	reverse		total	forward	reverse		total	forward	reverse		total	forward	reverse
		15-34 nt	23266445	8902944	14363501	15-34 nt	125113	58589	66524	15-34 nt	4842164	2062977	2779187	15-34 nt	84178	47575	36603	15-34 nt	389145	198472	190673	15-34 nt	20218	8647	11571
		15 nt	1916060	707843	1208217	15 nt	6056	3169	2887	15 nt	593327	257577	335750	15 nt	1693	1012	681	15 nt	8803	4853	3950	15 nt	824	348	476
		16 nt	1953703	733906	1219797	16 nt	32276	13538	18738	16 nt	1040818	490631	550187	16 nt	13293	7399	5894	16 nt	41740	19234	22506	16 nt	14386	5695	8691
		17 nt	1911236	747779	1163457	17 nt	19779	8428	11351	17 nt	833956	407501	426455	17 nt	5106	3337	1769	17 nt	17456	8526	8930	17 nt	4277	2155	2122
		18 nt	1665220	621424	1043796	18 nt	10895	5343	5552	18 nt	561176	256981	304195	18 nt	2292	1512	780	18 nt	9466	4983	4483	18 nt	601	402	199
		19 nt	1572567	471941	1100626	19 nt	7139	3608	3531	19 nt	375565	181055	194510	19 nt	1677	1124	553	19 nt	7749	4570	3179	19 nt	79	15	64
		20 nt	1363806	474807	888999	20 nt	6307	3284	3023	20 nt	201472	84170	117302	20 nt	1697	1149	548	20 nt	8859	5092	3767	20 nt	30	13	17
		21 nt	1453546	591560	861986	21 nt	5483	2867	2616	21 nt	195414	60999	134415	21 nt	4754	2791	1963	21 nt	36988	19144	17844	21 nt	5	3	2
		22 nt	3101930	2139587	962343	22 nt	4703	2514	2189	22 nt	129020	39321	89699	22 nt	33581	17215	16366	22 nt	216912	108034	108878	22 nt	3	3	0
		23 nt	1106349	340979	765370	23 nt	4019	1984	2035	23 nt	84859	27175	57684	23 nt	7988	4214	3774	23 nt	27870	14278	13592	23 nt	1	1	0
		24 nt	658512	156184	502328	24 nt	3288	1618	1670	24 nt	82747	24159	58588	24 nt	1973	1256	717	24 nt	4293	2522	1771	24 nt	1	1	0
		25 nt	926272	160370	765902	25 nt	3164	1428	1736	25 nt	67045	18768	48277	25 nt	1327	906	421	25 nt	1860	1375	485	25 nt	0	0	0
		26 nt	1286978	457349	829629	26 nt	2910	1285	1625	26 nt	58558	15723	42835	26 nt	1920	1117	803	26 nt	1255	955	300	26 nt	1	1	0
		27 nt	1174531	445707	728824	27 nt	2738	1352	1386	27 nt	102130	18670	83460	27 nt	2616	1483	1133	27 nt	1104	880	224	27 nt	1	1	0
		28 nt	898310	350097	548213	28 nt	2706	1432	1274	28 nt	103175	29620	73555	28 nt	1498	908	590	28 nt	957	796	161	28 nt	1	1	0
		29 nt	627944	202180	425764	29 nt	2590	1443	1147	29 nt	115853	27538	88315	29 nt	687	525	162	29 nt	812	673	139	29 nt	2	2	0
		30 nt	390599	72543	318056	30 nt	2553	1358	1195	30 nt	96757	47671	49086	30 nt	521	414	107	30 nt	710	600	110	30 nt	1	1	0
		31 nt	391525	67621	323904	31 nt	2345	1080	1265	31 nt	57637	20990	36647	31 nt	444	348	96	31 nt	633	533	100	31 nt	0	0	0
		32 nt	329988	70755	259233	32 nt	2072	989	1083	32 nt	44283	18738	25545	32 nt	428	344	84	32 nt	618	522	96	32 nt	1	1	0
		33 nt	280971	51493	229478	33 nt	2094	925	1169	33 nt	60246	17765	42481	33 nt	376	289	87	33 nt	563	480	83	33 nt	1	1	0
		34 nt	256398	38819	217579	34 nt	1996	944	1052	34 nt	38126	17925	20201	34 nt	307	232	75	34 nt	497	422	75	34 nt	3	3	0
ALYU-374+375 (Aphid-ArtDiet-TuYV)	25899671		total	forward	reverse		total	forward	reverse		total	forward	reverse		total	forward	reverse		total	forward	reverse		total	forward	reverse
		15-34 nt	23284367	10253024	13031343	15-34 nt	173888	65553	108335	15-34 nt	6079545	2855804	3223741	15-34 nt	93372	52517	40855	15-34 nt	479006	242706	236300	15-34 nt	124841	108741	16100
		15 nt	2314206	997476	1316730	15 nt	9078	4027	5051	15 nt	893784	405837	487947	15 nt	2368	1412	956	15 nt	10629	6099	4530	15 nt	3331	2488	843
		16 nt	2467085	1055346	1411739	16 nt	62156	25191	36965	16 nt	1659257	794821	864436	16 nt	18543	10086	8457	16 nt	51587	24352	27235	16 nt	24125	11896	12229
		17 nt	2283553	969955	1313598	17 nt	34639	13560	21079	17 nt	1264662	636676	627986	17 nt	6852	4580	2272	17 nt	19952	10048	9904	17 nt	9056	6673	2383
		18 nt	1938080	786710	1151370	18 nt	15775	6100	9675	18 nt	794212	389660	404552	18 nt	2547	1722	825	18 nt	8589	4436	4153	18 nt	4936	4540	396
		19 nt	1531222	576212	955010	19 nt	8373	3061	5312	19 nt	487125	242350	244775	19 nt	1576	1103	473	19 nt	6888	3908	2980	19 nt	4859	4743	116
		20 nt	1311025	543009	768016	20 nt	6549	2136	4413	20 nt	247712	116758	130954	20 nt	1620	1144	476	20 nt	9259	5110	4149	20 nt	5706	5683	23
		21 nt	1463487	671522	791965	21 nt	5120	1613	3507	21 nt	204592	75396	129196	21 nt	5198	2936	2262	21 nt	45566	23249	22317	21 nt	5902	5864	38
		22 nt	3572587	2523433	1049154	22 nt	4244	1327	2917	22 nt	120870	45463	75407	22 nt	37105	18903	18202	22 nt	280121	139886	140235	22 nt	6441	6413	28
		23 nt	1012640	366339	646301	23 nt	3797	1130	2667	23 nt	63337	25279	38058	23 nt	8561	4511	4050	23 nt	34213	17327	16886	23 nt	6631	6622	9
		24 nt	513384	161398	351986	24 nt	3184	876	2308	24 nt	51954	18867	33087	24 nt	1846	1171	675	24 nt	4555	2580	1975	24 nt	6650	6641	9
		25 nt	622305	158009	464296	25 nt	2903	780	2123	25 nt	38005	12138	25867	25 nt	1071	774	297	25 nt	1748	1175	573	25 nt	6377	6369	8
		26 nt	1127437	446460	680977	26 nt	2499	657	1842	26 nt	31595	10063	21532	26 nt	1325	815	510	26 nt	1141	798	343	26 nt	6234	6231	3
		27 nt	1182723	485126	697597	27 nt	2343	714	1629	27 nt	33257	8615	24642	27 nt	1698	1007	691	27 nt	979	752	227	27 nt	5764	5759	5
		28 nt	635415	238634	396781	28 nt	2318	774	1544	28 nt	30551	9825	20726	28 nt	996	630	366	28 nt	765	595	170	28 nt	5540	5537	3
		29 nt	338486	90931	247555	29 nt	2153	775	1378	29 nt	33275	9668	23607	29 nt	538	431	107	29 nt	656	536	120	29 nt	4995	4994	1
		30 nt	237037	40164	196873	30 nt	2041	667	1374	30 nt	34516	15567	18949	30 nt	397	335	62	30 nt	578	453	125	30 nt	4503	4502	1
		31 nt	229090	36909	192181	31 nt	1899	559	1340	31 nt	28409	10471	17938	31 nt	331	289	42	31 nt	486	389	97	31 nt	4080	4078	2
		32 nt	200882	50169	150713	32 nt	1578	525	1053	32 nt	21311	9810	11501	32 nt	320	269	51	32 nt	458	359	99	32 nt	3598	3595	3
		33 nt	168160	36695	131465	33 nt	1660	532	1128	33 nt	23587	9638	13949	33 nt	256	211	45	33 nt	448	342	106	33 nt	3358	3358	0
		34 nt	135563	18527	117036	34 nt	1579	549	1030	34 nt	17534	8902	8632	34 nt	224	188	36	34 nt	388	312	76	34 nt	2755	2755	0
M.persicae aphids Denso-minus ALYU-187	54344253		total	forward	reverse		total	forward	reverse		total	forward	reverse		total	forward	reverse		total	forward	reverse		total	forward	reverse
		15-34 nt	47630919	32817137	14813782	15-34 nt	111342	59684	51658	15-34 nt	17518108	8454916	9063192	15-34 nt	30255	9283	20972	15-34 nt	68508	36669	31839	15-34 nt	26223	16810	9413
		15 nt	489571	261837	227734	15 nt	1093	324	769	15 nt	397297	187055	210242	15 nt	146	46	100	15 nt	2400	2016	384	15 nt	250	199	51
		16 nt	1993897	1012287	981610	16 nt	33246	14118	19128	16 nt	1764839	931433	833406	16 nt	22892	5588	17304	16 nt	31525	15656	15869	16 nt	16909	11965	4944
		17 nt	4069208	1936344	2132864	17 nt	45272	32332	12940	17 nt	3578418	1772223	1806195	17 nt	5349	2570	2779	17 nt	24159	13775	10384	17 nt	7814	4088	3726
		18 nt	4128328	2194925	1933403	18 nt	10718	4715	6003	18 nt	3427437	1643215	1784222	18 nt	1296	690	606	18 nt	5079	2501	2578	18 nt	1049	447	602
		19 nt	3176969	1768996	1407973	19 nt	4333	1531	2802	19 nt	2416691	1182115	1234576	19 nt	293	225	68	19 nt	1943	784	1159	19 nt	116	63	53
		20 nt	3133107	2177390	955717	20 nt	2922	1327	1595	20 nt	1503594	773527	730067	20 nt	23	15	8	20 nt	268	211	57	20 nt	29	18	11
		21 nt	4567254	3464707	1102547	21 nt	2089	834	1255	21 nt	1234014	555095	678919	21 nt	19	9	10	21 nt	392	228	164	21 nt	15	8	7
		22 nt	13864348	13110216	754132	22 nt	1817	760	1057	22 nt	889819	410944	478875	22 nt	135	79	56	22 nt	2011	1019	992	22 nt	27	10	17
		23 nt	1709976	1035993	673983	23 nt	1493	554	939	23 nt	606237	294274	311963	23 nt	50	28	22	23 nt	503	297	206	23 nt	4	3	1
		24 nt	1479992	767352	712640	24 nt	1400	592	808	24 nt	351615	149092	202523	24 nt	7	3	4	24 nt	78	53	25	24 nt	4	3	1
		25 nt	1205184	694703	510481	25 nt	1316	472	844	25 nt	204922	90699	114223	25 nt	6	4	2	25 nt	25	21	4	25 nt	1	1	0
		26 nt	2067436	1150527	916909	26 nt	1479	377	1102	26 nt	173558	75730	97828	26 nt	16	11	5	26 nt	33	28	5	26 nt	0	0	0
		27 nt	2287767	1177405	1110362	27 nt	970	334	636	27 nt	213962	55940	158022	27 nt	10	5	5	27 nt	32	29	3	27 nt	2	2	0
		28 nt	1216563	710898	505665	28 nt	883	392	491	28 nt	207617	63995	143622	28 nt	6	5	1	28 nt	18	17	1	28 nt	2	2	0
		29 nt	648063	393477	254586	29 nt	602	255	347	29 nt	174702	70985	103717	29 nt	2	2	0	29 nt	22	19	3	29 nt	1	1	0
		30 nt	549226	343442	205784	30 nt	794	433	361	30 nt	203396	122559	80837	30 nt	2	2	0	30 nt	9	5	4	30 nt	0	0	0
		31 nt	404614	243499	161115	31 nt	483	156	327	31 nt	77754	34065	43689	31 nt	1	1	0	31 nt	6	5	1	31 nt	0	0	0
		32 nt	330997	173839	157158	32 nt	312	131	181	32 nt	48828	24194	24634	32 nt	2	0	2	32 nt	4	4	0	32 nt	0	0	0
		33 nt	177478	108282	69196	33 nt	107	40	67	33 nt	31987	12783	19204	33 nt	0	0	0	33 nt	0	0	0	33 nt	0	0	0
		34 nt	130941	91018	39923	34 nt	13	7	6	34 nt	11421	4993	6428	34 nt	0	0	0	34 nt	1	1	0	34 nt	0	0	0
M.persicae aphids MpDV-infected ALYU-188	46295779		total	forward	reverse		total	forward	reverse		total	forward	reverse		total	forward	reverse		total	forward	reverse		total	forward	reverse
		15-34 nt	41856548	26634212	15222336	15-34 nt	161819	89660	72159	15-34 nt	17578346	8637680	8940666	15-34 nt	375247	206109	169138	15-34 nt	827116	469521	357595	15-34 nt	43776	25165	18611
		15 nt	2040176	1071643	968533	15 nt	5360	1490	3870	15 nt	1713314	819041	894273	15 nt	3707	2692	1015	15 nt	18707	15307	3400	15 nt	904	636	268
		16 nt	4728082	2401566	2326516	16 nt	80627	37416	43211	16 nt	4259503	2216444	2043059	16 nt	82704	20987	61717	16 nt	92331	49844	42487	16 nt	33110	19703	13407
		17 nt	5084295	2456553	2627742	17 nt	52870	38611	14259	17 nt	4334457	2240988	2093469	17 nt	15060	8797	6263	17 nt	46361	26908	19453	17 nt	8846	4415	4431
		18 nt	3764831	2066960	1697871	18 nt	8783	4405	4378	18 nt	2821551	1325968	1495583	18 nt	9217	6202	3015	18 nt	23473	15944	7529	18 nt	815	351	464
		19 nt	2292055	1314274	977781	19 nt	2549	1233	1316	19 nt	1338908	655811	683097	19 nt	6209	4279	1930	19 nt	16033	10226	5807	19 nt	57	29	28
		20 nt	1608733	1105667	503066	20 nt	1314	803	511	20 nt	561887	295204	266683	20 nt	5235	3536	1699	20 nt	17096	10588	6508	20 nt	12	7	5
		21 nt	2022251	1507878	514373	21 nt	1096	638	458	21 nt	494517	212967	281550	21 nt	13426	8536	4890	21 nt	54861	30189	24672	21 nt	6	4	2
		22 nt	8742180	8173286	568894	22 nt	1426	786	640	22 nt	453959	205734	248225	22 nt	103751	60242	43509	22 nt	374394	193187	181207	22 nt	11	8	3
		23 nt	1442274	840818	601456	23 nt	1360	665	695	23 nt	424100	198562	225538	23 nt	44752	26962	17790	23 nt	112628	63264	49364	23 nt	5	3	2
		24 nt	1392258	687359	704899	24 nt	1534	903	631	24 nt	274690	116032	158658	24 nt	13675	9458	4217	24 nt	21949	14458	7491	24 nt	2	1	1
		25 nt	1075147	630768	444379	25 nt	1249	667	582	25 nt	158294	72266	86028	25 nt	12372	9065	3307	25 nt	11551	9009	2542	25 nt	0	0	0
		26 nt	2110265	1208367	901898	26 nt	1138	532	606	26 nt	144674	61495	83179	26 nt	19918	14529	5389	26 nt	9675	7673	2002	26 nt	0	0	0
		27 nt	2329863	1195147	1134716	27 nt	840	452	388	27 nt	169547	46050	123497	27 nt	21858	14796	7062	27 nt	9542	7948	1594	27 nt	3	3	0
		28 nt	1269788	740566	529222	28 nt	790	487	303	28 nt	176107	54427	121680	28 nt	14524	9244	5280	28 nt	7308	5920	1388	28 nt	1	1	0
		29 nt	720835	443957	276878	29 nt	546	337	209	29 nt	114129	46737	67392	29 nt	5589	4274	1315	29 nt	6020	4905	1115	29 nt	1	1	0
		30 nt	641169	394521	246648	30 nt	274	193	81	30 nt	92876	48424	44452	30 nt	2322	1787	535	30 nt	3202	2551	651	30 nt	2	2	0
		31 nt	268403	176048	92355	31 nt	56	39	17	31 nt	24009	10126	13883	31 nt	625	484	141	31 nt	1209	988	221	31 nt	1	1	0
		32 nt	182393	118352	64041	32 nt	4	3	1	32 nt	10475	5134	5341	32 nt	198	157	41	32 nt	495	376	119	32 nt	0	0	0
		33 nt	84481	56677	27804	33 nt	0	0	0	33 nt	8087	5064	3023	33 nt	77	62	15	33 nt	217	188	29	33 nt	0	0	0
		34 nt	57069	43805	13264	34 nt	3	0	3	34 nt	3262	1206	2056	34 nt	28	20	8	34 nt	64	48	16	34 nt	0	0	0

## Sheet: (C) RPM
sRNA library	Total number of 15-34 nt reads	zero mismatches
		Myzus persicae Clone G006b 350 Mbp				Myzus persicae mitochondrion 17,382 bp				Buchnera aphidicola 655,725 bp				MpDV 5,873 nt				MpFV 23,221 nt				TuYV 5,641 nt				MpDNV NS unit				MpDNV VP unit
ALYU-368+369 (Aphid-Arab-mock)	30433357		total	forward	reverse		total	forward	reverse		total	forward	reverse		total	forward	reverse		total	forward	reverse		total	forward	reverse		total	forward	reverse		total	forward	reverse
		15-34 nt	423289	257382	165907	15-34 nt	232.705	86.0569	146.648	15-34 nt	66602.6	25651.1	40951.6	15-34 nt	372.946	181.709	191.238	15-34 nt	8848.38	4970.34	3878.05	15-34 nt	28.7513	7.3932	21.3581	15-34 nt	233.527	119.836	113.691	15-34 nt	139.419	61.5772	77.8422
		15 nt	37363.6	17688.3	19675.3	15 nt	23.3625	8.57612	14.7864	15 nt	16675.8	6754.96	9920.82	15 nt	3.45016	1.57722	1.87294	15 nt	57.9956	45.1807	12.8149	15 nt	21.6867	0.558598	21.1281	15 nt	1.47864	1.18291	0.295728	15 nt	1.97152	0.427163	1.54436
		16 nt	21333	9168.13	12164.9	16 nt	23.9211	9.39758	14.5235	16 nt	15274.8	5782.14	9492.64	16 nt	5.15881	2.53012	2.62869	16 nt	67.6889	53.5268	14.1621	16 nt	0.525739	0.49288	0.0328587	16 nt	2.13581	1.5115	0.624315	16 nt	3.023	1.05148	1.97152
		17 nt	11195	4269.13	6925.89	17 nt	13.5049	5.0931	8.41182	17 nt	9824.32	4161.85	5662.47	17 nt	7.59036	3.61446	3.9759	17 nt	73.5377	58.1599	15.3779	17 nt	0.558598	0.558598	0	17 nt	3.54874	2.66155	0.887184	17 nt	4.04162	1.05148	2.99014
		18 nt	5770.05	1840.74	3929.31	18 nt	13.7349	4.56736	9.16757	18 nt	7829.17	2822.23	5006.94	18 nt	5.91456	2.69441	3.22015	18 nt	98.3132	71.5005	26.8127	18 nt	0.49288	0.427163	0.0657174	18 nt	2.85871	2.10296	0.75575	18 nt	3.05586	0.624315	2.43154
		19 nt	5680.71	1781.37	3899.34	19 nt	12.6835	4.86308	7.82037	19 nt	5623.07	2700.03	2923.04	19 nt	6.34173	3.51588	2.82585	19 nt	123.746	84.2825	39.4633	19 nt	0.361446	0.361446	0	19 nt	3.68017	2.85871	0.821467	19 nt	2.66155	0.558598	2.10296
		20 nt	19580.5	12705.3	6875.19	20 nt	12.5192	4.43592	8.08324	20 nt	2516.45	1129.81	1386.64	20 nt	7.22891	3.94304	3.28587	20 nt	219.135	134.096	85.0383	20 nt	0.558598	0.525739	0.0328587	20 nt	4.63307	3.28587	1.34721	20 nt	2.59584	0.657174	1.93866
		21 nt	34302.2	20983.8	13318.4	21 nt	14.0307	4.9288	9.10185	21 nt	3918.2	756.834	3161.37	21 nt	32.5958	16.4951	16.1008	21 nt	1041.23	566.287	474.939	21 nt	0.558598	0.558598	0	21 nt	20.701	10.9091	9.79189	21 nt	11.8948	5.61883	6.27601
		22 nt	153131	129238	23892.8	22 nt	19.1238	7.26177	11.862	22 nt	1865.32	336.703	1528.62	22 nt	230.307	110.898	119.408	22 nt	6441.32	3465.97	2975.35	22 nt	0.558598	0.49288	0.0657174	22 nt	154.173	69.6933	84.4797	22 nt	76.1336	40.6462	35.4874
		23 nt	31794.9	14125.3	17669.7	23 nt	11.3362	3.12157	8.21467	23 nt	508.685	180.887	327.798	23 nt	31.8729	14.655	17.2179	23 nt	471.916	272.201	199.715	23 nt	0.262869	0.262869	0	23 nt	21.5882	9.92332	11.6648	23 nt	10.2848	4.99452	5.29025
		24 nt	7071.71	3180.13	3891.59	24 nt	9.79189	3.54874	6.24315	24 nt	438.499	197.514	240.986	24 nt	5.91456	2.85871	3.05586	24 nt	64.6659	49.1894	15.4764	24 nt	0.230011	0.230011	0	24 nt	3.12157	2.00438	1.1172	24 nt	2.79299	0.75575	2.03724
		25 nt	10500.3	4783.93	5716.39	25 nt	10.2191	3.4173	6.80175	25 nt	240.624	93.6144	147.01	25 nt	5.22453	2.92442	2.30011	25 nt	40.219	33.253	6.96604	25 nt	0.591456	0.591456	0	25 nt	2.76013	2.0701	0.690032	25 nt	2.4644	0.821467	1.64293
		26 nt	30924.7	14313.7	16611	26 nt	8.74041	2.79299	5.94742	26 nt	185.586	92.6286	92.9572	26 nt	7.59036	3.74589	3.84447	26 nt	29.3428	25.3998	3.94304	26 nt	0.262869	0.262869	0	26 nt	2.82585	2.59584	0.230011	26 nt	4.76451	1.15005	3.61446
		27 nt	30898.9	14170.7	16728.2	27 nt	8.64183	3.31873	5.32311	27 nt	181.906	60.46	121.446	27 nt	8.97042	4.89594	4.07448	27 nt	23.2639	21.0624	2.20153	27 nt	0.230011	0.230011	0	27 nt	3.87732	3.54874	0.328587	27 nt	5.0931	1.34721	3.74589
		28 nt	11552.8	5073.61	6479.24	28 nt	7.88608	3.023	4.86308	28 nt	143.1	48.8937	94.2058	28 nt	5.68455	2.53012	3.15443	28 nt	19.0909	17.7437	1.34721	28 nt	0.197152	0.197152	0	28 nt	1.74151	1.5115	0.230011	28 nt	3.94304	1.05148	2.89156
		29 nt	3700.15	1326.14	2374.01	29 nt	7.26177	3.023	4.23877	29 nt	179.803	60.1642	119.638	29 nt	1.80723	0.821467	0.98576	29 nt	16.1993	15.115	1.08434	29 nt	0.427163	0.427163	0	29 nt	0.525739	0.460022	0.0657174	29 nt	1.28149	0.361446	0.920043
		30 nt	2015.03	610.284	1404.74	30 nt	7.3932	3.22015	4.17305	30 nt	295.662	99.0689	196.593	30 nt	1.5115	0.887184	0.624315	30 nt	14.195	13.4721	0.722891	30 nt	0.230011	0.230011	0	30 nt	0.952902	0.788608	0.164293	30 nt	0.558598	0.0657174	0.49288
		31 nt	2133.28	560.963	1572.32	31 nt	7.19605	2.26725	4.9288	31 nt	347.349	69.7918	277.557	31 nt	1.74151	0.887184	0.854326	31 nt	12.9135	12.092	0.821467	31 nt	0.361446	0.328587	0.0328587	31 nt	0.854326	0.821467	0.0328587	31 nt	0.887184	0.0657174	0.821467
		32 nt	1925.49	787.59	1137.9	32 nt	6.4403	3.05586	3.38444	32 nt	159.562	76.955	82.6067	32 nt	1.41292	0.821467	0.591456	32 nt	11.5991	10.6134	0.98576	32 nt	0.230011	0.230011	0	32 nt	0.854326	0.788608	0.0657174	32 nt	0.558598	0.0328587	0.525739
		33 nt	1430.77	534.184	896.582	33 nt	7.62321	3.12157	4.50164	33 nt	222.88	133.308	89.5728	33 nt	1.5115	0.952902	0.558598	33 nt	10.8105	10.3505	0.460022	33 nt	0.262869	0.262869	0	33 nt	0.920043	0.854326	0.0657174	33 nt	0.591456	0.098576	0.49288
		34 nt	984.676	240.361	744.315	34 nt	7.29463	3.023	4.27163	34 nt	171.884	93.2201	78.6637	34 nt	1.1172	0.460022	0.657174	34 nt	11.2048	10.8434	0.361446	34 nt	0.164293	0.164293	0	34 nt	0.295728	0.262869	0.0328587	34 nt	0.821467	0.197152	0.624315
ALYU-370+371 (Aphid-Arab-TuYV)	29119783		total	forward	reverse		total	forward	reverse		total	forward	reverse		total	forward	reverse		total	forward	reverse		total	forward	reverse		total	forward	reverse		total	forward	reverse
		15-34 nt	438173	231864	206309	15-34 nt	655.808	349.9	305.909	15-34 nt	72172.4	27865.4	44307.1	15-34 nt	552.271	271.774	280.497	15-34 nt	8026.43	4585.03	3441.41	15-34 nt	1940.19	1346.34	593.857	15-34 nt	333.141	189.94	143.202	15-34 nt	219.129	82.5556	136.574
		15 nt	34355.9	13719.5	20636.4	15 nt	51.3397	25.4466	25.8931	15 nt	15913.1	6205.68	9707.46	15 nt	12.1567	6.00966	6.14702	15 nt	77.061	64.0115	13.0495	15 nt	154.912	77.8852	77.0267	15 nt	5.97532	5.18548	0.789841	15 nt	6.18136	0.721159	5.46021
		16 nt	20659.1	7359.88	13299.2	16 nt	61.5389	31.834	29.7049	16 nt	15065.5	5863.51	9202.03	16 nt	17.4452	9.30639	8.1388	16 nt	89.1834	71.4634	17.7199	16 nt	144.06	88.0158	56.0444	16 nt	8.51655	6.69648	1.82007	16 nt	8.92864	2.57557	6.35307
		17 nt	14044.7	3982.55	10062.2	17 nt	53.3658	32.6926	20.6732	17 nt	9961.54	4344.19	5617.35	17 nt	17.8573	8.48221	9.37507	17 nt	94.1628	73.6269	20.5359	17 nt	154.706	98.6271	56.0787	17 nt	9.13468	7.41764	1.71705	17 nt	8.72259	1.16759	7.555
		18 nt	8961.47	2099.6	6861.86	18 nt	50.3094	31.0442	19.2653	18 nt	7670.9	3021.25	4649.66	18 nt	16.6553	8.27616	8.37918	18 nt	113.771	88.2218	25.5496	18 nt	153.298	102.336	50.9619	18 nt	8.96298	6.76516	2.19782	18 nt	7.69237	1.47666	6.21571
		19 nt	8667.37	2022.71	6644.66	19 nt	41.2434	23.2145	18.029	19 nt	6030.54	3033.75	2996.79	19 nt	16.2776	8.10446	8.17314	19 nt	139.699	99.3826	40.3162	19 nt	147.735	102.748	44.9866	19 nt	9.44375	7.52066	1.92309	19 nt	6.83384	0.583796	6.25005
		20 nt	20418.4	10928.4	9490.01	20 nt	42.0333	24.2447	17.7886	20 nt	3018.57	1421.37	1597.2	20 nt	18.029	8.75693	9.27205	20 nt	215.077	138.531	76.5459	20 nt	131.526	99.5543	31.9714	20 nt	10.8174	7.48632	3.33107	20 nt	7.21159	1.37364	5.83796
		21 nt	32456.6	18628.7	13827.9	21 nt	41.6899	21.8408	19.849	21 nt	4942.1	987.233	3954.87	21 nt	42.8231	21.3944	21.4287	21 nt	909.897	493.033	416.864	21 nt	276.204	163.978	112.226	21 nt	26.5455	14.8353	11.7103	21 nt	16.2776	6.7995	9.47809
		22 nt	132763	107932	24831.8	22 nt	38.4962	20.3298	18.1663	22 nt	2450.12	477.819	1972.3	22 nt	270.229	128.95	141.279	22 nt	5584.49	2979.42	2605.07	22 nt	256.733	149.452	107.281	22 nt	179.225	80.1174	99.1079	22 nt	91.0034	49.5539	41.4495
		23 nt	31409.4	12633.9	18775.4	23 nt	33.1733	15.8998	17.2735	23 nt	743.378	273.594	469.784	23 nt	44.2311	19.8834	24.3477	23 nt	424.385	247.873	176.512	23 nt	78.3316	69.506	8.82562	23 nt	29.7736	13.4273	16.3463	23 nt	14.4575	6.31873	8.1388
		24 nt	10770.6	3384.33	7386.28	24 nt	29.3958	14.5949	14.8009	24 nt	650.005	285.304	364.701	24 nt	11.2638	5.90664	5.35718	24 nt	76.4429	56.8686	19.5743	24 nt	112.535	82.5899	29.9453	24 nt	5.49455	4.3613	1.13325	24 nt	5.76927	1.47666	4.29261
		25 nt	13284.2	4756.63	8527.54	25 nt	25.687	13.3243	12.3627	25 nt	413.602	153.847	259.755	25 nt	10.7144	6.21571	4.49866	25 nt	53.9152	45.1926	8.72259	25 nt	57.0403	53.5375	3.50277	25 nt	4.84207	4.39564	0.446432	25 nt	5.8723	1.75139	4.12091
		26 nt	32080.9	13953.2	18127.7	26 nt	25.1375	12.0537	13.0839	26 nt	368.444	153.435	215.008	26 nt	15.6938	8.34484	7.34896	26 nt	40.3849	35.9206	4.46432	26 nt	48.0086	45.0896	2.91898	26 nt	6.69648	6.28439	0.412091	26 nt	8.99732	2.0948	6.90252
		27 nt	31702.7	13885.9	17816.9	27 nt	21.4631	10.9891	10.474	27 nt	789.772	154.671	635.101	27 nt	19.4713	9.58112	9.89018	27 nt	37.4659	33.8945	3.57146	27 nt	43.1322	41.0717	2.06045	27 nt	7.41764	6.69648	0.721159	27 nt	12.0537	2.8503	9.20337
		28 nt	19252.3	8305.14	10947.1	28 nt	22.4933	12.5001	9.99321	28 nt	776.62	150.379	626.241	28 nt	11.0234	6.6278	4.39564	28 nt	30.7351	28.1596	2.57557	28 nt	36.6761	34.8904	1.78573	28 nt	4.91075	4.56734	0.343409	28 nt	6.11268	2.06045	4.05223
		29 nt	9338.36	3505.42	5832.94	29 nt	21.5661	12.0193	9.54677	29 nt	981.875	214.596	767.279	29 nt	6.11268	3.46843	2.64425	29 nt	28.4343	25.8587	2.57557	29 nt	32.6239	30.5978	2.02611	29 nt	2.88464	2.60991	0.274727	29 nt	3.22805	0.858523	2.36952
		30 nt	4220.64	1146.23	3074.4	30 nt	22.0812	11.7446	10.3366	30 nt	873.118	474.866	398.252	30 nt	5.32284	2.8503	2.47255	30 nt	27.1637	25.1719	1.99177	30 nt	28.0909	26.4768	1.61402	30 nt	2.91898	2.64425	0.274727	30 nt	2.40386	0.206045	2.19782
		31 nt	4163.25	938.331	3224.92	31 nt	20.1581	9.95887	10.1993	31 nt	609.86	156.251	453.609	31 nt	4.67036	2.54123	2.12914	31 nt	21.8408	19.849	1.99177	31 nt	24.6224	23.2145	1.40798	31 nt	2.36952	2.2665	0.103023	31 nt	2.30084	0.274727	2.02611
		32 nt	3968.3	1354.58	2613.72	32 nt	19.2653	9.78716	9.47809	32 nt	325.243	166.244	158.998	32 nt	4.60168	2.95332	1.64836	32 nt	22.3216	20.9823	1.3393	32 nt	21.7721	20.8449	0.927205	32 nt	2.88464	2.74727	0.137364	32 nt	1.71705	0.206045	1.511
		33 nt	2965.54	782.389	2183.16	33 nt	17.8573	7.89841	9.95887	33 nt	326.857	182.9	143.957	33 nt	3.70882	1.85441	1.85441	33 nt	20.948	19.1966	1.75139	33 nt	19.4713	18.4411	1.03023	33 nt	1.95743	1.78573	0.171705	33 nt	1.75139	0.0686818	1.6827
		34 nt	2690.2	545.128	2145.07	34 nt	17.5139	8.48221	9.03166	34 nt	261.197	144.472	116.725	34 nt	3.98355	2.2665	1.71705	34 nt	19.0592	18.3724	0.686818	34 nt	18.7158	17.4795	1.23627	34 nt	2.36952	2.12914	0.240386	34 nt	1.61402	0.137364	1.47666
ALYU-372+373 (Aphid-ArtDiet)	26358678		total	forward	reverse		total	forward	reverse		total	forward	reverse		total	forward	reverse		total	forward	reverse		total	forward	reverse		total	forward	reverse		total	forward	reverse
		15-34 nt	565267	212950	352317	15-34 nt	2377.66	1252.64	1125.02	15-34 nt	71319.1	27190.2	44128.9	15-34 nt	1822.7	1059.5	763.202	15-34 nt	10991.5	5768.61	5222.91	15-34 nt	7.51176	0.83464	6.67712	15-34 nt	1131.16	725.226	405.938	15-34 nt	691.575	334.766	356.808
		15 nt	36133.7	9811.91	26321.8	15 nt	148.073	77.6974	70.3753	15 nt	11421	4405.38	7015.6	15 nt	42.946	29.3262	13.6198	15 nt	176.375	109.717	66.6574	15 nt	6.75299	0.113815	6.63918	15 nt	29.0986	23.6734	5.42516	15 nt	13.8474	5.69073	8.15671
		16 nt	28332.9	6376.88	21956.1	16 nt	180.51	101.826	78.6838	16 nt	11520.4	4670.8	6849.62	16 nt	59.7526	40.8594	18.8932	16 nt	267.957	159.909	108.048	16 nt	0.0379382	0.0379382	0	16 nt	36.0413	27.6949	8.3464	16 nt	23.7114	13.1266	10.5847
		17 nt	24652.2	4971.11	19681.1	17 nt	190.336	112.98	77.3559	17 nt	8349.24	3696.54	4652.7	17 nt	54.5551	37.407	17.1481	17 nt	261.773	153.081	108.693	17 nt	0.0379382	0.0379382	0	17 nt	34.5617	28.7571	5.80454	17 nt	19.9934	8.46021	11.5332
		18 nt	22350	4635.89	17714.1	18 nt	192.081	117.646	74.4347	18 nt	6492.62	2589.28	3903.34	18 nt	53.8343	37.8244	16.0099	18 nt	255.514	152.322	103.192	18 nt	0	0	0	18 nt	36.1551	30.6161	5.53897	18 nt	17.6792	6.94269	10.7365
		19 nt	22922.2	4962.5	17959.7	19 nt	165.942	95.3766	70.565	19 nt	5042.48	2454.56	2587.91	19 nt	48.7885	34.372	14.4165	19 nt	245.498	145.379	100.119	19 nt	0.0379382	0.0379382	0	19 nt	34.0685	28.5674	5.50103	19 nt	14.72	5.84248	8.87753
		20 nt	30220.5	11606.2	18614.3	20 nt	167.08	89.7617	77.318	20 nt	3042.3	1305.19	1737.11	20 nt	49.3576	34.5996	14.7579	20 nt	282.336	162.299	120.036	20 nt	0.0758763	0.0758763	0	20 nt	33.6512	28.2639	5.38722	20 nt	15.7064	6.29774	9.40867
		21 nt	40042	17550.1	22491.8	21 nt	150.766	78.0009	72.7654	21 nt	4478.98	1097.25	3381.73	21 nt	129.597	78.0768	51.52	21 nt	1240.16	642.938	597.223	21 nt	0.0758763	0.0379382	0.0379382	21 nt	82.857	52.9617	29.8953	21 nt	46.7398	24.8495	21.8903
		22 nt	103314	74813	28501	22 nt	146.935	74.7761	72.1584	22 nt	2636.59	631.557	2005.03	22 nt	872.123	445.546	426.577	22 nt	7240.23	3611.68	3628.56	22 nt	0.113815	0.113815	0	22 nt	545.93	263.822	282.108	22 nt	326.192	182.862	143.33
		23 nt	31687.4	10289.9	21397.6	23 nt	119.695	55.3518	64.3431	23 nt	1386.41	474.075	912.337	23 nt	142.799	78.532	64.2673	23 nt	639.6	334.425	305.175	23 nt	0	0	0	23 nt	93.1382	52.3926	40.7456	23 nt	49.699	26.0635	23.6355
		24 nt	16793.9	4029.83	12764.1	24 nt	111.804	55.5794	56.2244	24 nt	1487.56	462.846	1024.71	24 nt	42.1493	29.8573	12.292	24 nt	90.824	60.2458	30.5782	24 nt	0.0379382	0.0379382	0	24 nt	27.5052	22.2697	5.23547	24 nt	14.6441	7.66351	6.98062
		25 nt	29174.3	5090.43	24083.8	25 nt	104.747	48.7885	55.9588	25 nt	1290.43	350.511	939.918	25 nt	40.2145	28.226	11.9885	25 nt	57.9695	43.9703	13.9992	25 nt	0	0	0	25 nt	23.3699	20.9798	2.3901	25 nt	16.8445	7.36	9.48454
		26 nt	41415.6	15320.7	26094.9	26 nt	96.7803	42.6804	54.0998	26 nt	1175.74	327.824	847.918	26 nt	64.3431	37.3691	26.974	26 nt	41.2767	31.7542	9.52248	26 nt	0.0379382	0.0379382	0	26 nt	31.5646	29.3641	2.20041	26 nt	32.7786	7.92908	24.8495
		27 nt	37801.7	14586.8	23214.9	27 nt	87.9407	44.6153	43.3254	27 nt	2502.63	462.428	2040.2	27 nt	86.7267	49.6611	37.0656	27 nt	35.8895	28.7571	7.13238	27 nt	0	0	0	27 nt	41.732	39.8351	1.89691	27 nt	44.9947	9.82599	35.1687
		28 nt	29710.5	11883.1	17827.4	28 nt	89.61	46.4363	43.1736	28 nt	2399.44	528.479	1870.96	28 nt	48.5609	29.3262	19.2347	28 nt	31.5646	26.405	5.15959	28 nt	0.0379382	0.0379382	0	28 nt	23.7114	22.2697	1.44165	28 nt	24.8495	7.13238	17.7171
		29 nt	20993.3	7005.28	13988	29 nt	84.4124	46.7398	37.6726	29 nt	2469.51	694.496	1775.01	29 nt	21.7765	16.8066	4.9699	29 nt	27.0879	22.5732	4.51464	29 nt	0.0758763	0.0758763	0	29 nt	13.0128	12.2161	0.796702	29 nt	8.76372	4.59052	4.1732
		30 nt	10563.3	2466.02	8097.26	30 nt	77.4318	41.7699	35.6619	30 nt	2294.2	1398.78	895.417	30 nt	16.3134	13.2025	3.11093	30 nt	22.8388	19.3105	3.52825	30 nt	0.0379382	0.0379382	0	30 nt	10.6986	10.0536	0.644949	30 nt	5.61485	3.14887	2.46598
		31 nt	12402.2	2323.33	10078.9	31 nt	70.3374	31.7542	38.5831	31 nt	1196.23	480.639	715.59	31 nt	14.3786	11.2676	3.11093	31 nt	20.259	17.3377	2.92124	31 nt	0	0	0	31 nt	9.86392	9.33279	0.531134	31 nt	4.51464	1.93485	2.5798
		32 nt	10043.3	2345.87	7697.43	32 nt	64.9881	31.2611	33.727	32 nt	873.033	444.332	428.701	32 nt	13.3922	10.8503	2.54186	32 nt	19.8417	16.8445	2.99712	32 nt	0.0379382	0.0379382	0	32 nt	9.86392	9.02928	0.83464	32 nt	3.52825	1.82103	1.70722
		33 nt	8487.72	1583.62	6904.1	33 nt	63.1291	28.3778	34.7514	33 nt	737.366	406.621	330.745	33 nt	11.647	9.06722	2.5798	33 nt	18.1724	15.7443	2.42804	33 nt	0.0379382	0.0379382	0	33 nt	7.89114	7.17031	0.720825	33 nt	3.75588	1.85897	1.89691
		34 nt	8225.94	1297.26	6928.69	34 nt	65.064	31.2231	33.8408	34 nt	522.978	308.665	214.313	34 nt	9.4466	7.32207	2.12454	34 nt	16.3514	13.9233	2.42804	34 nt	0.0758763	0.0758763	0	34 nt	6.44949	5.95629	0.493196	34 nt	2.99712	1.36577	1.63134
ALYU-374+375 (Aphid-ArtDiet-TuYV)	25899671		total	forward	reverse		total	forward	reverse		total	forward	reverse		total	forward	reverse		total	forward	reverse		total	forward	reverse		total	forward	reverse		total	forward	reverse
		15-34 nt	520881	224201	296680	15-34 nt	2371.65	769.508	1602.14	15-34 nt	71128.4	28670.2	42458.2	15-34 nt	1811.3	1059.9	751.4	15-34 nt	13456.5	6932.4	6524.1	15-34 nt	3482.55	3464.14	18.4172	15-34 nt	1190.59	747.809	442.786	15-34 nt	620.78	311.51	309.27
		15 nt	39349.7	14094.6	25255.1	15 nt	185.176	74.3639	110.812	15 nt	16194	6225.37	9968.58	15 nt	50.5412	38.1858	12.3554	15 nt	165.678	97.8391	67.8387	15 nt	82.2018	71.1592	11.0426	15 nt	37.1047	31.8537	5.25103	15 nt	13.4365	6.33213	7.10434
		16 nt	28415	8433.93	19981.1	16 nt	206.837	80.2327	126.604	16 nt	15419.5	6045.48	9374.06	16 nt	52.935	38.5719	14.3631	16 nt	187.145	110.503	76.6419	16 nt	98.148	96.9896	1.15832	16 nt	34.5178	28.2629	6.25491	16 nt	18.4172	10.5793	7.83794
		17 nt	21266.9	5270.57	15996.4	17 nt	208.149	82.5107	125.639	17 nt	10264.7	4522.45	5742.27	17 nt	49.1898	37.0661	12.1237	17 nt	192.242	113.862	78.3794	17 nt	117.839	116.835	1.00387	17 nt	35.0197	30.0776	4.94215	17 nt	14.1701	6.9499	7.22017
		18 nt	19552.1	3879.12	15673	18 nt	192.782	69.1515	123.631	18 nt	7355.96	3043.98	4311.99	18 nt	49.5373	36.5256	13.0117	18 nt	206.914	121.816	85.0976	18 nt	154.172	153.168	1.00387	18 nt	35.8306	30.6181	5.21242	18 nt	13.7067	5.90741	7.79933
		19 nt	18053.9	3995.69	14058.2	19 nt	174.481	59.0355	115.445	19 nt	5512.19	2846.56	2665.63	19 nt	46.0624	34.9039	11.1584	19 nt	214.945	123.515	91.4297	19 nt	174.288	173.747	0.540547	19 nt	32.8576	28.8807	3.97688	19 nt	13.2048	5.98463	7.22017
		20 nt	28890.7	12002.7	16888.1	20 nt	177.493	50.8887	126.604	20 nt	2930.62	1401.25	1529.36	20 nt	47.7612	34.8267	12.9345	20 nt	297.919	164.828	133.09	20 nt	208.381	207.995	0.386105	20 nt	34.6336	28.3015	6.33213	20 nt	13.1662	6.52518	6.64101
		21 nt	41575	19494.3	22080.8	21 nt	152.203	41.5063	110.696	21 nt	4037.73	1016.54	3021.2	21 nt	140.272	80.8504	59.4216	21 nt	1557.47	793.948	763.523	21 nt	216.914	215.756	1.15832	21 nt	92.8197	57.2208	35.5989	21 nt	47.4523	23.7841	23.6683
		22 nt	121879	89375.5	32503.6	22 nt	140.04	40.5797	99.4607	22 nt	2009.41	531.86	1477.55	22 nt	966.692	492.67	474.021	22 nt	9503.48	4753.46	4750.02	22 nt	236.065	235.177	0.888042	22 nt	631.244	310.544	320.699	22 nt	335.448	181.161	154.288
		23 nt	31082.6	11090.3	19992.3	23 nt	121.314	30.6954	90.6189	23 nt	823.871	324.56	499.311	23 nt	144.481	79.5377	64.9429	23 nt	790.589	408.113	382.476	23 nt	242.358	242.049	0.308884	23 nt	98.6113	54.7111	43.9002	23 nt	45.9079	24.6721	21.2358
		24 nt	13726.8	3935.84	9790.97	24 nt	111.623	30.5023	81.1207	24 nt	740.202	309.772	430.43	24 nt	35.0197	25.9849	9.03486	24 nt	94.673	57.7227	36.9503	24 nt	243.092	242.86	0.231663	24 nt	23.591	19.9616	3.62939	24 nt	11.4287	6.06185	5.36686
		25 nt	19648.2	5000.06	14648.1	25 nt	99.5379	26.9888	72.5492	25 nt	527.999	201.586	326.413	25 nt	31.1973	24.0544	7.14295	25 nt	52.8964	37.0275	15.8689	25 nt	232.474	232.242	0.231663	25 nt	20.6952	18.5331	2.16219	25 nt	10.5021	5.75297	4.7491
		26 nt	36568.2	14787.5	21780.7	26 nt	85.9856	22.0466	63.939	26 nt	473.211	187.609	285.602	26 nt	42.2013	25.6374	16.5639	26 nt	37.2978	26.5254	10.7723	26 nt	226.18	226.142	0.0386105	26 nt	21.3516	19.8844	1.4672	26 nt	20.8497	5.63714	15.2125
		27 nt	38350.1	15843.8	22506.3	27 nt	80.7346	23.9771	56.7575	27 nt	714.99	174.674	540.316	27 nt	56.9891	34.1703	22.8188	27 nt	33.1664	25.7532	7.41322	27 nt	210.234	210.041	0.193053	27 nt	27.4521	26.371	1.08109	27 nt	29.5371	7.79933	21.7377
		28 nt	20754.9	7888.71	12866.1	28 nt	78.6883	24.5177	54.1706	28 nt	658.464	180.234	478.23	28 nt	33.4753	21.313	12.1623	28 nt	24.9424	19.4983	5.44408	28 nt	201.161	201.084	0.0772211	28 nt	16.95	16.062	0.888042	28 nt	16.5253	5.25103	11.2743
		29 nt	11134.2	3051.39	8082.81	29 nt	73.0897	25.2899	47.7998	29 nt	723.33	244.559	478.771	29 nt	16.9114	13.9384	2.97301	29 nt	21.1972	17.4133	3.78383	29 nt	179.964	179.964	0	29 nt	11.2743	10.8109	0.463326	29 nt	5.63714	3.12745	2.50968
		30 nt	6990.9	1341.45	5649.45	30 nt	66.7576	20.425	46.3326	30 nt	885.455	481.705	403.75	30 nt	12.3168	10.7337	1.58303	30 nt	18.8805	15.0581	3.82244	30 nt	162.936	162.936	0	30 nt	9.42097	9.22792	0.193053	30 nt	2.89579	1.50581	1.38998
		31 nt	7407.31	1260.48	6146.83	31 nt	61.1205	16.95	44.1704	31 nt	656.533	246.683	409.851	31 nt	10.4635	9.26653	1.19693	31 nt	15.6759	12.6643	3.01162	31 nt	146.179	146.141	0.0386105	31 nt	7.37461	7.29739	0.0772211	31 nt	3.08884	1.96914	1.11971
		32 nt	6428.96	1657.82	4771.14	32 nt	50.657	16.1006	34.5564	32 nt	460.739	237.184	223.555	32 nt	10.2318	8.68737	1.54442	32 nt	14.7492	11.892	2.85718	32 nt	130.426	130.311	0.115832	32 nt	7.99238	7.6835	0.308884	32 nt	2.23941	1.04248	1.19693
		33 nt	5383.97	1170.05	4213.91	33 nt	52.2787	15.4056	36.8731	33 nt	414.214	253.826	160.388	33 nt	7.91516	6.71823	1.19693	33 nt	14.4789	11.1971	3.28189	33 nt	121.16	121.16	0	33 nt	6.17768	6.02324	0.154442	33 nt	1.73747	0.69499	1.04248
		34 nt	4422.37	627.46	3794.91	34 nt	52.7034	18.34	34.3634	34 nt	325.294	194.327	130.967	34 nt	7.10434	6.25491	0.849432	34 nt	12.1623	9.76846	2.39385	34 nt	98.3796	98.3796	0	34 nt	5.67575	5.4827	0.193053	34 nt	1.42859	0.772211	0.656379
M.persicae aphids Denso-minus ALYU-187	54344253		total	forward	reverse		total	forward	reverse		total	forward	reverse		total	forward	reverse		total	forward	reverse		total	forward	reverse
		15-34 nt	587785	451237	136548	15-34 nt	390.971	162.777	228.193	15-34 nt	294415	142322	152092	15-34 nt	3.40422	1.96893	1.43529	15-34 nt	46.7023	26.5345	20.1677	15-34 nt	1.41689	0.809653	0.60724
		15 nt	3161.05	1773.01	1388.04	15 nt	3.75385	1.39849	2.35535	15 nt	6791.22	3194.19	3597.03	15 nt	0.0736048	0.0368024	0.0368024	15 nt	0.165611	0.110407	0.0552036	15 nt	0	0	0
		16 nt	7825.72	4951.23	2874.49	16 nt	13.2673	4.85792	8.40935	16 nt	29543.7	15684.5	13859.2	16 nt	0.110407	0.0552036	0.0552036	16 nt	0.349623	0.312821	0.0368024	16 nt	0.0184012	0.0184012	0
		17 nt	12183.9	7271.97	4911.89	17 nt	26.9946	12.3288	14.6658	17 nt	60277.4	29978.1	30299.2	17 nt	0.165611	0.110407	0.0552036	17 nt	0.625641	0.515234	0.110407	17 nt	0.0552036	0.0552036	0
		18 nt	10042.4	6647.03	3395.35	18 nt	38.3297	20.3701	17.9596	18 nt	57401.6	27486.5	29915.1	18 nt	0.0736048	0.0552036	0.0184012	18 nt	0.92006	0.644042	0.276018	18 nt	0.165611	0.110407	0.0552036
		19 nt	15242	11047.7	4194.26	19 nt	37.3545	16.8555	20.4989	19 nt	40343.4	19820.1	20523.4	19 nt	0.092006	0.0552036	0.0368024	19 nt	0.92006	0.736048	0.184012	19 nt	0.110407	0.0552036	0.0552036
		20 nt	35084.3	28575.7	6508.58	20 nt	42.1204	18.5852	23.5351	20 nt	24904.3	12987.3	11917	20 nt	0.092006	0.092006	0	20 nt	1.5089	0.956863	0.552036	20 nt	0.14721	0.0552036	0.092006
		21 nt	68704.1	55519.3	13184.9	21 nt	34.7047	13.6905	21.0142	21 nt	21028	9466.85	11561.1	21 nt	0.220815	0.0736048	0.14721	21 nt	5.85158	3.38582	2.46576	21 nt	0.239216	0.14721	0.092006
		22 nt	233634	222959	10674.2	22 nt	30.4172	12.6416	17.7756	22 nt	15016.6	6995.72	8020.92	22 nt	1.4905	0.828054	0.662444	22 nt	29.6996	15.0706	14.629	22 nt	0.46003	0.165611	0.294419
		23 nt	25994.2	15087.7	10906.5	23 nt	25.2281	9.36622	15.8618	23 nt	10180.7	4900.94	5279.8	23 nt	0.312821	0.14721	0.165611	23 nt	3.58824	2.15294	1.43529	23 nt	0.0368024	0.0368024	0
		24 nt	22002.8	9800.19	12202.6	24 nt	23.8296	10.1759	13.6537	24 nt	5994.18	2499.12	3495.05	24 nt	0.0184012	0.0184012	0	24 nt	0.625641	0.496833	0.128808	24 nt	0.0736048	0.0552036	0.0184012
		25 nt	19674.1	11832.1	7842.03	25 nt	22.4679	8.07813	14.3897	25 nt	3450.21	1488.47	1961.73	25 nt	0.110407	0.0736048	0.0368024	25 nt	0.386425	0.331222	0.0552036	25 nt	0.0184012	0.0184012	0
		26 nt	35485.7	19878.9	15606.8	26 nt	24.952	6.27481	18.6772	26 nt	2956.74	1271.06	1685.68	26 nt	0.276018	0.184012	0.092006	26 nt	0.496833	0.441629	0.0552036	26 nt	0	0	0
		27 nt	39524.9	20385.9	19139	27 nt	15.8434	5.18914	10.6543	27 nt	3717.23	934.837	2782.39	27 nt	0.165611	0.092006	0.0736048	27 nt	0.552036	0.515234	0.0368024	27 nt	0.0368024	0.0368024	0
		28 nt	20583.1	12045.9	8537.22	28 nt	14.721	5.98039	8.74057	28 nt	3647.49	1106.69	2540.8	28 nt	0.0736048	0.0552036	0.0184012	28 nt	0.294419	0.294419	0	28 nt	0.0368024	0.0368024	0
		29 nt	11066.3	6744.41	4321.91	29 nt	10.0103	4.30588	5.70438	29 nt	2844.53	1044.75	1799.79	29 nt	0.0368024	0.0368024	0	29 nt	0.368024	0.312821	0.0552036	29 nt	0.0184012	0.0184012	0
		30 nt	9554.7	5976.93	3577.77	30 nt	13.3225	7.48929	5.83318	30 nt	3596.7	2182.33	1414.37	30 nt	0.0368024	0.0368024	0	30 nt	0.14721	0.0736048	0.0736048	30 nt	0	0	0
		31 nt	7051.86	4236.64	2815.22	31 nt	7.39729	2.37376	5.02353	31 nt	1302.81	575.571	727.234	31 nt	0.0184012	0.0184012	0	31 nt	0.110407	0.092006	0.0184012	31 nt	0	0	0
		32 nt	5624.04	3005.87	2618.16	32 nt	4.30588	2.04253	2.26335	32 nt	827.374	415.794	411.58	32 nt	0.0368024	0	0.0368024	32 nt	0.0736048	0.0736048	0	32 nt	0	0	0
		33 nt	3042.81	1893.61	1149.19	33 nt	1.76652	0.680845	1.08567	33 nt	418.959	206.682	212.276	33 nt	0	0	0	33 nt	0	0	0	33 nt	0	0	0
		34 nt	2303.5	1603.32	700.184	34 nt	0.184012	0.092006	0.092006	34 nt	171.389	82.8975	88.4914	34 nt	0	0	0	34 nt	0.0184012	0.0184012	0	34 nt	0	0	0
M.persicae aphids MpDV-infected ALYU-188	46295779		total	forward	reverse		total	forward	reverse		total	forward	reverse		total	forward	reverse		total	forward	reverse		total	forward	reverse
		15-34 nt	567229	406203	161025	15-34 nt	419.282	240.238	179.044	15-34 nt	342894	168736	174158	15-34 nt	4495.44	3010.58	1484.87	15-34 nt	11345	6591.51	4753.46	15-34 nt	1.10161	0.712808	0.388804
		15 nt	16334.3	9054.5	7279.82	15 nt	24.9267	12.1177	12.8089	15 nt	34002	16273.6	17728.4	15 nt	65.5135	49.4646	16.049	15 nt	141.006	106.446	34.5604	15 nt	0.0216002	0	0.0216002
		16 nt	22580.2	14279.6	8300.67	16 nt	44.1725	20.3474	23.8251	16 nt	82924.1	43362.1	39562.1	16 nt	201.444	143.49	57.9534	16 nt	275.662	203.885	71.7776	16 nt	0.086401	0.0648007	0.0216002
		17 nt	22389.1	12709.6	9679.48	17 nt	44.5613	26.5251	18.0362	17 nt	84145.4	43819.5	40325.9	17 nt	165.933	111.241	54.6918	17 nt	326.272	234.039	92.233	17 nt	0.086401	0.0648007	0.0216002
		18 nt	17190.9	11507.7	5683.15	18 nt	48.9677	34.366	14.6018	18 nt	54852.9	25682.6	29170.2	18 nt	143.642	102.666	40.9757	18 nt	374.138	273.178	100.96	18 nt	0.129601	0.0432005	0.086401
		19 nt	21334.7	14817	6517.68	19 nt	29.6139	19.7642	9.84971	19 nt	25669	12579.3	13089.7	19 nt	107.072	75.2552	31.8172	19 nt	282.661	188.592	94.0691	19 nt	0.086401	0.0648007	0.0216002
		20 nt	24771	18789.1	5981.93	20 nt	23.3931	14.753	8.6401	20 nt	10589.1	5552.86	5036.25	20 nt	86.9626	60.0487	26.9139	20 nt	316.897	199.413	117.484	20 nt	0.108001	0.0648007	0.0432005
		21 nt	36556.1	28761.8	7794.3	21 nt	21.4706	12.5281	8.9425	21 nt	9761.88	4210.84	5551.05	21 nt	207.622	134.354	73.268	21 nt	1015.54	561.844	453.691	21 nt	0.108001	0.0648007	0.0432005
		22 nt	179008	169304	9704.02	22 nt	28.4475	15.4658	12.9817	22 nt	8914.01	4109.71	4804.3	22 nt	1501.04	900.082	600.962	22 nt	6535.91	3396.96	3138.95	22 nt	0.172802	0.108001	0.0648007
		23 nt	25971.2	14444.8	11526.3	23 nt	27.1515	13.1545	13.997	23 nt	8382.73	3896.88	4485.85	23 nt	398.935	274.733	124.201	23 nt	914.23	504.841	409.389	23 nt	0.108001	0.0648007	0.0432005
		24 nt	25431	11094.2	14336.8	24 nt	30.5643	18.1442	12.4201	24 nt	5481.75	2289.78	3191.98	24 nt	188.073	142.713	45.3605	24 nt	242.549	174.076	68.4728	24 nt	0.0216002	0	0.0216002
		25 nt	20549.9	12625.4	7924.57	25 nt	24.8619	13.673	11.1889	25 nt	3134.07	1414.45	1719.62	25 nt	226.155	169.713	56.4414	25 nt	207.708	164.68	43.0277	25 nt	0	0	0
		26 nt	42667.8	24563.4	18104.5	26 nt	22.3779	10.7785	11.5993	26 nt	2914.41	1224.93	1689.48	26 nt	370.207	271.947	98.2595	26 nt	182.22	146.104	36.1156	26 nt	0	0	0
		27 nt	47179	24255.5	22923.6	27 nt	16.5674	8.6617	7.90569	27 nt	3455.07	906.022	2549.04	27 nt	408.223	280.09	128.133	27 nt	180.88	152.217	28.6635	27 nt	0.0648007	0.0648007	0
		28 nt	25267.6	14740.7	10526.9	28 nt	14.6882	8.44569	6.24247	28 nt	3646.75	1112.24	2534.51	28 nt	268.145	172.564	95.5811	28 nt	138.652	113.142	25.5099	28 nt	0.0216002	0.0216002	0
		29 nt	14543.1	8989.29	5553.81	29 nt	10.8217	6.78248	4.03925	29 nt	2277.98	907.837	1370.15	29 nt	99.9875	78.0417	21.9458	29 nt	114.438	94.0907	20.3474	29 nt	0.0216002	0.0216002	0
		30 nt	13308.7	8180.34	5128.37	30 nt	5.57286	3.90964	1.66322	30 nt	1913.65	997.499	916.153	30 nt	40.3277	31.666	8.6617	30 nt	59.2711	47.8877	11.3833	30 nt	0.0432005	0.0432005	0
		31 nt	5546.6	3635.26	1911.34	31 nt	0.972011	0.756008	0.216002	31 nt	448.032	192.242	255.79	31 nt	11.3185	8.6617	2.65683	31 nt	22.7235	18.7706	3.95284	31 nt	0.0216002	0.0216002	0
		32 nt	3722.09	2405.19	1316.9	32 nt	0.086401	0.0648007	0.0216002	32 nt	194.899	98.7779	96.1211	32 nt	3.04563	2.39763	0.648007	32 nt	8.9209	6.86888	2.05202	32 nt	0	0	0
		33 nt	1716.79	1152.05	564.738	33 nt	0	0	0	33 nt	127.485	84.9321	42.5525	33 nt	1.36082	1.14481	0.216002	33 nt	4.16885	3.58564	0.583207	33 nt	0	0	0
		34 nt	1160.88	894.444	266.439	34 nt	0.0648007	0	0.0648007	34 nt	58.7311	20.1746	38.5564	34 nt	0.432005	0.302403	0.129601	34 nt	1.12321	0.88561	0.237603	34 nt	0	0	0

## Sheet: (D) pm 5' nt identity
sRNA library	Myzus persicae Clone G006b 5' nt %A/%C/%G/%U													Myzus persicae mitochondrion 5' nt %A/%C/%G/%U													Buchnera aphidicola 5' nt %A/%C/%G/%U													MpDV 5' nt %A/%C/%G/%U
	Total					Forward				Reverse				Total					Forward				Reverse				Total					Forward				Reverse				Total					Forward				Reverse
ALYU-368+369 (Aphid-Arab-mock)		%A	%C	%G	%U	%A	%C	%G	%U	%A	%C	%G	%U		%A	%C	%G	%U	%A	%C	%G	%U	%A	%C	%G	%U		%A	%C	%G	%U	%A	%C	%G	%U	%A	%C	%G	%U		%A	%C	%G	%U	%A	%C	%G	%U	%A
	15-34 nt	11.699	14.6755	12.2249	61.4006	10.1595	9.13806	8.89825	71.8042	13.2386	20.2129	15.5515	50.997	15-34 nt	39.8699	11.0998	10.3715	38.6588	44.2952	12.8145	8.51276	34.3775	35.4446	9.38503	12.2302	42.9401	15-34 nt	18.0325	16.3262	25.9388	39.7025	20.2712	17.8824	22.4255	39.4208	15.7939	14.7699	29.4521	39.9841	15-34 nt	19.5413	25.9451	18.5483	35.9654	21.9564	22.2729	18.6986	37.0721	17.1261
	15 nt	25.6708	14.3154	12.7901	47.2237	26.7208	13.4925	11.071	48.7156	24.6207	15.1383	14.5092	45.7318	15 nt	45.2835	6.55939	6.7433	41.4138	43.6782	6.89655	4.5977	44.8276	46.8889	6.22222	8.88889	38	15 nt	14.6485	17.6836	27.9832	39.6848	15.4955	21.8727	17.3795	45.2524	13.8015	13.4945	38.5869	34.1172	15 nt	18.6952	29.3311	21.2719	30.7018	14.5833	27.0833	25	33.3333	22.807
	16 nt	24.9547	13.936	14.888	46.2213	27.7481	10.0485	15.0657	47.1376	22.1613	17.8236	14.7103	45.3049	16 nt	24.5784	6.70506	6.56109	62.1555	29.021	5.94406	7.69231	57.3427	20.1357	7.46606	5.42986	66.9683	16 nt	15.3197	16.6283	23.3366	44.7154	19.0936	11.7901	17.3922	51.7242	11.5458	21.4664	29.2811	37.7067	16 nt	19.0666	33.7581	19.164	28.0114	16.8831	33.7662	22.0779	27.2727	21.25
	17 nt	24.3406	15.6779	19.9231	40.0584	26.4901	10.413	18.8833	44.2135	22.1911	20.9429	20.9628	35.9032	17 nt	40.3125	18.3216	11.0118	30.3541	40	22.5806	12.2581	25.1613	40.625	14.0625	9.76562	35.5469	17 nt	24.6927	16.3749	14.0848	44.8477	23.2214	15.4983	11.5175	49.7627	26.1641	17.2514	16.652	39.9326	17 nt	20.7438	27.6033	21.6529	30	29.0909	25.4545	21.8182	23.6364	12.3967
	18 nt	22.2332	19.0829	18.6273	40.0565	25.4034	12.0457	11.3335	51.2174	19.0631	26.1202	25.9211	28.8957	18 nt	39.1364	17.0702	13.2874	30.5059	38.1295	25.1799	14.3885	22.3022	40.1434	8.96057	12.1864	38.7097	18 nt	20.6334	12.8481	22.6618	43.8568	22.8711	10.482	15.4826	51.1643	18.3957	15.2141	29.8409	36.5492	18 nt	26.1573	26.6675	22.2001	24.9751	32.9268	32.9268	21.9512	12.1951	19.3878
	19 nt	12.5145	21.0661	13.7846	52.6347	9.68402	9.35569	8.33933	72.621	15.3451	32.7766	19.2298	32.6485	19 nt	44.0722	10.2828	10.8222	34.8228	48.6486	12.1622	9.45946	29.7297	39.4958	8.40336	12.1849	39.916	19 nt	18.8427	8.34587	8.78416	64.0273	11.3629	10.0875	6.1798	72.3698	26.3225	6.60424	11.3885	55.6847	19 nt	24.8261	30.2869	19.8218	25.0652	25.2336	23.3645	23.3645	28.0374	24.4186
	20 nt	7.3138	14.6166	5.84706	72.2225	1.15423	1.53854	1.18345	96.1238	13.4734	27.6947	10.5107	48.3213	20 nt	40.0723	11.9286	11.1156	36.8835	45.1852	9.62963	9.62963	35.5556	34.9593	14.2276	12.6016	38.2114	20 nt	22.4708	10.6523	9.53579	57.3411	25.7213	11.6624	8.17822	54.4381	19.2204	9.64218	10.8934	60.2441	20 nt	21.75	23.1667	23.0833	32	17.5	18.3333	24.1667	40	26
	21 nt	7.75815	11.7284	4.99073	75.5227	1.34245	2.02112	1.59237	95.0441	14.1738	21.4357	8.38909	56.0014	21 nt	40.8002	10.1239	11.0397	38.0361	43.3333	12.6667	8	36	38.2671	7.58123	14.0794	40.0722	21 nt	12.1648	7.91598	4.91778	75.0014	15.9293	12.5298	7.03339	64.5074	8.40029	3.30212	2.80217	85.4954	21 nt	17.7543	27.2022	14.8366	40.2069	16.7331	28.4861	13.3466	41.4343	18.7755
	22 nt	4.40542	9.36097	6.09355	80.1401	0.807545	1.13916	0.346973	97.7063	8.0033	17.5828	11.8401	62.5738	22 nt	35.4633	14.516	9.88957	40.1311	35.7466	16.2896	8.1448	39.819	35.1801	12.7424	11.6343	40.4432	22 nt	11.1007	11.4683	9.34178	68.0892	15.585	13.2722	15.0873	56.0554	6.61637	9.66445	3.59623	80.123	22 nt	18.3189	25.9302	12.3534	43.3975	19.8519	26.4889	12.2963	41.363	16.7859
	23 nt	4.36336	18.2438	3.95581	73.437	1.93915	3.48563	4.59315	89.9821	6.78758	33.002	3.31848	56.892	23 nt	47.0526	7.81053	9.86316	35.2737	42.1053	8.42105	10.5263	38.9474	52	7.2	9.2	31.6	23 nt	15.7313	24.1605	13.89	46.2183	19.8547	21.0354	12.4432	46.6667	11.6079	27.2855	15.3368	45.7698	23 nt	16.4995	22.2341	12.3776	48.8888	20.4036	23.0942	15.0224	41.4798	12.5954
	24 nt	11.6144	17.2789	9.35535	61.7513	5.67978	11.6489	4.0958	78.5756	17.549	22.909	14.6149	44.9271	24 nt	39.3372	14.7125	9.02047	36.9298	48.1481	15.7407	2.77778	33.3333	30.5263	13.6842	15.2632	40.5263	24 nt	19.4532	18.425	10.4978	51.624	23.8396	26.8009	10.9466	38.4129	15.0668	10.0491	10.0491	64.835	24 nt	13.997	23.8228	15.9622	46.218	17.2414	21.8391	11.4943	49.4253	10.7527
	25 nt	5.69861	13.2038	7.41481	73.6828	4.53737	14.0599	4.00643	77.3963	6.85984	12.3476	10.8232	69.9694	25 nt	45.039	9.87087	11.8195	33.2706	53.8462	13.4615	6.73077	25.9615	36.2319	6.28019	16.9082	40.5797	25 nt	25.0067	17.748	14.7431	42.5022	22.7448	20.7441	12.0744	44.4366	27.2687	14.7519	17.4117	40.5677	25 nt	15.7705	20.8266	16.9502	46.4526	10.1124	20.2247	22.4719	47.191	21.4286
	26 nt	4.72717	6.90712	4.76693	83.5988	4.70623	6.16027	3.43469	85.6988	4.7481	7.65398	6.09917	81.4987	26 nt	43.2239	9.33052	9.64251	37.8031	58.8235	7.05882	8.23529	25.8824	27.6243	11.6022	11.0497	49.7238	26 nt	21.1056	20.0063	15.7701	43.1179	21.5679	19.5814	12.735	46.1156	20.6433	20.4312	18.8052	40.1202	26 nt	19.883	17.6676	14.2713	48.1781	17.5439	11.4035	13.1579	57.8947	22.2222
	27 nt	4.62742	5.47876	4.77339	85.1204	4.84995	4.78479	4.86062	85.5046	4.40488	6.17273	4.68617	84.7362	27 nt	36.1019	11.4961	13.4122	38.9897	42.5743	11.8812	13.8614	31.6832	29.6296	11.1111	12.963	46.2963	27 nt	15.3993	19.2882	34.9469	30.3656	20.7065	23.6413	20.4891	35.163	10.092	14.9351	49.4048	25.5682	27 nt	19.6769	13.1657	10.814	56.3434	20.8054	9.39597	8.72483	61.0738	18.5484
	28 nt	5.40941	6.37276	6.373	81.8448	4.71287	4.20836	5.14096	85.9378	6.10594	8.53716	7.60504	77.7519	28 nt	40.4524	11.5159	9.26851	38.7632	42.3913	10.8696	4.34783	42.3913	38.5135	12.1622	14.1892	35.1351	28 nt	17.7669	22.5979	33.4917	26.1434	22.2446	32.3253	18.8844	26.5457	13.2892	12.8706	48.0991	25.7412	28 nt	16.6396	22.3755	11.8371	49.1477	20.7792	15.5844	9.09091	54.5455	12.5
	29 nt	6.32866	13.126	11.0537	69.4916	5.54028	8.08989	10.0325	76.3374	7.11705	18.1622	12.0749	62.6458	29 nt	31.7282	13.3468	7.98787	46.9371	29.3478	17.3913	4.34783	48.913	34.1085	9.30233	11.6279	44.9612	29 nt	13.9349	23.1795	29.2431	33.6425	15.5106	28.8913	21.5183	34.0797	12.3592	17.4677	36.9679	33.2052	29 nt	23.3333	21.3333	14.3333	41	20	16	12	52	26.6667
	30 nt	9.76629	17.2295	15.8549	57.1493	7.7855	12.4105	12.8143	66.9897	11.7471	22.0486	18.8955	47.3088	30 nt	43.4879	9.03905	9.01093	38.4622	60.2041	10.2041	3.06122	26.5306	26.7717	7.87402	14.9606	50.3937	30 nt	15.9635	18.8448	47.6499	17.5418	14.4942	25.6053	36.6169	23.2836	17.4327	12.0842	58.6829	11.8001	30 nt	15.5945	33.7232	24.269	26.4133	25.9259	14.8148	22.2222	37.037	5.26316
	31 nt	16.8002	21.6982	23.0318	38.4697	16.0438	28.4208	14.0288	41.5066	17.5566	14.9757	32.0349	35.4329	31 nt	22.087	8.4058	24.5507	44.9565	18.8406	10.1449	30.4348	40.5797	25.3333	6.66667	18.6667	49.3333	31 nt	23.0785	13.7654	49.6492	13.507	30.838	19.3503	31.1676	18.6441	15.319	8.18042	68.1307	8.36984	31 nt	20.7977	30.3419	28.1339	20.7265	18.5185	22.2222	37.037	22.2222	23.0769
	32 nt	8.84481	14.054	21.6167	55.4845	4.42655	6.70449	13.3172	75.5518	13.2631	21.4034	29.9163	35.4173	32 nt	42.6923	10.8205	5.92964	40.5575	49.4624	12.9032	2.15054	35.4839	35.9223	8.73786	9.70874	45.6311	32 nt	13.8318	19.322	50.444	16.4021	11.3151	15.4142	62.9804	10.2904	16.3484	23.2299	37.9077	22.5139	32 nt	14	33.8889	31.4444	20.6667	28	40	24	8	0
	33 nt	11.9782	17.7116	14.6267	55.6835	8.59322	6.39724	9.12222	75.8873	15.3632	29.0259	20.1312	35.4797	33 nt	49.4622	8.75144	7.74107	34.0453	63.1579	9.47368	5.26316	22.1053	35.7664	8.0292	10.219	45.9854	33 nt	12.6852	13.3968	60.7869	13.131	10.6236	9.66231	73.9216	5.79246	14.7469	17.1313	47.6522	20.4696	33 nt	20.8925	30.9331	22.6166	25.5578	24.1379	20.6897	27.5862	27.5862	17.6471
	34 nt	14.6305	22.4208	24.7299	38.2188	15.0239	16.3363	24.7027	43.9371	14.2372	28.5052	24.7572	32.5004	34 nt	47.0151	11.388	8.71237	32.8846	53.2609	17.3913	4.34783	25	40.7692	5.38462	13.0769	40.7692	34 nt	26.8202	13.8724	37.0172	22.2903	42.4039	7.40219	36.4822	13.7117	11.2364	20.3425	37.5522	30.8688	34 nt	26.4286	24.6429	13.5714	35.3571	42.8571	14.2857	7.14286	35.7143	10
ALYU-370+371 (Aphid-Arab-TuYV)		%A	%C	%G	%U	%A	%C	%G	%U	%A	%C	%G	%U		%A	%C	%G	%U	%A	%C	%G	%U	%A	%C	%G	%U		%A	%C	%G	%U	%A	%C	%G	%U	%A	%C	%G	%U		%A	%C	%G	%U	%A	%C	%G	%U	%A
	15-34 nt	10.8523	18.8087	19.6583	50.6808	11.0298	12.5684	14.4578	61.944	10.6747	25.049	24.8587	39.4176	15-34 nt	38.2379	11.4535	12.7572	37.5514	42.4403	13.6251	10.1714	33.7633	34.0354	9.28195	15.3431	41.3395	15-34 nt	17.5606	15.7295	30.2873	36.4226	20.5812	15.0483	29.3473	35.0232	14.54	16.4108	31.2272	37.822	15-34 nt	18.7316	27.1754	21.3836	32.7094	19.0771	24.8767	22.3321	33.7141	18.3861
	15 nt	21.2237	22.3048	18.2229	38.2486	24.87	16.1588	14.3444	44.6268	17.5773	28.4507	22.1015	31.8704	15 nt	38.4976	9.25357	17.6393	34.6096	42.6451	11.8758	15.3846	30.0945	34.3501	6.6313	19.8939	39.1247	15 nt	14.5781	17.7487	30.9621	36.7111	15.6512	21.3018	19.1021	43.9449	13.5051	14.1956	42.8221	29.4773	15 nt	16.0878	33.3376	32.2139	18.3607	14.8571	33.7143	33.1429	18.2857	17.3184
	16 nt	21.4198	20.826	20.5366	37.2177	26.4695	13.3311	18.6233	41.5761	16.37	28.3208	22.45	32.8592	16 nt	38.3614	9.67139	14.5685	37.3988	40.8846	9.16936	16.0734	33.8727	35.8382	10.1734	13.0636	40.9249	16 nt	15.1937	16.9954	25.3516	42.4593	18.5465	10.521	18.7936	52.1389	11.8409	23.4698	31.9095	32.7798	16 nt	20.8534	29.8714	28.5534	20.7218	23.9852	27.6753	25.4613	22.8782	17.7215
	17 nt	19.1171	23.2917	27.3527	30.2385	23.7749	14.8089	25.0192	36.397	14.4593	31.7746	29.6862	24.0799	17 nt	35.6923	15.3593	19.9238	29.0246	35.5042	18.5924	19.7479	26.1555	35.8804	12.1262	20.0997	31.8937	17 nt	25.0033	16.4201	15.3472	43.2293	24.5964	13.901	12.3532	49.1494	25.4102	18.9392	18.3413	37.3093	17 nt	18.1415	30.8753	26.3929	24.5903	19.4332	29.1498	31.1741	20.2429	16.8498
	18 nt	18.5508	24.5027	28.0029	28.9436	23.5165	20.0932	17.3863	39.0039	13.585	28.9121	38.6195	18.8834	18 nt	37.5804	19.8789	14.2989	28.2419	36.8363	27.1018	14.1593	21.9027	38.3244	12.656	14.4385	34.5811	18 nt	22.465	13.2859	21.8065	42.4426	24.0367	10.5197	16.1893	49.2544	20.8934	16.0521	27.4238	35.6308	18 nt	20.8319	32.5684	24.1387	22.4611	21.9917	31.1203	26.556	20.332	19.6721
	19 nt	10.8002	24.2923	26.174	38.7335	11.3156	13.8724	18.0286	56.7834	10.2847	34.7122	34.3194	20.6836	19 nt	44.5673	10.0438	13.6295	31.7594	48.3728	12.2781	14.497	24.8521	40.7619	7.80952	12.7619	38.6667	19 nt	19.7204	8.82023	9.96915	61.4902	12.4109	9.56057	6.37975	71.6488	27.03	8.07989	13.5585	51.3316	19 nt	21.101	29.7572	22.787	26.3549	22.0339	32.2034	23.3051	22.4576	20.1681
	20 nt	6.68668	17.8245	12.7951	62.6937	2.38065	2.69772	3.51065	91.411	10.9927	32.9513	22.0795	33.9765	20 nt	38.5958	10.8529	11.1597	39.3915	44.7592	13.5977	5.52408	36.119	32.4324	8.10811	16.7954	42.6641	20 nt	22.6829	10.9071	11.8764	54.5336	26.9268	10.8939	8.9152	53.2641	18.439	10.9202	14.8377	55.8031	20 nt	21.3399	22.1351	22.9194	33.6057	21.5686	16.8627	25.098	36.4706	21.1111
	21 nt	8.56025	13.6856	9.50025	68.2539	1.9863	2.8553	2.92332	92.2351	15.1342	24.516	16.0772	44.2726	21 nt	37.5536	8.24057	10.2849	43.921	34.2767	6.44654	8.80503	50.4717	40.8304	10.0346	11.7647	37.3702	21 nt	12.2644	7.59452	6.28551	73.8555	16.5507	11.253	8.91192	63.2844	7.97812	3.93609	3.6591	84.4267	21 nt	18.1253	28.3853	12.59	40.8993	20.3852	24.8796	12.3596	42.3756	15.8654
	22 nt	4.40968	10.1677	7.97653	77.4461	0.947105	1.33954	0.681367	97.032	7.87226	18.9958	15.2717	57.8602	22 nt	39.6685	10.0508	10.8252	39.4555	44.9324	12.1622	7.09459	35.8108	34.4045	7.93951	14.5558	43.1002	22 nt	11.1057	11.2639	13.1215	64.5089	14.8915	13.2457	17.062	54.8009	7.31983	9.28212	9.18113	74.2169	22 nt	19.736	26.1805	11.6787	42.4047	21.9707	27.0573	11.9574	39.0146	17.5012
	23 nt	5.79479	18.3075	7.77862	68.1191	3.17018	4.35421	7.13053	85.3451	8.4194	32.2608	8.42672	50.893	23 nt	41.9859	8.73635	9.98566	39.2921	38.4449	9.71922	8.63931	43.1965	45.5268	7.75348	11.332	35.3877	23 nt	16.2138	24.5391	17.2777	41.9695	20.9364	20.6351	16.8068	41.6217	11.4912	28.443	17.7485	42.3173	23 nt	17.9085	24.0627	14.771	43.2578	20.7254	24.0069	17.2712	37.9965	15.0917
	24 nt	9.44158	17.4202	27.1162	46.022	7.96339	13.1343	10.4961	68.4062	10.9198	21.7061	43.7363	23.6379	24 nt	42.2282	11.7988	12.4654	33.5076	50.1176	11.7647	7.52941	30.5882	34.3387	11.8329	17.4014	36.4269	24 nt	18.7883	20.0379	15.8465	45.3273	23.038	26.3	14.9133	35.7487	14.5386	13.7759	16.7797	54.9058	24 nt	20.1699	22.6148	19.7376	37.4776	19.186	21.5116	15.1163	44.186	21.1538
	25 nt	6.36216	15.8541	16.9424	60.8413	6.4868	14.7893	6.72505	71.9988	6.23752	16.9189	27.1597	49.6839	25 nt	40.7847	10.7789	14.0636	34.3729	47.6804	12.1134	9.79381	30.4124	33.8889	9.44444	18.3333	38.3333	25 nt	23.1545	18.5465	22.2073	36.0916	25.1562	19.5759	16.2946	38.9732	21.1528	17.5172	28.12	33.2099	25 nt	14.8159	27.0149	16.2625	41.9067	14.3646	20.442	18.7845	46.4088	15.2672
	26 nt	5.48394	11.686	6.71705	76.113	5.46771	9.25026	4.26223	81.0198	5.50017	14.1217	9.17187	71.2063	26 nt	31.1764	11.3747	13.8199	43.629	41.8803	12.2507	7.69231	38.1766	20.4724	10.4987	19.9475	49.0814	26 nt	18.8459	25.1956	25.2378	30.7208	22.0233	20.5237	18.5318	38.9212	15.6684	29.8674	31.9438	22.5204	26 nt	16.2023	23.0722	18.2878	42.4378	16.0494	18.107	19.7531	46.0905	16.3551
	27 nt	5.22878	9.30861	7.52122	77.9414	5.2286	7.33592	6.53068	80.9048	5.22895	11.2813	8.51177	74.978	27 nt	35.4124	10.6993	12.2976	41.5907	46.5625	11.5625	6.5625	35.3125	24.2623	9.83607	18.0328	47.8689	27 nt	9.7648	14.4662	61.8395	13.9295	15.2309	14.3872	50.6661	19.7158	4.29869	14.5453	73.0129	8.14318	27 nt	17.0923	18.9796	15.1602	48.7679	16.129	14.6953	14.6953	54.4803	18.0556
	28 nt	4.51398	7.02834	12.7032	75.7545	3.63706	4.28499	9.92127	82.1567	5.3909	9.77169	15.4851	69.3523	28 nt	36.7919	15.6636	8.45087	39.0936	35.4396	18.956	7.96703	37.6374	38.1443	12.3711	8.93471	40.5498	28 nt	12.0535	11.9198	46.9086	29.1181	18.6344	18.2462	47.5679	15.5515	5.47269	5.59333	46.2492	42.6848	28 nt	11.4233	26.5058	13.512	48.5589	13.4715	21.7617	11.399	53.3679	9.375
	29 nt	5.76501	13.4676	20.63	60.1373	5.27641	7.55214	20.3444	66.827	6.25361	19.3831	20.9156	53.4477	29 nt	34.1079	14.4275	11.7975	39.667	38	19.1429	10.2857	32.5714	30.2158	9.71223	13.3094	46.7626	29 nt	9.74257	9.66561	43.7486	36.8432	14.7544	13.1861	57.1611	14.8984	4.73079	6.1451	30.3361	58.788	29 nt	19.1462	25.9805	17.3524	37.5209	18.8119	20.7921	17.8218	42.5743	19.4805
	30 nt	11.411	24.0702	26.148	38.3707	11.5795	17.4846	29.124	41.812	11.2425	30.6559	23.172	34.9295	30 nt	41.6511	8.65196	13.3629	36.3341	49.4152	11.9883	11.1111	27.4854	33.887	5.31561	15.6146	45.1827	30 nt	13.0424	14.3909	61.3632	11.2036	12.0553	8.1212	72.2736	7.5499	14.0295	20.6605	50.4527	14.8573	30 nt	21.0258	31.3086	26.7738	20.8919	15.6627	26.506	31.3253	26.506	26.3889
	31 nt	15.5347	21.2341	33.4988	29.7324	17.6585	22.9249	24.8536	34.563	13.4109	19.5434	42.144	24.9018	31 nt	33.3908	9.74631	12.7319	44.131	33.4483	12.7586	8.96552	44.8276	33.3333	6.73401	16.4983	43.4343	31 nt	26.8444	19.2752	40.3248	13.5556	41.0989	16.5275	27.2088	15.1648	12.5899	22.0229	53.4408	11.9464	31 nt	19.8126	35.1787	19.2677	25.7411	20.2703	36.4865	17.5676	25.6757	19.3548
	32 nt	8.60425	30.9497	27.9267	32.5194	5.9171	33.4922	19.9518	40.6389	11.2914	28.4072	35.9015	24.3999	32 nt	37.8318	12.622	13.0873	36.4588	46.3158	14.7368	8.42105	30.5263	29.3478	10.5072	17.7536	42.3913	32 nt	14.3142	21.2568	48.6794	15.7496	13.0345	19.2522	55.1126	12.6007	15.594	23.2613	42.2462	18.8985	32 nt	22.5048	26.2112	27.156	24.1279	22.093	23.2558	31.3953	23.2558	22.9167
	33 nt	13.6496	22.8662	23.0681	40.4161	14.6381	13.8305	15.6784	55.853	12.661	31.9019	30.4579	24.9792	33 nt	38.5757	10.3073	13.1409	37.976	49.5652	11.3043	8.69565	30.4348	27.5862	9.31034	17.5862	45.5172	33 nt	18.4633	15.4507	52.1303	13.9556	12.2606	12.2231	67.1423	8.37401	24.666	18.6784	37.1183	19.5372	33 nt	22.2222	24.0741	31.4815	22.2222	20.3704	18.5185	35.1852	25.9259	24.0741
	34 nt	14.4876	27.0856	32.554	25.8728	18.313	17.7775	33.621	30.2885	10.6621	36.3938	31.4869	21.4572	34 nt	40.3034	10.9119	7.61149	41.1732	43.7247	14.9798	6.47773	34.8178	36.8821	6.84411	8.74525	47.5285	34 nt	26.971	16.8109	35.4616	20.7565	39.7908	10.7915	35.5598	13.8579	14.1512	22.8302	35.3633	27.6552	34 nt	16.0909	25.3939	26.6364	31.8788	18.1818	28.7879	27.2727	25.7576	14
ALYU-372+373 (Aphid-ArtDiet)		%A	%C	%G	%U	%A	%C	%G	%U	%A	%C	%G	%U		%A	%C	%G	%U	%A	%C	%G	%U	%A	%C	%G	%U		%A	%C	%G	%U	%A	%C	%G	%U	%A	%C	%G	%U		%A	%C	%G	%U	%A	%C	%G	%U	%A
	15-34 nt	10.2955	25.5202	26.3301	37.8542	9.84472	19.3921	21.5405	49.2227	10.7462	31.6484	31.1198	26.4856	15-34 nt	39.6154	10.8861	12.7054	36.7931	44.1331	13.5475	10.4046	31.9148	35.0977	8.22463	15.0061	41.6715	15-34 nt	17.386	18.1058	37.4801	27.028	20.1491	15.5244	38.4983	25.8282	14.6229	20.6873	36.4619	28.2279	15-34 nt	18.8812	24.8492	18.6034	37.6663	20.5394	23.7815	20.5038	35.1753	17.2229
	15 nt	13.1964	31.6435	31.1926	23.9675	16.8206	23.862	26.642	32.6754	9.57226	39.4249	35.7431	15.2597	15 nt	32.7134	11.7773	18.5993	36.91	39.5508	15.5762	15.5273	29.3457	25.876	7.97844	21.6712	44.4744	15 nt	12.0845	20.9699	33.7039	33.2417	13.3061	23.393	23.1183	40.1826	10.863	18.5467	44.2895	26.3008	15 nt	16.3172	30.1281	24.4021	29.1526	13.9715	31.5653	26.5201	27.9431	18.663
	16 nt	14.0822	25.7488	37.2338	22.9352	18.0324	19.4716	32.4215	30.0745	10.132	32.026	42.0462	15.7959	16 nt	39.7081	10.2448	14.81	35.2371	41.1326	10.1714	18.9642	29.7317	38.2835	10.3182	10.6557	40.7425	16 nt	13.9197	16.9533	28.1949	40.932	16.1847	11.0489	21.0623	51.7041	11.6546	22.8578	35.3276	30.16	16 nt	16.9533	31.0607	21.2071	30.7788	17.6416	31.1978	24.1411	27.0195	16.2651
	17 nt	12.5869	37.6078	30.7064	19.0989	15.2283	31.0695	29.2593	24.4429	9.94549	44.1461	32.1535	13.7549	17 nt	38.5738	14.1363	13.6441	33.6458	39.8254	18.9053	13.8012	27.4681	37.3222	9.36734	13.487	39.8234	17 nt	23.0372	17.0157	18.8565	41.0906	24.4181	13.5289	14.5696	47.4835	21.6562	20.5025	23.1435	34.6978	17 nt	20.5131	26.8969	20.0701	32.5199	25.7606	27.6876	20.8925	25.6592	15.2655
	18 nt	11.366	33.928	38.562	16.1441	12.3171	30.9879	35.6526	21.0424	10.4148	36.868	41.4713	11.2458	18 nt	35.9975	20.725	12.9194	30.3581	35.2467	31.4092	13.9632	19.3808	36.7482	10.0408	11.8756	41.3354	18 nt	18.9911	14.0579	31.1707	35.7803	20.9568	13.0886	23.4784	42.4762	17.0255	15.0272	38.863	29.0843	18 nt	23.3742	23.5428	21.852	31.231	24.4734	24.5737	24.2728	26.68	22.2749
	19 nt	8.28546	38.7323	29.9335	23.0488	9.83296	39.7141	23.1321	27.3208	6.73795	37.7505	36.7348	18.7768	19 nt	44.6145	8.62589	13.1976	33.5621	50.358	10.2625	13.922	25.4574	38.871	6.98925	12.4731	41.6667	19 nt	20.2614	12.877	16.1787	50.6829	12.7529	12.7993	10.7034	63.7444	27.77	12.9548	21.6539	37.6213	19 nt	21.3602	27.0989	21.0123	30.5286	23.5099	24.7241	24.3929	27.3731	19.2105
	20 nt	8.56122	21.6268	19.5223	50.2896	5.25751	8.53774	8.95386	77.2509	11.8649	34.7159	30.0908	23.3283	20 nt	41.6439	10.3284	10.1392	37.8885	48.3516	11.2849	8.45309	31.9104	34.9362	9.37193	11.8253	43.8665	20 nt	22.1846	15.943	21.5116	40.3607	23.2393	16.1701	16.7369	43.8537	21.13	15.7159	26.2864	36.8677	20 nt	18.554	24.5122	19.3727	37.5612	19.6272	23.5746	22.807	33.9912	17.4807
	21 nt	10.5577	19.7002	14.5709	55.1712	3.24148	7.47733	7.3418	81.9394	17.874	31.923	21.7999	28.4031	21 nt	38.2913	7.60489	11.1398	42.9641	37.0623	8.17121	8.46304	46.3035	39.5203	7.03858	13.8165	39.6246	21 nt	11.3307	9.03706	16.7889	62.8434	14.5391	11.8007	22.9583	50.7019	8.12224	6.27342	10.6195	74.9849	21 nt	17.8707	28.9449	14.9695	38.215	18.8047	27.551	17.3469	36.2974	16.9367
	22 nt	4.99276	13.7159	11.7141	69.5772	1.44733	2.68254	1.80241	94.0677	8.53818	24.7493	21.6257	45.0868	22 nt	42.9587	9.54991	12.235	35.2564	49.0614	9.74125	9.53831	31.6591	36.8559	9.35857	14.9317	38.8538	22 nt	14.4187	16.4527	27.0598	42.0688	18.616	19.8174	26.9238	34.6429	10.2214	13.088	27.1958	49.4948	22 nt	18.0746	27.4894	12.8506	41.5854	19.2779	27.4353	12.4319	40.8549	16.8712
	23 nt	8.08675	23.3647	16.8783	51.6703	4.76612	10.4728	14.4864	70.2747	11.4074	36.2567	19.2702	33.0658	23 nt	40.8627	9.76021	10.8503	38.5268	42.2207	9.73269	10.1439	37.9027	39.5047	9.78774	11.5566	39.1509	23 nt	15.0617	29.9083	31.9154	23.1146	15.669	23.6556	36.3316	24.3438	14.4544	36.161	27.4992	21.8854	23 nt	15.5996	23.3094	13.0478	48.0432	16.6184	24.0097	15.942	43.43	14.5809
	24 nt	10.8501	22.5342	30.8886	35.7271	10.5393	17.2009	16.5071	55.7526	11.1608	27.8676	45.2701	15.7015	24 nt	44.6617	10.1817	11.8452	33.3114	51.6041	10.5119	6.41638	31.4676	37.7193	9.85155	17.274	35.1552	24 nt	15.041	26.1667	39.2585	19.5338	18.5492	20.2787	40.9754	20.1967	11.5328	32.0548	37.5417	18.8708	24 nt	18.8889	23.9178	15.6754	41.5178	19.568	21.601	19.3139	39.5172	18.2099
	25 nt	6.03965	15.6959	39.8236	38.4409	8.23315	16.0996	18.1477	57.5195	3.84614	15.2921	61.4995	19.3622	25 nt	43.6859	10.542	13.0844	32.6877	51.7107	10.5754	7.93157	29.7823	35.661	10.5085	18.2373	35.5932	25 nt	15.3608	23.1284	39.8327	21.6781	20.7923	21.6474	42.9267	14.6336	9.92936	24.6095	36.7386	28.7225	25 nt	15.2758	22.3552	15.6509	46.718	15.9946	20.0269	18.0108	45.9677	14.557
	26 nt	5.85517	32.0019	13.8311	48.3118	5.94726	31.0401	6.76443	56.2483	5.76308	32.9638	20.8977	40.3754	26 nt	40.1824	7.99321	12.5223	39.3021	46.8444	9.95556	7.02222	36.1778	33.5203	6.03086	18.0224	42.4264	26 nt	18.4489	32.5656	33.7859	15.1997	20.8888	25.7262	35.4241	17.9609	16.0089	39.4049	32.1477	12.4385	26 nt	18.9469	20.3698	15.2785	45.4048	19.1878	16.5482	18.8832	45.3807	18.706
	27 nt	7.11219	21.8195	12.8213	58.247	7.72118	18.1041	10.8157	63.3591	6.5032	25.535	14.8269	53.1349	27 nt	38.0795	11.5847	12.2475	38.0884	44.898	15.9014	9.60884	29.5918	31.2609	7.26795	14.8862	46.5849	27 nt	9.09842	18.947	64.0728	7.88186	15.071	13.906	61.2191	9.80392	3.12587	23.988	66.9264	5.9598	27 nt	20.6769	16.0951	12.3177	50.9102	20.4736	15.8136	11.8411	51.8717	20.8802
	28 nt	5.63837	12.9438	16.4072	65.0106	4.45049	7.99204	15.0617	72.4957	6.82626	17.8955	17.7527	57.5255	28 nt	34.9318	8.77529	14.2866	42.0063	38.317	10.7843	11.4379	39.4608	31.5466	6.76626	17.1353	44.5518	28 nt	16.9596	9.22018	55.77	18.0502	28.8011	11.7732	52.6849	6.74085	5.11801	6.66721	58.8551	29.3596	28 nt	16.3343	16.9739	11.7937	54.8981	20.4398	14.6184	12.9366	52.0052	12.2288
	29 nt	13.6449	16.8628	24.5236	44.9687	15.8565	7.17032	30.8589	46.1143	11.4333	26.5554	18.1883	43.8231	29 nt	35.7579	14.3607	12.4658	37.4156	37.1753	21.6721	7.71104	33.4416	34.3404	7.04935	17.2205	41.3897	29 nt	9.33761	8.32284	59.0355	23.304	11.5536	9.15001	73.9648	5.33159	7.12164	7.49567	44.1063	41.2764	29 nt	16.1417	24.038	19.6673	40.153	16.2528	22.1219	24.8307	36.7946	16.0305
	30 nt	11.4369	22.3334	32.9049	33.3248	12.3783	16.3259	37.7579	33.5379	10.4956	28.341	28.0519	33.1116	30 nt	41.1305	9.88028	12.6874	36.3019	47.0481	14.4414	8.99183	29.5186	35.2128	5.31915	16.383	43.0851	30 nt	14.2184	16.3558	60.951	8.47477	11.1798	4.47247	81.4266	2.92107	17.257	28.2391	40.4754	14.0285	30 nt	18.3452	22.3262	29.5381	29.7904	23.2759	22.7011	26.1494	27.8736	13.4146
	31 nt	11.5265	24.0316	46.4601	17.9818	11.6574	21.6966	45.2074	21.4386	11.3955	26.3666	47.7129	14.525	31 nt	34.0682	11.2808	12.9545	41.6965	36.0812	14.6953	10.2748	38.9486	32.0551	7.86627	15.6342	44.4444	31 nt	32.9471	21.5898	32.4294	13.0337	54.8031	13.3949	20.7278	11.0743	11.0911	29.7848	44.1311	14.9931	31 nt	21.2039	29.8267	18.9743	29.9951	22.8956	27.9461	20.8754	28.2828	19.5122
	32 nt	10.1897	33.2355	28.4771	28.0977	7.39722	27.9878	24.3426	40.2723	12.9821	38.4831	32.6116	15.9231	32 nt	40.9242	9.82293	10.7629	38.49	48.665	11.7718	8.25243	31.3107	33.1834	7.87402	13.2733	45.6693	32 nt	13.2672	22.5811	50.6151	13.5367	13.0123	26.1356	51.2124	9.63969	13.5221	19.0265	50.0177	17.4336	32 nt	19.3508	26.1142	23.5596	30.9754	23.7762	22.3776	26.2238	27.6224	14.9254
	33 nt	12.6372	29.4144	21.3058	36.6426	11.7028	17.9052	15.2101	55.1818	13.5716	40.9236	27.4015	18.1033	33 nt	40.4342	9.87933	14.3352	35.3513	48.6631	11.8984	9.89305	29.5455	32.2052	7.86026	18.7773	41.1572	33 nt	28.3176	12.2224	49.4872	9.97277	13.1274	9.54469	71.7205	5.60739	43.5077	14.9002	27.254	14.3382	33 nt	22.2188	27.049	18.3393	32.3929	23.8494	24.6862	20.5021	30.9623	20.5882
	34 nt	19.2632	33.4635	28.8459	18.4273	14.0668	32.0436	30.4439	23.4456	24.4597	34.8835	27.2478	13.409	34 nt	43.0888	10.6674	9.38149	36.8624	48.8457	13.4872	7.77643	29.8906	37.3318	7.84753	10.9865	43.8341	34 nt	23.4341	17.802	38.9838	19.7801	35.5211	9.15683	41.8019	13.5202	11.3471	26.4472	36.1657	26.04	34 nt	21.6229	24.9352	22.488	30.9539	25.3886	24.8705	21.7617	27.9793	17.8571
ALYU-374+375 (Aphid-ArtDiet-TuYV)		%A	%C	%G	%U	%A	%C	%G	%U	%A	%C	%G	%U		%A	%C	%G	%U	%A	%C	%G	%U	%A	%C	%G	%U		%A	%C	%G	%U	%A	%C	%G	%U	%A	%C	%G	%U		%A	%C	%G	%U	%A	%C	%G	%U	%A
	15-34 nt	12.3798	20.9086	21.3669	45.3447	10.9326	14.5631	15.839	58.6653	13.8271	27.254	26.8948	32.024	15-34 nt	42.613	11.2077	12.2278	33.9515	47.2264	13.5759	9.66564	29.532	37.9996	8.83949	14.79	38.3709	15-34 nt	18.1662	18.3409	31.398	32.0949	20.3292	18.7346	30.1422	30.794	16.0031	17.9472	32.6538	33.3959	15-34 nt	20.6375	25.0789	18.7525	35.5312	21.6996	24.0599	21.5887	32.6519	19.5753
	15 nt	21.1494	23.2095	21.8498	33.7913	24.346	16.9779	16.9905	41.6857	17.9528	29.4412	26.7091	25.8969	15 nt	40.8534	10.7352	16.3405	32.0709	47.4559	12.0976	13.4476	26.999	34.2509	9.37282	19.2334	37.1429	15 nt	14.0896	18.1848	31.962	35.7636	15.3298	21.024	20.2301	43.4161	12.8494	15.3457	43.6938	28.1111	15 nt	14.169	32.5291	23.7513	29.5507	17.088	32.5581	27.5025	22.8514	11.25
	16 nt	20.418	20.0271	27.8477	31.7071	24.469	13.8567	23.8033	37.871	16.3671	26.1975	31.8922	25.5432	16 nt	42.0059	9.00862	15.5766	33.4088	45.5245	7.8922	18.5274	28.0558	38.4873	10.125	12.6258	38.7618	16 nt	14.9275	17.1766	26.6142	41.2817	18.1829	10.3847	18.6727	52.7597	11.6721	23.9685	34.5557	29.8037	16 nt	19.7847	28.3501	21.4577	30.4074	21.021	31.4314	23.023	24.5245	18.5484
	17 nt	19.232	26.5764	27.4821	26.7096	21.2709	21.769	24.2978	32.6623	17.1931	31.3837	30.6664	20.7569	17 nt	39.7011	15.1535	14.3154	30.83	40.7113	19.9813	14.7403	24.5672	38.6908	10.3258	13.8906	37.0928	17 nt	23.3376	16.1196	19.0364	41.5065	23.485	13.158	14.0852	49.2717	23.1901	19.0811	23.9875	33.7413	17 nt	21.6836	28.0381	21.5303	28.748	24.8958	26.4583	24.2708	24.375	18.4713
	18 nt	14.8319	31.0343	32.8902	21.2436	17.4424	30.2435	23.8086	28.5056	12.2215	31.8251	41.9718	13.9816	18 nt	40.0771	16.9058	13.3064	29.7107	38.8051	24.5673	13.1212	23.5064	41.3492	9.24422	13.4916	35.9151	18 nt	20.9295	14.4185	25.237	39.415	21.9323	12.0056	18.7752	47.2868	19.9268	16.8313	31.6989	31.5431	18 nt	23.3165	23.7578	21.1216	31.8041	23.7844	26.7442	24.7357	24.7357	22.8487
	19 nt	12.1038	28.5811	30.4454	28.8697	12.5088	24.9123	27.4576	35.1213	11.6989	32.2499	33.4333	22.618	19 nt	48.473	8.94604	12.0542	30.5268	54.8725	10.3336	10.5298	24.2642	42.0736	7.55853	13.5786	36.7893	19 nt	18.9971	11.4381	11.7697	57.795	12.2306	11.1292	7.54561	69.0946	25.7637	11.747	15.9939	46.4955	19 nt	22.2027	28.8594	18.7014	30.2364	24.3363	25.885	23.5619	26.2168	20.0692
	20 nt	9.13971	19.1309	16.6206	55.1088	3.80165	7.08057	7.8555	81.2623	14.4778	31.1812	25.3857	28.9553	20 nt	43.6367	11.0561	10.6849	34.6224	48.786	12.1396	8.04249	31.0319	38.4873	9.97255	13.3272	38.2129	20 nt	22.8848	13.3109	15.4875	48.3168	23.3688	13.8598	11.8208	50.9506	22.4009	12.7619	19.1543	45.6829	20 nt	22.5534	24.0672	19.5726	33.8068	23.6142	23.0599	22.7273	30.5987	21.4925
	21 nt	10.118	19.2997	11.5664	59.0159	2.92021	6.83627	5.11275	85.1308	17.3157	31.7632	18.0201	32.901	21 nt	41.8812	7.63329	11.1911	39.2944	40.9302	7.90698	9.30233	41.8605	42.8322	7.35961	13.0799	36.7283	21 nt	13.1844	8.62922	9.18407	69.0023	16.1577	11.9037	12.2683	59.6703	10.2111	5.35477	6.09984	78.3343	21 nt	19.3134	29.5724	13.4939	37.6203	21.5377	28.6055	13.9924	35.8644	17.089
	22 nt	5.84842	12.202	9.59337	72.3562	1.55491	2.46424	1.25739	94.7235	10.1419	21.9398	17.9293	49.989	22 nt	43.0971	11.8496	11.7514	33.3019	48.8107	13.6061	7.89724	29.686	37.3835	10.0932	15.6056	36.9177	22 nt	15.0883	14.0807	17.082	53.7491	18.7441	16.2323	20.7114	44.3122	11.4325	11.929	13.4525	63.186	22 nt	19.7569	25.3623	12.9125	41.9683	21.3009	25.1646	12.931	40.6034	18.2129
	23 nt	8.82597	25.5341	11.4893	54.1506	4.68677	9.23951	8.1599	77.9138	12.9652	41.8287	14.8188	30.3873	23 nt	38.6591	12.2209	12.3061	36.8138	37.7358	11.4465	11.4465	39.3711	39.5824	12.9953	13.1657	34.2565	23 nt	17.9115	24.9325	23.6474	33.5086	18.6177	24.0067	24.197	33.1787	17.2054	25.8583	23.0977	33.8385	23 nt	17.7892	23.2626	13.1194	45.8288	21.8447	23.3981	13.932	40.8252	13.7337
	24 nt	12.9309	22.0796	22.7715	42.218	9.16154	15.3654	12.3831	63.0899	16.7003	28.7937	33.16	21.3461	24 nt	47.0097	9.89432	11.8747	31.2212	52.6582	10.1266	6.32911	30.8861	41.3613	9.66207	17.4203	31.5564	24 nt	19.1607	21.4683	26.6	32.7711	20.5783	23.7941	29.3033	26.3243	17.7431	19.1424	23.8967	39.2178	24 nt	18.177	24.3729	16.4124	41.0377	21.3967	24.8143	18.7221	35.0669	14.9573
	25 nt	7.26291	15.3103	25.4717	51.9551	7.54208	12.5884	10.1598	69.7097	6.98374	18.0323	40.7835	34.2004	25 nt	46.8982	11.4004	12.5907	29.1107	56.2232	11.731	7.72532	24.3205	37.5732	11.0697	17.4561	33.901	25 nt	20.8257	24.3917	29.0564	25.7263	21.72	24.842	29.9368	23.5012	19.9314	23.9413	28.176	27.9513	25 nt	19.3653	18.4777	19.187	42.9699	23.5955	17.496	16.2119	42.6966	15.1351
	26 nt	6.53362	14.3453	10.3267	68.7943	6.11189	11.3426	4.82805	77.7175	6.95534	17.3481	15.8254	59.8712	26 nt	42.8879	9.52028	11.6911	35.9007	48.3363	11.7338	8.4063	31.5236	37.4396	7.30676	14.9758	40.2778	26 nt	21.4881	28.9582	26.4052	23.1486	23.9144	28.1745	22.4738	25.4373	19.0618	29.7418	30.3366	20.8598	26 nt	19.3443	23.3253	16.8306	40.4998	22.1386	16.1145	18.9759	42.7711	16.5501
	27 nt	6.56345	10.7035	8.94671	73.7864	6.36044	7.87622	6.40406	79.3593	6.76645	13.5307	11.4894	68.2135	27 nt	45.7356	9.88909	11.8037	32.5716	53.7842	13.0435	9.66184	23.5105	37.6871	6.73469	13.9456	41.6327	27 nt	13.8151	20.6387	50.9714	14.5749	20.5128	21.8833	40.252	17.3519	7.11734	19.394	61.6907	11.7979	27 nt	19.5606	15.4102	15.2703	49.7588	20.678	14.9153	16.1582	48.2486	18.4433
	28 nt	7.656	11.2022	13.1962	67.9457	5.86594	6.14737	9.59548	78.3912	9.44606	16.257	16.7969	57.5001	28 nt	39.0663	10.0602	12.0699	38.8036	40	11.4961	8.0315	40.4724	38.1326	8.62438	16.1083	37.1347	28 nt	18.382	16.7405	40.5867	24.2907	27.5278	24.7858	33.1191	14.5673	9.23623	8.6953	48.0543	34.0142	28 nt	18.8751	19.3754	11.9859	49.7636	20.2899	18.1159	14.1304	47.4638	17.4603
	29 nt	13.7721	18.7901	18.135	49.3028	15.0259	10.5378	17.3478	57.0884	12.5183	27.0424	18.9221	41.5172	29 nt	40.181	13.3074	11.0329	35.4788	41.8321	20.1527	8.0916	29.9237	38.5299	6.46204	13.9742	41.0339	29 nt	11.3888	15.2815	47.7445	25.5852	12.8986	19.8453	56.1099	11.1462	9.87903	10.7177	39.379	40.0242	29 nt	17.9552	24.1195	17.5217	40.4036	17.7285	19.6676	24.6537	37.9501	18.1818
	30 nt	12.0097	22.213	25.7803	39.9969	11.2138	14.9152	26.5291	47.3419	12.8056	29.5109	25.0316	32.6519	30 nt	39.4841	13.218	12.795	34.5029	44.8015	17.7694	8.50662	28.9225	34.1667	8.66667	17.0833	40.0833	30 nt	14.992	15.7641	57.2461	11.9978	13.4017	10.9009	69.5175	6.17987	16.5822	20.6273	44.9747	17.8158	30 nt	22.1267	21.6266	26.8644	29.3823	22.3022	23.741	24.4604	29.4964	21.9512
	31 nt	13.6231	23.321	38.4359	24.6201	13.919	27.2162	30.019	28.8458	13.3272	19.4258	46.8527	20.3943	31 nt	39.0974	13.1339	12.2481	35.5206	44.1913	19.3622	9.11162	27.3349	34.0035	6.90559	15.3846	43.7063	31 nt	27.8323	23.7557	36.3008	12.1112	41.6184	28.0013	19.0171	11.3633	14.0462	19.5101	53.5846	12.8592	31 nt	24.7245	27.5874	16.5591	31.129	20.4167	22.9167	26.6667	30	29.0323
	32 nt	10.8978	23.8047	23.97	41.3275	6.16252	14.3815	17.3114	62.1445	15.6331	33.2279	30.6285	20.5105	32 nt	41.5649	9.11552	10.8924	38.4272	50.8393	11.7506	8.15348	29.2566	32.2905	6.48045	13.6313	47.5978	32 nt	14.9276	23.5985	44.6226	16.8513	13.7067	28.1296	48.6407	9.52303	16.1485	19.0674	40.6045	24.1796	32 nt	24.0556	20.5278	22.0833	33.3333	23.1111	23.5556	26.6667	26.6667	25
	33 nt	13.6881	22.2591	21.2739	42.7789	9.4212	10.0548	13.9586	66.5655	17.9551	34.4634	28.5892	18.9923	33 nt	45.0241	9.22161	10.6086	35.1457	55.3885	10.2757	6.76692	27.5689	34.6597	8.16754	14.4503	42.7225	33 nt	17.5041	17.5731	51.5973	13.3255	12.1387	14.2988	66.7478	6.81472	22.8695	20.8474	36.4468	19.8363	33 nt	23.2481	23.7579	26.6963	26.2977	20.6897	28.1609	27.5862	23.5632	25.8065
	34 nt	20.9916	28.5477	29.2452	21.2155	14.8668	27.4568	29.4997	28.1767	27.1165	29.6387	28.9906	14.2542	34 nt	46.9267	11.8841	9.42224	31.767	52.8421	14.1053	5.47368	27.5789	41.0112	9.66292	13.3708	35.9551	34 nt	21.6567	20.3566	36.809	21.1778	30.5186	16.3322	39.4198	13.7294	12.7948	24.3809	34.1981	28.6262	34 nt	24.7475	39.1975	19.9776	16.0774	22.2222	28.3951	30.8642	18.5185	27.2727
M.persicae aphids Denso-minus ALYU-187		%A	%C	%G	%U	%A	%C	%G	%U	%A	%C	%G	%U		%A	%C	%G	%U	%A	%C	%G	%U	%A	%C	%G	%U		%A	%C	%G	%U	%A	%C	%G	%U	%A	%C	%G	%U		%A	%C	%G	%U	%A	%C	%G	%U	%A
	15-34 nt	20.4533	23.5974	21.7857	34.1636	18.9475	25.1161	22.971	32.9654	21.9592	22.0787	20.6003	35.3618	15-34 nt	52.3387	12.586	10.2898	24.7855	52.5596	16.5091	7.9614	22.9699	52.1178	8.66282	12.6182	26.6012	15-34 nt	32.5457	8.91788	19.9258	38.6106	32.7254	7.31534	17.0744	42.8849	32.3661	10.5204	22.7772	34.3364	15-34 nt	23.6042	18.8472	7.4375	25.1111	21.25	22.25	10.6806	30.8194	25.9583
	15 nt	40.67	14.7981	16.8935	27.6384	39.4611	16.7436	18.4063	25.3889	41.8788	12.8526	15.3807	29.8878	15 nt	61.6571	13.5896	8.77878	15.9745	63.1579	9.21053	10.5263	17.1053	60.1562	17.9688	7.03125	14.8438	15 nt	41.1683	8.15271	21.0777	29.6012	45.6655	8.64932	10.9565	34.7286	36.6711	7.6561	31.1989	24.4739	15 nt	50	0	25	25	50	0	50	0	50
	16 nt	40.0511	19.234	15.5265	25.1884	38.9908	23.4358	14.1011	23.4722	41.1114	15.0321	16.952	26.9045	16 nt	40.7752	23.1376	11.2157	24.8715	41.2879	20.4545	14.7727	23.4848	40.2626	25.8206	7.65864	26.2582	16 nt	42.2701	14.6707	10.4362	32.623	44.7254	7.30628	11.432	36.5363	39.8147	22.0351	9.44042	28.7097	16 nt	33.3333	66.6667	0	0	66.6667	33.3333	0	0	0
	17 nt	36.7861	17.2597	22.7489	23.2054	27.4478	19.2852	27.0047	26.2623	46.1243	15.2342	18.493	20.1485	17 nt	60.3553	13.5402	6.57821	19.5263	59.1045	19.5522	7.76119	13.5821	61.606	7.52823	5.39523	25.4705	17 nt	38.1304	9.87562	9.62115	42.3728	37.2664	8.07924	8.23275	46.4216	38.9944	11.672	11.0095	38.3241	17 nt	41.6667	25	0	33.3333	50	16.6667	0	33.3333	33.3333
	18 nt	23.7295	26.6318	29.8813	19.7574	20.7354	26.4434	32.4097	20.4115	26.7237	26.8201	27.3529	19.1033	18 nt	48.7221	29.6375	5.86534	15.7751	31.2556	54.5619	4.96838	9.21409	66.1885	4.71311	6.7623	22.3361	18 nt	39.9695	13.5732	7.21167	39.2457	42.8915	7.34066	9.39772	40.3701	37.0474	19.8056	5.02561	38.1213	18 nt	66.6667	16.6667	0	16.6667	33.3333	33.3333	0	33.3333	100
	19 nt	19.7192	25.1299	21.7035	33.4474	22.3897	21.1921	18.7353	37.6829	17.0488	29.0676	24.6716	29.212	19 nt	64.1989	4.78291	19.0843	11.9339	49.6725	7.86026	32.4236	10.0437	78.7253	1.70557	5.74506	13.8241	19 nt	39.3564	7.07777	5.83173	47.7341	35.9556	6.51616	4.01566	53.5126	42.7573	7.63937	7.6478	41.9555	19 nt	25	16.6667	58.3333	0	0	33.3333	66.6667	0	50
	20 nt	11.0827	22.2616	13.344	53.3117	8.94229	15.1911	8.41728	67.4493	13.2232	29.3322	18.2706	39.174	20 nt	67.151	7.44773	4.36232	21.039	63.4653	6.13861	3.56436	26.8317	70.8366	8.75684	5.16028	15.2463	20 nt	33.5781	10.7319	5.72316	49.9669	31.7429	7.24526	4.86946	56.1424	35.4133	14.2185	6.57686	43.7913	20 nt	10	20	10	10	20	40	20	20	0
	21 nt	22.3106	9.27941	8.90404	59.5059	30.1647	9.87016	6.15093	53.8142	14.4565	8.68865	11.6572	65.1977	21 nt	53.7193	3.38764	5.33444	37.5586	40.1882	3.36022	3.22581	53.2258	67.2504	3.41506	7.44308	21.8914	21 nt	35.1421	4.80236	5.34734	54.7082	25.4892	5.92086	5.61764	62.9723	44.795	3.68387	5.07704	46.4441	21 nt	31.25	25	0	43.75	0	25	0	75	62.5
	22 nt	14.2718	8.94912	9.2548	67.5243	2.40345	2.12935	1.79498	93.6722	26.1401	15.7689	16.7146	41.3764	22 nt	57.3725	5.40856	10.1867	27.0322	67.54	6.9869	4.94905	20.524	47.205	3.83023	15.4244	33.5404	22 nt	23.768	7.993	7.62084	60.6182	21.984	7.07276	4.29353	66.6497	25.552	8.91324	10.9481	54.5866	22 nt	25.8333	26.6667	6.94444	40.5556	26.6667	20	11.1111	42.2222	25
	23 nt	21.1035	26.7826	13.9205	38.1933	21.1257	36.2207	16.6502	26.0035	21.0814	17.3446	11.1909	50.3831	23 nt	54.8036	7.06061	5.37848	32.7574	57.1709	5.30452	5.30452	32.22	52.4362	8.81671	5.45244	33.2947	23 nt	32.6213	9.56449	6.10643	51.7078	18.8129	8.08784	4.81794	68.2813	46.4296	11.0411	7.39491	35.1344	23 nt	16.6667	23.6111	11.8056	47.9167	0	25	12.5	62.5	33.3333
	24 nt	40.0778	25.02	20.8111	14.0911	19.1973	35.3219	30.8609	14.6199	60.9583	14.718	10.7614	13.5623	24 nt	63.7006	6.33679	9.96196	20.0007	71.0669	7.9566	3.61664	17.3599	56.3342	4.71698	16.3073	22.6415	24 nt	33.8503	6.07874	14.2256	45.8454	38.0722	6.51926	7.38884	48.0197	29.6284	5.63821	21.0624	43.671	24 nt	0	0	0	50	0	0	0	100	0
	25 nt	11.7206	24.4422	23.067	40.7703	12.1977	29.9902	25.1291	32.683	11.2434	18.8941	21.0048	48.8576	25 nt	64.3357	9.80679	9.3831	16.4745	70.615	10.0228	5.46697	13.8952	58.0563	9.59079	13.2992	19.0537	25 nt	27.7627	8.4921	16.5135	47.2316	31.1683	7.2852	7.30127	54.2453	24.3572	9.69899	25.7258	40.218	25 nt	37.5	12.5	0	50	75	25	0	0	0
	26 nt	10.627	20.4841	12.2508	56.6381	10.7576	23.8414	14.1979	51.2031	10.4963	17.1268	10.3037	62.0732	26 nt	55.253	6.90536	11.7526	26.089	54.5455	10.2639	5.27859	29.912	55.9606	3.5468	18.2266	22.266	26 nt	33.0685	9.37945	13.9421	43.61	37.578	7.40934	6.31053	48.7021	28.559	11.3496	21.5737	38.5178	26 nt	20	20	20	40	0	20	20	60	40
	27 nt	10.2701	16.048	15.1793	58.5027	11.2413	19.9342	11.5233	57.3012	9.29878	12.1617	18.8353	59.7042	27 nt	43.9441	12.5602	8.54555	34.9502	52.4823	16.3121	6.38298	24.8227	35.4059	8.80829	10.7081	45.0777	27 nt	23.7336	5.90246	34.5328	35.8311	30.7187	6.33427	8.97585	53.9712	16.7486	5.47065	60.0898	17.691	27 nt	22.5	32.5	0	45	20	40	0	40	25
	28 nt	11.7599	17.739	16.8748	53.6263	12.9586	20.1922	19.2472	47.602	10.5613	15.2857	14.5025	59.6505	28 nt	40.4615	17.8543	9.75709	31.9271	40.9231	23.0769	6.46154	29.5385	40	12.6316	13.0526	34.3158	28 nt	23.7933	5.66648	38.0766	32.4636	23.6856	5.22264	44.5479	26.5438	23.901	6.11031	31.6053	38.3834	28 nt	66.6667	16.6667	16.6667	0	33.3333	33.3333	33.3333	0	100
	29 nt	15.4257	25.583	27.2141	31.7772	14.6003	27.2845	29.7274	28.3878	16.251	23.8816	24.7008	35.1665	29 nt	49.9435	10.0634	10.9471	29.046	50.8547	13.6752	6.41026	29.0598	49.0323	6.45161	15.4839	29.0323	29 nt	26.6509	6.33564	44.863	22.1504	20.6971	8.69205	51.2558	19.355	32.6047	3.97922	38.4703	24.9458	29 nt	25	25	0	0	50	50	0	0	0
	30 nt	11.1982	50.5844	24.9033	13.3141	11.1107	51.2189	26.6108	11.0596	11.2858	49.9499	23.1959	15.5685	30 nt	56.9761	7.06756	12.6912	23.2652	76.4128	6.87961	3.9312	12.7764	37.5394	7.25552	21.4511	33.7539	30 nt	13.6546	5.24402	69.138	11.9633	9.96147	2.90311	78.631	8.50443	17.3477	7.58492	59.6451	15.4222	30 nt	0	25	0	25	0	50	0	50	0
	31 nt	17.4362	31.7949	35.5235	15.2455	17.6883	26.5157	41.8178	13.9782	17.184	37.0741	29.2292	16.5127	31 nt	39.6201	11.3085	15.3931	33.6783	48.8372	11.6279	6.97674	32.5581	30.4029	10.989	23.8095	34.7985	31 nt	38.2699	9.80681	15.013	36.9103	40.321	11.5445	7.95422	40.1803	36.2187	8.06913	22.0718	33.6403	31 nt	0	0	0	50	0	0	0	100	0
	32 nt	19.2234	33.0573	23.5352	24.1842	22.8439	36.9429	30.1729	10.0403	15.6028	29.1716	16.8974	38.3281	32 nt	44.7374	9.82202	12.9532	32.4874	50.4505	18.018	7.20721	24.3243	39.0244	1.62602	18.6992	40.6504	32 nt	34.2602	10.6297	23.8267	31.2834	40.6355	8.70065	10.6346	40.0292	27.8848	12.5587	37.0188	22.5377	32 nt	0	25	0	25	0	0	0	0	0
	33 nt	16.781	22.3883	38.2401	22.5906	19.5818	23.9381	42.0137	14.4665	13.9803	20.8384	34.4665	30.7148	33 nt	59.0472	12.0018	7.62712	21.3239	62.1622	18.9189	0	18.9189	55.9322	5.08475	15.2542	23.7288	33 nt	31.3196	9.72293	22.9207	36.0368	37.8472	6.99786	21.136	34.0189	24.792	12.448	24.7053	38.0548	33 nt	0	0	0	0	0	0	0	0	0
	34 nt	14.8219	34.4807	45.9369	4.76056	15.1106	36.631	44.448	3.81035	14.5331	32.3303	47.4258	5.71076	34 nt	20	40	20	20	0	60	20	20	40	20	20	20	34 nt	38.5469	14.6577	26.4868	20.3086	39.2897	8.47947	33.7181	18.5128	37.8041	20.8359	19.2556	22.1044	34 nt	0	0	0	0	0	0	0	0	0
M.persicae aphids MpDV-infected ALYU-188		%A	%C	%G	%U	%A	%C	%G	%U	%A	%C	%G	%U		%A	%C	%G	%U	%A	%C	%G	%U	%A	%C	%G	%U		%A	%C	%G	%U	%A	%C	%G	%U	%A	%C	%G	%U		%A	%C	%G	%U	%A	%C	%G	%U	%A
	15-34 nt	17.022	29.3607	25.1815	28.4359	14.2611	32.25	25.7798	27.7092	19.7828	26.4713	24.5833	29.1626	15-34 nt	51.2267	8.97505	7.55968	24.7386	48.6035	11.5319	5.64452	24.22	53.8498	6.41819	9.47485	25.2572	15-34 nt	32.6891	9.48089	19.7913	38.0387	33.4384	7.79207	17.0982	41.6714	31.9399	11.1697	22.4845	34.4059	15-34 nt	26.8602	22.4333	13.9023	36.8042	28.2824	20.8041	17.2082	33.7053	25.4381
	15 nt	37.635	18.0047	17.9549	26.4053	35.7487	20.7996	19.5372	23.9145	39.5214	15.2099	16.3727	28.8961	15 nt	62.3458	10.7102	5.18888	21.7551	63.8146	9.44742	4.81283	21.9251	60.8769	11.973	5.56492	21.5852	15 nt	41.234	9.02531	17.942	31.7987	44.6072	9.66951	9.49324	36.2301	37.8608	8.3811	26.3908	27.3673	15 nt	30.5774	18.3954	27.5654	23.4619	27.6419	19.5633	36.2882	16.5066	33.5128
	16 nt	36.0238	24.1793	14.777	25.0198	34.3372	28.3371	13.6092	23.7165	37.7105	20.0215	15.9449	26.3231	16 nt	39.0178	26.0736	8.80608	26.1026	43.3121	21.2314	10.7219	24.7346	34.7235	30.9157	6.8903	27.4705	16 nt	40.6641	17.2526	8.44035	33.6429	44.4064	9.33438	9.30604	36.9532	36.9218	25.1708	7.57465	30.3327	16 nt	33.7912	25.0606	15.3112	25.837	39.6658	24.6274	17.0555	18.6512	27.9165
	17 nt	39.2278	15.188	28.1216	17.4626	26.1612	18.2022	35.5468	20.0897	52.2944	12.1738	20.6963	14.8356	17 nt	52.5713	18.4784	4.97713	23.9732	48.6156	26.0586	4.80456	20.5212	56.5269	10.8982	5.1497	27.4251	17 nt	39.5569	9.68507	8.07933	42.6787	40.2844	8.22933	6.87814	44.6082	38.8294	11.1408	9.28053	40.7493	17 nt	26.77	25.1855	12.5501	35.4944	32.2524	24.6602	17.3592	25.7282	21.2875
	18 nt	18.8676	23.775	44.4809	12.8765	14.8425	23.4545	49.9292	11.7738	22.8927	24.0956	39.0326	13.9792	18 nt	43.3377	32.9175	6.64156	17.1032	28.0955	60.2137	3.5198	8.17096	58.5799	5.6213	9.76331	26.0355	18 nt	38.4593	15.3197	6.27007	39.9509	41.8613	7.86108	8.27151	42.0061	35.0573	22.7784	4.26862	37.8957	18 nt	31.8702	23.9105	15.4318	28.7875	34.3783	24.6792	17.105	23.8376	29.3622
	19 nt	8.76738	31.723	42.6458	16.8638	9.52193	30.1264	43.3017	17.05	8.01283	33.3196	41.99	16.6775	19 nt	56.0699	4.59448	21.3747	17.9609	42.8415	6.55738	37.4863	13.1148	69.2982	2.63158	5.26316	22.807	19 nt	38.4471	7.10356	4.91502	49.5343	33.4155	6.68993	3.59189	56.3027	43.4788	7.5172	6.23815	42.7659	19 nt	28.2486	24.5877	15.134	32.0297	29.4776	22.3594	19.2021	28.961	27.0197
	20 nt	6.80973	36.2333	23.4015	33.5554	5.60105	29.8579	18.4718	46.0692	8.0184	42.6088	28.3313	21.0415	20 nt	68.9713	6.95315	4.96413	19.1115	69.6925	7.9063	2.92826	19.4729	68.25	6	7	18.75	20 nt	31.0188	10.8946	6.17686	51.9097	28.5144	8.09456	4.78928	58.6018	33.5233	13.6946	7.56443	45.2176	20 nt	26.2002	22.881	17.0472	33.8716	27.8417	22.0863	22.6978	27.3741	24.5586
	21 nt	21.2186	11.9025	17.6032	49.2757	27.8044	11.9586	13.6159	46.621	14.6327	11.8464	21.5906	51.9303	21 nt	53.9705	3.4666	5.86457	36.6983	43.4483	3.7931	4.48276	48.2759	64.4928	3.1401	7.24638	25.1208	21 nt	34.2409	4.65967	5.31962	55.7798	25.5448	5.91298	6.15151	62.3907	42.9371	3.40636	4.48772	49.1688	21 nt	30.1103	23.6244	14.3943	31.8709	30.7395	19.3891	17.0257	32.8457	29.4811
	22 nt	13.8571	9.51407	8.57318	68.0557	2.34283	2.6586	1.91114	93.0874	25.3713	16.3695	15.2352	43.0239	22 nt	60.7156	3.97138	10.7102	24.6028	72.3464	5.44693	5.44693	16.7598	49.0849	2.49584	15.9734	32.4459	22 nt	24.808	7.98282	7.29503	59.9142	22.6214	6.66922	4.30722	66.4021	26.9945	9.29642	10.2828	53.4262	22 nt	24.3887	25.1071	12.4828	38.0214	23.4341	19.6232	15.7355	41.2071	25.3433
	23 nt	19.6794	24.9347	13.8013	41.5845	19.0285	35.7947	16.7484	28.4285	20.3303	14.0748	10.8543	54.7405	23 nt	54.4639	5.89765	4.79763	34.8408	50.9031	6.23974	5.58292	37.2742	58.0247	5.55556	4.01235	32.4074	23 nt	32.6333	8.81437	5.76056	52.7917	18.5068	7.83608	4.94598	68.7111	46.7599	9.79266	6.57515	36.8723	23 nt	21.7308	22.7498	11.1373	44.3821	21.8964	18.4213	12.8312	46.8512	21.5652
	24 nt	36.7342	24.5327	25.1183	13.6149	12.6417	34.9	38.5457	13.9125	60.8266	14.1653	11.6908	13.3173	24 nt	63.9436	7.06315	7.30538	21.6879	73.4524	5.95238	4.52381	16.0714	54.4348	8.17391	10.087	27.3043	24 nt	30.1306	5.7738	14.9017	49.1939	36.8438	6.00809	7.50799	49.6401	23.4174	5.5395	22.2954	48.7478	24 nt	27.9934	19.0815	9.91704	43.008	26.6535	19.782	11.5484	42.016	29.3333
	25 nt	11.7969	33.1973	17.1182	37.8876	11.6138	40.4648	18.6597	29.2617	11.9799	25.9299	15.5767	46.5135	25 nt	63.4755	9.3637	8.73163	18.4291	67.2986	8.68878	5.6872	18.3254	59.6525	10.0386	11.7761	18.5328	25 nt	26.004	8.61656	15.0372	50.3423	28.9358	6.28866	7.18049	57.5951	23.0722	10.9445	22.8938	43.0895	25 nt	20.5963	15.9987	10.3627	53.0424	21.7513	15.1585	12.9948	50.0955	19.4413
	26 nt	9.44532	29.5092	11.7399	49.3055	9.08369	34.5048	13.4889	42.9226	9.80696	24.5137	9.99093	55.6884	26 nt	48.848	7.09482	13.7642	30.293	56.9138	8.41683	4.80962	29.8597	40.7821	5.77281	22.7188	30.7263	26 nt	32.9643	10.2311	12.7345	44.0701	37.1863	7.73599	5.96025	49.1174	28.7422	12.7263	19.5088	39.0227	26 nt	24.3506	14.8347	9.87686	50.9379	21.3106	14.5671	10.1033	54.0191	27.3906
	27 nt	9.09527	21.3984	16.0039	53.5025	9.6725	27.5778	10.8892	51.8605	8.51805	15.2189	21.1186	55.1444	27 nt	45.7136	11.7043	7.82163	34.7604	55.3616	15.212	4.98753	24.4389	36.0656	8.19672	10.6557	45.082	27 nt	21.8933	6.37416	33.1969	38.5357	28.1082	6.07939	8.31565	57.4967	15.6783	6.66893	58.0781	19.5746	27 nt	22.9762	20.0393	11.2679	45.7167	25.8579	22.3105	8.64502	43.1866	20.0944
	28 nt	10.5509	20.2153	17.0275	52.2063	10.9253	23.2785	19.2843	46.5119	10.1764	17.152	14.7708	57.9007	28 nt	46.0358	9.79389	10.0948	34.0755	50.8951	15.0895	3.58056	30.4348	41.1765	4.49827	16.609	37.7163	28 nt	23.4628	6.11256	36.9282	33.4965	23.124	4.76967	47.2229	24.8835	23.8015	7.45545	26.6335	42.1095	28 nt	21.158	16.2317	7.80342	54.8069	30.542	17.8871	10.4769	41.094	11.774
	29 nt	10.6632	28.8242	31.4465	29.066	9.52216	30.5376	34.4166	25.5237	11.8043	27.1109	28.4764	32.6084	29 nt	40.8052	10.4883	9.49964	39.2069	42.0382	12.4204	5.09554	40.4459	39.5722	8.55615	13.9037	37.9679	29 nt	23.7709	6.91675	45.2836	24.0288	18.9726	9.48869	50.9767	20.562	28.5692	4.34481	39.5904	27.4956	29 nt	29.007	19.8956	11.0812	40.0162	29.8644	21.0905	11.2372	37.8079	28.1496
	30 nt	5.73777	66.0326	20.5632	7.66642	5.85559	65.4656	21.8473	6.83152	5.61995	66.5996	19.2792	8.50132	30 nt	56.1527	6.64418	10.6515	26.5516	66.8508	9.39227	4.41989	19.337	45.4545	3.8961	16.8831	33.7662	30 nt	13.1716	7.03525	67.4289	12.3643	11.0134	5.39411	72.4231	11.1693	15.3298	8.67638	62.4346	13.5592	30 nt	29.1788	22.4939	12.0402	36.2871	31.9236	18.5539	16.8486	32.6739	26.4339
	31 nt	13.3157	40.587	38.6439	7.45333	12.7548	38.2277	41.9538	7.0637	13.8766	42.9464	35.334	7.84296	31 nt	51.4286	4.28571	10	34.2857	62.8571	8.57143	0	28.5714	40	0	20	40	31 nt	48.5214	10.6916	17.068	23.7189	50.7416	11.3258	9.22472	28.7079	46.3013	10.0574	24.9113	18.7299	31 nt	22.6041	29.3524	15.9429	32.1006	22.4439	26.1845	22.9426	28.4289	22.7642
	32 nt	21.0423	30.0709	43.4588	5.42803	19.656	29.3678	45.8249	5.15132	22.4285	30.774	41.0927	5.70473	32 nt	66.6667	0	0	33.3333	33.3333	0	0	66.6667	100	0	0	0	32 nt	29.139	17.9736	31.8385	21.0489	44.4129	13.2954	19.0028	23.2889	13.8652	22.6517	44.6742	18.809	32 nt	28.9189	28.1081	16.1261	26.8468	37.8378	16.2162	18.9189	27.027	20
	33 nt	5.18665	35.6039	42.8268	16.3826	4.86172	41.9518	41.6987	11.4878	5.51157	29.2561	43.9549	21.2775	33 nt	0	0	0	0	0	0	0	0	0	0	0	0	33 nt	27.9349	8.37961	39.5006	24.1849	40.8444	3.91658	45.6002	9.63886	15.0254	12.8426	33.401	38.731	33 nt	32.9245	16.6038	14.717	35.7547	35.8491	13.2075	9.43396	41.5094	30
	34 nt	4.78457	61.7868	28.3238	5.10479	3.24567	77.5339	16.3153	2.90517	6.32347	46.0397	40.3324	7.30442	34 nt	50	0	0	0	0	0	0	0	100	0	0	0	34 nt	55.7277	10.775	11.7094	21.7879	48.8223	11.242	10.8137	29.1221	62.6331	10.3081	12.605	14.4538	34 nt	23.8095	34.5238	17.8571	23.8095	14.2857	35.7143	35.7143	14.2857	33.3333
[truncated: 29 more columns]
