# Supplementary material for: Deep Sequencing Analysis of Virome Components, Viral Gene Expression and Antiviral RNAi Responses in Myzus persicae Aphids
Source: Int J Mol Sci. 2024 Dec 8;25(23):13199. doi: 10.3390/ijms252313199 (PMC11642819; doi:10.3390/ijms252313199)
Supplement: Supplementary file 1 [file ijms-25-13199-s001.zip › Dataset S5.xlsx]

## Sheet: Legend
Dataset S5. Counts of Illumina stranded mRNA-seq reads representing Myzus persicae densovirus (MpDV) and Myzus persicae flavivirus (MpFV) from Myzus persicae aphids fed on mock-inoculated or virus-infected Arabidopsis thaliana or Camelina sativa plants. Illumina stranded mRNA-seq reads of 16 cDNA libraries (ALYU-113-130) obtained from M. persicae aphids fed on mock-inoculated or virus (cauliflowe…

## Sheet: (A) pm
Stranded mRNA-Seq library			Total number of 75 nt reads
				Myzus persicae Clone G006b 390,796 Mb				MpDNV 5,943 nt				MpFLV 23,221 nt
M. persicae aphids mock-inoculated Arabidopsis	Ap-Arab-M2	ALYU-113	69628956		total	forward	reverse		total	forward	reverse		total	forward	reverse
				75 nt	42072262	20664894	21407368	75 nt	663336	204982	458354	75 nt	4484	4458	26
APFV-6 (mock-inoculated Arabidopsis)	Ap-Arab-M3	ALYU-114	66868802		total	forward	reverse		total	forward	reverse		total	forward	reverse
				75 nt	40778570	19878166	20900404	75 nt	601926	187826	414100	75 nt	4635	4613	22
APFV-7 (mock-inoculated Arabidopsis)	Ap-Arab-M4	ALYU-115	65380432		total	forward	reverse		total	forward	reverse		total	forward	reverse
				75 nt	40215418	19551086	20664332	75 nt	558562	181805	376757	75 nt	3110	3072	38
M. persicae aphids CaMV-infected Arabidopsis	Ap-Arab-C1	ALYU-116	64688080		total	forward	reverse		total	forward	reverse		total	forward	reverse
				75 nt	39868628	19341598	20527030	75 nt	542053	181997	360056	75 nt	4471	4440	31
APFV-6 (mock-inoculated Arabidopsis)	Ap-Arab-C2	ALYU-117	69909938		total	forward	reverse		total	forward	reverse		total	forward	reverse
				75 nt	42901928	21004186	21897742	75 nt	613473	211701	401772	75 nt	6190	6169	21
APFV-7 (mock-inoculated Arabidopsis)	Ap-Arab-C3	ALYU-118	81931924		total	forward	reverse		total	forward	reverse		total	forward	reverse
				75 nt	49779166	24226460	25552706	75 nt	775936	303776	472160	75 nt	6118	6043	75
M. persicae aphids TuYV-infected Arabidopsis	Ap-Arab-T1	ALYU-119	88885284		total	forward	reverse		total	forward	reverse		total	forward	reverse
				75 nt	54220892	26536920	27683972	75 nt	838951	278400	560551	75 nt	3556	3491	65
APFV-6 (mock-inoculated Arabidopsis)	Ap-Arab-T2	ALYU-120	67071166		total	forward	reverse		total	forward	reverse		total	forward	reverse
				75 nt	40903420	19957880	20945540	75 nt	705382	221203	484179	75 nt	5714	5656	58
APFV-7 (mock-inoculated Arabidopsis)	Ap-Arab-T3	ALYU-121	76201926		total	forward	reverse		total	forward	reverse		total	forward	reverse
				75 nt	46398634	22575426	23823208	75 nt	832444	289028	543416	75 nt	7806	7747	59
M. persicae aphids mock-inoculated Camelina	Ap-Cam-M1	ALYU-122	64443746		total	forward	reverse		total	forward	reverse		total	forward	reverse
				75 nt	39569040	19044920	20524120	75 nt	743540	292269	451271	75 nt	2635	2586	49
APFV-6 (mock-inoculated Arabidopsis)	Ap-Cam-M2	ALYU-123	67598180		total	forward	reverse		total	forward	reverse		total	forward	reverse
				75 nt	42129664	20915662	21214002	75 nt	516283	195337	320946	75 nt	2681	2651	30
APFV-7 (mock-inoculated Arabidopsis)	Ap-Cam-M3	ALYU-124	61716164		total	forward	reverse		total	forward	reverse		total	forward	reverse
				75 nt	38165210	18688068	19477142	75 nt	474385	183667	290718	75 nt	2287	2255	32
M. persicae aphids CaMV-infected Camelina	Ap-Cam-C1	ALYU-125	68089592		total	forward	reverse		total	forward	reverse		total	forward	reverse
				75 nt	41935802	20916742	21019060	75 nt	440744	149335	291409	75 nt	3305	3290	15
APFV-6 (mock-inoculated Arabidopsis)	Ap-Cam-C2	ALYU-126	69025844		total	forward	reverse		total	forward	reverse		total	forward	reverse
				75 nt	42343382	21038082	21305300	75 nt	489590	165601	323989	75 nt	4595	4573	22
APFV-7 (mock-inoculated Arabidopsis)	Ap-Cam-C3	ALYU-127	77717904		total	forward	reverse		total	forward	reverse		total	forward	reverse
				75 nt	47505900	23781928	23723972	75 nt	575873	189375	386498	75 nt	4912	4888	24
M. persicae aphids TuYV-infected Camelina	Ap-Cam-T1	ALYU-128	72907706		total	forward	reverse		total	forward	reverse		total	forward	reverse
				75 nt	44475330	22094306	22381024	75 nt	758206	265648	492558	75 nt	3794	3736	58
APFV-6 (mock-inoculated Arabidopsis)	Ap-Cam-T2	ALYU-129	82488890		total	forward	reverse		total	forward	reverse		total	forward	reverse
				75 nt	50672304	25188554	25483750	75 nt	666242	229140	437102	75 nt	5351	5329	22
APFV-7 (mock-inoculated Arabidopsis)	Ap-Cam-T3	ALYU-130	65322640		total	forward	reverse		total	forward	reverse		total	forward	reverse
				75 nt	40009266	20099770	19909496	75 nt	547099	184717	362382	75 nt	4464	4435	29

## Sheet: (B) mm
Stranded mRNA-Seq library			Total number of 75 nt reads
				Myzus persicae Clone G006b 390,796 Mb				MpDNV 5,943 nt				MpFLV 23,221 nt
M. persicae aphids mock-inoculated Arabidopsis	Ap-Arab-M2	ALYU-113	69628956		total	forward	reverse		total	forward	reverse		total	forward	reverse
				75 nt	67453034	33076878	34376156	75 nt	814323	247389	566934	75 nt	5326	5296	30
APFV-6 (mock-inoculated Arabidopsis)	Ap-Arab-M3	ALYU-114	66868802		total	forward	reverse		total	forward	reverse		total	forward	reverse
				75 nt	64700518	31518492	33182026	75 nt	739976	227604	512372	75 nt	5380	5352	28
APFV-7 (mock-inoculated Arabidopsis)	Ap-Arab-M4	ALYU-115	65380432		total	forward	reverse		total	forward	reverse		total	forward	reverse
				75 nt	63410842	30818960	32591882	75 nt	684460	218101	466359	75 nt	3649	3608	41
M. persicae aphids CaMV-infected Arabidopsis	Ap-Arab-C1	ALYU-116	64688080		total	forward	reverse		total	forward	reverse		total	forward	reverse
				75 nt	62780856	30474334	32306522	75 nt	662112	218143	443969	75 nt	5275	5235	40
APFV-6 (mock-inoculated Arabidopsis)	Ap-Arab-C2	ALYU-117	69909938		total	forward	reverse		total	forward	reverse		total	forward	reverse
				75 nt	67839346	33152754	34686592	75 nt	754055	255627	498428	75 nt	7252	7227	25
APFV-7 (mock-inoculated Arabidopsis)	Ap-Arab-C3	ALYU-118	81931924		total	forward	reverse		total	forward	reverse		total	forward	reverse
				75 nt	79463142	38707664	40755478	75 nt	952433	367612	584821	75 nt	7175	7089	86
M. persicae aphids TuYV-infected Arabidopsis	Ap-Arab-T1	ALYU-119	88885284		total	forward	reverse		total	forward	reverse		total	forward	reverse
				75 nt	86156136	42165346	43990790	75 nt	1024089	334286	689803	75 nt	4165	4089	76
APFV-6 (mock-inoculated Arabidopsis)	Ap-Arab-T2	ALYU-120	67071166		total	forward	reverse		total	forward	reverse		total	forward	reverse
				75 nt	64924208	31677078	33247130	75 nt	864867	267039	597828	75 nt	6661	6591	70
APFV-7 (mock-inoculated Arabidopsis)	Ap-Arab-T3	ALYU-121	76201926		total	forward	reverse		total	forward	reverse		total	forward	reverse
				75 nt	73747362	35927790	37819572	75 nt	1021263	346855	674408	75 nt	9114	9044	70
M. persicae aphids mock-inoculated Camelina	Ap-Cam-M1	ALYU-122	64443746		total	forward	reverse		total	forward	reverse		total	forward	reverse
				75 nt	62262848	29952654	32310194	75 nt	919236	355222	564014	75 nt	3143	3080	63
APFV-6 (mock-inoculated Arabidopsis)	Ap-Cam-M2	ALYU-123	67598180		total	forward	reverse		total	forward	reverse		total	forward	reverse
				75 nt	65736864	32472722	33264142	75 nt	632048	235670	396378	75 nt	3200	3162	38
APFV-7 (mock-inoculated Arabidopsis)	Ap-Cam-M3	ALYU-124	61716164		total	forward	reverse		total	forward	reverse		total	forward	reverse
				75 nt	59931370	29257912	30673458	75 nt	580182	222264	357918	75 nt	2651	2616	35
M. persicae aphids CaMV-infected Camelina	Ap-Cam-C1	ALYU-125	68089592		total	forward	reverse		total	forward	reverse		total	forward	reverse
				75 nt	66349250	32776962	33572288	75 nt	541519	179053	362466	75 nt	3855	3837	18
APFV-6 (mock-inoculated Arabidopsis)	Ap-Cam-C2	ALYU-126	69025844		total	forward	reverse		total	forward	reverse		total	forward	reverse
				75 nt	67100512	33133222	33967290	75 nt	601312	199189	402123	75 nt	5357	5331	26
APFV-7 (mock-inoculated Arabidopsis)	Ap-Cam-C3	ALYU-127	77717904		total	forward	reverse		total	forward	reverse		total	forward	reverse
				75 nt	75643834	37589022	38054812	75 nt	705686	227319	478367	75 nt	5703	5675	28
M. persicae aphids TuYV-infected Camelina	Ap-Cam-T1	ALYU-128	72907706		total	forward	reverse		total	forward	reverse		total	forward	reverse
				75 nt	70696838	34896170	35800668	75 nt	923495	317947	605548	75 nt	4451	4379	72
APFV-6 (mock-inoculated Arabidopsis)	Ap-Cam-T2	ALYU-129	82488890		total	forward	reverse		total	forward	reverse		total	forward	reverse
				75 nt	80196324	39655268	40541056	75 nt	818616	276102	542514	75 nt	6345	6317	28
APFV-7 (mock-inoculated Arabidopsis)	Ap-Cam-T3	ALYU-130	65322640		total	forward	reverse		total	forward	reverse		total	forward	reverse
				75 nt	63512044	31668282	31843762	75 nt	670638	221435	449203	75 nt	5199	5164	35

## Sheet: (C) RPM-total
Stranded mRNA-Seq library			Total number of 75 nt reads	Normalized No of 15-34 nt reads
					Myzus persicae Clone G006b 390,796 Mb				MpDNV 5,943 nt				MpFLV 23,221 nt
M. persicae aphids mock-inoculated Arabidopsis	Ap-Arab-M2	ALYU-113	69628956	1000000		total	forward	reverse		total	forward	reverse		total	forward	reverse
					75 nt	604235	296786	307449	75 nt	9526.73	2943.92	6582.81	75 nt	64.3985	64.0251	0.373408
APFV-6 (mock-inoculated Arabidopsis)	Ap-Arab-M3	ALYU-114	66868802	1000000		total	forward	reverse		total	forward	reverse		total	forward	reverse
					75 nt	609830	297271	312558	75 nt	9001.6	2808.87	6192.72	75 nt	69.3148	68.9858	0.329002
APFV-7 (mock-inoculated Arabidopsis)	Ap-Arab-M4	ALYU-115	65380432	1000000		total	forward	reverse		total	forward	reverse		total	forward	reverse
					75 nt	615099	299036	316063	75 nt	8543.26	2780.72	5762.53	75 nt	47.5677	46.9865	0.581214
M. persicae aphids CaMV-infected Arabidopsis	Ap-Arab-C1	ALYU-116	64688080	1000000		total	forward	reverse		total	forward	reverse		total	forward	reverse
					75 nt	616321	298998	317323	75 nt	8379.49	2813.45	5566.03	75 nt	69.1163	68.6371	0.479223
APFV-6 (mock-inoculated Arabidopsis)	Ap-Arab-C2	ALYU-117	69909938	1000000		total	forward	reverse		total	forward	reverse		total	forward	reverse
					75 nt	613674	300446	313228	75 nt	8775.19	3028.2	5746.99	75 nt	88.5425	88.2421	0.300386
APFV-7 (mock-inoculated Arabidopsis)	Ap-Arab-C3	ALYU-118	81931924	1000000		total	forward	reverse		total	forward	reverse		total	forward	reverse
					75 nt	607567	295690	311877	75 nt	9470.5	3707.66	5762.83	75 nt	74.6717	73.7564	0.915394
M. persicae aphids TuYV-infected Arabidopsis	Ap-Arab-T1	ALYU-119	88885284	1000000		total	forward	reverse		total	forward	reverse		total	forward	reverse
					75 nt	610010	298552	311457	75 nt	9438.58	3132.13	6306.45	75 nt	40.0066	39.2753	0.73128
APFV-6 (mock-inoculated Arabidopsis)	Ap-Arab-T2	ALYU-120	67071166	1000000		total	forward	reverse		total	forward	reverse		total	forward	reverse
					75 nt	609851	297563	312288	75 nt	10516.9	3298.03	7218.88	75 nt	85.1931	84.3283	0.864753
APFV-7 (mock-inoculated Arabidopsis)	Ap-Arab-T3	ALYU-121	76201926	1000000		total	forward	reverse		total	forward	reverse		total	forward	reverse
					75 nt	608891	296258	312633	75 nt	10924.2	3792.92	7131.26	75 nt	102.438	101.664	0.774259
M. persicae aphids mock-inoculated Camelina	Ap-Cam-M1	ALYU-122	64443746	1000000		total	forward	reverse		total	forward	reverse		total	forward	reverse
					75 nt	614009	295528	318481	75 nt	11537.8	4535.26	7002.56	75 nt	40.8884	40.128	0.760353
APFV-6 (mock-inoculated Arabidopsis)	Ap-Cam-M2	ALYU-123	67598180	1000000		total	forward	reverse		total	forward	reverse		total	forward	reverse
					75 nt	623237	309412	313825	75 nt	7637.53	2889.68	4747.85	75 nt	39.6608	39.217	0.443799
APFV-7 (mock-inoculated Arabidopsis)	Ap-Cam-M3	ALYU-124	61716164	1000000		total	forward	reverse		total	forward	reverse		total	forward	reverse
					75 nt	618399	302807	315592	75 nt	7686.56	2976	4710.56	75 nt	37.0567	36.5382	0.518503
M. persicae aphids CaMV-infected Camelina	Ap-Cam-C1	ALYU-125	68089592	1000000		total	forward	reverse		total	forward	reverse		total	forward	reverse
					75 nt	615892	307194	308697	75 nt	6473	2193.21	4279.79	75 nt	48.539	48.3187	0.220298
APFV-6 (mock-inoculated Arabidopsis)	Ap-Cam-C2	ALYU-126	69025844	1000000		total	forward	reverse		total	forward	reverse		total	forward	reverse
					75 nt	613442	304786	308657	75 nt	7092.85	2399.12	4693.73	75 nt	66.5693	66.2505	0.318721
APFV-7 (mock-inoculated Arabidopsis)	Ap-Cam-C3	ALYU-127	77717904	1000000		total	forward	reverse		total	forward	reverse		total	forward	reverse
					75 nt	611261	306003	305257	75 nt	7409.79	2436.7	4973.09	75 nt	63.2029	62.8941	0.308809
M. persicae aphids TuYV-infected Camelina	Ap-Cam-T1	ALYU-128	72907706	1000000		total	forward	reverse		total	forward	reverse		total	forward	reverse
					75 nt	610022	303045	306977	75 nt	10399.5	3643.62	6755.91	75 nt	52.0384	51.2429	0.795526
APFV-6 (mock-inoculated Arabidopsis)	Ap-Cam-T2	ALYU-129	82488890	1000000		total	forward	reverse		total	forward	reverse		total	forward	reverse
					75 nt	614292	305357	308936	75 nt	8076.75	2777.83	5298.92	75 nt	64.8693	64.6026	0.266703
APFV-7 (mock-inoculated Arabidopsis)	Ap-Cam-T3	ALYU-130	65322640	1000000		total	forward	reverse		total	forward	reverse		total	forward	reverse
					75 nt	612487	307700	304787	75 nt	8375.34	2827.76	5547.57	75 nt	68.3377	67.8938	0.44395
