# Supplementary material for: Deep Sequencing Analysis of Virome Components, Viral Gene Expression and Antiviral RNAi Responses in Myzus persicae Aphids
Source: Int J Mol Sci. 2024 Dec 8;25(23):13199. doi: 10.3390/ijms252313199 (PMC11642819; doi:10.3390/ijms252313199)
Supplement: Supplementary file 1 [file ijms-25-13199-s001.zip › Dataset S6.xlsx]

## Sheet: Legend
Dataset S6. Counts of Illumina sRNA-seq reads representing Myzus persicae densovirus (MpDV) and Myzus persicae flavivirus (MpFV) from Myzus persicae aphids fed on mock-inoculated or virus-infected Arabidopsis thaliana or Camelina sativa plants. Illumina sRNA-seq 15-24 nt reads of 20 cDNA libraries (ALYU-141-158, ALYU-187-188) obtained from M. persicae aphids fed on mock-inoculated or virus (cauli…

## Sheet: (A) pm
sRNA library			Total number of reads	Total number of 15-34 nt reads
					Myzus persicae Clone G006b 390,796 Mb				MpDNV 5,943 nt				MpFLV 23,221 nt
M.persicae aphids mock-inoculated Arabidopsis	Ap-Arab-M2	ALYU-169	28563944	27323361		total	forward	reverse		total	forward	reverse		total	forward	reverse
					15-34 nt	10599116	8049484	2549632	15-34 nt	16768	9285	7483	15-34 nt	281101	153222	127879
					15 nt	78686	41628	37058	15 nt	26	16	10	15 nt	233	188	45
					16 nt	122232	76799	45433	16 nt	88	37	51	16 nt	650	513	137
					17 nt	195974	115230	80744	17 nt	224	101	123	17 nt	1770	1410	360
					18 nt	166943	107151	59792	18 nt	472	218	254	18 nt	4122	3129	993
					19 nt	224176	158487	65689	19 nt	535	244	291	19 nt	5679	3815	1864
					20 nt	532034	438448	93586	20 nt	601	298	303	20 nt	9761	6311	3450
					21 nt	1061726	767842	293884	21 nt	1413	777	636	21 nt	33389	17820	15569
					22 nt	5011095	4807719	203376	22 nt	8646	5084	3562	22 nt	193036	97970	95066
					23 nt	498198	230113	268085	23 nt	1510	849	661	23 nt	18163	9711	8452
					24 nt	441142	111024	330118	24 nt	441	229	212	24 nt	3545	2705	840
					25 nt	273864	150602	123262	25 nt	440	192	248	25 nt	2707	2322	385
					26 nt	676025	354969	321056	26 nt	535	299	236	26 nt	2133	1869	264
					27 nt	737979	370630	367349	27 nt	649	352	297	27 nt	1708	1576	132
					28 nt	316571	169069	147502	28 nt	500	243	257	28 nt	1389	1295	94
					29 nt	114590	64580	50010	29 nt	249	138	111	29 nt	1085	986	99
					30 nt	63881	37291	26590	30 nt	214	107	107	30 nt	782	726	56
					31 nt	43330	24649	18681	31 nt	145	59	86	31 nt	529	498	31
					32 nt	25626	13376	12250	32 nt	62	31	31	32 nt	259	233	26
					33 nt	8988	5615	3373	33 nt	15	10	5	33 nt	129	115	14
					34 nt	6056	4262	1794	34 nt	3	1	2	34 nt	32	30	2
	Ap-Arab-M3	ALYU-170	36072322	34805190		total	forward	reverse		total	forward	reverse		total	forward	reverse
					15-34 nt	13037096	9884614	3152482	15-34 nt	19555	10613	8942	15-34 nt	323995	178196	145799
					15 nt	137750	73391	64359	15 nt	38	17	21	15 nt	367	286	81
					16 nt	312340	196223	116117	16 nt	223	97	126	16 nt	1380	1112	268
					17 nt	394294	224368	169926	17 nt	500	187	313	17 nt	3325	2635	690
					18 nt	209868	133866	76002	18 nt	578	228	350	18 nt	5105	3847	1258
					19 nt	253760	179885	73875	19 nt	575	290	285	19 nt	6639	4620	2019
					20 nt	631209	526975	104234	20 nt	620	289	331	20 nt	10903	6898	4005
					21 nt	1221078	890313	330765	21 nt	1590	859	731	21 nt	37591	20162	17429
					22 nt	5974648	5751050	223598	22 nt	9681	5599	4082	22 nt	220416	112137	108279
					23 nt	564128	267302	296826	23 nt	1739	939	800	23 nt	20809	11367	9442
					24 nt	481195	130105	351090	24 nt	537	280	257	24 nt	4190	3253	937
					25 nt	328760	181640	147120	25 nt	510	246	264	25 nt	3094	2655	439
					26 nt	813863	426569	387294	26 nt	709	392	317	26 nt	2586	2275	311
					27 nt	926019	465901	460118	27 nt	810	464	346	27 nt	2232	2062	170
					28 nt	422295	224632	197663	28 nt	623	320	303	28 nt	1826	1665	161
					29 nt	164002	92218	71784	29 nt	375	191	184	29 nt	1531	1425	106
					30 nt	96590	56405	40185	30 nt	255	115	140	30 nt	1065	971	94
					31 nt	53608	30926	22682	31 nt	135	75	60	31 nt	583	519	64
					32 nt	29381	17883	11498	32 nt	43	18	25	32 nt	232	202	30
					33 nt	13211	8563	4648	33 nt	9	7	2	33 nt	90	80	10
					34 nt	9097	6399	2698	34 nt	5	0	5	34 nt	31	25	6
	Ap-Arab-M4	ALYU-171	33832668	32884236		total	forward	reverse		total	forward	reverse		total	forward	reverse
					15-34 nt	14738875	11290590	3448285	15-34 nt	21134	12276	8858	15-34 nt	342405	190288	152117
					15 nt	66040	34801	31239	15 nt	21	8	13	15 nt	250	197	53
					16 nt	93677	58380	35297	16 nt	58	31	27	16 nt	492	380	112
					17 nt	177708	105436	72272	17 nt	208	90	118	17 nt	1763	1407	356
					18 nt	196690	126207	70483	18 nt	419	219	200	18 nt	4731	3671	1060
					19 nt	273921	192133	81788	19 nt	544	293	251	19 nt	7000	4987	2013
					20 nt	648554	529894	118660	20 nt	785	464	321	20 nt	11848	7570	4278
					21 nt	1416608	1014337	402271	21 nt	1787	1015	772	21 nt	40039	21663	18376
					22 nt	7192638	6943234	249404	22 nt	11913	6978	4935	22 nt	233566	120138	113428
					23 nt	642020	305047	336973	23 nt	1957	1188	769	23 nt	22020	12334	9686
					24 nt	647108	164482	482626	24 nt	451	248	203	24 nt	4798	3719	1079
					25 nt	397036	221173	175863	25 nt	396	233	163	25 nt	3539	3033	506
					26 nt	935475	498572	436903	26 nt	593	365	228	26 nt	3007	2636	371
					27 nt	1043965	527710	516255	27 nt	728	446	282	27 nt	2584	2369	215
					28 nt	483593	261100	222493	28 nt	576	313	263	28 nt	2149	1976	173
					29 nt	206362	117414	88948	29 nt	283	174	109	29 nt	1766	1610	156
					30 nt	131709	78240	53469	30 nt	198	98	100	30 nt	1344	1224	120
					31 nt	88424	51737	36687	31 nt	137	68	69	31 nt	881	808	73
					32 nt	55068	32320	22748	32 nt	57	35	22	32 nt	391	349	42
					33 nt	25041	16231	8810	33 nt	17	6	11	33 nt	176	165	11
					34 nt	17238	12142	5096	34 nt	6	4	2	34 nt	61	52	9
M.persicae aphids CaMV-infected Arabidopsis	Ap-Arab-C1	ALYU-172	31999050	31202816		total	forward	reverse		total	forward	reverse		total	forward	reverse
					15-34 nt	15126313	11654289	3472024	15-34 nt	21055	11974	9081	15-34 nt	398789	219271	179518
					15 nt	50928	26817	24111	15 nt	23	10	13	15 nt	228	184	44
					16 nt	100344	62633	37711	16 nt	78	38	40	16 nt	661	520	141
					17 nt	205193	121001	84192	17 nt	238	94	144	17 nt	2490	2003	487
					18 nt	177963	114340	63623	18 nt	412	209	203	18 nt	5560	4364	1196
					19 nt	266584	193059	73525	19 nt	499	252	247	19 nt	7441	5240	2201
					20 nt	694154	573479	120675	20 nt	576	303	273	20 nt	13382	8667	4715
					21 nt	1490532	1059120	431412	21 nt	1818	1044	774	21 nt	47677	25863	21814
					22 nt	7638832	7381793	257039	22 nt	11980	6976	5004	22 nt	273082	139458	133624
					23 nt	673959	301359	372600	23 nt	2016	1165	851	23 nt	27750	15214	12536
					24 nt	676700	147878	528822	24 nt	474	258	216	24 nt	5121	3979	1142
					25 nt	373895	206091	167804	25 nt	461	248	213	25 nt	3632	3142	490
					26 nt	892021	470781	421240	26 nt	631	381	250	26 nt	2806	2487	319
					27 nt	1014267	509106	505161	27 nt	707	406	301	27 nt	2552	2347	205
					28 nt	457693	245555	212138	28 nt	568	292	276	28 nt	2125	1916	209
					29 nt	174301	99450	74851	29 nt	252	140	112	29 nt	1814	1642	172
					30 nt	109414	65283	44131	30 nt	190	100	90	30 nt	1242	1146	96
					31 nt	67246	38481	28765	31 nt	78	36	42	31 nt	767	695	72
					32 nt	37872	21600	16272	32 nt	40	15	25	32 nt	316	274	42
					33 nt	13757	8864	4893	33 nt	13	7	6	33 nt	102	93	9
					34 nt	10658	7599	3059	34 nt	1	0	1	34 nt	41	37	4
	Ap-Arab-C2	ALYU-173	29859479	29101097		total	forward	reverse		total	forward	reverse		total	forward	reverse
					15-34 nt	12940681	9802671	3138010	15-34 nt	19109	10752	8357	15-34 nt	363342	198881	164461
					15 nt	63839	33688	30151	15 nt	19	12	7	15 nt	235	180	55
					16 nt	146419	91087	55332	16 nt	125	65	60	16 nt	931	768	163
					17 nt	259267	150988	108279	17 nt	280	134	146	17 nt	2910	2376	534
					18 nt	179153	115259	63894	18 nt	359	163	196	18 nt	5252	3996	1256
					19 nt	243927	175266	68661	19 nt	433	206	227	19 nt	6796	4788	2008
					20 nt	617270	509195	108075	20 nt	511	244	267	20 nt	12119	7671	4448
					21 nt	1290241	934881	355360	21 nt	1545	868	677	21 nt	43054	23247	19807
					22 nt	6075702	5834433	241269	22 nt	10700	6163	4537	22 nt	248663	126190	122473
					23 nt	598699	270298	328401	23 nt	1817	1046	771	23 nt	25021	13720	11301
					24 nt	534315	133105	401210	24 nt	483	281	202	24 nt	4539	3574	965
					25 nt	343665	189519	154146	25 nt	407	199	208	25 nt	3304	2886	418
					26 nt	851086	447590	403496	26 nt	614	365	249	26 nt	2725	2380	345
					27 nt	965485	485792	479693	27 nt	687	396	291	27 nt	2420	2257	163
					28 nt	430141	231746	198395	28 nt	610	331	279	28 nt	1950	1767	183
					29 nt	157107	89268	67839	29 nt	255	147	108	29 nt	1643	1496	147
					30 nt	92690	54774	37916	30 nt	166	85	81	30 nt	996	875	121
					31 nt	47911	27681	20230	31 nt	70	32	38	31 nt	540	498	42
					32 nt	26777	16481	10296	32 nt	24	12	12	32 nt	158	143	15
					33 nt	9639	6299	3340	33 nt	4	3	1	33 nt	58	44	14
					34 nt	7348	5321	2027	34 nt	0	0	0	34 nt	28	25	3
	Ap-Arab-C3	ALYU-174	40619373	39681720		total	forward	reverse		total	forward	reverse		total	forward	reverse
					15-34 nt	17586065	13326575	4259490	15-34 nt	39434	21023	18411	15-34 nt	448823	259572	189251
					15 nt	175517	94252	81265	15 nt	171	93	78	15 nt	896	771	125
					16 nt	425682	266187	159495	16 nt	868	395	473	16 nt	3321	2834	487
					17 nt	517798	293010	224788	17 nt	1432	631	801	17 nt	6879	5778	1101
					18 nt	319586	208039	111547	18 nt	1704	799	905	18 nt	9793	7958	1835
					19 nt	417308	296753	120555	19 nt	1773	831	942	19 nt	11410	8664	2746
					20 nt	931944	761513	170431	20 nt	1815	916	899	20 nt	17182	11799	5383
					21 nt	1754092	1305467	448625	21 nt	3162	1677	1485	21 nt	52810	29703	23107
					22 nt	7763888	7447349	316539	22 nt	14961	8382	6579	22 nt	283433	145237	138196
					23 nt	803398	380118	423280	23 nt	3206	1810	1396	23 nt	30225	17637	12588
					24 nt	664985	207772	457213	24 nt	1449	767	682	24 nt	7535	6146	1389
					25 nt	458605	262284	196321	25 nt	1490	788	702	25 nt	5838	5214	624
					26 nt	1082789	584342	498447	26 nt	1921	1100	821	26 nt	5064	4588	476
					27 nt	1199319	606967	592352	27 nt	1996	1131	865	27 nt	4368	4034	334
					28 nt	564031	309269	254762	28 nt	1503	728	775	28 nt	3755	3460	295
					29 nt	228216	133084	95132	29 nt	970	480	490	29 nt	2776	2532	244
					30 nt	145278	87307	57971	30 nt	682	329	353	30 nt	2050	1855	195
					31 nt	71600	42854	28746	31 nt	265	132	133	31 nt	979	895	84
					32 nt	37296	23322	13974	32 nt	48	23	25	32 nt	342	307	35
					33 nt	15142	9896	5246	33 nt	15	9	6	33 nt	126	119	7
					34 nt	9591	6790	2801	34 nt	3	2	1	34 nt	41	41	0
M.persicae aphids TuYV-infected Arabidopsis	Ap-Arab-T1	ALYU-175	38423795	37427685		total	forward	reverse		total	forward	reverse		total	forward	reverse
					15-34 nt	19339936	14925925	4414011	15-34 nt	29998	15191	14807	15-34 nt	471975	263985	207990
					15 nt	35542	18715	16827	15 nt	14	6	8	15 nt	213	167	46
					16 nt	38234	23323	14911	16 nt	49	18	31	16 nt	377	295	82
					17 nt	75138	44557	30581	17 nt	158	69	89	17 nt	1011	825	186
					18 nt	163366	107600	55766	18 nt	614	280	334	18 nt	4805	3819	986
					19 nt	357006	257523	99483	19 nt	1086	435	651	19 nt	9186	6806	2380
					20 nt	963470	804220	159250	20 nt	1250	531	719	20 nt	16207	10794	5413
					21 nt	1998958	1496061	502897	21 nt	2379	1160	1219	21 nt	55365	30217	25148
					22 nt	9433744	9090557	343187	22 nt	12645	7105	5540	22 nt	315394	159592	155802
					23 nt	878473	398173	480300	23 nt	2770	1500	1270	23 nt	32501	18224	14277
					24 nt	786145	213201	572944	24 nt	1077	456	621	24 nt	7184	5851	1333
					25 nt	502041	284890	217151	25 nt	1079	460	619	25 nt	5578	4953	625
					26 nt	1187242	628898	558344	26 nt	1262	636	626	26 nt	4696	4272	424
					27 nt	1370712	688872	681840	27 nt	1343	711	632	27 nt	4093	3812	281
					28 nt	655915	354396	301519	28 nt	1170	495	675	28 nt	3532	3327	205
					29 nt	275851	158603	117248	29 nt	795	349	446	29 nt	3235	3015	220
					30 nt	194023	115129	78894	30 nt	721	298	423	30 nt	2709	2533	176
					31 nt	162149	93800	68349	31 nt	673	298	375	31 nt	2369	2204	165
					32 nt	136660	68969	67691	32 nt	534	217	317	32 nt	1957	1821	136
					33 nt	76111	44654	31457	33 nt	294	115	179	33 nt	1104	1035	69
					34 nt	49156	33784	15372	34 nt	85	52	33	34 nt	459	423	36
	Ap-Arab-T2	ALYU-176	33939269	33009518		total	forward	reverse		total	forward	reverse		total	forward	reverse
					15-34 nt	15344205	12135548	3208657	15-34 nt	21674	11651	10023	15-34 nt	351518	196667	154851
					15 nt	86398	45559	40839	15 nt	76	38	38	15 nt	396	323	73
					16 nt	227870	143359	84511	16 nt	336	155	181	16 nt	1763	1527	236
					17 nt	342895	193769	149126	17 nt	879	354	525	17 nt	4423	3579	844
					18 nt	190204	121495	68709	18 nt	791	382	409	18 nt	6609	5229	1380
					19 nt	291717	213390	78327	19 nt	897	457	440	19 nt	8001	5909	2092
					20 nt	810423	695061	115362	20 nt	942	437	505	20 nt	13039	8673	4366
					21 nt	1556223	1186792	369431	21 nt	1789	937	852	21 nt	41152	22711	18441
					22 nt	7992927	7742815	250112	22 nt	9338	5355	3983	22 nt	231534	116923	114611
					23 nt	624088	267007	357081	23 nt	2016	1153	863	23 nt	24148	13556	10592
					24 nt	581224	129367	451857	24 nt	737	361	376	24 nt	5252	4266	986
					25 nt	323815	184554	139261	25 nt	712	326	386	25 nt	3744	3354	390
					26 nt	795525	417983	377542	26 nt	828	458	370	26 nt	3233	2952	281
					27 nt	890429	449102	441327	27 nt	803	485	318	27 nt	2842	2660	182
					28 nt	388624	205824	182800	28 nt	747	363	384	28 nt	2158	2016	142
					29 nt	136945	76996	59949	29 nt	467	234	233	29 nt	1681	1561	120
					30 nt	63667	37075	26592	30 nt	236	109	127	30 nt	1033	970	63
					31 nt	23482	13876	9606	31 nt	55	34	21	31 nt	345	319	26
					32 nt	11511	7284	4227	32 nt	19	10	9	32 nt	101	84	17
					33 nt	3973	2584	1389	33 nt	3	2	1	33 nt	55	47	8
					34 nt	2265	1656	609	34 nt	3	1	2	34 nt	9	8	1
	Ap-Arab-T3	ALYU-177	32683041	31939804		total	forward	reverse		total	forward	reverse		total	forward	reverse
					15-34 nt	13526942	10207525	3319417	15-34 nt	19470	10938	8532	15-34 nt	311078	178670	132408
					15 nt	83976	45849	38127	15 nt	24	14	10	15 nt	352	271	81
					16 nt	287594	178849	108745	16 nt	228	100	128	16 nt	1854	1587	267
					17 nt	388513	218997	169516	17 nt	500	202	298	17 nt	4344	3515	829
					18 nt	232984	150828	82156	18 nt	515	257	258	18 nt	5905	4640	1265
					19 nt	309775	217709	92066	19 nt	561	302	259	19 nt	7210	5357	1853
					20 nt	662711	540325	122386	20 nt	683	363	320	20 nt	11438	7636	3802
					21 nt	1364100	989227	374873	21 nt	1544	826	718	21 nt	37004	20797	16207
					22 nt	6093362	5820533	272829	22 nt	9685	5640	4045	22 nt	201037	104257	96780
					23 nt	601742	288349	313393	23 nt	1780	1057	723	23 nt	20595	11800	8795
					24 nt	555674	160111	395563	24 nt	546	280	266	24 nt	4901	3954	947
					25 nt	363955	206660	157295	25 nt	512	260	252	25 nt	3814	3347	467
					26 nt	832514	447561	384953	26 nt	774	477	297	26 nt	3269	2931	338
					27 nt	930162	475290	454872	27 nt	822	521	301	27 nt	2807	2582	225
					28 nt	442963	242091	200872	28 nt	691	355	336	28 nt	2342	2163	179
					29 nt	180271	104787	75484	29 nt	314	153	161	29 nt	2028	1844	184
					30 nt	101978	61107	40871	30 nt	209	87	122	30 nt	1346	1226	120
					31 nt	50040	29932	20108	31 nt	54	29	25	31 nt	577	533	44
					32 nt	27860	18053	9807	32 nt	22	12	10	32 nt	150	138	12
					33 nt	10414	6684	3730	33 nt	3	3	0	33 nt	79	71	8
					34 nt	6354	4583	1771	34 nt	3	0	3	34 nt	26	21	5
M.persicae aphids mock-inoculated Camelina	Ap-Cam-M1	ALYU-178	46499140	45176447		total	forward	reverse		total	forward	reverse		total	forward	reverse
					15-34 nt	20148008	14371808	5776200	15-34 nt	25633	14010	11623	15-34 nt	419838	244659	175179
					15 nt	135053	77294	57759	15 nt	70	36	34	15 nt	649	531	118
					16 nt	339615	211375	128240	16 nt	309	152	157	16 nt	2539	2086	453
					17 nt	623885	390980	232905	17 nt	681	299	382	17 nt	6283	5169	1114
					18 nt	650168	425783	224385	18 nt	859	421	438	18 nt	10147	8097	2050
					19 nt	745383	502477	242906	19 nt	859	458	401	19 nt	10686	7989	2697
					20 nt	1258363	929585	328778	20 nt	908	428	480	20 nt	16399	11371	5028
					21 nt	1862681	1361501	501180	21 nt	2081	1180	901	21 nt	47700	27162	20538
					22 nt	5834105	5425884	408221	22 nt	11828	6725	5103	22 nt	256505	130463	126042
					23 nt	1072935	625560	447375	23 nt	2238	1263	975	23 nt	28426	16461	11965
					24 nt	991171	507705	483466	24 nt	797	395	402	24 nt	7371	5968	1403
					25 nt	786019	493260	292759	25 nt	781	380	401	25 nt	6466	5585	881
					26 nt	1312123	787060	525063	26 nt	933	483	450	26 nt	5574	4868	706
					27 nt	1530573	734571	796002	27 nt	925	514	411	27 nt	5724	5177	547
					28 nt	962174	597273	364901	28 nt	932	489	443	28 nt	4823	4407	416
					29 nt	632405	396975	235430	29 nt	621	342	279	29 nt	4387	3931	456
					30 nt	609416	380940	228476	30 nt	470	261	209	30 nt	3153	2774	379
					31 nt	348185	224465	123720	31 nt	236	123	113	31 nt	1865	1633	232
					32 nt	240992	155266	85726	32 nt	82	47	35	32 nt	707	623	84
					33 nt	110207	72246	37961	33 nt	17	10	7	33 nt	317	265	52
					34 nt	102555	71608	30947	34 nt	6	4	2	34 nt	117	99	18
	Ap-Cam-M2	ALYU-179	39160907	38205664		total	forward	reverse		total	forward	reverse		total	forward	reverse
					15-34 nt	15176579	11641389	3535190	15-34 nt	18166	9621	8545	15-34 nt	353928	198305	155623
					15 nt	189883	100400	89483	15 nt	64	37	27	15 nt	624	513	111
					16 nt	448500	283421	165079	16 nt	353	149	204	16 nt	2280	1892	388
					17 nt	474503	263007	211496	17 nt	541	208	333	17 nt	4547	3695	852
					18 nt	250694	160025	90669	18 nt	552	216	336	18 nt	6529	5243	1286
					19 nt	314739	223062	91677	19 nt	540	270	270	19 nt	7234	5333	1901
					20 nt	737923	608696	129227	20 nt	548	247	301	20 nt	11501	7562	3939
					21 nt	1568875	1172614	396261	21 nt	1518	798	720	21 nt	39084	21474	17610
					22 nt	6946090	6691964	254126	22 nt	8860	5034	3826	22 nt	232975	117371	115604
					23 nt	664874	319102	345772	23 nt	1714	938	776	23 nt	25603	14380	11223
					24 nt	606007	198194	407813	24 nt	582	286	296	24 nt	5982	4783	1199
					25 nt	392760	228056	164704	25 nt	515	248	267	25 nt	4265	3751	514
					26 nt	864102	471388	392714	26 nt	654	356	298	26 nt	3877	3550	327
					27 nt	918854	463518	455336	27 nt	644	344	300	27 nt	3098	2897	201
					28 nt	434846	239459	195387	28 nt	527	232	295	28 nt	2483	2310	173
					29 nt	181514	105116	76398	29 nt	274	142	132	29 nt	2033	1869	164
					30 nt	97140	59074	38066	30 nt	200	82	118	30 nt	1174	1087	87
					31 nt	46821	28801	18020	31 nt	65	24	41	31 nt	442	411	31
					32 nt	24329	15706	8623	32 nt	10	5	5	32 nt	137	128	9
					33 nt	9044	6025	3019	33 nt	5	5	0	33 nt	42	38	4
					34 nt	5081	3761	1320	34 nt	0	0	0	34 nt	18	18	0
	Ap-Cam-M3	ALYU-180	35941081	35446457		total	forward	reverse		total	forward	reverse		total	forward	reverse
					15-34 nt	14418688	10866643	3552045	15-34 nt	18149	9798	8351	15-34 nt	362349	203346	159003
					15 nt	72765	38650	34115	15 nt	20	12	8	15 nt	256	211	45
					16 nt	205472	128089	77383	16 nt	159	65	94	16 nt	1195	987	208
					17 nt	325734	189847	135887	17 nt	410	194	216	17 nt	3428	2765	663
					18 nt	224511	143593	80918	18 nt	520	206	314	18 nt	5784	4570	1214
					19 nt	301329	213073	88256	19 nt	576	298	278	19 nt	7141	5280	1861
					20 nt	750660	614558	136102	20 nt	601	283	318	20 nt	12043	8048	3995
					21 nt	1508690	1124713	383977	21 nt	1474	793	681	21 nt	41052	22503	18549
					22 nt	6222649	5961551	261098	22 nt	8692	4939	3753	22 nt	238256	120192	118064
					23 nt	660485	311362	349123	23 nt	1670	953	717	23 nt	25663	14271	11392
					24 nt	576702	196260	380442	24 nt	549	268	281	24 nt	5842	4662	1180
					25 nt	418542	237251	181291	25 nt	499	246	253	25 nt	4512	3998	514
					26 nt	939947	511184	428763	26 nt	622	321	301	26 nt	3897	3530	367
					27 nt	1052786	527619	525167	27 nt	689	388	301	27 nt	3361	3125	236
					28 nt	535551	295668	239883	28 nt	677	339	338	28 nt	3043	2822	221
					29 nt	245303	142259	103044	29 nt	418	215	203	29 nt	2590	2384	206
					30 nt	156696	94608	62088	30 nt	287	135	152	30 nt	2083	1927	156
					31 nt	105409	63317	42092	31 nt	167	81	86	31 nt	1290	1219	71
					32 nt	65117	39515	25602	32 nt	81	44	37	32 nt	577	534	43
					33 nt	30972	19894	11078	33 nt	26	11	15	33 nt	238	225	13
					34 nt	19368	13632	5736	34 nt	12	7	5	34 nt	98	93	5
M.persicae aphids CaMV-infected Camelina	Ap-Cam-C1	ALYU-181	29501812	28179374		total	forward	reverse		total	forward	reverse		total	forward	reverse
					15-34 nt	10574153	7705219	2868934	15-34 nt	18621	9292	9329	15-34 nt	477233	261786	215447
					15 nt	63037	33436	29601	15 nt	37	21	16	15 nt	339	250	89
					16 nt	106638	66231	40407	16 nt	82	30	52	16 nt	824	608	216
					17 nt	197729	117767	79962	17 nt	289	126	163	17 nt	2952	2259	693
					18 nt	195853	126006	69847	18 nt	677	302	375	18 nt	6206	4693	1513
					19 nt	265747	185130	80617	19 nt	904	400	504	19 nt	8316	5901	2415
					20 nt	620694	500188	120506	20 nt	1018	422	596	20 nt	14801	9500	5301
					21 nt	1067456	758810	308646	21 nt	1690	850	840	21 nt	56261	30596	25665
					22 nt	4043153	3820545	222608	22 nt	8213	4604	3609	22 nt	321589	163122	158467
					23 nt	546685	267379	279306	23 nt	1631	854	777	23 nt	37093	20237	16856
					24 nt	453420	172909	280511	24 nt	597	247	350	24 nt	6751	5097	1654
					25 nt	357395	204594	152801	25 nt	578	220	358	25 nt	4642	3955	687
					26 nt	798539	435545	362994	26 nt	654	272	382	26 nt	3883	3392	491
					27 nt	866528	436177	430351	27 nt	580	285	295	27 nt	3347	2989	358
					28 nt	434407	243226	191181	28 nt	574	213	361	28 nt	2994	2720	274
					29 nt	197299	115942	81357	29 nt	388	177	211	29 nt	2673	2356	317
					30 nt	143978	87160	56818	30 nt	278	113	165	30 nt	2003	1795	208
					31 nt	99092	60557	38535	31 nt	289	112	177	31 nt	1358	1234	124
					32 nt	64864	38000	26864	32 nt	109	29	80	32 nt	797	715	82
					33 nt	28067	18380	9687	33 nt	30	15	15	33 nt	306	280	26
					34 nt	23572	17237	6335	34 nt	3	0	3	34 nt	98	87	11
	Ap-Cam-C2	ALYU-182	32932562	31032933		total	forward	reverse		total	forward	reverse		total	forward	reverse
					15-34 nt	11668799	8836045	2832754	15-34 nt	12084	6206	5878	15-34 nt	306406	166564	139842
					15 nt	194299	102291	92008	15 nt	60	25	35	15 nt	579	454	125
					16 nt	422589	264575	158014	16 nt	272	97	175	16 nt	2119	1651	468
					17 nt	456353	258333	198020	17 nt	401	141	260	17 nt	4198	3167	1031
					18 nt	274752	178183	96569	18 nt	462	175	287	18 nt	6019	4383	1636
					19 nt	343156	240117	103039	19 nt	437	185	252	19 nt	6784	4627	2157
					20 nt	745970	592150	153820	20 nt	496	223	273	20 nt	10824	6754	4070
					21 nt	1469417	1086906	382511	21 nt	1089	535	554	21 nt	36116	19478	16638
					22 nt	4812615	4572219	240396	22 nt	5838	3377	2461	22 nt	206405	104508	101897
					23 nt	542101	273821	268280	23 nt	1162	634	528	23 nt	21512	11676	9836
					24 nt	476865	184233	292632	24 nt	351	146	205	24 nt	3973	2986	987
					25 nt	350045	211825	138220	25 nt	360	131	229	25 nt	2610	2230	380
					26 nt	616832	349601	267231	26 nt	369	167	202	26 nt	1896	1615	281
					27 nt	552791	278508	274283	27 nt	420	227	193	27 nt	1459	1340	119
					28 nt	237215	135902	101313	28 nt	245	105	140	28 nt	1009	910	99
					29 nt	96129	57719	38410	29 nt	84	26	58	29 nt	620	539	81
					30 nt	44503	27679	16824	30 nt	23	11	12	30 nt	205	184	21
					31 nt	19154	12534	6620	31 nt	8	1	7	31 nt	53	43	10
					32 nt	9383	6042	3341	32 nt	7	0	7	32 nt	19	13	6
					33 nt	2738	1832	906	33 nt	0	0	0	33 nt	6	6	0
					34 nt	1892	1575	317	34 nt	0	0	0	34 nt	0	0	0
	Ap-Cam-C3	ALYU-183	34719823	33770070		total	forward	reverse		total	forward	reverse		total	forward	reverse
					15-34 nt	13083173	9562880	3520293	15-34 nt	12385	6318	6067	15-34 nt	306481	167263	139218
					15 nt	357291	186391	170900	15 nt	116	57	59	15 nt	981	759	222
					16 nt	603126	381052	222074	16 nt	364	138	226	16 nt	2668	2034	634
					17 nt	497367	267827	229540	17 nt	409	157	252	17 nt	4281	3201	1080
					18 nt	277301	179081	98220	18 nt	358	157	201	18 nt	5634	4106	1528
					19 nt	370255	259138	111117	19 nt	409	158	251	19 nt	6402	4363	2039
					20 nt	727404	575043	152361	20 nt	472	216	256	20 nt	9912	6246	3666
					21 nt	1338198	980328	357870	21 nt	963	497	466	21 nt	33752	18142	15610
					22 nt	4801235	4560916	240319	22 nt	5506	3163	2343	22 nt	202414	101359	101055
					23 nt	602385	303140	299245	23 nt	1146	626	520	23 nt	23539	12674	10865
					24 nt	555780	211582	344198	24 nt	400	162	238	24 nt	4521	3453	1068
					25 nt	433507	261311	172196	25 nt	365	139	226	25 nt	3279	2766	513
					26 nt	845626	478705	366921	26 nt	529	245	284	26 nt	2577	2264	313
					27 nt	835522	419062	416460	27 nt	531	263	268	27 nt	2314	2089	225
					28 nt	397455	226855	170600	28 nt	428	182	246	28 nt	1834	1666	168
					29 nt	209134	124752	84382	29 nt	225	92	133	29 nt	1357	1229	128
					30 nt	120348	74306	46042	30 nt	134	52	82	30 nt	671	612	59
					31 nt	55991	36124	19867	31 nt	21	8	13	31 nt	231	205	26
					32 nt	35236	22908	12328	32 nt	7	6	1	32 nt	77	65	12
					33 nt	13016	8822	4194	33 nt	1	0	1	33 nt	33	28	5
					34 nt	6996	5537	1459	34 nt	1	0	1	34 nt	4	2	2
M.persicae aphids TuYV-infected Camelina	Ap-Cam-T1	ALYU-184	39817252	39050190		total	forward	reverse		total	forward	reverse		total	forward	reverse
					15-34 nt	15490243	11321727	4168516	15-34 nt	36432	15446	20986	15-34 nt	421206	246898	174308
					15 nt	236491	127051	109440	15 nt	328	113	215	15 nt	1321	1102	219
					16 nt	458814	289179	169635	16 nt	1222	384	838	16 nt	4255	3433	822
					17 nt	536460	311745	224715	17 nt	1855	641	1214	17 nt	7274	5839	1435
					18 nt	405294	265261	140033	18 nt	1804	635	1169	18 nt	10625	8462	2163
					19 nt	547092	371884	175208	19 nt	2127	762	1365	19 nt	11396	8448	2948
					20 nt	1001156	778280	222876	20 nt	1990	758	1232	20 nt	17395	12309	5086
					21 nt	1486533	1120704	365829	21 nt	2917	1283	1634	21 nt	47786	27547	20239
					22 nt	5282275	4987794	294481	22 nt	10564	5689	4875	22 nt	249678	126532	123146
					23 nt	770492	430286	340206	23 nt	2907	1375	1532	23 nt	30451	17782	12669
					24 nt	754171	369777	384394	24 nt	1921	644	1277	24 nt	8465	6845	1620
					25 nt	531981	328883	203098	25 nt	1920	588	1332	25 nt	7187	6178	1009
					26 nt	891706	510823	380883	26 nt	1765	631	1134	26 nt	6232	5393	839
					27 nt	1081418	497798	583620	27 nt	1604	682	922	27 nt	6118	5471	647
					28 nt	623993	380318	243675	28 nt	1447	521	926	28 nt	5084	4536	548
					29 nt	341029	210830	130199	29 nt	1126	415	711	29 nt	4109	3670	439
					30 nt	284888	173469	111419	30 nt	640	217	423	30 nt	2316	2060	256
					31 nt	121161	77206	43955	31 nt	218	84	134	31 nt	967	833	134
					32 nt	79581	51631	27950	32 nt	62	18	44	32 nt	352	299	53
					33 nt	31323	21009	10314	33 nt	7	4	3	33 nt	141	115	26
					34 nt	24385	17799	6586	34 nt	8	2	6	34 nt	54	44	10
	Ap-Cam-T2	ALYU-185	22773992	22256472		total	forward	reverse		total	forward	reverse		total	forward	reverse
					15-34 nt	8157115	6210893	1946222	15-34 nt	9297	4844	4453	15-34 nt	178406	100491	77915
					15 nt	74650	39047	35603	15 nt	29	9	20	15 nt	181	152	29
					16 nt	198259	125619	72640	16 nt	130	57	73	16 nt	829	703	126
					17 nt	246473	141197	105276	17 nt	293	111	182	17 nt	1975	1602	373
					18 nt	141894	90856	51038	18 nt	237	97	140	18 nt	3095	2408	687
					19 nt	179464	125997	53467	19 nt	285	109	176	19 nt	3775	2728	1047
					20 nt	399111	325673	73438	20 nt	317	144	173	20 nt	6144	4068	2076
					21 nt	838212	619232	218980	21 nt	768	393	375	21 nt	20201	11142	9059
					22 nt	3633716	3494476	139240	22 nt	4121	2375	1746	22 nt	117557	60122	57435
					23 nt	362855	177405	185450	23 nt	919	517	402	23 nt	12842	7180	5662
					24 nt	325916	110818	215098	24 nt	295	125	170	24 nt	2845	2268	577
					25 nt	221080	128877	92203	25 nt	298	133	165	25 nt	2064	1804	260
					26 nt	497963	272865	225098	26 nt	414	191	223	26 nt	1826	1646	180
					27 nt	530392	266188	264204	27 nt	424	224	200	27 nt	1598	1467	131
					28 nt	257443	141977	115466	28 nt	342	173	169	28 nt	1228	1137	91
					29 nt	112702	65622	47080	29 nt	199	89	110	29 nt	1035	940	95
					30 nt	66476	40671	25805	30 nt	142	61	81	30 nt	685	635	50
					31 nt	36776	22381	14395	31 nt	56	22	34	31 nt	360	337	23
					32 nt	21107	13416	7691	32 nt	18	10	8	32 nt	124	111	13
					33 nt	8164	5430	2734	33 nt	8	4	4	33 nt	31	30	1
					34 nt	4462	3146	1316	34 nt	2	0	2	34 nt	11	11	0
	Ap-Cam-T3	ALYU-186	37623716	36469445		total	forward	reverse		total	forward	reverse		total	forward	reverse
					15-34 nt	12974072	9712451	3261621	15-34 nt	14917	7579	7338	15-34 nt	281958	158554	123404
					15 nt	252861	130598	122263	15 nt	92	34	58	15 nt	596	491	105
					16 nt	499104	316573	182531	16 nt	306	92	214	16 nt	1993	1665	328
					17 nt	468984	258432	210552	17 nt	465	162	303	17 nt	3601	2912	689
					18 nt	239393	153334	86059	18 nt	432	165	267	18 nt	4882	3767	1115
					19 nt	304629	212583	92046	19 nt	453	183	270	19 nt	5871	4216	1655
					20 nt	644601	523622	120979	20 nt	519	233	286	20 nt	9594	6360	3234
					21 nt	1268946	924502	344444	21 nt	1225	610	615	21 nt	32207	17737	14470
					22 nt	5426948	5211115	215833	22 nt	6716	3832	2884	22 nt	184216	93296	90920
					23 nt	561108	269572	291536	23 nt	1195	628	567	23 nt	19913	11221	8692
					24 nt	515452	168816	346636	24 nt	492	217	275	24 nt	4324	3414	910
					25 nt	334138	194091	140047	25 nt	460	194	266	25 nt	3301	2922	379
					26 nt	742627	406991	335636	26 nt	589	294	295	26 nt	2739	2446	293
					27 nt	806175	410512	395663	27 nt	659	342	317	27 nt	2417	2239	178
					28 nt	409766	228212	181554	28 nt	583	253	330	28 nt	2086	1937	149
					29 nt	193738	113533	80205	29 nt	310	159	151	29 nt	1731	1603	128
					30 nt	132963	80650	52313	30 nt	243	107	136	30 nt	1269	1180	89
					31 nt	83355	51150	32205	31 nt	128	53	75	31 nt	771	727	44
					32 nt	51226	32102	19124	32 nt	32	15	17	32 nt	285	272	13
					33 nt	23755	15792	7963	33 nt	13	4	9	33 nt	112	106	6
					34 nt	14303	10271	4032	34 nt	5	2	3	34 nt	50	43	7
M.persicae aphids Denso-minus	Ap-Dens-2min	ALYU-187	55591471	54344253		total	forward	reverse		total	forward	reverse		total	forward	reverse
					15-34 nt	31942734	24522131	7420603	15-34 nt	185	107	78	15-34 nt	2538	1442	1096
					15 nt	171785	96353	75432	15 nt	4	2	2	15 nt	9	6	3
					16 nt	425283	269071	156212	16 nt	6	3	3	16 nt	19	17	2
					17 nt	662123	395190	266933	17 nt	9	6	3	17 nt	34	28	6
					18 nt	545746	361228	184518	18 nt	4	3	1	18 nt	50	35	15
					19 nt	828313	600379	227934	19 nt	5	3	2	19 nt	50	40	10
					20 nt	1906628	1552924	353704	20 nt	5	5	0	20 nt	82	52	30
					21 nt	3733675	3017154	716521	21 nt	12	4	8	21 nt	318	184	134
					22 nt	12696642	12116563	580079	22 nt	81	45	36	22 nt	1614	819	795
					23 nt	1412635	819932	592703	23 nt	17	8	9	23 nt	195	117	78
					24 nt	1195724	532584	663140	24 nt	1	1	0	24 nt	34	27	7
					25 nt	1069176	643007	426169	25 nt	6	4	2	25 nt	21	18	3
					26 nt	1928442	1080304	848138	26 nt	15	10	5	26 nt	27	24	3
					27 nt	2147952	1107859	1040093	27 nt	9	5	4	27 nt	30	28	2
					28 nt	1118573	654624	463949	28 nt	4	3	1	28 nt	16	16	0
					29 nt	601391	366520	234871	29 nt	2	2	0	29 nt	20	17	3
					30 nt	519243	324812	194431	30 nt	2	2	0	30 nt	8	4	4
					31 nt	383228	230237	152991	31 nt	1	1	0	31 nt	6	5	1
					32 nt	305634	163352	142282	32 nt	2	0	2	32 nt	4	4	0
					33 nt	165359	102907	62452	33 nt	0	0	0	33 nt	0	0	0
					34 nt	125182	87131	38051	34 nt	0	0	0	34 nt	1	1	0
M.persicae aphids MpDNV-infected	Ap-Dens-2plus	ALYU-188	48190075	46295779		total	forward	reverse		total	forward	reverse		total	forward	reverse
					15-34 nt	26260298	18805506	7454792	15-34 nt	208120	139377	68743	15-34 nt	525224	305159	220065
					15 nt	756210	419185	337025	15 nt	3033	2290	743	15 nt	6528	4928	1600
					16 nt	1045370	661084	384286	16 nt	9326	6643	2683	16 nt	12762	9439	3323
					17 nt	1036520	588401	448119	17 nt	7682	5150	2532	17 nt	15105	10835	4270
					18 nt	795866	532760	263106	18 nt	6650	4753	1897	18 nt	17321	12647	4674
					19 nt	987705	685964	301741	19 nt	4957	3484	1473	19 nt	13086	8731	4355
					20 nt	1146792	869854	276938	20 nt	4026	2780	1246	20 nt	14671	9232	5439
					21 nt	1692393	1331550	360843	21 nt	9612	6220	3392	21 nt	47015	26011	21004
					22 nt	8287301	7838046	449255	22 nt	69492	41670	27822	22 nt	302585	157265	145320
					23 nt	1202355	668734	533621	23 nt	18469	12719	5750	23 nt	42325	23372	18953
					24 nt	1177349	513616	663733	24 nt	8707	6607	2100	24 nt	11229	8059	3170
					25 nt	951375	584501	366874	25 nt	10470	7857	2613	25 nt	9616	7624	1992
					26 nt	1975341	1137181	838160	26 nt	17139	12590	4549	26 nt	8436	6764	1672
					27 nt	2184190	1122926	1061264	27 nt	18899	12967	5932	27 nt	8374	7047	1327
					28 nt	1169785	682432	487353	28 nt	12414	7989	4425	28 nt	6419	5238	1181
					29 nt	673284	416166	257118	29 nt	4629	3613	1016	29 nt	5298	4356	942
					30 nt	616137	378715	237422	30 nt	1867	1466	401	30 nt	2744	2217	527
					31 nt	256784	168297	88487	31 nt	524	401	123	31 nt	1052	869	183
					32 nt	172317	111350	60967	32 nt	141	111	30	32 nt	413	318	95
					33 nt	79480	53335	26145	33 nt	63	53	10	33 nt	193	166	27
					34 nt	53744	41409	12335	34 nt	20	14	6	34 nt	52	41	11

## Sheet: (B) mm
sRNA library			Total number of reads	Total number of 15-34 nt reads
					Myzus persicae Clone G006b 390,796 Mb				MpDNV 5,943 nt				MpFLV 23,221 nt
M.persicae aphids mock-inoculated Arabidopsis	Ap-Arab-M2	ALYU-169	28563944	27323361		total	forward	reverse		total	forward	reverse		total	forward	reverse
					15-34 nt	21561970	13846792	7715178	15-34 nt	37094	18113	18981	15-34 nt	379033	207324	171709
					15 nt	257024	134035	122989	15 nt	73	49	24	15 nt	1401	1169	232
					16 nt	726084	370013	356071	16 nt	7160	1779	5381	16 nt	12302	6171	6131
					17 nt	1920409	915080	1005329	17 nt	2927	1226	1701	17 nt	13181	8912	4269
					18 nt	3050661	1556044	1494617	18 nt	1556	847	709	18 nt	7346	5296	2050
					19 nt	2418601	1250240	1168361	19 nt	907	497	410	19 nt	7424	4701	2723
					20 nt	1689435	1017110	672325	20 nt	713	356	357	20 nt	11038	7075	3963
					21 nt	1760208	1134501	625707	21 nt	1925	1054	871	21 nt	37516	19900	17616
					22 nt	5891393	5540827	350566	22 nt	13028	7546	5482	22 nt	222903	112625	110278
					23 nt	682923	347920	335003	23 nt	4741	2670	2071	23 nt	47074	26260	20814
					24 nt	596797	227705	369092	24 nt	883	458	425	24 nt	6951	4679	2272
					25 nt	350513	184466	166047	25 nt	520	241	279	25 nt	3130	2637	493
					26 nt	745991	393355	352636	26 nt	612	342	270	26 nt	2344	2033	311
					27 nt	806001	406454	399547	27 nt	715	386	329	27 nt	1858	1709	149
					28 nt	360556	193890	166666	28 nt	547	270	277	28 nt	1487	1372	115
					29 nt	133851	75760	58091	29 nt	289	155	134	29 nt	1175	1057	118
					30 nt	74478	43682	30796	30 nt	243	122	121	30 nt	858	781	77
					31 nt	50193	28978	21215	31 nt	165	70	95	31 nt	584	538	46
					32 nt	29621	15593	14028	32 nt	69	32	37	32 nt	290	256	34
					33 nt	10509	6478	4031	33 nt	18	12	6	33 nt	138	123	15
					34 nt	6722	4661	2061	34 nt	3	1	2	34 nt	33	30	3
	Ap-Arab-M3	ALYU-170	36072322	34805190		total	forward	reverse		total	forward	reverse		total	forward	reverse
					15-34 nt	28096771	17471489	10625282	15-34 nt	54223	24675	29548	15-34 nt	462477	254457	208020
					15 nt	468478	247008	221470	15 nt	127	83	44	15 nt	2217	1802	415
					16 nt	1870428	948261	922167	16 nt	16667	4668	11999	16 nt	31501	15783	15718
					17 nt	4116097	1940301	2175796	17 nt	6589	2899	3690	17 nt	27408	17841	9567
					18 nt	3914654	2014204	1900450	18 nt	1973	1068	905	18 nt	9470	6586	2884
					19 nt	2677224	1388101	1289123	19 nt	929	542	387	19 nt	8579	5617	2962
					20 nt	1904917	1166524	738393	20 nt	762	374	388	20 nt	12292	7728	4564
					21 nt	1957191	1257226	699965	21 nt	2200	1178	1022	21 nt	42074	22426	19648
					22 nt	6514829	6126685	388144	22 nt	14521	8213	6308	22 nt	252524	128093	124431
					23 nt	775015	401655	373360	23 nt	5485	3060	2425	23 nt	53505	29976	23529
					24 nt	665551	269727	395824	24 nt	1029	531	498	24 nt	8250	5645	2605
					25 nt	418280	222709	195571	25 nt	617	305	312	25 nt	3582	3012	570
					26 nt	898613	473605	425008	26 nt	782	433	349	26 nt	2846	2468	378
					27 nt	1011448	511420	500028	27 nt	893	512	381	27 nt	2407	2205	202
					28 nt	480973	257522	223451	28 nt	700	342	358	28 nt	1977	1795	182
					29 nt	191847	108256	83591	29 nt	424	213	211	29 nt	1655	1528	127
					30 nt	110762	65008	45754	30 nt	308	140	168	30 nt	1175	1060	115
					31 nt	61436	35904	25532	31 nt	154	85	69	31 nt	630	561	69
					32 nt	33358	20314	13044	32 nt	47	21	26	32 nt	255	217	38
					33 nt	15141	9761	5380	33 nt	11	8	3	33 nt	94	84	10
					34 nt	10529	7298	3231	34 nt	5	0	5	34 nt	36	30	6
	Ap-Arab-M4	ALYU-171	33832668	32884236		total	forward	reverse		total	forward	reverse		total	forward	reverse
					15-34 nt	25915934	16983848	8932086	15-34 nt	43373	22863	20510	15-34 nt	450019	250543	199476
					15 nt	213127	110664	102463	15 nt	71	41	30	15 nt	1210	973	237
					16 nt	537782	273808	263974	16 nt	5436	1352	4084	16 nt	8995	4642	4353
					17 nt	1631612	778304	853308	17 nt	2525	1059	1466	17 nt	11420	7770	3650
					18 nt	3239417	1653871	1585546	18 nt	1614	926	688	18 nt	8077	5923	2154
					19 nt	2856150	1473616	1382534	19 nt	949	581	368	19 nt	8848	5965	2883
					20 nt	2016264	1209250	807014	20 nt	1030	597	433	20 nt	13291	8410	4881
					21 nt	2202806	1401185	801621	21 nt	2500	1418	1082	21 nt	45017	24133	20884
					22 nt	7733013	7306927	426086	22 nt	18018	10394	7624	22 nt	269029	137991	131038
					23 nt	855714	440853	414861	23 nt	6650	3868	2782	23 nt	57583	32955	24628
					24 nt	841202	311115	530087	24 nt	1104	619	485	24 nt	9079	6344	2735
					25 nt	499095	261539	237556	25 nt	507	295	212	25 nt	4041	3412	629
					26 nt	1024019	546979	477040	26 nt	667	400	267	26 nt	3279	2835	444
					27 nt	1132810	573889	558921	27 nt	820	507	313	27 nt	2797	2535	262
					28 nt	544675	295553	249122	28 nt	656	362	294	28 nt	2320	2115	205
					29 nt	236327	134723	101604	29 nt	332	199	133	29 nt	1935	1743	192
					30 nt	147683	87958	59725	30 nt	247	118	129	30 nt	1475	1331	144
					31 nt	97921	57633	40288	31 nt	159	77	82	31 nt	955	867	88
					32 nt	60529	35468	25061	32 nt	64	40	24	32 nt	414	368	46
					33 nt	27300	17610	9690	33 nt	18	6	12	33 nt	189	176	13
					34 nt	18488	12903	5585	34 nt	6	4	2	34 nt	65	55	10
M.persicae aphids CaMV-infected Arabidopsis	Ap-Arab-C1	ALYU-172	31999050	31202816		total	forward	reverse		total	forward	reverse		total	forward	reverse
					15-34 nt	25573638	16976744	8596894	15-34 nt	43989	22606	21383	15-34 nt	553468	303853	249615
					15 nt	167609	87372	80237	15 nt	59	30	29	15 nt	1130	922	208
					16 nt	587830	293327	294503	16 nt	5874	1487	4387	16 nt	9626	5116	4510
					17 nt	1976973	936635	1040338	17 nt	3202	1326	1876	17 nt	14630	9755	4875
					18 nt	3097679	1588280	1509399	18 nt	1524	812	712	18 nt	9162	6720	2442
					19 nt	2438510	1258024	1180486	19 nt	832	493	339	19 nt	9366	6237	3129
					20 nt	1816035	1132735	683300	20 nt	734	390	344	20 nt	15042	9665	5377
					21 nt	2129918	1383323	746595	21 nt	2503	1417	1086	21 nt	54246	29129	25117
					22 nt	8169185	7766979	402206	22 nt	18089	10305	7784	22 nt	327871	166576	161295
					23 nt	853003	420986	432017	23 nt	6513	3787	2726	23 nt	83193	46569	36624
					24 nt	837401	272266	565135	24 nt	1225	672	553	24 nt	11945	8007	3938
					25 nt	467665	234879	232786	25 nt	588	309	279	25 nt	4344	3621	723
					26 nt	968921	510942	457979	26 nt	720	427	293	26 nt	3136	2726	410
					27 nt	1096331	550614	545717	27 nt	790	459	331	27 nt	2781	2529	252
					28 nt	508376	273417	234959	28 nt	655	341	314	28 nt	2307	2066	241
					29 nt	196502	111781	84721	29 nt	302	162	140	29 nt	1978	1776	202
					30 nt	120013	71415	48598	30 nt	224	118	106	30 nt	1373	1252	121
					31 nt	73620	42344	31276	31 nt	94	46	48	31 nt	845	760	85
					32 nt	41430	23585	17845	32 nt	46	17	29	32 nt	336	287	49
					33 nt	15209	9740	5469	33 nt	14	8	6	33 nt	110	98	12
					34 nt	11428	8100	3328	34 nt	1	0	1	34 nt	47	42	5
	Ap-Arab-C2	ALYU-173	29859479	29101097		total	forward	reverse		total	forward	reverse		total	forward	reverse
					15-34 nt	23863692	15410128	8453564	15-34 nt	44042	21551	22491	15-34 nt	508967	277269	231698
					15 nt	216025	113186	102839	15 nt	68	42	26	15 nt	1254	1022	232
					16 nt	872610	437867	434743	16 nt	8728	2138	6590	16 nt	14106	7213	6893
					17 nt	2563883	1209483	1354400	17 nt	3996	1803	2193	17 nt	17782	11434	6348
					18 nt	3084017	1583605	1500412	18 nt	1479	802	677	18 nt	8791	6221	2570
					19 nt	2200467	1137740	1062727	19 nt	746	436	310	19 nt	8543	5695	2848
					20 nt	1643556	1019893	623663	20 nt	661	322	339	20 nt	13586	8520	5066
					21 nt	1907374	1253397	653977	21 nt	2164	1213	951	21 nt	48923	26084	22839
					22 nt	6701240	6329870	371370	22 nt	15970	9090	6880	22 nt	296200	149689	146511
					23 nt	763718	379525	384193	23 nt	5838	3276	2562	23 nt	73842	40863	32979
					24 nt	677482	244896	432586	24 nt	1157	649	508	24 nt	10697	7104	3593
					25 nt	421303	216655	204648	25 nt	502	253	249	25 nt	3857	3264	593
					26 nt	920192	483647	436545	26 nt	694	408	286	26 nt	2987	2566	421
					27 nt	1038269	522928	515341	27 nt	745	433	312	27 nt	2619	2404	215
					28 nt	475840	256719	219121	28 nt	696	373	323	28 nt	2078	1876	202
					29 nt	176693	100132	76561	29 nt	292	159	133	29 nt	1766	1598	168
					30 nt	101524	59942	41582	30 nt	189	96	93	30 nt	1092	959	133
					31 nt	52040	30218	21822	31 nt	87	42	45	31 nt	584	532	52
					32 nt	28997	17876	11121	32 nt	26	13	13	32 nt	172	155	17
					33 nt	10577	6901	3676	33 nt	4	3	1	33 nt	60	45	15
					34 nt	7885	5648	2237	34 nt	0	0	0	34 nt	28	25	3
	Ap-Arab-C3	ALYU-174	40619373	39681720		total	forward	reverse		total	forward	reverse		total	forward	reverse
					15-34 nt	33197019	21296990	11900029	15-34 nt	85149	38992	46157	15-34 nt	636932	361872	275060
					15 nt	552105	290180	261925	15 nt	298	174	124	15 nt	3477	2981	496
					16 nt	2266923	1152428	1114495	16 nt	23669	6222	17447	16 nt	40831	21522	19309
					17 nt	4367063	2062401	2304662	17 nt	7674	3581	4093	17 nt	32264	21436	10828
					18 nt	3939798	2053926	1885872	18 nt	3260	1693	1567	18 nt	14693	10825	3868
					19 nt	2761444	1454990	1306454	19 nt	2191	1115	1076	19 nt	13786	9845	3941
					20 nt	2156556	1372175	784381	20 nt	2087	1037	1050	20 nt	19147	12945	6202
					21 nt	2503869	1685925	817944	21 nt	4005	2131	1874	21 nt	59498	33062	26436
					22 nt	8552474	8074093	478381	22 nt	21894	12093	9801	22 nt	332622	169360	163262
					23 nt	1024293	525275	499018	23 nt	7889	4462	3427	23 nt	79251	45356	33895
					24 nt	855265	354227	501038	24 nt	2261	1216	1045	24 nt	13851	9731	4120
					25 nt	563214	303411	259803	25 nt	1682	876	806	25 nt	6587	5770	817
					26 nt	1175642	634399	541243	26 nt	2117	1207	910	26 nt	5440	4883	557
					27 nt	1292908	655033	637875	27 nt	2223	1273	950	27 nt	4668	4293	375
					28 nt	626451	344269	282182	28 nt	1694	833	861	28 nt	4023	3710	313
					29 nt	255562	148845	106717	29 nt	1076	536	540	29 nt	3000	2729	271
					30 nt	158611	95418	63193	30 nt	758	356	402	30 nt	2194	1974	220
					31 nt	77712	46748	30964	31 nt	298	148	150	31 nt	1059	957	102
					32 nt	40400	25285	15115	32 nt	53	28	25	32 nt	362	326	36
					33 nt	16411	10700	5711	33 nt	16	9	7	33 nt	136	125	11
					34 nt	10318	7262	3056	34 nt	4	2	2	34 nt	43	42	1
M.persicae aphids TuYV-infected Arabidopsis	Ap-Arab-T1	ALYU-175	38423795	37427685		total	forward	reverse		total	forward	reverse		total	forward	reverse
					15-34 nt	28777710	19869597	8908113	15-34 nt	47177	23673	23504	15-34 nt	614238	341198	273040
					15 nt	115556	60313	55243	15 nt	67	50	17	15 nt	690	574	116
					16 nt	221809	114796	107013	16 nt	2597	601	1996	16 nt	3792	1990	1802
					17 nt	620228	298231	321997	17 nt	889	409	480	17 nt	4360	3103	1257
					18 nt	2115110	1093537	1021573	18 nt	1372	749	623	18 nt	6916	5311	1605
					19 nt	2867406	1511276	1356130	19 nt	1523	732	791	19 nt	11302	7897	3405
					20 nt	2436720	1537931	898789	20 nt	1464	648	816	20 nt	18061	11898	6163
					21 nt	2889785	1943296	946489	21 nt	3010	1453	1557	21 nt	62459	33722	28737
					22 nt	10081711	9529319	552392	22 nt	18566	10253	8313	22 nt	370210	186491	183719
					23 nt	1177929	590887	587042	23 nt	7223	4002	3221	23 nt	89819	50642	39177
					24 nt	1042841	404397	638444	24 nt	1721	793	928	24 nt	14089	9874	4215
					25 nt	643603	344923	298680	25 nt	1185	510	675	25 nt	6409	5589	820
					26 nt	1307692	695112	612580	26 nt	1397	690	707	26 nt	5074	4566	508
					27 nt	1494460	754197	740263	27 nt	1489	777	712	27 nt	4428	4104	324
					28 nt	741380	402832	338548	28 nt	1279	545	734	28 nt	3816	3574	242
					29 nt	321173	185164	136009	29 nt	866	380	486	29 nt	3489	3231	258
					30 nt	222445	132620	89825	30 nt	790	325	465	30 nt	2920	2712	208
					31 nt	183486	106934	76552	31 nt	755	334	421	31 nt	2573	2379	194
					32 nt	155305	78105	77200	32 nt	573	239	334	32 nt	2135	1966	169
					33 nt	86179	49539	36640	33 nt	318	125	193	33 nt	1199	1119	80
					34 nt	52892	36188	16704	34 nt	93	58	35	34 nt	497	456	41
	Ap-Arab-T2	ALYU-176	33939269	33009518		total	forward	reverse		total	forward	reverse		total	forward	reverse
					15-34 nt	27534152	18349318	9184834	15-34 nt	49107	22976	26131	15-34 nt	499256	277290	221966
					15 nt	286010	149249	136761	15 nt	159	96	63	15 nt	1707	1438	269
					16 nt	1334437	670455	663982	16 nt	12040	3372	8668	16 nt	23174	11960	11214
					17 nt	3351554	1575598	1775956	17 nt	5500	2326	3174	17 nt	23456	15722	7734
					18 nt	3119910	1622460	1497450	18 nt	1880	992	888	18 nt	10433	7498	2935
					19 nt	2222992	1176937	1046055	19 nt	1188	655	533	19 nt	9725	6800	2925
					20 nt	1853742	1220567	633175	20 nt	1089	503	586	20 nt	14553	9530	5023
					21 nt	2210049	1523776	686273	21 nt	2289	1199	1090	21 nt	46825	25522	21303
					22 nt	8565692	8168714	396978	22 nt	13955	7891	6064	22 nt	273603	137867	135736
					23 nt	842787	410142	432645	23 nt	5386	3029	2357	23 nt	68534	38524	30010
					24 nt	757705	258652	499053	24 nt	1282	639	643	24 nt	10608	7335	3273
					25 nt	426871	225767	201104	25 nt	825	385	440	25 nt	4289	3744	545
					26 nt	877623	463025	414598	26 nt	915	498	417	26 nt	3543	3190	353
					27 nt	968775	490125	478650	27 nt	897	534	363	27 nt	3042	2837	205
					28 nt	439647	233984	205663	28 nt	835	418	417	28 nt	2300	2142	158
					29 nt	158817	89686	69131	29 nt	505	258	247	29 nt	1804	1663	141
					30 nt	71701	41855	29846	30 nt	276	131	145	30 nt	1124	1039	85
					31 nt	26183	15598	10585	31 nt	59	35	24	31 nt	366	335	31
					32 nt	12778	8082	4696	32 nt	20	11	9	32 nt	104	87	17
					33 nt	4412	2868	1544	33 nt	4	3	1	33 nt	56	48	8
					34 nt	2467	1778	689	34 nt	3	1	2	34 nt	10	9	1
	Ap-Arab-T3	ALYU-177	32683041	31939804		total	forward	reverse		total	forward	reverse		total	forward	reverse
					15-34 nt	25973377	16794046	9179331	15-34 nt	47036	23186	23850	15-34 nt	442047	250755	191292
					15 nt	274898	146304	128594	15 nt	115	84	31	15 nt	1266	1043	223
					16 nt	1530932	785901	745031	16 nt	11927	3927	8000	16 nt	27440	13881	13559
					17 nt	3392339	1600926	1791413	17 nt	4970	2333	2637	17 nt	24023	16521	7502
					18 nt	2980890	1561705	1419185	18 nt	1594	887	707	18 nt	9648	6758	2890
					19 nt	2130511	1131727	998784	19 nt	808	455	353	19 nt	8920	6202	2718
					20 nt	1664831	1052403	612428	20 nt	847	452	395	20 nt	12793	8463	4330
					21 nt	2033649	1349339	684310	21 nt	2106	1124	982	21 nt	41706	23181	18525
					22 nt	7051656	6629427	422229	22 nt	14440	8151	6289	22 nt	235085	121172	113913
					23 nt	827121	433683	393438	23 nt	5203	2994	2209	23 nt	54006	30990	23016
					24 nt	740949	294997	445952	24 nt	1144	612	532	24 nt	9187	6492	2695
					25 nt	471821	253725	218096	25 nt	624	326	298	25 nt	4320	3713	607
					26 nt	922435	497785	424650	26 nt	853	521	332	26 nt	3548	3134	414
					27 nt	1018032	522550	495482	27 nt	936	589	347	27 nt	3032	2775	257
					28 nt	503721	276571	227150	28 nt	769	392	377	28 nt	2528	2321	207
					29 nt	209836	122249	87587	29 nt	364	186	178	29 nt	2182	1977	205
					30 nt	115642	69424	46218	30 nt	238	100	138	30 nt	1461	1312	149
					31 nt	55379	33343	22036	31 nt	65	34	31	31 nt	620	567	53
					32 nt	30381	19703	10678	32 nt	26	16	10	32 nt	170	154	16
					33 nt	11452	7349	4103	33 nt	4	3	1	33 nt	84	76	8
					34 nt	6902	4935	1967	34 nt	3	0	3	34 nt	28	23	5
M.persicae aphids mock-inoculated Camelina	Ap-Cam-M1	ALYU-178	46499140	45176447		total	forward	reverse		total	forward	reverse		total	forward	reverse
					15-34 nt	33192429	20893917	12298512	15-34 nt	60716	31914	28802	15-34 nt	586260	338367	247893
					15 nt	359273	193788	165485	15 nt	206	90	116	15 nt	1755	1439	316
					16 nt	1387251	727673	659578	16 nt	15638	6628	9010	16 nt	27557	14713	12844
					17 nt	3229752	1636671	1593081	17 nt	6877	4137	2740	17 nt	27850	20664	7186
					18 nt	3549097	1955981	1593116	18 nt	1944	1064	880	18 nt	14272	10497	3775
					19 nt	2845258	1543314	1301944	19 nt	1151	653	498	19 nt	12829	9100	3729
					20 nt	2623506	1568772	1054734	20 nt	1074	518	556	20 nt	18229	12487	5742
					21 nt	2955924	1742508	1213416	21 nt	2794	1559	1235	21 nt	53931	30239	23692
					22 nt	6375726	5771153	604573	22 nt	17607	9881	7726	22 nt	305314	154606	150708
					23 nt	1347917	799075	548842	23 nt	6393	3632	2761	23 nt	75192	43289	31903
					24 nt	1204902	656554	548348	24 nt	1439	761	678	24 nt	13171	9479	3692
					25 nt	922206	562474	359732	25 nt	914	448	466	25 nt	7311	6249	1062
					26 nt	1450235	862558	587677	26 nt	1036	537	499	26 nt	6077	5262	815
					27 nt	1662832	801288	861544	27 nt	1014	569	445	27 nt	6161	5537	624
					28 nt	1081832	673234	408598	28 nt	1026	549	477	28 nt	5172	4722	450
					29 nt	692616	434051	258565	29 nt	699	382	317	29 nt	4768	4257	511
					30 nt	650331	407080	243251	30 nt	528	299	229	30 nt	3453	3030	423
					31 nt	370483	238833	131650	31 nt	256	135	121	31 nt	1994	1740	254
					32 nt	255970	165384	90586	32 nt	94	56	38	32 nt	748	661	87
					33 nt	118279	77507	40772	33 nt	19	12	7	33 nt	351	290	61
					34 nt	109039	76019	33020	34 nt	7	4	3	34 nt	125	106	19
	Ap-Cam-M2	ALYU-179	39160907	38205664		total	forward	reverse		total	forward	reverse		total	forward	reverse
					15-34 nt	31280404	19752216	11528188	15-34 nt	60237	25113	35124	15-34 nt	534277	295978	238299
					15 nt	599492	313233	286259	15 nt	172	91	81	15 nt	3493	2945	548
					16 nt	2498416	1267583	1230833	16 nt	25170	6694	18476	16 nt	43711	21633	22078
					17 nt	4512420	2133458	2378962	17 nt	6918	2975	3943	17 nt	31118	20514	10604
					18 nt	3985933	2072281	1913652	18 nt	2073	1105	968	18 nt	11526	8207	3319
					19 nt	2710795	1414354	1296441	19 nt	840	484	356	19 nt	9188	6322	2866
					20 nt	2004346	1245719	758627	20 nt	660	300	360	20 nt	12905	8379	4526
					21 nt	2365969	1579155	786814	21 nt	2059	1090	969	21 nt	44209	24030	20179
					22 nt	7506297	7061040	445257	22 nt	13143	7431	5712	22 nt	277779	139465	138314
					23 nt	914650	479660	434990	23 nt	4916	2749	2167	23 nt	69222	38876	30346
					24 nt	808548	348657	459891	24 nt	1063	568	495	24 nt	11790	8149	3641
					25 nt	502709	280432	222277	25 nt	597	295	302	25 nt	4938	4225	713
					26 nt	957510	524013	433497	26 nt	723	395	328	26 nt	4215	3818	397
					27 nt	1006064	510238	495826	27 nt	707	378	329	27 nt	3338	3107	231
					28 nt	494513	274038	220475	28 nt	576	268	308	28 nt	2673	2481	192
					29 nt	210148	122250	87898	29 nt	300	155	145	29 nt	2182	1996	186
					30 nt	109098	66495	42603	30 nt	228	95	133	30 nt	1296	1191	105
					31 nt	51593	31849	19744	31 nt	76	29	47	31 nt	482	445	37
					32 nt	26634	17248	9386	32 nt	11	6	5	32 nt	146	133	13
					33 nt	9813	6522	3291	33 nt	5	5	0	33 nt	48	44	4
					34 nt	5456	3991	1465	34 nt	0	0	0	34 nt	18	18	0
	Ap-Cam-M3	ALYU-180	35941081	35446457		total	forward	reverse		total	forward	reverse		total	forward	reverse
					15-34 nt	28013847	17830385	10183462	15-34 nt	44004	20988	23016	15-34 nt	512616	285631	226985
					15 nt	229652	120982	108670	15 nt	48	28	20	15 nt	1297	1086	211
					16 nt	1160323	589778	570545	16 nt	10344	3055	7289	16 nt	20307	10259	10048
					17 nt	3172704	1519202	1653502	17 nt	5296	2294	3002	17 nt	23055	15402	7653
					18 nt	3656468	1893947	1762521	18 nt	1923	1010	913	18 nt	10188	7376	2812
					19 nt	2786897	1448530	1338367	19 nt	912	548	364	19 nt	9183	6350	2833
					20 nt	2122124	1304039	818085	20 nt	726	352	374	20 nt	13513	8897	4616
					21 nt	2318573	1539285	779288	21 nt	1948	1036	912	21 nt	46378	25109	21269
					22 nt	6840399	6393447	446952	22 nt	13020	7337	5683	22 nt	283325	142404	140921
					23 nt	901801	464704	437097	23 nt	4847	2791	2056	23 nt	70090	39202	30888
					24 nt	780445	348861	431584	24 nt	1067	560	507	24 nt	11424	7953	3471
					25 nt	529144	291140	238004	25 nt	591	289	302	25 nt	5186	4480	706
					26 nt	1042548	569032	473516	26 nt	687	352	335	26 nt	4284	3831	453
					27 nt	1152962	581823	571139	27 nt	758	422	336	27 nt	3623	3358	265
					28 nt	610491	339315	271176	28 nt	735	368	367	28 nt	3291	3039	252
					29 nt	285267	166194	119073	29 nt	464	242	222	29 nt	2833	2600	233
					30 nt	179328	108807	70521	30 nt	318	150	168	30 nt	2262	2067	195
					31 nt	117958	71286	46672	31 nt	190	87	103	31 nt	1394	1309	85
					32 nt	71899	43673	28226	32 nt	88	46	42	32 nt	624	571	53
					33 nt	33977	21741	12236	33 nt	29	14	15	33 nt	251	235	16
					34 nt	20887	14599	6288	34 nt	13	7	6	34 nt	108	103	5
M.persicae aphids CaMV-infected Camelina	Ap-Cam-C1	ALYU-181	29501812	28179374		total	forward	reverse		total	forward	reverse		total	forward	reverse
					15-34 nt	21215225	13305221	7910004	15-34 nt	37533	17531	20002	15-34 nt	706450	384736	321714
					15 nt	203142	105868	97274	15 nt	73	41	32	15 nt	1272	1050	222
					16 nt	614591	315891	298700	16 nt	5881	1462	4419	16 nt	10410	5381	5029
					17 nt	1777404	855688	921716	17 nt	2828	1187	1641	17 nt	14876	10572	4304
					18 nt	2953438	1528080	1425358	18 nt	1664	875	789	18 nt	9432	6774	2658
					19 nt	2402459	1247376	1155083	19 nt	1282	640	642	19 nt	10253	6899	3354
					20 nt	1804559	1090460	714099	20 nt	1187	503	684	20 nt	16771	10583	6188
					21 nt	1809306	1133702	675604	21 nt	2195	1117	1078	21 nt	65723	35249	30474
					22 nt	4822618	4425550	397068	22 nt	12449	6906	5543	22 nt	412082	208047	204035
					23 nt	760526	403299	357227	23 nt	4965	2657	2308	23 nt	122986	67326	55660
					24 nt	633911	307490	326421	24 nt	1113	531	582	24 nt	17834	11300	6534
					25 nt	450267	250878	199389	25 nt	666	261	405	25 nt	5634	4624	1010
					26 nt	888988	486859	402129	26 nt	729	307	422	26 nt	4328	3726	602
					27 nt	954624	484183	470441	27 nt	647	311	336	27 nt	3648	3239	409
					28 nt	501743	283032	218711	28 nt	638	237	401	28 nt	3248	2928	320
					29 nt	230690	135776	94914	29 nt	432	202	230	29 nt	2934	2562	372
					30 nt	164699	100198	64501	30 nt	318	125	193	30 nt	2227	1972	255
					31 nt	112971	69524	43447	31 nt	315	122	193	31 nt	1490	1338	152
					32 nt	72745	42730	30015	32 nt	116	32	84	32 nt	863	771	92
					33 nt	31221	20282	10939	33 nt	31	15	16	33 nt	336	303	33
					34 nt	25323	18355	6968	34 nt	4	0	4	34 nt	103	92	11
	Ap-Cam-C2	ALYU-182	32932562	31032933		total	forward	reverse		total	forward	reverse		total	forward	reverse
					15-34 nt	25943629	15968916	9974713	15-34 nt	47897	18967	28930	15-34 nt	474269	256563	217706
					15 nt	599813	313649	286164	15 nt	168	97	71	15 nt	3259	2622	637
					16 nt	2313133	1174602	1138531	16 nt	23031	6277	16754	16 nt	40470	20276	20194
					17 nt	4065449	1928200	2137249	17 nt	6171	2677	3494	17 nt	29293	18225	11068
					18 nt	3587653	1871006	1716647	18 nt	1647	831	816	18 nt	10314	6953	3361
					19 nt	2545714	1325594	1220120	19 nt	739	392	347	19 nt	8589	5569	3020
					20 nt	1918323	1173797	744526	20 nt	602	279	323	20 nt	12208	7573	4635
					21 nt	2143914	1420886	723028	21 nt	1432	732	700	21 nt	41555	22141	19414
					22 nt	5259879	4870855	389024	22 nt	8527	4864	3663	22 nt	249876	126097	123779
					23 nt	721925	387724	334201	23 nt	3239	1738	1501	23 nt	60825	33581	27244
					24 nt	619687	289954	329733	24 nt	654	329	325	24 nt	8963	5892	3071
					25 nt	422456	247578	174878	25 nt	415	157	258	25 nt	3107	2568	539
					26 nt	678763	384328	294435	26 nt	399	178	221	26 nt	2126	1771	355
					27 nt	605250	306406	298844	27 nt	447	244	203	27 nt	1614	1467	147
					28 nt	269156	155138	114018	28 nt	277	125	152	28 nt	1086	975	111
					29 nt	106817	64201	42616	29 nt	106	35	71	29 nt	672	581	91
					30 nt	47915	29833	18082	30 nt	27	11	16	30 nt	225	201	24
					31 nt	21509	14162	7347	31 nt	8	1	7	31 nt	58	48	10
					32 nt	10857	7059	3798	32 nt	8	0	8	32 nt	21	15	6
					33 nt	3216	2169	1047	33 nt	0	0	0	33 nt	7	7	0
					34 nt	2200	1775	425	34 nt	0	0	0	34 nt	1	1	0
	Ap-Cam-C3	ALYU-183	34719823	33770070		total	forward	reverse		total	forward	reverse		total	forward	reverse
					15-34 nt	28222815	17171699	11051116	15-34 nt	68850	22289	46561	15-34 nt	497504	271877	225627
					15 nt	1089831	562801	527030	15 nt	335	173	162	15 nt	6782	5736	1046
					16 nt	3293046	1669382	1623664	16 nt	43588	9355	34233	16 nt	58122	29648	28474
					17 nt	4064509	1936280	2128229	17 nt	6095	2581	3514	17 nt	28028	18218	9810
					18 nt	3401923	1778554	1623369	18 nt	1500	795	705	18 nt	9463	6434	3029
					19 nt	2487034	1301611	1185423	19 nt	701	371	330	19 nt	7976	5194	2782
					20 nt	1820474	1119074	701400	20 nt	554	264	290	20 nt	11139	6942	4197
					21 nt	1956166	1295478	660688	21 nt	1259	681	578	21 nt	38755	20564	18191
					22 nt	5281582	4889632	391950	22 nt	8298	4769	3529	22 nt	246101	123319	122782
					23 nt	801461	430175	371286	23 nt	3283	1832	1451	23 nt	67068	37015	30053
					24 nt	727379	339473	387906	24 nt	747	350	397	24 nt	10195	6761	3434
					25 nt	525093	306644	218449	25 nt	424	174	250	25 nt	3908	3191	717
					26 nt	929781	526457	403324	26 nt	583	271	312	26 nt	2878	2489	389
					27 nt	912012	459525	452487	27 nt	584	294	290	27 nt	2513	2252	261
					28 nt	450062	258192	191870	28 nt	455	194	261	28 nt	1991	1797	194
					29 nt	233056	139195	93861	29 nt	259	105	154	29 nt	1465	1325	140
					30 nt	129863	80239	49624	30 nt	155	66	89	30 nt	741	665	76
					31 nt	60124	38834	21290	31 nt	21	8	13	31 nt	249	219	30
					32 nt	37785	24702	13083	32 nt	7	6	1	32 nt	89	75	14
					33 nt	14086	9540	4546	33 nt	1	0	1	33 nt	36	30	6
					34 nt	7548	5911	1637	34 nt	1	0	1	34 nt	5	3	2
M.persicae aphids TuYV-infected Camelina	Ap-Cam-T1	ALYU-184	39817252	39050190		total	forward	reverse		total	forward	reverse		total	forward	reverse
					15-34 nt	30073172	18863133	11210039	15-34 nt	80516	31062	49454	15-34 nt	631207	362973	268234
					15 nt	693482	364109	329373	15 nt	483	198	285	15 nt	5149	3893	1256
					16 nt	2336126	1202498	1133628	16 nt	28058	7159	20899	16 nt	46558	24999	21559
					17 nt	3626666	1779652	1847014	17 nt	6625	2915	3710	17 nt	31299	22677	8622
					18 nt	3430315	1849134	1581181	18 nt	2874	1226	1648	18 nt	14633	10941	3692
					19 nt	2723101	1471321	1251780	19 nt	2486	982	1504	19 nt	13434	9576	3858
					20 nt	2274542	1441258	833284	20 nt	2223	857	1366	20 nt	19406	13606	5800
					21 nt	2351682	1556627	795055	21 nt	3583	1599	1984	21 nt	54861	31007	23854
					22 nt	5875860	5368500	507360	22 nt	15374	8214	7160	22 nt	310163	155910	154253
					23 nt	1090986	636738	454248	23 nt	6654	3459	3195	23 nt	84452	48156	36296
					24 nt	1007410	546036	461374	24 nt	2600	994	1606	24 nt	15516	11021	4495
					25 nt	689179	415646	273533	25 nt	2079	655	1424	25 nt	8199	6937	1262
					26 nt	1039583	595312	444271	26 nt	1920	694	1226	26 nt	6805	5864	941
					27 nt	1217612	570571	647041	27 nt	1745	747	998	27 nt	6636	5917	719
					28 nt	736393	451804	284589	28 nt	1588	570	1018	28 nt	5487	4881	606
					29 nt	393344	243600	149744	29 nt	1218	447	771	29 nt	4440	3954	486
					30 nt	309906	189280	120626	30 nt	690	229	461	30 nt	2537	2245	292
					31 nt	132004	84183	47821	31 nt	234	91	143	31 nt	1037	893	144
					32 nt	85211	55387	29824	32 nt	66	20	46	32 nt	390	330	60
					33 nt	33804	22607	11197	33 nt	8	4	4	33 nt	146	117	29
					34 nt	25966	18870	7096	34 nt	8	2	6	34 nt	59	49	10
	Ap-Cam-T2	ALYU-185	22773992	22256472		total	forward	reverse		total	forward	reverse		total	forward	reverse
					15-34 nt	17467945	11118384	6349561	15-34 nt	27376	12215	15161	15-34 nt	268035	150261	117774
					15 nt	228093	118939	109154	15 nt	70	34	36	15 nt	1166	995	171
					16 nt	1088108	554948	533160	16 nt	9528	3052	6476	16 nt	18746	9400	9346
					17 nt	2282212	1089916	1192296	17 nt	3393	1440	1953	17 nt	16128	10854	5274
					18 nt	2230114	1161129	1068985	18 nt	1033	498	535	18 nt	5471	3910	1561
					19 nt	1666451	875069	791382	19 nt	500	265	235	19 nt	4793	3354	1439
					20 nt	1243342	759824	483518	20 nt	370	162	208	20 nt	6907	4521	2386
					21 nt	1386751	907561	479190	21 nt	1005	518	487	21 nt	22834	12402	10432
					22 nt	4272455	4011148	261307	22 nt	6249	3543	2706	22 nt	141107	72046	69061
					23 nt	538000	289931	248069	23 nt	2573	1436	1137	23 nt	35208	19906	15302
					24 nt	471392	216622	254770	24 nt	539	251	288	24 nt	5723	4001	1722
					25 nt	301836	170917	130919	25 nt	346	153	193	25 nt	2420	2059	361
					26 nt	566897	312955	253942	26 nt	453	211	242	26 nt	2006	1781	225
					27 nt	593045	300855	292190	27 nt	474	255	219	27 nt	1748	1587	161
					28 nt	303885	169574	134311	28 nt	367	185	182	28 nt	1323	1216	107
					29 nt	137007	80465	56542	29 nt	226	104	122	29 nt	1134	1017	117
					30 nt	78525	48202	30323	30 nt	158	70	88	30 nt	757	691	66
					31 nt	42433	25983	16450	31 nt	61	22	39	31 nt	381	354	27
					32 nt	23542	15001	8541	32 nt	20	11	9	32 nt	136	122	14
					33 nt	8992	5950	3042	33 nt	9	5	4	33 nt	36	34	2
					34 nt	4865	3395	1470	34 nt	2	0	2	34 nt	11	11	0
	Ap-Cam-T3	ALYU-186	37623716	36469445		total	forward	reverse		total	forward	reverse		total	forward	reverse
					15-34 nt	28844947	17770600	11074347	15-34 nt	58893	22631	36262	15-34 nt	445419	247579	197840
					15 nt	769597	397734	371863	15 nt	257	128	129	15 nt	4127	3494	633
					16 nt	2758815	1404819	1353996	16 nt	29688	7588	22100	16 nt	48712	23995	24717
					17 nt	4231656	2015365	2216291	17 nt	6265	2810	3455	17 nt	28321	18958	9363
					18 nt	3648916	1910575	1738341	18 nt	1691	862	829	18 nt	9083	6235	2848
					19 nt	2650899	1386604	1264295	19 nt	741	394	347	19 nt	7487	5123	2364
					20 nt	1937282	1180695	756587	20 nt	616	276	340	20 nt	10776	7072	3704
					21 nt	2064478	1332999	731479	21 nt	1603	809	794	21 nt	36433	19894	16539
					22 nt	5983569	5581868	401701	22 nt	10018	5681	4337	22 nt	220947	111481	109466
					23 nt	811726	428481	383245	23 nt	3749	2067	1682	23 nt	54274	30475	23799
					24 nt	723174	319447	403727	24 nt	886	413	473	24 nt	8822	6042	2780
					25 nt	454148	255849	198299	25 nt	532	227	305	25 nt	3833	3305	528
					26 nt	846450	467656	378794	26 nt	650	324	326	26 nt	3037	2671	366
					27 nt	900958	463298	437660	27 nt	724	376	348	27 nt	2643	2429	214
					28 nt	481891	270575	211316	28 nt	643	288	355	28 nt	2286	2116	170
					29 nt	233481	137862	95619	29 nt	343	174	169	29 nt	1915	1764	151
					30 nt	155756	95070	60686	30 nt	277	125	152	30 nt	1410	1303	107
					31 nt	94756	58376	36380	31 nt	150	63	87	31 nt	831	774	57
					32 nt	56292	35295	20997	32 nt	41	19	22	32 nt	309	293	16
					33 nt	25736	17066	8670	33 nt	13	4	9	33 nt	118	112	6
					34 nt	15367	10966	4401	34 nt	6	3	3	34 nt	55	43	12
M.persicae aphids Denso-minus	Ap-Dens-2min	ALYU-187	55591471	54344253		total	forward	reverse		total	forward	reverse		total	forward	reverse
					15-34 nt	47630919	32817137	14813782	15-34 nt	30255	9283	20972	15-34 nt	68508	36669	31839
					15 nt	489571	261837	227734	15 nt	146	46	100	15 nt	2400	2016	384
					16 nt	1993897	1012287	981610	16 nt	22892	5588	17304	16 nt	31525	15656	15869
					17 nt	4069208	1936344	2132864	17 nt	5349	2570	2779	17 nt	24159	13775	10384
					18 nt	4128328	2194925	1933403	18 nt	1296	690	606	18 nt	5079	2501	2578
					19 nt	3176969	1768996	1407973	19 nt	293	225	68	19 nt	1943	784	1159
					20 nt	3133107	2177390	955717	20 nt	23	15	8	20 nt	268	211	57
					21 nt	4567254	3464707	1102547	21 nt	19	9	10	21 nt	392	228	164
					22 nt	13864348	13110216	754132	22 nt	135	79	56	22 nt	2011	1019	992
					23 nt	1709976	1035993	673983	23 nt	50	28	22	23 nt	503	297	206
					24 nt	1479992	767352	712640	24 nt	7	3	4	24 nt	78	53	25
					25 nt	1205184	694703	510481	25 nt	6	4	2	25 nt	25	21	4
					26 nt	2067436	1150527	916909	26 nt	16	11	5	26 nt	33	28	5
					27 nt	2287767	1177405	1110362	27 nt	10	5	5	27 nt	32	29	3
					28 nt	1216563	710898	505665	28 nt	6	5	1	28 nt	18	17	1
					29 nt	648063	393477	254586	29 nt	2	2	0	29 nt	22	19	3
					30 nt	549226	343442	205784	30 nt	2	2	0	30 nt	9	5	4
					31 nt	404614	243499	161115	31 nt	1	1	0	31 nt	6	5	1
					32 nt	330997	173839	157158	32 nt	2	0	2	32 nt	4	4	0
					33 nt	177478	108282	69196	33 nt	0	0	0	33 nt	0	0	0
					34 nt	130941	91018	39923	34 nt	0	0	0	34 nt	1	1	0
M.persicae aphids MpDNV-infected	Ap-Dens-2plus	ALYU-188	48190075	46295779		total	forward	reverse		total	forward	reverse		total	forward	reverse
					15-34 nt	41856548	26634212	15222336	15-34 nt	375247	206109	169138	15-34 nt	827116	469521	357595
					15 nt	2040176	1071643	968533	15 nt	3707	2692	1015	15 nt	18707	15307	3400
					16 nt	4728082	2401566	2326516	16 nt	82704	20987	61717	16 nt	92331	49844	42487
					17 nt	5084295	2456553	2627742	17 nt	15060	8797	6263	17 nt	46361	26908	19453
					18 nt	3764831	2066960	1697871	18 nt	9217	6202	3015	18 nt	23473	15944	7529
					19 nt	2292055	1314274	977781	19 nt	6209	4279	1930	19 nt	16033	10226	5807
					20 nt	1608733	1105667	503066	20 nt	5235	3536	1699	20 nt	17096	10588	6508
					21 nt	2022251	1507878	514373	21 nt	13426	8536	4890	21 nt	54861	30189	24672
					22 nt	8742180	8173286	568894	22 nt	103751	60242	43509	22 nt	374394	193187	181207
					23 nt	1442274	840818	601456	23 nt	44752	26962	17790	23 nt	112628	63264	49364
					24 nt	1392258	687359	704899	24 nt	13675	9458	4217	24 nt	21949	14458	7491
					25 nt	1075147	630768	444379	25 nt	12372	9065	3307	25 nt	11551	9009	2542
					26 nt	2110265	1208367	901898	26 nt	19918	14529	5389	26 nt	9675	7673	2002
					27 nt	2329863	1195147	1134716	27 nt	21858	14796	7062	27 nt	9542	7948	1594
					28 nt	1269788	740566	529222	28 nt	14524	9244	5280	28 nt	7308	5920	1388
					29 nt	720835	443957	276878	29 nt	5589	4274	1315	29 nt	6020	4905	1115
					30 nt	641169	394521	246648	30 nt	2322	1787	535	30 nt	3202	2551	651
					31 nt	268403	176048	92355	31 nt	625	484	141	31 nt	1209	988	221
					32 nt	182393	118352	64041	32 nt	198	157	41	32 nt	495	376	119
					33 nt	84481	56677	27804	33 nt	77	62	15	33 nt	217	188	29
					34 nt	57069	43805	13264	34 nt	28	20	8	34 nt	64	48	16

## Sheet: (C) RPM-total
	sRNA library		Total number of reads	Total number of 15-34 nt reads	Normalized No of 15-34 nt reads
						Myzus persicae Clone G006b 390,796 Mb				MpDNV 5,943 nt				MpFLV 23,221 nt
M.persicae aphids mock-inoculated Arabidopsis	Arab-M2	ALYU-141	24742030	23345696	1000000		total	forward	reverse		total	forward	reverse		total	forward	reverse
						15-34 nt	454007	344795	109212	15-34 nt	718.248	397.718	320.53	15-34 nt	12040.8	6563.18	5477.63
						15 nt	3370.47	1783.11	1587.36	15 nt	1.1137	0.685351	0.428344	15 nt	9.98043	8.05288	1.92755
						16 nt	5235.74	3289.64	1946.1	16 nt	3.76943	1.58487	2.18456	16 nt	27.8424	21.9741	5.86832
						17 nt	8394.44	4935.81	3458.62	17 nt	9.59492	4.32628	5.26864	17 nt	75.817	60.3966	15.4204
						18 nt	7150.91	4589.75	2561.16	18 nt	20.2179	9.33791	10.8799	18 nt	176.564	134.029	42.5346
						19 nt	9602.46	6788.7	2813.75	19 nt	22.9164	10.4516	12.4648	19 nt	243.257	163.413	79.8434
						20 nt	22789.4	18780.7	4008.7	20 nt	25.7435	12.7647	12.9788	20 nt	418.107	270.328	147.779
						21 nt	45478.4	32890.1	12588.4	21 nt	60.5251	33.2824	27.2427	21 nt	1430.2	763.31	666.89
						22 nt	214647	205936	8711.5	22 nt	370.347	217.77	152.576	22 nt	8268.59	4196.49	4072.1
						23 nt	21340	9856.76	11483.3	23 nt	64.68	36.3664	28.3136	23 nt	778.002	415.965	362.037
						24 nt	18896.1	4755.65	14140.4	24 nt	18.89	9.80909	9.0809	24 nt	151.848	115.867	35.9809
						25 nt	11730.8	6450.95	5279.86	25 nt	18.8472	8.22421	10.6229	25 nt	115.953	99.4616	16.4913
						26 nt	28957.2	15204.9	13752.3	26 nt	22.9164	12.8075	10.1089	26 nt	91.3659	80.0576	11.3083
						27 nt	31610.9	15875.7	15735.2	27 nt	27.7996	15.0777	12.7218	27 nt	73.1612	67.5071	5.65415
						28 nt	13560.1	7241.98	6318.17	28 nt	21.4172	10.4088	11.0085	28 nt	59.497	55.4706	4.02644
						29 nt	4908.4	2766.25	2142.15	29 nt	10.6658	5.91115	4.75462	29 nt	46.4754	42.2348	4.24061
						30 nt	2736.31	1597.34	1138.97	30 nt	9.16657	4.58329	4.58329	30 nt	33.4965	31.0978	2.39873
						31 nt	1856.02	1055.83	800.19	31 nt	6.21099	2.52723	3.68376	31 nt	22.6594	21.3316	1.32787
						32 nt	1097.68	572.954	524.722	32 nt	2.65574	1.32787	1.32787	32 nt	11.0941	9.98043	1.1137
						33 nt	384.996	240.515	144.481	33 nt	0.642517	0.428344	0.214172	33 nt	5.52564	4.92596	0.599682
						34 nt	259.405	182.56	76.845	34 nt	0.128503	0.0428344	0.0856689	34 nt	1.3707	1.28503	0.0856689
	Arab-M3	ALYU-142	36659607	31646106	1000000		total	forward	reverse		total	forward	reverse		total	forward	reverse
						15-34 nt	411965	312349	99616.7	15-34 nt	617.928	335.365	282.562	15-34 nt	10238.1	5630.9	4607.17
						15 nt	4352.83	2319.12	2033.71	15 nt	1.20078	0.537191	0.663589	15 nt	11.597	9.03745	2.55956
						16 nt	9869.78	6200.54	3669.24	16 nt	7.04668	3.06515	3.98153	16 nt	43.6073	35.1386	8.46866
						17 nt	12459.5	7089.91	5369.57	17 nt	15.7997	5.9091	9.89063	17 nt	105.068	83.2646	21.8036
						18 nt	6631.72	4230.09	2401.62	18 nt	18.2645	7.20468	11.0598	18 nt	161.315	121.563	39.7521
						19 nt	8018.68	5684.27	2334.41	19 nt	18.1697	9.16384	9.00585	19 nt	209.789	145.99	63.7993
						20 nt	19945.9	16652.1	3293.74	20 nt	19.5917	9.13225	10.4594	20 nt	344.529	217.973	126.556
						21 nt	38585.4	28133.4	10452	21 nt	50.2431	27.1439	23.0992	21 nt	1187.86	637.108	550.747
						22 nt	188796	181730	7065.58	22 nt	305.914	176.925	128.989	22 nt	6965.03	3543.47	3421.56
						23 nt	17826.1	8446.6	9379.54	23 nt	54.9515	29.6719	25.2796	23 nt	657.553	359.191	298.362
						24 nt	15205.5	4111.25	11094.3	24 nt	16.9689	8.84785	8.12106	24 nt	132.402	102.793	29.6087
						25 nt	10388.6	5739.73	4648.91	25 nt	16.1157	7.77347	8.34226	25 nt	97.7687	83.8966	13.8722
						26 nt	25717.6	13479.4	12238.3	26 nt	22.404	12.387	10.017	26 nt	81.7162	71.8888	9.82743
						27 nt	29261.7	14722.2	14539.5	27 nt	25.5956	14.6622	10.9334	27 nt	70.53	65.1581	5.37191
						28 nt	13344.3	7098.25	6246.04	28 nt	19.6865	10.1118	9.57464	28 nt	57.7006	52.6131	5.08751
						29 nt	5182.38	2914.04	2268.34	29 nt	11.8498	6.0355	5.8143	29 nt	48.3788	45.0292	3.34954
						30 nt	3052.19	1782.37	1269.82	30 nt	8.05786	3.63394	4.42393	30 nt	33.6534	30.6831	2.97035
						31 nt	1693.98	977.245	716.739	31 nt	4.26593	2.36996	1.89597	31 nt	18.4225	16.4001	2.02237
						32 nt	928.424	565.093	363.331	32 nt	1.35878	0.56879	0.789987	32 nt	7.33108	6.38309	0.947984
						33 nt	417.461	270.586	146.874	33 nt	0.284395	0.221196	0.0631989	33 nt	2.84395	2.52796	0.315995
						34 nt	287.46	202.205	85.2554	34 nt	0.157997	0	0.157997	34 nt	0.979583	0.789987	0.189597
	Arab-M4	ALYU-143	34405975	23285563	1000000		total	forward	reverse		total	forward	reverse		total	forward	reverse
						15-34 nt	632962	484875	148087	15-34 nt	907.601	527.194	380.407	15-34 nt	14704.6	8171.93	6532.67
						15 nt	2836.09	1494.53	1341.56	15 nt	0.901846	0.343561	0.558286	15 nt	10.7363	8.46018	2.27609
						16 nt	4022.96	2507.13	1515.83	16 nt	2.49081	1.3313	1.15952	16 nt	21.129	16.3191	4.80985
						17 nt	7631.68	4527.96	3103.73	17 nt	8.93257	3.86506	5.06752	17 nt	75.7121	60.4237	15.2884
						18 nt	8446.86	5419.97	3026.9	18 nt	17.994	9.40497	8.58901	18 nt	203.173	157.651	45.5218
						19 nt	11763.6	8251.16	3512.39	19 nt	23.3621	12.5829	10.7792	19 nt	300.615	214.167	86.4484
						20 nt	27852.2	22756.3	5095.86	20 nt	33.7119	19.9265	13.7854	20 nt	508.813	325.094	183.719
						21 nt	60836.3	43560.8	17275.6	21 nt	76.7428	43.5892	33.1536	21 nt	1719.48	930.319	789.159
						22 nt	308888	298178	10710.7	22 nt	511.605	299.671	211.934	22 nt	10030.5	5159.33	4871.17
						23 nt	27571.6	13100.3	14471.3	23 nt	84.0435	51.0187	33.0248	23 nt	945.65	529.684	415.966
						24 nt	27790.1	7063.69	20726.4	24 nt	19.3682	10.6504	8.71785	24 nt	206.05	159.713	46.3377
						25 nt	17050.7	9498.29	7552.45	25 nt	17.0062	10.0062	7.00005	25 nt	151.983	130.252	21.7302
						26 nt	40174	21411.2	18762.8	26 nt	25.4664	15.6749	9.79147	26 nt	129.136	113.203	15.9326
						27 nt	44833.1	22662.5	22170.6	27 nt	31.264	19.1535	12.1105	27 nt	110.97	101.737	9.23319
						28 nt	20767.9	11213	9554.98	28 nt	24.7364	13.4418	11.2946	28 nt	92.2889	84.8594	7.4295
						29 nt	8862.23	5042.35	3819.88	29 nt	12.1535	7.47244	4.68101	29 nt	75.841	69.1416	6.69943
						30 nt	5656.25	3360.02	2296.23	30 nt	8.50312	4.20862	4.29451	30 nt	57.7182	52.5648	5.15341
						31 nt	3797.37	2221.85	1575.53	31 nt	5.88347	2.92026	2.96321	31 nt	37.8346	34.6996	3.13499
						32 nt	2364.9	1387.98	976.914	32 nt	2.44787	1.50308	0.944791	32 nt	16.7915	14.9878	1.80369
						33 nt	1075.39	697.041	378.346	33 nt	0.730066	0.25767	0.472396	33 nt	7.55833	7.08594	0.472396
						34 nt	740.287	521.439	218.848	34 nt	0.25767	0.17178	0.0858901	34 nt	2.61965	2.23314	0.386506
M.persicae aphids CaMV-infected Arabidopsis	Arab-C1	ALYU-144	35894992	33950388	1000000		total	forward	reverse		total	forward	reverse		total	forward	reverse
						15-34 nt	445542	343274	102268	15-34 nt	620.17	352.691	267.479	15-34 nt	11746.2	6458.57	5287.66
						15 nt	1500.07	789.888	710.183	15 nt	0.677459	0.294547	0.382912	15 nt	6.71568	5.41967	1.29601
						16 nt	2955.61	1844.84	1110.77	16 nt	2.29747	1.11928	1.17819	16 nt	19.4696	15.3165	4.15312
						17 nt	6043.91	3564.05	2479.85	17 nt	7.01023	2.76875	4.24148	17 nt	73.3423	58.9979	14.3445
						18 nt	5241.85	3367.86	1874	18 nt	12.1354	6.15604	5.97931	18 nt	163.768	128.541	35.2279
						19 nt	7852.16	5686.5	2165.66	19 nt	14.6979	7.4226	7.27532	19 nt	219.173	154.343	64.8299
						20 nt	20446.1	16891.7	3554.45	20 nt	16.9659	8.92479	8.04115	20 nt	394.163	255.284	138.879
						21 nt	43903.2	31196.1	12707.1	21 nt	53.5487	30.7508	22.798	21 nt	1404.31	761.788	642.526
						22 nt	225000	217429	7571.02	22 nt	352.868	205.476	147.392	22 nt	8043.56	4107.7	3935.86
						23 nt	19851.3	8876.45	10974.8	23 nt	59.3808	34.3148	25.066	23 nt	817.369	448.124	369.245
						24 nt	19932	4355.71	15576.3	24 nt	13.9615	7.59932	6.36222	24 nt	150.838	117.2	33.6373
						25 nt	11013	6070.36	4942.62	25 nt	13.5786	7.30478	6.27386	25 nt	106.98	92.5468	14.4328
						26 nt	26274.3	13866.7	12407.5	26 nt	18.5859	11.2223	7.36369	26 nt	82.65	73.2539	9.39606
						27 nt	29875	14995.6	14879.4	27 nt	20.8245	11.9586	8.86588	27 nt	75.1685	69.1303	6.03822
						28 nt	13481.2	7232.76	6248.47	28 nt	16.7303	8.60079	8.12951	28 nt	62.5913	56.4353	6.15604
						29 nt	5133.99	2929.27	2204.72	29 nt	7.4226	4.12366	3.29893	29 nt	53.4309	48.3647	5.06622
						30 nt	3222.76	1922.89	1299.87	30 nt	5.5964	2.94547	2.65093	30 nt	36.5828	33.7551	2.82766
						31 nt	1980.71	1133.45	847.266	31 nt	2.29747	1.06037	1.2371	31 nt	22.5918	20.471	2.12074
						32 nt	1115.51	636.222	479.288	32 nt	1.17819	0.441821	0.736369	32 nt	9.3077	8.0706	1.2371
						33 nt	405.209	261.087	144.122	33 nt	0.382912	0.206183	0.176728	33 nt	3.00438	2.73929	0.265093
						34 nt	313.929	223.827	90.1021	34 nt	0.0294547	0	0.0294547	34 nt	1.20764	1.08983	0.117819
	Arab-C2	ALYU-145	35614311	33002241	1000000		total	forward	reverse		total	forward	reverse		total	forward	reverse
						15-34 nt	392115	297030	95084.8	15-34 nt	579.021	325.796	253.225	15-34 nt	11009.6	6026.29	4983.33
						15 nt	1934.38	1020.78	913.605	15 nt	0.575718	0.363612	0.212107	15 nt	7.12073	5.45418	1.66655
						16 nt	4436.64	2760.02	1676.61	16 nt	3.78762	1.96956	1.81806	16 nt	28.2102	23.2711	4.93906
						17 nt	7856.04	4575.08	3280.96	17 nt	8.48427	4.06033	4.42394	17 nt	88.1758	71.9951	16.1807
						18 nt	5428.51	3492.46	1936.05	18 nt	10.878	4.93906	5.93899	18 nt	159.141	121.083	38.058
						19 nt	7391.23	5310.73	2080.5	19 nt	13.1203	6.242	6.87832	19 nt	205.925	145.081	60.8444
						20 nt	18703.9	15429.1	3274.78	20 nt	15.4838	7.39344	8.09036	20 nt	367.217	232.439	134.779
						21 nt	39095.6	28327.8	10767.8	21 nt	46.815	26.3012	20.5138	21 nt	1304.58	704.407	600.171
						22 nt	184100	176789	7310.69	22 nt	324.22	186.745	137.476	22 nt	7534.73	3823.68	3711.05
						23 nt	18141.2	8190.29	9950.87	23 nt	55.0569	31.6948	23.362	23 nt	758.161	415.729	342.431
						24 nt	16190.3	4033.21	12157.1	24 nt	14.6354	8.51457	6.1208	24 nt	137.536	108.296	29.2404
						25 nt	10413.4	5742.61	4670.77	25 nt	12.3325	6.02989	6.3026	25 nt	100.114	87.4486	12.6658
						26 nt	25788.7	13562.4	12226.3	26 nt	18.6048	11.0599	7.54494	26 nt	82.5702	72.1163	10.4538
						27 nt	29255.1	14720	14535.2	27 nt	20.8168	11.9992	8.81758	27 nt	73.3284	68.3893	4.93906
						28 nt	13033.7	7022.13	6011.56	28 nt	18.4836	10.0296	8.45397	28 nt	59.0869	53.5418	5.54508
						29 nt	4760.49	2704.91	2055.59	29 nt	7.72675	4.45424	3.27251	29 nt	49.7845	45.3303	4.45424
						30 nt	2808.6	1659.71	1148.89	30 nt	5.02996	2.57558	2.45438	30 nt	30.1798	26.5134	3.66642
						31 nt	1451.75	838.761	612.989	31 nt	2.12107	0.969631	1.15144	31 nt	16.3625	15.0899	1.27264
						32 nt	811.369	499.39	311.979	32 nt	0.727223	0.363612	0.363612	32 nt	4.78755	4.33304	0.454515
						33 nt	292.071	190.866	101.205	33 nt	0.121204	0.0909029	0.030301	33 nt	1.75746	1.33324	0.424214
						34 nt	222.652	161.231	61.4201	34 nt	0	0	0	34 nt	0.848427	0.757524	0.0909029
	Arab-C3	ALYU-146	44826938	40686391	1000000		total	forward	reverse		total	forward	reverse		total	forward	reverse
						15-34 nt	432235	327544	104691	15-34 nt	969.218	516.708	452.51	15-34 nt	11031.3	6379.82	4651.46
						15 nt	4313.9	2316.55	1997.35	15 nt	4.20288	2.28578	1.9171	15 nt	22.0221	18.9498	3.07228
						16 nt	10462.5	6542.41	3920.11	16 nt	21.3339	9.70841	11.6255	16 nt	81.6243	69.6547	11.9696
						17 nt	12726.6	7201.67	5524.89	17 nt	35.196	15.5089	19.6872	17 nt	169.074	142.013	27.0606
						18 nt	7854.86	5113.23	2741.63	18 nt	41.8813	19.638	22.2433	18 nt	240.695	195.594	45.1011
						19 nt	10256.7	7293.67	2963.03	19 nt	43.5772	20.4245	23.1527	19 nt	280.438	212.946	67.4919
						20 nt	22905.5	18716.7	4188.89	20 nt	44.6095	22.5137	22.0958	20 nt	422.303	289.999	132.305
						21 nt	43112.5	32086.1	11026.4	21 nt	77.7164	41.2177	36.4987	21 nt	1297.98	730.048	567.929
						22 nt	190823	183043	7779.97	22 nt	367.715	206.015	161.7	22 nt	6966.29	3569.67	3396.61
						23 nt	19746.1	9342.63	10403.5	23 nt	78.7978	44.4866	34.3112	23 nt	742.877	433.486	309.391
						24 nt	16344.2	5106.67	11237.5	24 nt	35.6139	18.8515	16.7624	24 nt	185.197	151.058	34.1392
						25 nt	11271.7	6446.48	4825.23	25 nt	36.6216	19.3677	17.2539	25 nt	143.488	128.151	15.3368
						26 nt	26613.1	14362.1	12251	26 nt	47.2148	27.0361	20.1787	26 nt	124.464	112.765	11.6992
						27 nt	29477.2	14918.2	14559	27 nt	49.0582	27.798	21.2602	27 nt	107.358	99.1486	8.20913
						28 nt	13862.9	7601.29	6261.6	28 nt	36.9411	17.893	19.0481	28 nt	92.2913	85.0407	7.25058
						29 nt	5609.15	3270.97	2338.18	29 nt	23.8409	11.7976	12.0433	29 nt	68.2292	62.2321	5.99709
						30 nt	3570.68	2145.85	1424.83	30 nt	16.7624	8.08624	8.67612	30 nt	50.3854	45.5926	4.79276
						31 nt	1759.8	1053.28	706.526	31 nt	6.51323	3.24433	3.26891	31 nt	24.0621	21.9975	2.06457
						32 nt	916.67	573.214	343.456	32 nt	1.17976	0.5653	0.614456	32 nt	8.40576	7.54552	0.860239
						33 nt	372.164	243.226	128.937	33 nt	0.368674	0.221204	0.147469	33 nt	3.09686	2.92481	0.172048
						34 nt	235.73	166.886	68.8437	34 nt	0.0737347	0.0491565	0.0245782	34 nt	1.00771	1.00771	0
M.persicae aphids TuYV-infected Arabidopsis	Arab-T1	ALYU-147	22171043	19430298	1000000		total	forward	reverse		total	forward	reverse		total	forward	reverse
						15-34 nt	995349	768178	227172	15-34 nt	1543.88	781.82	762.057	15-34 nt	24290.7	13586.3	10704.4
						15 nt	1829.21	963.186	866.019	15 nt	0.720524	0.308796	0.411728	15 nt	10.9623	8.59482	2.36744
						16 nt	1967.75	1200.34	767.41	16 nt	2.52183	0.926388	1.59545	16 nt	19.4027	15.1825	4.22021
						17 nt	3867.05	2293.17	1573.88	17 nt	8.13163	3.55116	4.58048	17 nt	52.0321	42.4595	9.57268
						18 nt	8407.8	5537.74	2870.05	18 nt	31.6001	14.4105	17.1896	18 nt	247.294	196.549	50.7455
						19 nt	18373.7	13253.7	5119.99	19 nt	55.8921	22.3877	33.5044	19 nt	472.767	350.278	122.489
						20 nt	49586	41390	8195.96	20 nt	64.3325	27.3285	37.0041	20 nt	834.11	555.524	278.586
						21 nt	102878	76996.3	25882.1	21 nt	122.438	59.7006	62.7371	21 nt	2849.42	1555.15	1294.27
						22 nt	485517	467855	17662.5	22 nt	650.788	365.666	285.122	22 nt	16232.1	8213.56	8018.51
						23 nt	45211.5	20492.4	24719.1	23 nt	142.561	77.199	65.3618	23 nt	1672.7	937.917	734.78
						24 nt	40459.8	10972.6	29487.1	24 nt	55.4289	23.4685	31.9604	24 nt	369.732	301.128	68.6042
						25 nt	25838	14662.2	11175.9	25 nt	55.5318	23.6744	31.8575	25 nt	287.077	254.911	32.1663
						26 nt	61102.6	32366.9	28735.7	26 nt	64.9501	32.7324	32.2177	26 nt	241.684	219.863	21.8216
						27 nt	70545.1	35453.5	35091.6	27 nt	69.1189	36.5923	32.5265	27 nt	210.65	196.188	14.462
						28 nt	33757.3	18239.3	15518	28 nt	60.2152	25.4757	34.7396	28 nt	181.778	171.227	10.5505
						29 nt	14197	8162.66	6034.29	29 nt	40.9155	17.9616	22.9538	29 nt	166.493	155.17	11.3225
						30 nt	9985.59	5925.23	4060.36	30 nt	37.107	15.3369	21.7701	30 nt	139.421	130.363	9.05802
						31 nt	8345.16	4827.51	3517.65	31 nt	34.6366	15.3369	19.2998	31 nt	121.923	113.431	8.49189
						32 nt	7033.35	3549.56	3483.79	32 nt	27.4829	11.1681	16.3147	32 nt	100.719	93.7196	6.99938
						33 nt	3917.13	2298.16	1618.97	33 nt	15.131	5.91859	9.21242	33 nt	56.8185	53.2673	3.55116
						34 nt	2529.86	1738.73	791.136	34 nt	4.37461	2.67623	1.69838	34 nt	23.6229	21.7701	1.85278
	Arab-T2	ALYU-148	31290985	26992752	1000000		total	forward	reverse		total	forward	reverse		total	forward	reverse
						15-34 nt	568456	449585	118871	15-34 nt	802.956	431.634	371.322	15-34 nt	13022.7	7285.92	5736.76
						15 nt	3200.79	1687.82	1512.96	15 nt	2.81557	1.40779	1.40779	15 nt	14.6706	11.9662	2.70443
						16 nt	8441.9	5311.02	3130.88	16 nt	12.4478	5.74228	6.7055	16 nt	65.3138	56.5707	8.74309
						17 nt	12703.2	7178.56	5524.67	17 nt	32.5643	13.1146	19.4497	17 nt	163.859	132.591	31.2677
						18 nt	7046.48	4501.02	2545.46	18 nt	29.3042	14.1519	15.1522	18 nt	244.844	193.719	51.1248
						19 nt	10807.2	7905.46	2901.78	19 nt	33.2311	16.9305	16.3007	19 nt	296.413	218.911	77.5023
						20 nt	30023.7	25749.9	4273.81	20 nt	34.8983	16.1895	18.7087	20 nt	483.056	321.308	161.747
						21 nt	57653.4	43967.1	13686.3	21 nt	66.2771	34.713	31.564	21 nt	1524.56	841.374	683.183
						22 nt	296114	286848	9265.89	22 nt	345.945	198.387	147.558	22 nt	8577.64	4331.64	4245.99
						23 nt	23120.6	9891.8	13228.8	23 nt	74.6867	42.7152	31.9715	23 nt	894.611	502.209	392.402
						24 nt	21532.6	4792.66	16739.9	24 nt	27.3036	13.374	13.9297	24 nt	194.571	158.042	36.5283
						25 nt	11996.4	6837.17	5159.2	25 nt	26.3775	12.0773	14.3001	25 nt	138.704	124.256	14.4483
						26 nt	29471.8	15485	13986.8	26 nt	30.6749	16.9675	13.7074	26 nt	119.773	109.363	10.4102
						27 nt	32987.7	16637.9	16349.8	27 nt	29.7487	17.9678	11.7809	27 nt	105.288	98.545	6.74255
						28 nt	14397.3	7625.16	6772.19	28 nt	27.6741	13.4481	14.226	28 nt	79.9474	74.6867	5.26067
						29 nt	5073.4	2852.47	2220.93	29 nt	17.3009	8.66899	8.63195	29 nt	62.276	57.8303	4.44564
						30 nt	2358.67	1373.52	985.153	30 nt	8.74309	4.03812	4.70497	30 nt	38.2695	35.9356	2.33396
						31 nt	869.937	514.064	355.873	31 nt	2.03758	1.2596	0.777987	31 nt	12.7812	11.818	0.963222
						32 nt	426.448	269.85	156.598	32 nt	0.703893	0.37047	0.333423	32 nt	3.74175	3.11195	0.629799
						33 nt	147.188	95.7294	51.4583	33 nt	0.111141	0.074094	0.037047	33 nt	2.03758	1.74121	0.296376
						34 nt	83.9114	61.3498	22.5616	34 nt	0.111141	0.037047	0.074094	34 nt	0.333423	0.296376	0.037047
	Arab-T3	ALYU-149	30955885	27971139	1000000		total	forward	reverse		total	forward	reverse		total	forward	reverse
						15-34 nt	483604	364931	118673	15-34 nt	696.075	391.046	305.029	15-34 nt	11121.4	6387.66	4733.74
						15 nt	3002.24	1639.15	1363.08	15 nt	0.858027	0.500516	0.357511	15 nt	12.5844	9.68856	2.89584
						16 nt	10281.8	6394.05	3887.76	16 nt	8.15126	3.57511	4.57615	16 nt	66.2826	56.7371	9.54555
						17 nt	13889.8	7829.39	6060.39	17 nt	17.8756	7.22173	10.6538	17 nt	155.303	125.665	29.6377
						18 nt	8329.44	5392.27	2937.17	18 nt	18.4118	9.18804	9.22379	18 nt	211.11	165.885	45.2252
						19 nt	11074.8	7783.34	3291.46	19 nt	20.0564	10.7968	9.25954	19 nt	257.766	191.519	66.2469
						20 nt	23692.7	19317.2	4375.44	20 nt	24.418	12.9777	11.4404	20 nt	408.921	272.996	135.926
						21 nt	48768.1	35366	13402.1	21 nt	55.1998	29.5304	25.6693	21 nt	1322.94	743.516	579.419
						22 nt	217845	208091	9753.95	22 nt	346.25	201.636	144.613	22 nt	7187.3	3727.31	3459.99
						23 nt	21513	10308.8	11204.2	23 nt	63.637	37.789	25.8481	23 nt	736.295	421.863	314.431
						24 nt	19866	5724.15	14141.8	24 nt	19.5201	10.0103	9.5098	24 nt	175.216	141.36	33.8563
						25 nt	13011.8	7388.33	5623.47	25 nt	18.3046	9.2953	9.00929	25 nt	136.355	119.659	16.6958
						26 nt	29763.3	16000.8	13762.5	26 nt	27.6714	17.0533	10.6181	26 nt	116.87	104.787	12.0839
						27 nt	33254.3	16992.2	16262.2	27 nt	29.3874	18.6263	10.7611	27 nt	100.353	92.3094	8.04401
						28 nt	15836.4	8655.03	7181.4	28 nt	24.704	12.6917	12.0124	28 nt	83.7292	77.3297	6.39945
						29 nt	6444.89	3746.25	2698.64	29 nt	11.2259	5.46992	5.75593	29 nt	72.5033	65.9251	6.57821
						30 nt	3645.83	2184.64	1461.18	30 nt	7.47199	3.11035	4.36164	30 nt	48.121	43.8309	4.29014
						31 nt	1788.99	1070.1	718.884	31 nt	1.93056	1.03678	0.893778	31 nt	20.6284	19.0554	1.57305
						32 nt	996.027	645.415	350.611	32 nt	0.786525	0.429014	0.357511	32 nt	5.36267	4.93366	0.429014
						33 nt	372.312	238.961	133.352	33 nt	0.107253	0.107253	0	33 nt	2.82434	2.53833	0.286009
						34 nt	227.163	163.847	63.3153	34 nt	0.107253	0	0.107253	34 nt	0.92953	0.750774	0.178756
M.persicae aphids mock-inoculated Camelina	Cam-M1	ALYU-150	26857930	23571657	1000000		total	forward	reverse		total	forward	reverse		total	forward	reverse
						15-34 nt	854756	609707	245049	15-34 nt	1087.45	594.358	493.092	15-34 nt	17811.1	10379.4	7431.76
						15 nt	5729.47	3279.11	2450.36	15 nt	2.96967	1.52726	1.44241	15 nt	27.5331	22.5271	5.00601
						16 nt	14407.8	8967.34	5440.43	16 nt	13.109	6.44842	6.66054	16 nt	107.714	88.4961	19.218
						17 nt	26467.6	16586.9	9880.72	17 nt	28.8906	12.6847	16.2059	17 nt	266.549	219.289	47.2601
						18 nt	27582.6	18063.3	9519.27	18 nt	36.4421	17.8604	18.5816	18 nt	430.475	343.506	86.9689
						19 nt	31622	21317	10305	19 nt	36.4421	19.4301	17.012	19 nt	453.341	338.924	114.417
						20 nt	53384.6	39436.6	13948	20 nt	38.5208	18.1574	20.3634	20 nt	695.708	482.401	213.307
						21 nt	79022.1	57760.1	21262	21 nt	88.284	50.0601	38.2239	21 nt	2023.62	1152.32	871.301
						22 nt	247505	230187	17318.3	22 nt	501.789	285.3	216.489	22 nt	10881.9	5534.74	5347.18
						23 nt	45518	26538.7	18979.4	23 nt	94.9445	53.5813	41.3632	23 nt	1205.94	698.339	507.601
						24 nt	42049.3	21538.8	20510.5	24 nt	33.8118	16.7574	17.0544	24 nt	312.706	253.185	59.5206
						25 nt	33345.9	20926	12420	25 nt	33.133	16.1211	17.012	25 nt	274.312	236.937	37.3754
						26 nt	55665.3	33390.1	22275.2	26 nt	39.5814	20.4907	19.0907	26 nt	236.47	206.519	29.9512
						27 nt	64932.8	31163.3	33769.5	27 nt	39.242	21.8058	17.4362	27 nt	242.834	219.628	23.2058
						28 nt	40819.1	25338.6	15480.5	28 nt	39.539	20.7453	18.7938	28 nt	204.61	186.962	17.6483
						29 nt	26829	16841.2	9987.84	29 nt	26.3452	14.509	11.8362	29 nt	186.113	166.768	19.3453
						30 nt	25853.8	16160.9	9692.83	30 nt	19.9392	11.0726	8.86658	30 nt	133.762	117.684	16.0786
						31 nt	14771.3	9522.67	5248.68	31 nt	10.012	5.21813	4.79389	31 nt	79.1204	69.2781	9.84233
						32 nt	10223.8	6586.98	3636.83	32 nt	3.47875	1.99392	1.48483	32 nt	29.9936	26.43	3.5636
						33 nt	4675.4	3064.95	1610.45	33 nt	0.721205	0.424238	0.296967	33 nt	13.4484	11.2423	2.20604
						34 nt	4350.78	3037.89	1312.89	34 nt	0.254543	0.169695	0.0848477	34 nt	4.96359	4.19996	0.763629
	Cam-M2	ALYU-151	40191185	38697222	1000000		total	forward	reverse		total	forward	reverse		total	forward	reverse
						15-34 nt	392188	300833	91355.1	15-34 nt	469.439	248.622	220.817	15-34 nt	9146.08	5124.53	4021.55
						15 nt	4906.89	2594.5	2312.39	15 nt	1.65387	0.956141	0.697725	15 nt	16.1252	13.2568	2.86842
						16 nt	11590	7324.07	4265.91	16 nt	9.1221	3.85041	5.2717	16 nt	58.919	48.8924	10.0266
						17 nt	12261.9	6796.53	5465.41	17 nt	13.9803	5.37506	8.60527	17 nt	117.502	95.4849	22.0171
						18 nt	6478.35	4135.31	2343.04	18 nt	14.2646	5.5818	8.68279	18 nt	168.72	135.488	33.2324
						19 nt	8133.37	5764.29	2369.08	19 nt	13.9545	6.97725	6.97725	19 nt	186.938	137.814	49.125
						20 nt	19069.1	15729.7	3339.44	20 nt	14.1612	6.38289	7.77834	20 nt	297.205	195.415	101.79
						21 nt	40542.3	30302.3	10240	21 nt	39.2276	20.6216	18.606	21 nt	1009.99	554.924	455.071
						22 nt	179498	172931	6567.03	22 nt	228.957	130.087	98.8701	22 nt	6020.46	3033.06	2987.4
						23 nt	17181.4	8246.12	8935.32	23 nt	44.2926	24.2395	20.0531	23 nt	661.624	371.603	290.021
						24 nt	15660.2	5121.66	10538.6	24 nt	15.0398	7.39071	7.64913	24 nt	154.585	123.601	30.9841
						25 nt	10149.6	5893.34	4256.22	25 nt	13.3084	6.40873	6.89972	25 nt	110.215	96.932	13.2826
						26 nt	22329.8	12181.4	10148.4	26 nt	16.9004	9.19963	7.70081	26 nt	100.188	91.7379	8.45022
						27 nt	23744.7	11978.1	11766.6	27 nt	16.642	8.88953	7.75249	27 nt	80.0574	74.8633	5.19417
						28 nt	11237.1	6188.02	5049.12	28 nt	13.6185	5.99526	7.62329	28 nt	64.1648	59.6942	4.47061
						29 nt	4690.62	2716.37	1974.25	29 nt	7.08061	3.66951	3.4111	29 nt	52.5361	48.298	4.23803
						30 nt	2510.26	1526.57	983.688	30 nt	5.16833	2.11902	3.04931	30 nt	30.3381	28.0899	2.24822
						31 nt	1209.93	744.265	465.667	31 nt	1.67971	0.6202	1.05951	31 nt	11.422	10.6209	0.801091
						32 nt	628.701	405.869	222.833	32 nt	0.258416	0.129208	0.129208	32 nt	3.54031	3.30773	0.232575
						33 nt	233.712	155.696	78.0159	33 nt	0.129208	0.129208	0	33 nt	1.08535	0.981983	0.103367
						34 nt	131.301	97.1904	34.111	34 nt	0	0	0	34 nt	0.46515	0.46515	0
	Cam-M3	ALYU-152	36329146	33347220	1000000		total	forward	reverse		total	forward	reverse		total	forward	reverse
						15-34 nt	432381	325864	106517	15-34 nt	544.243	293.818	250.426	15-34 nt	10865.9	6097.84	4768.1
						15 nt	2182.04	1159.02	1023.02	15 nt	0.59975	0.35985	0.2399	15 nt	7.6768	6.32736	1.34944
						16 nt	6161.59	3841.07	2320.52	16 nt	4.76801	1.94919	2.81883	16 nt	35.8351	29.5977	6.2374
						17 nt	9767.95	5693.04	4074.91	17 nt	12.2949	5.81758	6.4773	17 nt	102.797	82.9155	19.8817
						18 nt	6732.53	4306	2426.53	18 nt	15.5935	6.17743	9.41608	18 nt	173.448	137.043	36.4048
						19 nt	9036.11	6389.53	2646.58	19 nt	17.2728	8.93628	8.33653	19 nt	214.141	158.334	55.8068
						20 nt	22510.4	18429.1	4081.36	20 nt	18.0225	8.48646	9.53603	20 nt	361.14	241.339	119.8
						21 nt	45241.9	33727.3	11514.5	21 nt	44.2016	23.7801	20.4215	21 nt	1231.05	674.809	556.238
						22 nt	186602	178772	7829.68	22 nt	260.651	148.108	112.543	22 nt	7144.7	3604.26	3540.45
						23 nt	19806.3	9336.97	10469.3	23 nt	50.0791	28.5781	21.501	23 nt	769.569	427.952	341.618
						24 nt	17293.9	5885.35	11408.5	24 nt	16.4631	8.03665	8.42649	24 nt	175.187	139.802	35.3853
						25 nt	12551	7114.57	5436.47	25 nt	14.9638	7.37693	7.58684	25 nt	135.304	119.89	15.4136
						26 nt	28186.7	15329.1	12857.5	26 nt	18.6522	9.62599	9.02624	26 nt	116.861	105.856	11.0054
						27 nt	31570.4	15822	15748.4	27 nt	20.6614	11.6352	9.02624	27 nt	100.788	93.711	7.07705
						28 nt	16059.8	8866.35	7193.49	28 nt	20.3015	10.1658	10.1358	28 nt	91.252	84.6247	6.62724
						29 nt	7356.03	4265.99	3090.03	29 nt	12.5348	6.44731	6.08746	29 nt	77.6676	71.4902	6.17743
						30 nt	4698.92	2837.06	1861.86	30 nt	8.60641	4.04831	4.5581	30 nt	62.464	57.7859	4.67805
						31 nt	3160.95	1898.72	1262.23	31 nt	5.00791	2.42899	2.57893	31 nt	38.6839	36.5548	2.12911
						32 nt	1952.7	1184.96	767.74	32 nt	2.42899	1.31945	1.10954	32 nt	17.3028	16.0133	1.28946
						33 nt	928.773	596.571	332.202	33 nt	0.779675	0.329863	0.449813	33 nt	7.13703	6.74719	0.389838
						34 nt	149	103	46	34 nt	0	0	0	34 nt	0	0	0
M.persicae aphids CaMV-infected Camelina	Cam-C1	ALYU-153	33975015	32351938	1000000		total	forward	reverse		total	forward	reverse		total	forward	reverse
						15-34 nt	326848	238169	88678.9	15-34 nt	575.576	287.216	288.36	15-34 nt	14751.3	8091.82	6659.48
						15 nt	1948.48	1033.51	914.968	15 nt	1.14367	0.649111	0.494561	15 nt	10.4785	7.72751	2.75099
						16 nt	3296.19	2047.2	1248.98	16 nt	2.53462	0.927301	1.60732	16 nt	25.4699	18.7933	6.67657
						17 nt	6111.81	3640.18	2471.63	17 nt	8.933	3.89467	5.03834	17 nt	91.2465	69.8258	21.4207
						18 nt	6053.83	3894.85	2158.97	18 nt	20.9261	9.33483	11.5913	18 nt	191.828	145.061	46.7669
						19 nt	8214.25	5722.38	2491.88	19 nt	27.9427	12.364	15.5787	19 nt	257.048	182.4	74.6478
						20 nt	19185.7	15460.8	3724.85	20 nt	31.4664	13.044	18.4224	20 nt	457.5	293.645	163.854
						21 nt	32995.1	23454.9	9540.26	21 nt	52.238	26.2735	25.9644	21 nt	1739.03	945.724	793.306
						22 nt	124974	118093	6880.82	22 nt	253.864	142.31	111.554	22 nt	9940.33	5042.11	4898.22
						23 nt	16898.1	8264.7	8633.36	23 nt	50.4143	26.3972	24.0171	23 nt	1146.55	625.527	521.02
						24 nt	14015.2	5344.63	8670.61	24 nt	18.4533	7.63478	10.8185	24 nt	208.674	157.549	51.1252
						25 nt	11047.1	6324.01	4723.09	25 nt	17.866	6.80021	11.0658	25 nt	143.484	122.249	21.2352
						26 nt	24682.9	13462.7	11220.2	26 nt	20.2152	8.40753	11.8076	26 nt	120.024	104.847	15.1768
						27 nt	26784.4	13482.3	13302.2	27 nt	17.9278	8.80936	9.11846	27 nt	103.456	92.3901	11.0658
						28 nt	13427.5	7518.13	5909.41	28 nt	17.7424	6.58384	11.1585	28 nt	92.5447	84.0753	8.46935
						29 nt	6098.52	3583.77	2514.75	29 nt	11.9931	5.47108	6.52202	29 nt	82.6226	72.8241	9.79849
						30 nt	4450.37	2694.12	1756.25	30 nt	8.59299	3.49284	5.10016	30 nt	61.9128	55.4835	6.42929
						31 nt	3062.94	1871.82	1191.12	31 nt	8.933	3.46193	5.47108	31 nt	41.9758	38.143	3.83285
						32 nt	2004.95	1174.58	830.368	32 nt	3.3692	0.896391	2.4728	32 nt	24.6353	22.1007	2.53462
						33 nt	867.552	568.127	299.426	33 nt	0.927301	0.463651	0.463651	33 nt	9.45848	8.65481	0.803661
						34 nt	728.612	532.797	195.815	34 nt	0.0927301	0	0.0927301	34 nt	3.02918	2.68917	0.340011
	Cam-C2	ALYU-154	35588643	34413601	1000000		total	forward	reverse		total	forward	reverse		total	forward	reverse
						15-34 nt	339075	256760	82315	15-34 nt	351.14	180.336	170.805	15-34 nt	8903.63	4840.06	4063.57
						15 nt	5645.99	2972.4	2673.59	15 nt	1.7435	0.726457	1.01704	15 nt	16.8247	13.1925	3.63228
						16 nt	12279.7	7688.09	4591.61	16 nt	7.90385	2.81865	5.0852	16 nt	61.5745	47.9752	13.5993
						17 nt	13260.8	7506.71	5754.12	17 nt	11.6524	4.09722	7.55515	17 nt	121.987	92.0276	29.9591
						18 nt	7983.82	5177.69	2806.13	18 nt	13.4249	5.0852	8.33973	18 nt	174.902	127.362	47.5393
						19 nt	9971.52	6977.39	2994.14	19 nt	12.6985	5.37578	7.32269	19 nt	197.131	134.453	62.6787
						20 nt	21676.6	17206.9	4469.74	20 nt	14.4129	6.48	7.93291	20 nt	314.527	196.26	118.267
						21 nt	42698.7	31583.6	11115.1	21 nt	31.6445	15.5462	16.0983	21 nt	1049.47	565.997	483.472
						22 nt	139846	132861	6985.49	22 nt	169.642	98.1298	71.5124	22 nt	5997.77	3036.82	2960.95
						23 nt	15752.5	7956.77	7795.75	23 nt	33.7657	18.4229	15.3428	23 nt	625.102	339.284	285.817
						24 nt	13856.9	5353.49	8503.38	24 nt	10.1995	4.24251	5.95695	24 nt	115.449	86.768	28.6805
						25 nt	10171.7	6155.27	4016.44	25 nt	10.461	3.80663	6.65435	25 nt	75.8421	64.8	11.0421
						26 nt	17924.1	10158.8	7765.27	26 nt	10.7225	4.85273	5.86977	26 nt	55.0945	46.9291	8.16538
						27 nt	16063.2	8092.96	7970.19	27 nt	12.2045	6.59623	5.60825	27 nt	42.396	38.9381	3.45794
						28 nt	6893.06	3949.08	2943.98	28 nt	7.11928	3.05112	4.06816	28 nt	29.3198	26.443	2.87677
						29 nt	2793.34	1677.21	1116.13	29 nt	2.4409	0.755515	1.68538	29 nt	18.0161	15.6624	2.35372
						30 nt	1293.18	804.304	488.876	30 nt	0.66834	0.319641	0.348699	30 nt	5.95695	5.34672	0.610224
						31 nt	556.582	364.216	192.366	31 nt	0.232466	0.0290583	0.203408	31 nt	1.54009	1.24951	0.290583
						32 nt	272.654	175.57	97.0837	32 nt	0.203408	0	0.203408	32 nt	0.552107	0.377758	0.17435
						33 nt	79.5616	53.2348	26.3268	33 nt	0	0	0	33 nt	0.17435	0.17435	0
						34 nt	54.9783	45.7668	9.21147	34 nt	0	0	0	34 nt	0	0	0
	Cam-C3	ALYU-155	34374173	32788534	1000000		total	forward	reverse		total	forward	reverse		total	forward	reverse
						15-34 nt	399017	291653	107364	15-34 nt	377.724	192.689	185.034	15-34 nt	9347.2	5101.26	4245.94
						15 nt	10896.8	5684.64	5212.19	15 nt	3.53782	1.73841	1.79941	15 nt	29.919	23.1483	6.77066
						16 nt	18394.4	11621.5	6772.92	16 nt	11.1014	4.20879	6.89265	16 nt	81.3699	62.0339	19.336
						17 nt	15168.9	8168.31	7000.62	17 nt	12.4739	4.78826	7.68561	17 nt	130.564	97.6256	32.9383
						18 nt	8457.26	5461.7	2995.56	18 nt	10.9185	4.78826	6.13019	18 nt	171.828	125.227	46.6017
						19 nt	11292.2	7903.31	3388.9	19 nt	12.4739	4.81876	7.65512	19 nt	195.251	133.065	62.1864
						20 nt	22184.7	17537.9	4646.78	20 nt	14.3953	6.58767	7.80761	20 nt	302.301	190.493	111.807
						21 nt	40813	29898.5	10914.5	21 nt	29.37	15.1577	14.2123	21 nt	1029.38	553.303	476.081
						22 nt	146430	139101	7329.36	22 nt	167.925	96.4666	71.4579	22 nt	6173.32	3091.29	3082.02
						23 nt	18371.8	9245.31	9126.51	23 nt	34.9512	19.092	15.8592	23 nt	717.903	386.538	331.366
						24 nt	16950.4	6452.93	10497.5	24 nt	12.1994	4.94075	7.25863	24 nt	137.884	105.311	32.5724
						25 nt	13221.3	7969.58	5251.71	25 nt	11.1319	4.23929	6.89265	25 nt	100.004	84.3588	15.6457
						26 nt	25790.3	14599.8	11190.5	26 nt	16.1337	7.47212	8.66156	26 nt	78.5945	69.0485	9.54602
						27 nt	25482.1	12780.7	12701.4	27 nt	16.1947	8.0211	8.17359	27 nt	70.5735	63.7113	6.86215
						28 nt	12121.8	6918.73	5203.04	28 nt	13.0533	5.55072	7.50262	28 nt	55.9342	50.8104	5.12374
						29 nt	6378.27	3804.74	2573.52	29 nt	6.86215	2.80586	4.0563	29 nt	41.3864	37.4826	3.9038
						30 nt	3670.43	2266.22	1404.21	30 nt	4.08679	1.58592	2.50087	30 nt	20.4645	18.6651	1.79941
						31 nt	1707.64	1101.73	605.913	31 nt	0.640468	0.243988	0.39648	31 nt	7.04515	6.25219	0.79296
						32 nt	1074.64	698.659	375.985	32 nt	0.213489	0.182991	0.0304985	32 nt	2.34838	1.9824	0.365982
						33 nt	396.968	269.057	127.911	33 nt	0.0304985	0	0.0304985	33 nt	1.00645	0.853957	0.152492
						34 nt	213.367	168.87	44.4973	34 nt	0.0304985	0	0.0304985	34 nt	0.121994	0.0609969	0.0609969
M.persicae aphids TuYV-infected Camelina	Cam-T1	ALYU-156	36603929	34750419	1000000		total	forward	reverse		total	forward	reverse		total	forward	reverse
						15-34 nt	445757	325801	119956	15-34 nt	1048.39	444.484	603.906	15-34 nt	12120.9	7104.89	5016
						15 nt	6805.41	3656.1	3149.31	15 nt	9.43874	3.25176	6.18698	15 nt	38.0139	31.7118	6.30208
						16 nt	13203.1	8321.6	4881.52	16 nt	35.165	11.0502	24.1148	16 nt	122.445	98.7902	23.6544
						17 nt	15437.5	8970.97	6466.54	17 nt	53.3807	18.4458	34.9348	17 nt	209.321	168.027	41.2945
						18 nt	11663	7633.32	4029.68	18 nt	51.913	18.2732	33.6399	18 nt	305.752	243.508	62.2439
						19 nt	15743.5	10701.6	5041.9	19 nt	61.2079	21.9278	39.2801	19 nt	327.938	243.105	84.8335
						20 nt	28809.9	22396.3	6413.62	20 nt	57.2655	21.8127	35.4528	20 nt	500.57	354.212	146.358
						21 nt	42777.4	32250.1	10527.3	21 nt	83.9414	36.9204	47.021	21 nt	1375.12	792.71	582.41
						22 nt	152006	143532	8474.17	22 nt	303.996	163.71	140.286	22 nt	7184.89	3641.16	3543.73
						23 nt	22172.2	12382.2	9789.98	23 nt	83.6537	39.5679	44.0858	23 nt	876.277	511.706	364.571
						24 nt	21702.5	10640.9	11061.6	24 nt	55.2799	18.5322	36.7478	24 nt	243.594	196.976	46.6181
						25 nt	15308.6	9464.14	5844.48	25 nt	55.2511	16.9207	38.3305	25 nt	206.818	177.782	29.0356
						26 nt	25660.3	14699.8	10960.5	26 nt	50.7908	18.1581	32.6327	26 nt	179.336	155.192	24.1436
						27 nt	31119.6	14324.9	16794.6	27 nt	46.1577	19.6257	26.5321	27 nt	176.055	157.437	18.6185
						28 nt	17956.4	10944.3	7012.15	28 nt	41.6398	14.9926	26.6472	28 nt	146.3	130.531	15.7696
						29 nt	9813.67	6066.98	3746.69	29 nt	32.4025	11.9423	20.4602	29 nt	118.243	105.61	12.6329
						30 nt	8198.12	4991.85	3206.26	30 nt	18.417	6.24453	12.1725	30 nt	66.6467	59.2799	7.36682
						31 nt	3486.61	2221.73	1264.88	31 nt	6.27331	2.41724	3.85607	31 nt	27.827	23.9709	3.85607
						32 nt	2290.07	1485.77	804.307	32 nt	1.78415	0.517979	1.26617	32 nt	10.1294	8.60421	1.52516
						33 nt	901.37	604.568	296.802	33 nt	0.201436	0.115107	0.0863299	33 nt	4.05751	3.30931	0.748192
						34 nt	701.718	512.195	189.523	34 nt	0.230213	0.0575533	0.17266	34 nt	1.55394	1.26617	0.287766
	Cam-T2	ALYU-157	22766202	21035506	1000000		total	forward	reverse		total	forward	reverse		total	forward	reverse
						15-34 nt	387778	295258	92520.8	15-34 nt	441.967	230.277	211.69	15-34 nt	8481.18	4777.21	3703.98
						15 nt	3548.76	1856.24	1692.52	15 nt	1.37862	0.427848	0.950773	15 nt	8.6045	7.22588	1.37862
						16 nt	9424.97	5971.76	3453.21	16 nt	6.18003	2.7097	3.47032	16 nt	39.4096	33.4197	5.98987
						17 nt	11717	6712.32	5004.68	17 nt	13.9288	5.27679	8.65204	17 nt	93.8889	76.157	17.7319
						18 nt	6745.45	4319.17	2426.28	18 nt	11.2667	4.61125	6.65541	18 nt	147.132	114.473	32.6591
						19 nt	8531.48	5989.73	2541.75	19 nt	13.5485	5.18172	8.36681	19 nt	179.458	129.685	49.773
						20 nt	18973.2	15482.1	3491.14	20 nt	15.0698	6.84557	8.22419	20 nt	292.078	193.387	98.6903
						21 nt	39847.5	29437.5	10410	21 nt	36.5097	18.6827	17.827	21 nt	960.329	529.676	430.653
						22 nt	172742	166123	6619.28	22 nt	195.907	112.904	83.0025	22 nt	5588.5	2858.12	2730.38
						23 nt	17249.6	8433.6	8816.05	23 nt	43.688	24.5775	19.1105	23 nt	610.492	341.328	269.164
						24 nt	15493.6	5268.14	10225.5	24 nt	14.0239	5.94233	8.08157	24 nt	135.248	107.818	27.4298
						25 nt	10509.8	6126.64	4383.21	25 nt	14.1665	6.32264	7.84388	25 nt	98.1198	85.7598	12.3601
						26 nt	23672.5	12971.6	10700.9	26 nt	19.681	9.07989	10.6011	26 nt	86.8056	78.2487	8.55696
						27 nt	25214.1	12654.2	12559.9	27 nt	20.1564	10.6487	9.50773	27 nt	75.9668	69.7392	6.22757
						28 nt	12238.5	6749.4	5489.1	28 nt	16.2582	8.22419	8.03404	28 nt	58.3775	54.0515	4.32602
						29 nt	5357.7	3119.58	2238.12	29 nt	9.4602	4.23094	5.22925	29 nt	49.2025	44.6864	4.51617
						30 nt	3160.18	1933.45	1226.74	30 nt	6.75049	2.89986	3.85063	30 nt	32.564	30.1871	2.37693
						31 nt	1748.28	1063.96	684.319	31 nt	2.66217	1.04585	1.61631	31 nt	17.1139	16.0205	1.09339
						32 nt	1003.4	637.779	365.62	32 nt	0.855696	0.475387	0.380309	32 nt	5.8948	5.27679	0.618003
						33 nt	388.106	258.135	129.971	33 nt	0.380309	0.190155	0.190155	33 nt	1.4737	1.42616	0.0475387
						34 nt	212.118	149.557	62.5609	34 nt	0.0950773	0	0.0950773	34 nt	0.522925	0.522925	0
	Cam-T3	ALYU-158	38110406	37134029	1000000		total	forward	reverse		total	forward	reverse		total	forward	reverse
						15-34 nt	349385	261551	87833.7	15-34 nt	401.707	204.099	197.609	15-34 nt	7592.98	4269.78	3323.21
						15 nt	6809.41	3516.94	3292.48	15 nt	2.47751	0.915602	1.56191	15 nt	16.05	13.2224	2.8276
						16 nt	13440.6	8525.15	4915.46	16 nt	8.24042	2.47751	5.76291	16 nt	53.6704	44.8376	8.83287
						17 nt	12629.5	6959.44	5670.06	17 nt	12.5222	4.36258	8.15963	17 nt	96.973	78.4186	18.5544
						18 nt	6446.73	4129.2	2317.52	18 nt	11.6335	4.44336	7.19017	18 nt	131.47	101.443	30.0264
						19 nt	8203.5	5724.75	2478.75	19 nt	12.1991	4.92809	7.27096	19 nt	158.103	113.535	44.5683
						20 nt	17358.8	14100.9	3257.9	20 nt	13.9764	6.27457	7.70183	20 nt	258.361	171.271	87.0899
						21 nt	34172.1	24896.4	9275.7	21 nt	32.9886	16.427	16.5616	21 nt	867.318	477.648	389.67
						22 nt	146145	140333	5812.27	22 nt	180.858	103.194	77.6646	22 nt	4960.84	2512.41	2448.43
						23 nt	15110.3	7259.43	7850.91	23 nt	32.1807	16.9117	15.269	23 nt	536.247	302.176	234.071
						24 nt	13880.9	4546.13	9334.73	24 nt	13.2493	5.8437	7.40561	24 nt	116.443	91.9372	24.5058
						25 nt	8998.16	5226.77	3771.39	25 nt	12.3876	5.22432	7.16324	25 nt	88.8942	78.6879	10.2063
						26 nt	19998.6	10960.1	9038.5	26 nt	15.8615	7.91727	7.9442	26 nt	73.7598	65.8695	7.89034
						27 nt	21709.9	11054.9	10655	27 nt	17.7465	9.20988	8.53664	27 nt	65.0885	60.2951	4.79345
						28 nt	11034.8	6145.63	4889.15	28 nt	15.6999	6.81316	8.88673	28 nt	56.1749	52.1624	4.01249
						29 nt	5217.26	3057.38	2159.88	29 nt	8.34814	4.28179	4.06635	29 nt	46.6149	43.168	3.44697
						30 nt	3580.62	2171.86	1408.76	30 nt	6.54386	2.88145	3.66241	30 nt	34.1735	31.7768	2.39672
						31 nt	2244.71	1377.44	867.264	31 nt	3.44697	1.42726	2.01971	31 nt	20.7626	19.5777	1.1849
						32 nt	1379.49	864.49	514.999	32 nt	0.861743	0.403942	0.457801	32 nt	7.6749	7.32482	0.350083
						33 nt	639.71	425.27	214.439	33 nt	0.350083	0.107718	0.242365	33 nt	3.0161	2.85452	0.161577
						34 nt	385.172	276.593	108.58	34 nt	0.134647	0.053859	0.0807884	34 nt	1.34647	1.15797	0.188506
M.persicae aphids Denso-minus	Ap-Dens-2min	ALYU-187	55591471	54344253	1000000		total	forward	reverse		total	forward	reverse		total	forward	reverse
						15-34 nt	587785	451237	136548	15-34 nt	3.40422	1.96893	1.43529	15-34 nt	46.7023	26.5345	20.1677
						15 nt	3161.05	1773.01	1388.04	15 nt	0.0736048	0.0368024	0.0368024	15 nt	0.165611	0.110407	0.0552036
						16 nt	7825.72	4951.23	2874.49	16 nt	0.110407	0.0552036	0.0552036	16 nt	0.349623	0.312821	0.0368024
						17 nt	12183.9	7271.97	4911.89	17 nt	0.165611	0.110407	0.0552036	17 nt	0.625641	0.515234	0.110407
						18 nt	10042.4	6647.03	3395.35	18 nt	0.0736048	0.0552036	0.0184012	18 nt	0.92006	0.644042	0.276018
						19 nt	15242	11047.7	4194.26	19 nt	0.092006	0.0552036	0.0368024	19 nt	0.92006	0.736048	0.184012
						20 nt	35084.3	28575.7	6508.58	20 nt	0.092006	0.092006	0	20 nt	1.5089	0.956863	0.552036
						21 nt	68704.1	55519.3	13184.9	21 nt	0.220815	0.0736048	0.14721	21 nt	5.85158	3.38582	2.46576
						22 nt	233634	222959	10674.2	22 nt	1.4905	0.828054	0.662444	22 nt	29.6996	15.0706	14.629
						23 nt	25994.2	15087.7	10906.5	23 nt	0.312821	0.14721	0.165611	23 nt	3.58824	2.15294	1.43529
						24 nt	22002.8	9800.19	12202.6	24 nt	0.0184012	0.0184012	0	24 nt	0.625641	0.496833	0.128808
						25 nt	19674.1	11832.1	7842.03	25 nt	0.110407	0.0736048	0.0368024	25 nt	0.386425	0.331222	0.0552036
						26 nt	35485.7	19878.9	15606.8	26 nt	0.276018	0.184012	0.092006	26 nt	0.496833	0.441629	0.0552036
						27 nt	39524.9	20385.9	19139	27 nt	0.165611	0.092006	0.0736048	27 nt	0.552036	0.515234	0.0368024
						28 nt	20583.1	12045.9	8537.22	28 nt	0.0736048	0.0552036	0.0184012	28 nt	0.294419	0.294419	0
						29 nt	11066.3	6744.41	4321.91	29 nt	0.0368024	0.0368024	0	29 nt	0.368024	0.312821	0.0552036
						30 nt	9554.7	5976.93	3577.77	30 nt	0.0368024	0.0368024	0	30 nt	0.14721	0.0736048	0.0736048
						31 nt	7051.86	4236.64	2815.22	31 nt	0.0184012	0.0184012	0	31 nt	0.110407	0.092006	0.0184012
						32 nt	5624.04	3005.87	2618.16	32 nt	0.0368024	0	0.0368024	32 nt	0.0736048	0.0736048	0
						33 nt	3042.81	1893.61	1149.19	33 nt	0	0	0	33 nt	0	0	0
						34 nt	2303.5	1603.32	700.184	34 nt	0	0	0	34 nt	0.0184012	0.0184012	0
M.persicae aphids MpDNV-infected	Ap-Dens-2plus	ALYU-188	48190075	46295779	1000000		total	forward	reverse		total	forward	reverse		total	forward	reverse
						15-34 nt	567229	406203	161025	15-34 nt	4495.44	3010.58	1484.87	15-34 nt	11345	6591.51	4753.46
						15 nt	16334.3	9054.5	7279.82	15 nt	65.5135	49.4646	16.049	15 nt	141.006	106.446	34.5604
						16 nt	22580.2	14279.6	8300.67	16 nt	201.444	143.49	57.9534	16 nt	275.662	203.885	71.7776
						17 nt	22389.1	12709.6	9679.48	17 nt	165.933	111.241	54.6918	17 nt	326.272	234.039	92.233
						18 nt	17190.9	11507.7	5683.15	18 nt	143.642	102.666	40.9757	18 nt	374.138	273.178	100.96
						19 nt	21334.7	14817	6517.68	19 nt	107.072	75.2552	31.8172	19 nt	282.661	188.592	94.0691
						20 nt	24771	18789.1	5981.93	20 nt	86.9626	60.0487	26.9139	20 nt	316.897	199.413	117.484
						21 nt	36556.1	28761.8	7794.3	21 nt	207.622	134.354	73.268	21 nt	1015.54	561.844	453.691
						22 nt	179008	169304	9704.02	22 nt	1501.04	900.082	600.962	22 nt	6535.91	3396.96	3138.95
						23 nt	25971.2	14444.8	11526.3	23 nt	398.935	274.733	124.201	23 nt	914.23	504.841	409.389
						24 nt	25431	11094.2	14336.8	24 nt	188.073	142.713	45.3605	24 nt	242.549	174.076	68.4728
						25 nt	20549.9	12625.4	7924.57	25 nt	226.155	169.713	56.4414	25 nt	207.708	164.68	43.0277
						26 nt	42667.8	24563.4	18104.5	26 nt	370.207	271.947	98.2595	26 nt	182.22	146.104	36.1156
						27 nt	47179	24255.5	22923.6	27 nt	408.223	280.09	128.133	27 nt	180.88	152.217	28.6635
						28 nt	25267.6	14740.7	10526.9	28 nt	268.145	172.564	95.5811	28 nt	138.652	113.142	25.5099
						29 nt	14543.1	8989.29	5553.81	29 nt	99.9875	78.0417	21.9458	29 nt	114.438	94.0907	20.3474
						30 nt	13308.7	8180.34	5128.37	30 nt	40.3277	31.666	8.6617	30 nt	59.2711	47.8877	11.3833
						31 nt	5546.6	3635.26	1911.34	31 nt	11.3185	8.6617	2.65683	31 nt	22.7235	18.7706	3.95284
						32 nt	3722.09	2405.19	1316.9	32 nt	3.04563	2.39763	0.648007	32 nt	8.9209	6.86888	2.05202
						33 nt	1716.79	1152.05	564.738	33 nt	1.36082	1.14481	0.216002	33 nt	4.16885	3.58564	0.583207
						34 nt	1160.88	894.444	266.439	34 nt	0.432005	0.302403	0.129601	34 nt	1.12321	0.88561	0.237603
