# Supplementary material for: Deep Sequencing Analysis of Virome Components, Viral Gene Expression and Antiviral RNAi Responses in Myzus persicae Aphids
Source: Int J Mol Sci. 2024 Dec 8;25(23):13199. doi: 10.3390/ijms252313199 (PMC11642819; doi:10.3390/ijms252313199)
Supplement: Supplementary file 1 [file ijms-25-13199-s001.zip › Dataset S7.xlsx]

## Sheet: Legend
Dataset S7. Counts of Illumina stranded mRNA-seq reads representing Myzus persicae densovirus (MpDV) and Myzus persicae flavivirus (MpFV) from Arabidopsis thaliana or Camelina sativa plants infested with Myzus persicae aphids. Illumina stranded mRNA-seq reads of 18 cDNA libraries (ALYU-85-102) obtained leaf samples of mock-inoculated or virus (cauliflower mosaic virus, CaMV, or turnip yellows vir…

## Sheet: (A) pm
Stranded mRNA-Seq library			Total number of 75 nt reads	zero mismatches
				Arabidopsis thaliana nuclear genome 119,16 Mb				Camelina sativa nuclear genome 594,503 Mb				Myzus persicae Clone G006b 390,796 Mb				MpDV 5,943 nt				MpFV 23,221 nt
mock-inoculated Arabidopsis	Arab-M2	ALYU-85	69341406		total	forward	reverse		total	forward	reverse		total	forward	reverse		total	forward	reverse		total	forward	reverse
				75 nt	47627804	24024970	23602834	75 nt	854190	412284	441906	75 nt	310625	145142	165483	75 nt	89	17	72	75 nt	3	3	0
APFV-6 (mock-inoculated Arabidopsis)	Arab-M3	ALYU-86	62100650		total	forward	reverse		total	forward	reverse		total	forward	reverse		total	forward	reverse		total	forward	reverse
				75 nt	42757508	21576992	21180516	75 nt	829552	393698	435854	75 nt	292579	137412	155167	75 nt	80	22	58	75 nt	2	2	0
APFV-7 (mock-inoculated Arabidopsis)	Arab-M4	ALYU-87	59767258		total	forward	reverse		total	forward	reverse		total	forward	reverse		total	forward	reverse		total	forward	reverse
				75 nt	40691958	20719334	19972624	75 nt	717410	334522	382888	75 nt	306628	141302	165326	75 nt	9	5	4	75 nt	2	2	0
CaMV-infected Arabidopsis	Arab-C1	ALYU-88	67667432		total	forward	reverse		total	forward	reverse		total	forward	reverse		total	forward	reverse		total	forward	reverse
				75 nt	42471480	21889954	20581526	75 nt	807740	422758	384982	75 nt	750823	359341	391482	75 nt	911	248	663	75 nt	15	12	3
APFV-6 (mock-inoculated Arabidopsis)	Arab-C2	ALYU-89	61823708		total	forward	reverse		total	forward	reverse		total	forward	reverse		total	forward	reverse		total	forward	reverse
				75 nt	38606696	19915786	18690910	75 nt	792278	416382	375896	75 nt	762342	363813	398529	75 nt	750	159	591	75 nt	13	13	0
APFV-7 (mock-inoculated Arabidopsis)	Arab-C3	ALYU-90	61306168		total	forward	reverse		total	forward	reverse		total	forward	reverse		total	forward	reverse		total	forward	reverse
				75 nt	38922242	19855008	19067234	75 nt	746348	375188	371160	75 nt	1361205	628259	732946	75 nt	7866	1886	5980	75 nt	29	29	0
TuYV-infected Arabidopsis	Arab-T1	ALYU-91	58580556		total	forward	reverse		total	forward	reverse		total	forward	reverse		total	forward	reverse		total	forward	reverse
				75 nt	40319378	20564518	19754860	75 nt	852942	426696	426246	75 nt	573724	264218	309506	75 nt	984	233	751	75 nt	5	5	0
APFV-6 (mock-inoculated Arabidopsis)	Arab-T2	ALYU-92	64762850		total	forward	reverse		total	forward	reverse		total	forward	reverse		total	forward	reverse		total	forward	reverse
				75 nt	44817644	23069370	21748274	75 nt	848090	440050	408040	75 nt	310753	142971	167782	75 nt	360	100	260	75 nt	3	3	0
APFV-7 (mock-inoculated Arabidopsis)	Arab-T3	ALYU-93	64395476		total	forward	reverse		total	forward	reverse		total	forward	reverse		total	forward	reverse		total	forward	reverse
				75 nt	44041892	22428852	21613040	75 nt	865720	435100	430620	75 nt	524552	244537	280015	75 nt	561	149	412	75 nt	25	25	0
mock-inoculated Camelina	Cam-M1	ALYU-94	66219698		total	forward	reverse		total	forward	reverse		total	forward	reverse		total	forward	reverse		total	forward	reverse
				75 nt	623998	427702	196296	75 nt	41786430	21078068	20708362	75 nt	281589	123968	157621	75 nt	0	0	0	75 nt	0	0	0
APFV-6 (mock-inoculated Arabidopsis)	Cam-M2	ALYU-95	64467474		total	forward	reverse		total	forward	reverse		total	forward	reverse		total	forward	reverse		total	forward	reverse
				75 nt	656384	487290	169094	75 nt	40665794	21304502	19361292	75 nt	307122	136008	171114	75 nt	1	0	1	75 nt	1	1	0
APFV-7 (mock-inoculated Arabidopsis)	Cam-M3	ALYU-96	67779868		total	forward	reverse		total	forward	reverse		total	forward	reverse		total	forward	reverse		total	forward	reverse
				75 nt	673196	497744	175452	75 nt	42613106	22296982	20316124	75 nt	357931	158554	199377	75 nt	6	0	6	75 nt	0	0	0
CaMV-infected Camelina	Cam-C1	ALYU-97	77634640		total	forward	reverse		total	forward	reverse		total	forward	reverse		total	forward	reverse		total	forward	reverse
				75 nt	1403168	1276180	126988	75 nt	43778112	21662694	22115418	75 nt	146585	66003	80582	75 nt	2	0	2	75 nt	10	10	0
APFV-6 (mock-inoculated Arabidopsis)	Cam-C2	ALYU-98	62535802		total	forward	reverse		total	forward	reverse		total	forward	reverse		total	forward	reverse		total	forward	reverse
				75 nt	635218	534360	100858	75 nt	35334246	17536634	17797612	75 nt	256317	115381	140936	75 nt	136	14	122	75 nt	1	1	0
APFV-7 (mock-inoculated Arabidopsis)	Cam-C3	ALYU-99	56333826		total	forward	reverse		total	forward	reverse		total	forward	reverse		total	forward	reverse		total	forward	reverse
				75 nt	1035786	942778	93008	75 nt	32003066	15855386	16147680	75 nt	217047	96448	120599	75 nt	12	7	5	75 nt	4	4	0
TuYV-infected Camelina	Cam-T1	ALYU-100	59347792		total	forward	reverse		total	forward	reverse		total	forward	reverse		total	forward	reverse		total	forward	reverse
				75 nt	662662	484420	178242	75 nt	37599384	18920328	18679056	75 nt	253840	112296	141544	75 nt	0	0	0	75 nt	0	0	0
APFV-6 (mock-inoculated Arabidopsis)	Cam-T2	ALYU-101	59528880		total	forward	reverse		total	forward	reverse		total	forward	reverse		total	forward	reverse		total	forward	reverse
				75 nt	540312	402028	138284	75 nt	37437496	19673656	17763840	75 nt	285723	128921	156802	75 nt	1362	384	978	75 nt	20	20	0
APFV-7 (mock-inoculated Arabidopsis)	Cam-T3	ALYU-102	69481542		total	forward	reverse		total	forward	reverse		total	forward	reverse		total	forward	reverse		total	forward	reverse
				75 nt	670702	514472	156230	75 nt	44244796	23394680	20850116	75 nt	278710	125264	153446	75 nt	1468	422	1046	75 nt	15	15	0

## Sheet: (B) mm
Stranded mRNA-Seq library			Total number of 75 nt reads
				Arabidopsis thaliana nuclear genome 119,16 Mb				Camelina sativa nuclear genome 594,503 Mb				Myzus persicae Clone G006b 390,796 Mb				MpDV 5,943 nt				MpFV 23,221 nt
mock-inoculated Arabidopsis	Arab-M2	ALYU-85	69341406		total	forward	reverse		total	forward	reverse		total	forward	reverse		total	forward	reverse		total	forward	reverse
				75 nt	68684904	34642836	34042068	75 nt	52776812	25786988	26989824	75 nt	1375585	704435	671150	75 nt	105	20	85	75 nt	4	4	0
APFV-6 (mock-inoculated Arabidopsis)	Arab-M3	ALYU-86	62100650		total	forward	reverse		total	forward	reverse		total	forward	reverse		total	forward	reverse		total	forward	reverse
				75 nt	61468844	31029360	30439484	75 nt	47143314	22943640	24199674	75 nt	1438004	736215	701789	75 nt	100	24	76	75 nt	2	2	0
APFV-7 (mock-inoculated Arabidopsis)	Arab-M4	ALYU-87	59767258		total	forward	reverse		total	forward	reverse		total	forward	reverse		total	forward	reverse		total	forward	reverse
				75 nt	59233446	30107790	29125656	75 nt	45321120	22049370	23271750	75 nt	1488908	752335	736573	75 nt	16	8	8	75 nt	2	2	0
CaMV-infected Arabidopsis	Arab-C1	ALYU-88	67667432		total	forward	reverse		total	forward	reverse		total	forward	reverse		total	forward	reverse		total	forward	reverse
				75 nt	61253892	31436816	29817076	75 nt	45269108	22608760	22660348	75 nt	2417440	1222857	1194583	75 nt	1119	309	810	75 nt	18	14	4
APFV-6 (mock-inoculated Arabidopsis)	Arab-C2	ALYU-89	61823708		total	forward	reverse		total	forward	reverse		total	forward	reverse		total	forward	reverse		total	forward	reverse
				75 nt	55933626	28713178	27220448	75 nt	41493736	20699064	20794672	75 nt	2587105	1303604	1283501	75 nt	978	221	757	75 nt	14	14	0
APFV-7 (mock-inoculated Arabidopsis)	Arab-C3	ALYU-90	61306168		total	forward	reverse		total	forward	reverse		total	forward	reverse		total	forward	reverse		total	forward	reverse
				75 nt	55243388	28108440	27134948	75 nt	39413296	19394422	20018874	75 nt	3601397	1773642	1827755	75 nt	9913	2346	7567	75 nt	33	33	0
TuYV-infected Arabidopsis	Arab-T1	ALYU-91	58580556		total	forward	reverse		total	forward	reverse		total	forward	reverse		total	forward	reverse		total	forward	reverse
				75 nt	57630180	29341928	28288252	75 nt	43455474	21323828	22131646	75 nt	2409016	1188756	1220260	75 nt	1343	311	1032	75 nt	6	6	0
APFV-6 (mock-inoculated Arabidopsis)	Arab-T2	ALYU-92	64762850		total	forward	reverse		total	forward	reverse		total	forward	reverse		total	forward	reverse		total	forward	reverse
				75 nt	64052306	32800776	31251530	75 nt	47644824	23663986	23980838	75 nt	1736568	897531	839037	75 nt	451	121	330	75 nt	8	8	0
APFV-7 (mock-inoculated Arabidopsis)	Arab-T3	ALYU-93	64395476		total	forward	reverse		total	forward	reverse		total	forward	reverse		total	forward	reverse		total	forward	reverse
				75 nt	63471448	32283196	31188252	75 nt	48584898	23869178	24715720	75 nt	2144505	1077210	1067295	75 nt	710	177	533	75 nt	27	27	0
mock-inoculated Camelina	Cam-M1	ALYU-94	66219698		total	forward	reverse		total	forward	reverse		total	forward	reverse		total	forward	reverse		total	forward	reverse
				75 nt	44427122	20718508	23708614	75 nt	66026792	33588310	32438482	75 nt	2064687	1040050	1024637	75 nt	0	0	0	75 nt	0	0	0
APFV-6 (mock-inoculated Arabidopsis)	Cam-M2	ALYU-95	64467474		total	forward	reverse		total	forward	reverse		total	forward	reverse		total	forward	reverse		total	forward	reverse
				75 nt	42407284	21213672	21193612	75 nt	64199234	33887938	30311296	75 nt	2177132	1085370	1091762	75 nt	1	0	1	75 nt	3	3	0
APFV-7 (mock-inoculated Arabidopsis)	Cam-M3	ALYU-96	67779868		total	forward	reverse		total	forward	reverse		total	forward	reverse		total	forward	reverse		total	forward	reverse
				75 nt	44793340	22378406	22414934	75 nt	67576116	35619942	31956174	75 nt	2749519	1425395	1324124	75 nt	6	0	6	75 nt	0	0	0
CaMV-infected Camelina	Cam-C1	ALYU-97	77634640		total	forward	reverse		total	forward	reverse		total	forward	reverse		total	forward	reverse		total	forward	reverse
				75 nt	44652986	22714592	21938394	75 nt	69211530	34381438	34830092	75 nt	1968459	1064560	903899	75 nt	4	0	4	75 nt	12	12	0
APFV-6 (mock-inoculated Arabidopsis)	Cam-C2	ALYU-98	62535802		total	forward	reverse		total	forward	reverse		total	forward	reverse		total	forward	reverse		total	forward	reverse
				75 nt	35865504	18089648	17775856	75 nt	56118284	27977914	28140370	75 nt	1874524	971630	902894	75 nt	163	19	144	75 nt	1	1	0
APFV-7 (mock-inoculated Arabidopsis)	Cam-C3	ALYU-99	56333826		total	forward	reverse		total	forward	reverse		total	forward	reverse		total	forward	reverse		total	forward	reverse
				75 nt	32373156	16463162	15909994	75 nt	50160544	24943922	25216622	75 nt	2209410	1168993	1040417	75 nt	14	8	6	75 nt	4	4	0
TuYV-infected Camelina	Cam-T1	ALYU-100	59347792		total	forward	reverse		total	forward	reverse		total	forward	reverse		total	forward	reverse		total	forward	reverse
				75 nt	40066618	18698562	21368056	75 nt	59136038	29995634	29140404	75 nt	1687699	804119	883580	75 nt	0	0	0	75 nt	0	0	0
APFV-6 (mock-inoculated Arabidopsis)	Cam-T2	ALYU-101	59528880		total	forward	reverse		total	forward	reverse		total	forward	reverse		total	forward	reverse		total	forward	reverse
				75 nt	38474722	19105134	19369588	75 nt	59104382	31272050	27832332	75 nt	2007747	1021129	986618	75 nt	1703	504	1199	75 nt	30	30	0
APFV-7 (mock-inoculated Arabidopsis)	Cam-T3	ALYU-102	69481542		total	forward	reverse		total	forward	reverse		total	forward	reverse		total	forward	reverse		total	forward	reverse
				75 nt	44431316	22115626	22315690	75 nt	69106870	36687682	32419188	75 nt	2064544	1070700	993844	75 nt	1809	565	1244	75 nt	22	22	0

## Sheet: (C) RPM-total
Stranded mRNA-Seq library			Total number of 75 nt reads	Normalized No of 15-34 nt reads	zero mismatches
					Arabidopsis thaliana nuclear genome 119,16 Mb				Camelina sativa nuclear genome 594,503 Mb				Myzus persicae Clone G006b 390,796 Mb				MpDV 5,943 nt				MpFV 23,221 nt
mock-inoculated Arabidopsis	Arab-M2	ALYU-85	69341406	1000000		total	forward	reverse		total	forward	reverse		total	forward	reverse		total	forward	reverse		total	forward	reverse
					75 nt	686860	346474	340386	75 nt	12318.6	5945.71	6372.9	75 nt	4479.65	2093.15	2386.5	75 nt	1.2835	0.245164	1.03834	75 nt	0.0432642	0.0432642	0
APFV-6 (mock-inoculated Arabidopsis)	Arab-M3	ALYU-86	62100650	1000000		total	forward	reverse		total	forward	reverse		total	forward	reverse		total	forward	reverse		total	forward	reverse
					75 nt	688519	347452	341068	75 nt	13358.2	6339.68	7018.51	75 nt	4711.37	2212.73	2498.64	75 nt	1.28823	0.354264	0.933968	75 nt	0.0322058	0.0322058	0
APFV-7 (mock-inoculated Arabidopsis)	Arab-M4	ALYU-87	59767258	1000000		total	forward	reverse		total	forward	reverse		total	forward	reverse		total	forward	reverse		total	forward	reverse
					75 nt	680840	346667	334173	75 nt	12003.4	5597.08	6406.32	75 nt	5130.37	2364.2	2766.16	75 nt	0.150584	0.0836578	0.0669263	75 nt	0.0334631	0.0334631	0
CaMV-infected Arabidopsis	Arab-C1	ALYU-88	67667432	1000000		total	forward	reverse		total	forward	reverse		total	forward	reverse		total	forward	reverse		total	forward	reverse
					75 nt	627650	323493	304157	75 nt	11936.9	6247.58	5689.32	75 nt	11095.8	5310.4	5785.38	75 nt	13.4629	3.66498	9.79792	75 nt	0.221672	0.177338	0.0443345
APFV-6 (mock-inoculated Arabidopsis)	Arab-C2	ALYU-89	61823708	1000000		total	forward	reverse		total	forward	reverse		total	forward	reverse		total	forward	reverse		total	forward	reverse
					75 nt	624464	322138	302326	75 nt	12815.1	6734.99	6080.13	75 nt	12330.9	5884.68	6446.22	75 nt	12.1313	2.57183	9.55944	75 nt	0.210275	0.210275	0
APFV-7 (mock-inoculated Arabidopsis)	Arab-C3	ALYU-90	61306168	1000000		total	forward	reverse		total	forward	reverse		total	forward	reverse		total	forward	reverse		total	forward	reverse
					75 nt	634883	323866	311017	75 nt	12174.1	6119.91	6054.2	75 nt	22203.4	10247.9	11955.5	75 nt	128.307	30.7636	97.5432	75 nt	0.473036	0.473036	0
TuYV-infected Arabidopsis	Arab-T1	ALYU-91	58580556	1000000		total	forward	reverse		total	forward	reverse		total	forward	reverse		total	forward	reverse		total	forward	reverse
					75 nt	688272	351047	337226	75 nt	14560.2	7283.92	7276.24	75 nt	9793.76	4510.34	5283.43	75 nt	16.7974	3.97743	12.82	75 nt	0.0853526	0.0853526	0
APFV-6 (mock-inoculated Arabidopsis)	Arab-T2	ALYU-92	64762850	1000000		total	forward	reverse		total	forward	reverse		total	forward	reverse		total	forward	reverse		total	forward	reverse
					75 nt	692027	356213	335814	75 nt	13095.3	6794.79	6300.53	75 nt	4798.32	2207.61	2590.71	75 nt	5.55874	1.5441	4.01465	75 nt	0.0463229	0.0463229	0
APFV-7 (mock-inoculated Arabidopsis)	Arab-T3	ALYU-93	64395476	1000000		total	forward	reverse		total	forward	reverse		total	forward	reverse		total	forward	reverse		total	forward	reverse
					75 nt	683928	348299	335630	75 nt	13443.8	6756.69	6687.12	75 nt	8145.79	3797.43	4348.36	75 nt	8.71179	2.31383	6.39796	75 nt	0.388226	0.388226	0
mock-inoculated Camelina	Cam-M1	ALYU-94	66219698	1000000		total	forward	reverse		total	forward	reverse		total	forward	reverse		total	forward	reverse		total	forward	reverse
					75 nt	9423.15	6458.83	2964.31	75 nt	631027	318305	312722	75 nt	4252.34	1872.07	2380.27	75 nt	0	0	0	75 nt	0	0	0
APFV-6 (mock-inoculated Arabidopsis)	Cam-M2	ALYU-95	64467474	1000000		total	forward	reverse		total	forward	reverse		total	forward	reverse		total	forward	reverse		total	forward	reverse
					75 nt	10181.6	7558.7	2622.94	75 nt	630796	330469	300327	75 nt	4763.98	2109.72	2654.27	75 nt	0.0155117	0	0.0155117	75 nt	0.0155117	0.0155117	0
APFV-7 (mock-inoculated Arabidopsis)	Cam-M3	ALYU-96	67779868	1000000		total	forward	reverse		total	forward	reverse		total	forward	reverse		total	forward	reverse		total	forward	reverse
					75 nt	9932.09	7343.54	2588.56	75 nt	628699	328962	299737	75 nt	5280.79	2339.25	2941.54	75 nt	0.0885219	0	0.0885219	75 nt	0	0	0
CaMV-infected Camelina	Cam-C1	ALYU-97	77634640	1000000		total	forward	reverse		total	forward	reverse		total	forward	reverse		total	forward	reverse		total	forward	reverse
					75 nt	18074	16438.3	1635.71	75 nt	563899	279034	284865	75 nt	1888.14	850.175	1037.96	75 nt	0.0257617	0	0.0257617	75 nt	0.128808	0.128808	0
APFV-6 (mock-inoculated Arabidopsis)	Cam-C2	ALYU-98	62535802	1000000		total	forward	reverse		total	forward	reverse		total	forward	reverse		total	forward	reverse		total	forward	reverse
					75 nt	10157.7	8544.87	1612.8	75 nt	565024	280426	284599	75 nt	4098.72	1845.04	2253.69	75 nt	2.17475	0.223872	1.95088	75 nt	0.0159908	0.0159908	0
APFV-7 (mock-inoculated Arabidopsis)	Cam-C3	ALYU-99	56333826	1000000		total	forward	reverse		total	forward	reverse		total	forward	reverse		total	forward	reverse		total	forward	reverse
					75 nt	18386.6	16735.6	1651.02	75 nt	568097	281454	286643	75 nt	3852.87	1712.08	2140.79	75 nt	0.213016	0.124259	0.0887566	75 nt	0.0710053	0.0710053	0
TuYV-infected Camelina	Cam-T1	ALYU-100	59347792	1000000		total	forward	reverse		total	forward	reverse		total	forward	reverse		total	forward	reverse		total	forward	reverse
					75 nt	11165.7	8162.39	3003.35	75 nt	633543	318804	314739	75 nt	4277.16	1892.17	2384.99	75 nt	0	0	0	75 nt	0	0	0
APFV-6 (mock-inoculated Arabidopsis)	Cam-T2	ALYU-101	59528880	1000000		total	forward	reverse		total	forward	reverse		total	forward	reverse		total	forward	reverse		total	forward	reverse
					75 nt	9076.47	6753.5	2322.97	75 nt	628896	330489	298407	75 nt	4799.74	2165.69	2634.05	75 nt	22.8797	6.45065	16.429	75 nt	0.335971	0.335971	0
APFV-7 (mock-inoculated Arabidopsis)	Cam-T3	ALYU-102	69481542	1000000		total	forward	reverse		total	forward	reverse		total	forward	reverse		total	forward	reverse		total	forward	reverse
					75 nt	9652.95	7404.44	2248.51	75 nt	636785	336704	300081	75 nt	4011.28	1802.84	2208.44	75 nt	21.1279	6.07356	15.0544	75 nt	0.215885	0.215885	0
