# Supplementary material for: Deep Sequencing Analysis of Virome Components, Viral Gene Expression and Antiviral RNAi Responses in Myzus persicae Aphids
Source: Int J Mol Sci. 2024 Dec 8;25(23):13199. doi: 10.3390/ijms252313199 (PMC11642819; doi:10.3390/ijms252313199)
Supplement: Supplementary file 1 [file ijms-25-13199-s001.zip › Dataset S8.xlsx]

## Sheet: Legend
Dataset S8. Counts of Illumina sRNA-seq reads representing Myzus persicae densovirus (MpDV) and Myzus persicae flavivirus (MpFV) from Arabidopsis thaliana or Camelina sativa plants infested with Myzus persicae aphids. Illumina sRNA-seq reads of 18 cDNA libraries (ALYU-141-158) obtained leaf samples of mock inoculated or virus (cauliflower mosaic virus, CaMV, or turnip yellows virus, TuYV)-infecte…

## Sheet: (A) pm
	sRNA library		Total number of reads	Total number of 15-34 nt reads	zero mismatches
					Arabidopsis thaliana nuclear genome 119,16 Mb				Camelina sativa nuclear genome 594,503 Mb				Myzus persicae Clone G006b 390,796 Mb				MpDV 5,943 nt				MpFV 23,221 nt
mock-inoculated Arabidopsis	Arab-M2	ALYU-141	24742030	23345696		total	forward	reverse		total	forward	reverse		total	forward	reverse		total	forward	reverse		total	forward	reverse
					15-34 nt	17140610	13329489	3811121	15-34 nt	15809401	9573237	6236164	15-34 nt	1158513	759176	399337	15-34 nt	1476	449	1027	15-34 nt	3612	3218	394
					15 nt	162039	130241	31798	15 nt	137159	59340	77819	15 nt	28224	16740	11484	15 nt	9	2	7	15 nt	37	37	0
					16 nt	1138796	744012	394784	16 nt	1159356	592609	566747	16 nt	30932	17770	13162	16 nt	49	7	42	16 nt	130	118	12
					17 nt	380828	277663	103165	17 nt	397587	226584	171003	17 nt	42421	26471	15950	17 nt	111	39	72	17 nt	217	188	29
					18 nt	418995	359575	59420	18 nt	446407	243690	202717	18 nt	70750	45034	25716	18 nt	124	45	79	18 nt	309	280	29
					19 nt	434150	357893	76257	19 nt	457773	246566	211207	19 nt	88946	55352	33594	19 nt	130	41	89	19 nt	306	270	36
					20 nt	954713	591080	363633	20 nt	1019147	442286	576861	20 nt	85951	56164	29787	20 nt	92	31	61	20 nt	302	269	33
					21 nt	5018788	3795975	1222813	21 nt	4786399	2579639	2206760	21 nt	89468	61136	28332	21 nt	142	51	91	21 nt	297	243	54
					22 nt	612906	465209	147697	22 nt	816403	640677	175726	22 nt	145136	118055	27081	22 nt	106	36	70	22 nt	543	380	163
					23 nt	441654	344112	97542	23 nt	363988	225320	138668	23 nt	70569	45962	24607	23 nt	101	24	77	23 nt	232	218	14
					24 nt	1755693	1022220	733473	24 nt	388234	235098	153136	24 nt	83891	52298	31593	24 nt	98	32	66	24 nt	198	196	2
					25 nt	342983	269337	73646	25 nt	322902	205192	117710	25 nt	64432	42239	22193	25 nt	131	30	101	25 nt	239	236	3
					26 nt	622679	432732	189947	26 nt	643679	308822	334857	26 nt	85798	54155	31643	26 nt	109	36	73	26 nt	181	176	5
					27 nt	583321	540490	42831	27 nt	674204	264818	409386	27 nt	78197	42984	35213	27 nt	70	15	55	27 nt	224	222	2
					28 nt	468093	426750	41343	28 nt	492123	379183	112940	28 nt	55352	35389	19963	28 nt	91	27	64	28 nt	165	160	5
					29 nt	2723821	2641296	82525	29 nt	2824223	2262319	561904	29 nt	42083	26960	15123	29 nt	64	22	42	29 nt	101	98	3
					30 nt	716001	617626	98375	30 nt	706426	566292	140134	30 nt	51967	33114	18853	30 nt	38	11	27	30 nt	92	88	4
					31 nt	287963	246175	41788	31 nt	135517	74144	61373	31 nt	21789	14398	7391	31 nt	4	0	4	31 nt	29	29	0
					32 nt	60294	52042	8252	32 nt	27903	15125	12778	32 nt	13987	8972	5015	32 nt	0	0	0	32 nt	3	3	0
					33 nt	12958	11383	1575	33 nt	7851	4305	3546	33 nt	5813	3954	1859	33 nt	4	0	4	33 nt	2	2	0
					34 nt	3935	3678	257	34 nt	2120	1228	892	34 nt	2807	2029	778	34 nt	3	0	3	34 nt	5	5	0
	Arab-M3	ALYU-142	36659607	31646106		total	forward	reverse		total	forward	reverse		total	forward	reverse		total	forward	reverse		total	forward	reverse
					15-34 nt	23811997	18230505	5581492	15-34 nt	21816500	12901515	8914985	15-34 nt	1760932	1147625	613307	15-34 nt	2078	601	1477	15-34 nt	5296	4683	613
					15 nt	967687	800519	167168	15 nt	656740	331744	324996	15 nt	117816	67619	50197	15 nt	105	30	75	15 nt	229	214	15
					16 nt	3336944	2176054	1160890	16 nt	3351057	1753194	1597863	16 nt	91164	52765	38399	16 nt	205	50	155	16 nt	440	413	27
					17 nt	737083	547057	190026	17 nt	746855	429438	317417	17 nt	89416	55797	33619	17 nt	162	50	112	17 nt	504	440	64
					18 nt	722109	627885	94224	18 nt	756776	413994	342782	18 nt	130550	83240	47310	18 nt	158	47	111	18 nt	480	423	57
					19 nt	670012	553631	116381	19 nt	699585	375281	324304	19 nt	152382	96336	56046	19 nt	187	62	125	19 nt	437	390	47
					20 nt	1358402	820128	538274	20 nt	1448253	611800	836453	20 nt	126224	82449	43775	20 nt	116	32	84	20 nt	462	413	49
					21 nt	5867163	4425934	1441229	21 nt	5572401	3032304	2540097	21 nt	122854	84139	38715	21 nt	195	72	123	21 nt	346	307	39
					22 nt	772828	583753	189075	22 nt	1047766	822148	225618	22 nt	199008	163400	35608	22 nt	157	41	116	22 nt	670	431	239
					23 nt	559765	437239	122526	23 nt	467729	292107	175622	23 nt	92035	60109	31926	23 nt	127	38	89	23 nt	299	267	32
					24 nt	2154633	1255914	898719	24 nt	484368	295464	188904	24 nt	105956	66175	39781	24 nt	132	30	102	24 nt	243	239	4
					25 nt	418852	329518	89334	25 nt	392196	249651	142545	25 nt	82445	54083	28362	25 nt	140	35	105	25 nt	279	266	13
					26 nt	780161	535313	244848	26 nt	796334	381861	414473	26 nt	110987	70579	40408	26 nt	123	31	92	26 nt	215	210	5
					27 nt	708645	657676	50969	27 nt	822734	314752	507982	27 nt	98114	54976	43138	27 nt	96	38	58	27 nt	251	243	8
					28 nt	537265	489308	47957	28 nt	559887	429175	130712	28 nt	70484	45258	25226	28 nt	66	13	53	28 nt	180	175	5
					29 nt	3028098	2948158	79940	29 nt	3123319	2505347	617972	29 nt	50919	32491	18428	29 nt	64	18	46	29 nt	148	141	7
					30 nt	709733	617164	92569	30 nt	697230	556064	141166	30 nt	65465	41670	23795	30 nt	26	9	17	30 nt	73	71	2
					31 nt	373065	332334	40731	31 nt	138277	76281	61996	31 nt	26948	17805	9143	31 nt	16	4	12	31 nt	19	19	0
					32 nt	85046	72181	12865	32 nt	38924	21666	17258	32 nt	16696	10827	5869	32 nt	3	1	2	32 nt	9	9	0
					33 nt	19396	16052	3344	33 nt	12970	7359	5611	33 nt	7637	5125	2512	33 nt	0	0	0	33 nt	6	6	0
					34 nt	5110	4687	423	34 nt	3099	1885	1214	34 nt	3832	2782	1050	34 nt	0	0	0	34 nt	6	6	0
	Arab-M4	ALYU-143	34405975	23285563		total	forward	reverse		total	forward	reverse		total	forward	reverse		total	forward	reverse		total	forward	reverse
					15-34 nt	17599883	13253608	4346275	15-34 nt	16841673	9851168	6990505	15-34 nt	1071273	691830	379443	15-34 nt	409	115	294	15-34 nt	575	522	53
					15 nt	1510449	1252972	257477	15 nt	1074203	571650	502553	15 nt	181068	100853	80215	15 nt	52	9	43	15 nt	55	52	3
					16 nt	4199733	2652386	1547347	16 nt	4253433	2209586	2043847	16 nt	93739	55408	38331	16 nt	42	11	31	16 nt	54	52	2
					17 nt	648029	482602	165427	17 nt	678080	390606	287474	17 nt	79350	49495	29855	17 nt	42	14	28	17 nt	48	42	6
					18 nt	612050	534623	77427	18 nt	668432	377765	290667	18 nt	93846	59298	34548	18 nt	40	19	21	18 nt	59	56	3
					19 nt	502710	420711	81999	19 nt	566573	328567	238006	19 nt	90667	57033	33634	19 nt	34	4	30	19 nt	45	44	1
					20 nt	934043	574498	359545	20 nt	1058259	478245	580014	20 nt	71556	47193	24363	20 nt	27	13	14	20 nt	49	48	1
					21 nt	3646702	2803211	843491	21 nt	3517952	1967892	1550060	21 nt	67383	45694	21689	21 nt	30	10	20	21 nt	47	42	5
					22 nt	478490	378904	99586	22 nt	721351	564391	156960	22 nt	134715	115838	18877	22 nt	34	9	25	22 nt	73	52	21
					23 nt	379400	302337	77063	23 nt	365871	235101	130770	23 nt	50173	31883	18290	23 nt	19	3	16	23 nt	36	29	7
					24 nt	1260100	750824	509276	24 nt	365240	229650	135590	24 nt	48136	28943	19193	24 nt	18	3	15	24 nt	32	30	2
					25 nt	276316	213227	63089	25 nt	290435	188565	101870	25 nt	34654	22764	11890	25 nt	22	2	20	25 nt	21	19	2
					26 nt	508524	349138	159386	26 nt	539491	261713	277778	26 nt	39277	24705	14572	26 nt	20	2	18	26 nt	6	6	0
					27 nt	365086	337390	27696	27 nt	446469	204360	242109	27 nt	35183	19520	15663	27 nt	17	9	8	27 nt	19	19	0
					28 nt	297229	273036	24193	28 nt	335485	271482	64003	28 nt	22365	14319	8046	28 nt	10	5	5	28 nt	9	9	0
					29 nt	1711119	1685774	25345	29 nt	1794837	1453321	341516	29 nt	12806	8316	4490	29 nt	1	1	0	29 nt	12	12	0
					30 nt	133673	114833	18840	30 nt	128244	97230	31014	30 nt	9924	6290	3634	30 nt	1	1	0	30 nt	6	6	0
					31 nt	116315	109395	6920	31 nt	28733	16352	12381	31 nt	3695	2452	1243	31 nt	0	0	0	31 nt	4	4	0
					32 nt	16899	15360	1539	32 nt	6394	3462	2932	32 nt	1852	1204	648	32 nt	0	0	0	32 nt	0	0	0
					33 nt	2608	2023	585	33 nt	1841	1012	829	33 nt	613	419	194	33 nt	0	0	0	33 nt	0	0	0
					34 nt	408	364	44	34 nt	350	218	132	34 nt	271	203	68	34 nt	0	0	0	34 nt	0	0	0
CaMV-infected Arabidopsis	Arab-C1	ALYU-144	35894992	33950388		total	forward	reverse		total	forward	reverse		total	forward	reverse		total	forward	reverse		total	forward	reverse
					15-34 nt	19626645	13231010	6395635	15-34 nt	16853045	9043577	7809468	15-34 nt	1229079	764514	464565	15-34 nt	373	87	286	15-34 nt	1711	1452	259
					15 nt	354638	245283	109355	15 nt	310732	144907	165825	15 nt	78335	41263	37072	15 nt	3	3	0	15 nt	32	30	2
					16 nt	3403660	2031323	1372337	16 nt	3432046	1716906	1715140	16 nt	105036	52081	52955	16 nt	13	5	8	16 nt	71	62	9
					17 nt	784698	440539	344159	17 nt	700608	373678	326930	17 nt	103275	51506	51769	17 nt	29	4	25	17 nt	135	122	13
					18 nt	775196	501973	273223	18 nt	602327	323934	278393	18 nt	85179	46246	38933	18 nt	25	5	20	18 nt	130	123	7
					19 nt	733061	483133	249928	19 nt	557937	282662	275275	19 nt	82552	46731	35821	19 nt	20	6	14	19 nt	162	153	9
					20 nt	1160494	592104	568390	20 nt	1021537	356780	664757	20 nt	73573	47167	26406	20 nt	16	9	7	20 nt	123	115	8
					21 nt	5693513	4286646	1406867	21 nt	5201997	2604877	2597120	21 nt	90590	61254	29336	21 nt	39	12	27	21 nt	105	83	22
					22 nt	827169	538687	288482	22 nt	746381	554421	191960	22 nt	211531	184060	27471	22 nt	37	8	29	22 nt	395	241	154
					23 nt	540658	350442	190216	23 nt	339260	191617	147643	23 nt	58900	35049	23851	23 nt	20	6	14	23 nt	131	109	22
					24 nt	1118410	651353	467057	24 nt	346328	192741	153587	24 nt	61050	32031	29019	24 nt	41	6	35	24 nt	70	64	6
					25 nt	486268	300640	185628	25 nt	342596	195582	147014	25 nt	46016	28300	17716	25 nt	36	5	31	25 nt	94	91	3
					26 nt	737071	393581	343490	26 nt	602569	313331	289238	26 nt	62364	36990	25374	26 nt	9	2	7	26 nt	70	70	0
					27 nt	454669	342781	111888	27 nt	379921	181998	197923	27 nt	61204	32801	28403	27 nt	27	5	22	27 nt	64	63	1
					28 nt	454629	328782	125847	28 nt	368813	250690	118123	28 nt	43741	27620	16121	28 nt	27	10	17	28 nt	49	48	1
					29 nt	1403798	1240529	163269	29 nt	1360553	1025320	335233	29 nt	26441	16311	10130	29 nt	19	1	18	29 nt	32	32	0
					30 nt	449612	315770	133842	30 nt	392676	255719	136957	30 nt	20989	13194	7795	30 nt	12	0	12	30 nt	33	32	1
					31 nt	190342	145613	44729	31 nt	109458	58045	51413	31 nt	9894	6489	3405	31 nt	0	0	0	31 nt	10	10	0
					32 nt	43520	30808	12712	32 nt	27494	14806	12688	32 nt	5368	3349	2019	32 nt	0	0	0	32 nt	2	2	0
					33 nt	12629	8911	3718	33 nt	8289	4685	3604	33 nt	2033	1345	688	33 nt	0	0	0	33 nt	2	1	1
					34 nt	2610	2112	498	34 nt	1523	878	645	34 nt	1008	727	281	34 nt	0	0	0	34 nt	1	1	0
	Arab-C2	ALYU-145	35614311	33002241		total	forward	reverse		total	forward	reverse		total	forward	reverse		total	forward	reverse		total	forward	reverse
					15-34 nt	17255469	11977395	5278074	15-34 nt	13682700	7733102	5949598	15-34 nt	1314561	787649	526912	15-34 nt	365	98	267	15-34 nt	1985	1664	321
					15 nt	237470	174211	63259	15 nt	202704	90461	112243	15 nt	46034	25132	20902	15 nt	0	0	0	15 nt	8	4	4
					16 nt	1043854	589426	454428	16 nt	1032687	493380	539307	16 nt	55829	26358	29471	16 nt	4	0	4	16 nt	34	28	6
					17 nt	708862	427906	280956	17 nt	658994	345361	313633	17 nt	84809	40433	44376	17 nt	6	2	4	17 nt	110	96	14
					18 nt	955167	631748	323419	18 nt	757944	390311	367633	18 nt	106542	54286	52256	18 nt	27	9	18	18 nt	169	160	9
					19 nt	991696	688029	303667	19 nt	740633	400620	340013	19 nt	109394	58539	50855	19 nt	31	8	23	19 nt	203	195	8
					20 nt	1324751	940536	384215	20 nt	1110309	585984	524325	20 nt	102727	61617	41110	20 nt	26	6	20	20 nt	182	166	16
					21 nt	4579427	3248110	1331317	21 nt	4011521	2053862	1957659	21 nt	106528	66140	40388	21 nt	49	14	35	21 nt	179	149	30
					22 nt	1044511	683755	360756	22 nt	797191	534962	262229	22 nt	189083	146889	42194	22 nt	58	23	35	22 nt	449	243	206
					23 nt	778775	528529	250246	23 nt	497658	285366	212292	23 nt	94049	56366	37683	23 nt	37	7	30	23 nt	134	121	13
					24 nt	1424803	867944	556859	24 nt	485120	268674	216446	24 nt	92004	49309	42695	24 nt	33	10	23	24 nt	97	88	9
					25 nt	609826	406608	203218	25 nt	403052	225877	177175	25 nt	64999	40984	24015	25 nt	27	5	22	25 nt	114	111	3
					26 nt	761309	457653	303656	26 nt	560124	309619	250505	26 nt	71966	43514	28452	26 nt	33	5	28	26 nt	93	91	2
					27 nt	523637	412680	110957	27 nt	412726	228954	183772	27 nt	66819	39096	27723	27 nt	10	2	8	27 nt	78	77	1
					28 nt	479230	377251	101979	28 nt	389822	291054	98768	28 nt	44689	28229	16460	28 nt	14	4	10	28 nt	49	49	0
					29 nt	1236238	1130333	105905	29 nt	1224734	959037	265697	29 nt	30736	19395	11341	29 nt	4	1	3	29 nt	56	56	0
					30 nt	363531	269913	93618	30 nt	282416	205707	76709	30 nt	24036	15343	8693	30 nt	5	2	3	30 nt	16	16	0
					31 nt	134141	99288	34853	31 nt	79081	43830	35251	31 nt	12252	7995	4257	31 nt	1	0	1	31 nt	10	10	0
					32 nt	42040	30937	11103	32 nt	25852	13890	11962	32 nt	7316	4623	2693	32 nt	0	0	0	32 nt	0	0	0
					33 nt	12758	9630	3128	33 nt	8243	4877	3366	33 nt	3326	2325	1001	33 nt	0	0	0	33 nt	3	3	0
					34 nt	3443	2908	535	34 nt	1889	1276	613	34 nt	1423	1076	347	34 nt	0	0	0	34 nt	1	1	0
	Arab-C3	ALYU-146	44826938	40686391		total	forward	reverse		total	forward	reverse		total	forward	reverse		total	forward	reverse		total	forward	reverse
					15-34 nt	22262123	14418113	7844010	15-34 nt	18920426	10209048	8711378	15-34 nt	2950765	1892684	1058081	15-34 nt	1000	315	685	15-34 nt	6201	4738	1463
					15 nt	963589	714708	248881	15 nt	735196	361928	373268	15 nt	199971	107313	92658	15 nt	18	7	11	15 nt	87	80	7
					16 nt	5542192	3129625	2412567	16 nt	5560369	2896448	2663921	16 nt	255464	139958	115506	16 nt	65	18	47	16 nt	298	253	45
					17 nt	1206287	744661	461626	17 nt	1055362	535690	519672	17 nt	227066	129653	97413	17 nt	76	20	56	17 nt	414	365	49
					18 nt	1216466	838208	378258	18 nt	938733	484901	453832	18 nt	226015	138517	87498	18 nt	66	22	44	18 nt	425	381	44
					19 nt	1133682	809696	323986	19 nt	913503	486956	426547	19 nt	228482	142890	85592	19 nt	80	37	43	19 nt	381	336	45
					20 nt	1353156	909623	443533	20 nt	1177696	565802	611894	20 nt	200516	132277	68239	20 nt	76	19	57	20 nt	412	366	46
					21 nt	4033667	2383139	1650528	21 nt	3538489	1552566	1985923	21 nt	213594	143481	70113	21 nt	99	43	56	21 nt	615	450	165
					22 nt	935832	622929	312903	22 nt	880718	653569	227149	22 nt	412665	344806	67859	22 nt	100	43	57	22 nt	2058	1133	925
					23 nt	714542	498334	216208	23 nt	460097	272677	187420	23 nt	173475	110080	63395	23 nt	48	9	39	23 nt	399	308	91
					24 nt	1357769	828138	529631	24 nt	449034	258490	190544	24 nt	174342	98917	75425	24 nt	80	23	57	24 nt	212	199	13
					25 nt	542731	370426	172305	25 nt	374256	217111	157145	25 nt	119837	78214	41623	25 nt	70	15	55	25 nt	176	172	4
					26 nt	635133	374927	260206	26 nt	533019	273538	259481	26 nt	141704	89049	52655	26 nt	65	14	51	26 nt	205	200	5
					27 nt	459095	360433	98662	27 nt	340188	187172	153016	27 nt	125789	75178	50611	27 nt	58	18	40	27 nt	160	156	4
					28 nt	435600	337402	98198	28 nt	345428	246259	99169	28 nt	90621	58458	32163	28 nt	48	10	38	28 nt	160	154	6
					29 nt	1222419	1110427	111992	29 nt	1242970	972626	270344	29 nt	62008	39967	22041	29 nt	29	11	18	29 nt	118	108	10
					30 nt	326499	238375	88124	30 nt	275932	188622	87310	30 nt	57080	36619	20461	30 nt	19	4	15	30 nt	51	51	0
					31 nt	130859	103046	27813	31 nt	72337	39066	33271	31 nt	22319	14460	7859	31 nt	3	2	1	31 nt	22	18	4
					32 nt	39968	33670	6298	32 nt	19926	11322	8604	32 nt	12687	7834	4853	32 nt	0	0	0	32 nt	4	4	0
					33 nt	10363	8325	2038	33 nt	6063	3572	2491	33 nt	4898	3363	1535	33 nt	0	0	0	33 nt	3	3	0
					34 nt	2274	2021	253	34 nt	1110	733	377	34 nt	2232	1650	582	34 nt	0	0	0	34 nt	1	1	0
TuYV-infected Arabidopsis	Arab-T1	ALYU-147	22171043	19430298		total	forward	reverse		total	forward	reverse		total	forward	reverse		total	forward	reverse		total	forward	reverse
					15-34 nt	12010767	10252484	1758283	15-34 nt	10839199	6747572	4091627	15-34 nt	1585167	1028996	556171	15-34 nt	792	284	508	15-34 nt	1632	1342	290
					15 nt	142414	122645	19769	15 nt	124601	47314	77287	15 nt	24812	15648	9164	15 nt	0	0	0	15 nt	4	4	0
					16 nt	435560	305553	130007	16 nt	435420	193272	242148	16 nt	32601	19779	12822	16 nt	9	2	7	16 nt	28	25	3
					17 nt	486092	389934	96158	17 nt	484362	226498	257864	17 nt	60117	38230	21887	17 nt	46	7	39	17 nt	74	69	5
					18 nt	618797	562800	55997	18 nt	628016	322459	305557	18 nt	109661	71059	38602	18 nt	46	23	23	18 nt	134	116	18
					19 nt	593904	543442	50462	19 nt	595426	353460	241966	19 nt	120418	75094	45324	19 nt	67	20	47	19 nt	123	109	14
					20 nt	1044108	924564	119544	20 nt	1051791	632009	419782	20 nt	144939	92537	52402	20 nt	59	15	44	20 nt	101	91	10
					21 nt	2461608	1988249	473359	21 nt	2309602	1394774	914828	21 nt	132965	87642	45323	21 nt	77	43	34	21 nt	178	144	34
					22 nt	672709	584829	87880	22 nt	559270	310236	249034	22 nt	162895	117171	45724	22 nt	107	37	70	22 nt	377	232	145
					23 nt	538537	478178	60359	23 nt	489604	291429	198175	23 nt	126617	81940	44677	23 nt	97	28	69	23 nt	97	82	15
					24 nt	1289581	865974	423607	24 nt	466642	268364	198278	24 nt	127164	77256	49908	24 nt	51	23	28	24 nt	81	74	7
					25 nt	428363	393468	34895	25 nt	364695	218452	146243	25 nt	97410	64627	32783	25 nt	61	13	48	25 nt	88	78	10
					26 nt	454965	408145	46820	26 nt	411685	230479	181206	26 nt	86044	53905	32139	26 nt	54	26	28	26 nt	65	59	6
					27 nt	416451	395439	21012	27 nt	434415	275783	158632	27 nt	82618	52433	30185	27 nt	16	3	13	27 nt	82	76	6
					28 nt	430318	415407	14911	28 nt	473796	380589	93207	28 nt	70363	46121	24242	28 nt	40	18	22	28 nt	62	62	0
					29 nt	1160847	1140439	20408	29 nt	1312505	1070553	241952	29 nt	57187	36270	20917	29 nt	30	10	20	29 nt	27	23	4
					30 nt	457991	416301	41690	30 nt	453587	377971	75616	30 nt	57860	38285	19575	30 nt	16	6	10	30 nt	52	45	7
					31 nt	218538	181133	37405	31 nt	150919	99071	51848	31 nt	36640	24311	12329	31 nt	16	10	6	31 nt	26	22	4
					32 nt	109783	89579	20204	32 nt	63548	36619	26929	32 nt	28806	18511	10295	32 nt	0	0	0	32 nt	31	29	2
					33 nt	35668	32740	2928	33 nt	21671	13293	8378	33 nt	16586	11414	5172	33 nt	0	0	0	33 nt	1	1	0
					34 nt	14533	13665	868	34 nt	7644	4947	2697	34 nt	9464	6763	2701	34 nt	0	0	0	34 nt	1	1	0
	Arab-T2	ALYU-148	31290985	26992752		total	forward	reverse		total	forward	reverse		total	forward	reverse		total	forward	reverse		total	forward	reverse
					15-34 nt	15000300	12126876	2873424	15-34 nt	14406476	8897676	5508800	15-34 nt	3476250	2265360	1210890	15-34 nt	400	131	269	15-34 nt	1313	1015	298
					15 nt	315564	269880	45684	15 nt	291761	121233	170528	15 nt	104319	60055	44264	15 nt	0	0	0	15 nt	8	7	1
					16 nt	1201022	731728	469294	16 nt	1229981	621366	608615	16 nt	136346	84158	52188	16 nt	10	1	9	16 nt	50	29	21
					17 nt	744904	581255	163649	17 nt	765114	391663	373451	17 nt	224467	147760	76707	17 nt	24	8	16	17 nt	92	81	11
					18 nt	804027	717583	86444	18 nt	869749	511693	358056	18 nt	265439	172595	92844	18 nt	26	5	21	18 nt	150	109	41
					19 nt	706388	639440	66948	19 nt	779172	483529	295643	19 nt	300418	190347	110071	19 nt	30	11	19	19 nt	96	72	24
					20 nt	1022988	843818	179170	20 nt	1089905	619694	470211	20 nt	295096	190932	104164	20 nt	29	6	23	20 nt	113	93	20
					21 nt	3678773	2884043	794730	21 nt	3451737	2029867	1421870	21 nt	260853	172049	88804	21 nt	94	52	42	21 nt	114	87	27
					22 nt	769032	657565	111467	22 nt	790909	523341	267568	22 nt	312385	226147	86238	22 nt	29	8	21	22 nt	206	128	78
					23 nt	575687	500975	74712	23 nt	548000	333068	214932	23 nt	250915	165286	85629	23 nt	32	3	29	23 nt	91	72	19
					24 nt	1583371	1013184	570187	24 nt	554466	338539	215927	24 nt	237947	152139	85808	24 nt	33	8	25	24 nt	71	47	24
					25 nt	460119	402281	57838	25 nt	433567	266881	166686	25 nt	194059	128354	65705	25 nt	12	6	6	25 nt	61	49	12
					26 nt	464936	396024	68912	26 nt	496372	281630	214742	26 nt	181513	116694	64819	26 nt	30	7	23	26 nt	63	60	3
					27 nt	420344	387300	33044	27 nt	493089	302465	190624	27 nt	191103	121830	69273	27 nt	18	8	10	27 nt	41	39	2
					28 nt	427324	403467	23857	28 nt	497992	390603	107389	28 nt	138570	89620	48950	28 nt	4	0	4	28 nt	21	17	4
					29 nt	1183557	1145317	38240	29 nt	1534058	1254167	279891	29 nt	137998	86990	51008	29 nt	18	4	14	29 nt	60	55	5
					30 nt	338326	292039	46287	30 nt	365427	287470	77957	30 nt	117587	77266	40321	30 nt	8	4	4	30 nt	43	38	5
					31 nt	189851	162197	27654	31 nt	137141	93714	43427	31 nt	62562	40882	21680	31 nt	3	0	3	31 nt	20	20	0
					32 nt	72473	61382	11091	32 nt	49778	28906	20872	32 nt	35693	22566	13127	32 nt	0	0	0	32 nt	8	7	1
					33 nt	31247	27627	3620	33 nt	21760	13646	8114	33 nt	18586	12361	6225	33 nt	0	0	0	33 nt	5	5	0
					34 nt	10367	9771	596	34 nt	6498	4201	2297	34 nt	10394	7329	3065	34 nt	0	0	0	34 nt	0	0	0
	Arab-T3	ALYU-149	30955885	27971139		total	forward	reverse		total	forward	reverse		total	forward	reverse		total	forward	reverse		total	forward	reverse
					15-34 nt	18841218	15419253	3421965	15-34 nt	17596857	10826779	6770078	15-34 nt	1655643	1083161	572482	15-34 nt	295	91	204	15-34 nt	1741	1338	403
					15 nt	656407	557720	98687	15 nt	473213	218943	254270	15 nt	87389	52423	34966	15 nt	5	3	2	15 nt	19	16	3
					16 nt	2031486	1298263	733223	16 nt	1990885	1022779	968106	16 nt	84851	50926	33925	16 nt	9	0	9	16 nt	72	52	20
					17 nt	803800	634124	169676	17 nt	775197	407045	368152	17 nt	95359	61414	33945	17 nt	19	7	12	17 nt	88	74	14
					18 nt	895580	813475	82105	18 nt	920481	521526	398955	18 nt	125702	80527	45175	18 nt	23	8	15	18 nt	100	87	13
					19 nt	791124	715476	75648	19 nt	838415	508921	329494	19 nt	145265	91342	53923	19 nt	14	3	11	19 nt	112	86	26
					20 nt	1153203	938853	214350	20 nt	1209775	681630	528145	20 nt	130694	84568	46126	20 nt	20	5	15	20 nt	145	111	34
					21 nt	3944898	3126311	818587	21 nt	3698646	2147998	1550648	21 nt	128230	84187	44043	21 nt	50	26	24	21 nt	178	137	41
					22 nt	856404	735867	120537	22 nt	842887	554363	288524	22 nt	196984	158267	38717	22 nt	22	2	20	22 nt	397	221	176
					23 nt	674170	592564	81606	23 nt	634087	389508	244579	23 nt	104437	67684	36753	23 nt	25	6	19	23 nt	114	94	20
					24 nt	1634758	1083414	551344	24 nt	617119	373089	244030	24 nt	103178	62250	40928	24 nt	23	11	12	24 nt	70	62	8
					25 nt	539601	471799	67802	25 nt	502982	306151	196831	25 nt	78547	51444	27103	25 nt	12	5	7	25 nt	73	69	4
					26 nt	658185	541635	116550	26 nt	650538	343087	307451	26 nt	83809	51910	31899	26 nt	29	8	21	26 nt	84	65	19
					27 nt	569409	529340	40069	27 nt	611206	336189	275017	27 nt	85438	52160	33278	27 nt	7	0	7	27 nt	59	50	9
					28 nt	541953	510067	31886	28 nt	570518	441375	129143	28 nt	54515	35114	19401	28 nt	10	1	9	28 nt	75	70	5
					29 nt	2138887	2088348	50539	29 nt	2390356	1930151	460205	29 nt	46461	30035	16426	29 nt	8	0	8	29 nt	89	87	2
					30 nt	515062	448740	66322	30 nt	530325	424689	105636	30 nt	52076	34085	17991	30 nt	11	3	8	30 nt	38	33	5
					31 nt	279793	216985	62808	31 nt	227310	153325	73985	31 nt	25090	16631	8459	31 nt	6	2	4	31 nt	13	13	0
					32 nt	117858	82709	35149	32 nt	86533	49795	36738	32 nt	15618	10072	5546	32 nt	2	1	1	32 nt	9	8	1
					33 nt	29905	25422	4483	33 nt	20874	12659	8215	33 nt	7628	5090	2538	33 nt	0	0	0	33 nt	6	3	3
					34 nt	8735	8141	594	34 nt	5510	3556	1954	34 nt	4372	3032	1340	34 nt	0	0	0	34 nt	0	0	0
mock-inoculated Camelina	Cam-M1	ALYU-150	26857930	23571657		total	forward	reverse		total	forward	reverse		total	forward	reverse		total	forward	reverse		total	forward	reverse
					15-34 nt	9379082	7966187	1412895	15-34 nt	19606652	11961484	7645168	15-34 nt	504965	297284	207681	15-34 nt	35	24	11	15-34 nt	16	8	8
					15 nt	373782	324297	49485	15 nt	473760	162691	311069	15 nt	49534	30504	19030	15 nt	6	6	0	15 nt	0	0	0
					16 nt	588762	459243	129519	16 nt	863340	402932	460408	16 nt	53703	29143	24560	16 nt	0	0	0	16 nt	1	0	1
					17 nt	583917	471599	112318	17 nt	950267	515580	434687	17 nt	45366	27777	17589	17 nt	0	0	0	17 nt	2	2	0
					18 nt	698288	647496	50792	18 nt	1365304	928919	436385	18 nt	56491	34194	22297	18 nt	0	0	0	18 nt	0	0	0
					19 nt	467156	433538	33618	19 nt	1276773	912925	363848	19 nt	77107	44358	32749	19 nt	0	0	0	19 nt	0	0	0
					20 nt	952329	743292	209037	20 nt	1800676	1149947	650729	20 nt	66533	38288	28245	20 nt	0	0	0	20 nt	0	0	0
					21 nt	3190199	2568308	621891	21 nt	4956445	2871615	2084830	21 nt	40464	23300	17164	21 nt	13	10	3	21 nt	5	1	4
					22 nt	413784	368811	44973	22 nt	1158233	732940	425293	22 nt	33689	19072	14617	22 nt	0	0	0	22 nt	4	2	2
					23 nt	313484	291781	21703	23 nt	819769	540275	279494	23 nt	22453	13845	8608	23 nt	6	0	6	23 nt	2	1	1
					24 nt	302306	270425	31881	24 nt	2896775	1503562	1393213	24 nt	16857	10219	6638	24 nt	8	8	0	24 nt	0	0	0
					25 nt	261109	244486	16623	25 nt	535956	328534	207422	25 nt	12781	7822	4959	25 nt	1	0	1	25 nt	0	0	0
					26 nt	316913	257080	59833	26 nt	609006	428178	180828	26 nt	9419	5628	3791	26 nt	0	0	0	26 nt	2	2	0
					27 nt	236683	224740	11943	27 nt	573053	411165	161888	27 nt	7331	4496	2835	27 nt	0	0	0	27 nt	0	0	0
					28 nt	200343	194547	5796	28 nt	658248	560185	98063	28 nt	5578	3514	2064	28 nt	0	0	0	28 nt	0	0	0
					29 nt	307176	301563	5613	29 nt	404409	309804	94605	29 nt	3454	2314	1140	29 nt	1	0	1	29 nt	0	0	0
					30 nt	138368	134910	3458	30 nt	208018	171384	36634	30 nt	1975	1284	691	30 nt	0	0	0	30 nt	0	0	0
					31 nt	21519	19192	2327	31 nt	35736	20127	15609	31 nt	1112	761	351	31 nt	0	0	0	31 nt	0	0	0
					32 nt	8946	7414	1532	32 nt	13861	7179	6682	32 nt	847	576	271	32 nt	0	0	0	32 nt	0	0	0
					33 nt	3443	2937	506	33 nt	5471	2712	2759	33 nt	192	137	55	33 nt	0	0	0	33 nt	0	0	0
					34 nt	575	528	47	34 nt	1552	830	722	34 nt	79	52	27	34 nt	0	0	0	34 nt	0	0	0
	Cam-M2	ALYU-151	40191185	38697222		total	forward	reverse		total	forward	reverse		total	forward	reverse		total	forward	reverse		total	forward	reverse
					15-34 nt	18626687	14872342	3754345	15-34 nt	34523616	19780853	14742763	15-34 nt	479626	279470	200156	15-34 nt	46	22	24	15-34 nt	50	42	8
					15 nt	222184	194243	27941	15 nt	336561	150629	185932	15 nt	56189	34636	21553	15 nt	0	0	0	15 nt	7	7	0
					16 nt	698210	481124	217086	16 nt	1271006	783595	487411	16 nt	70062	32069	37993	16 nt	2	2	0	16 nt	4	4	0
					17 nt	540307	441420	98887	17 nt	1111410	666138	445272	17 nt	45540	26921	18619	17 nt	2	0	2	17 nt	7	4	3
					18 nt	602897	542499	60398	18 nt	1455260	1030217	425043	18 nt	44184	27172	17012	18 nt	2	2	0	18 nt	2	2	0
					19 nt	493989	445218	48771	19 nt	1316107	908041	408066	19 nt	55332	32990	22342	19 nt	1	0	1	19 nt	2	0	2
					20 nt	1266735	573605	693130	20 nt	2196735	1088036	1108699	20 nt	43889	26030	17859	20 nt	3	0	3	20 nt	7	5	2
					21 nt	11910199	9720150	2190049	21 nt	14292395	7353267	6939128	21 nt	41256	23902	17354	21 nt	15	5	10	21 nt	3	3	0
					22 nt	481107	415553	65554	22 nt	2371804	1732549	639255	22 nt	31918	18677	13241	22 nt	3	0	3	22 nt	6	5	1
					23 nt	364112	321040	43072	23 nt	1139860	724361	415499	23 nt	21764	13695	8069	23 nt	4	0	4	23 nt	4	4	0
					24 nt	380792	310809	69983	24 nt	5312733	2782098	2530635	24 nt	20976	12924	8052	24 nt	11	10	1	24 nt	1	1	0
					25 nt	311451	277474	33977	25 nt	844472	563528	280944	25 nt	13854	8769	5085	25 nt	3	3	0	25 nt	0	0	0
					26 nt	353161	264301	88860	26 nt	724507	474488	250019	26 nt	10319	6419	3900	26 nt	0	0	0	26 nt	1	1	0
					27 nt	254263	223116	31147	27 nt	569460	357698	211762	27 nt	8265	4693	3572	27 nt	0	0	0	27 nt	0	0	0
					28 nt	199299	180480	18819	28 nt	547245	418976	128269	28 nt	5996	3946	2050	28 nt	0	0	0	28 nt	0	0	0
					29 nt	279922	262380	17542	29 nt	417347	297599	119748	29 nt	4114	2721	1393	29 nt	0	0	0	29 nt	3	3	0
					30 nt	155964	141137	14827	30 nt	382843	310623	72220	30 nt	2923	1891	1032	30 nt	0	0	0	30 nt	2	2	0
					31 nt	69933	50547	19386	31 nt	155716	97054	58662	31 nt	1618	1072	546	31 nt	0	0	0	31 nt	1	1	0
					32 nt	34335	20907	13428	32 nt	58054	32474	25580	32 nt	970	637	333	32 nt	0	0	0	32 nt	0	0	0
					33 nt	6329	5078	1251	33 nt	15796	6843	8953	33 nt	293	196	97	33 nt	0	0	0	33 nt	0	0	0
					34 nt	1498	1261	237	34 nt	4305	2639	1666	34 nt	164	110	54	34 nt	0	0	0	34 nt	0	0	0
	Cam-M3	ALYU-152	36329146	33347220		total	forward	reverse		total	forward	reverse		total	forward	reverse		total	forward	reverse		total	forward	reverse
					15-34 nt	13947812	11417588	2530224	15-34 nt	28914687	17145487	11769200	15-34 nt	640784	372053	268731	15-34 nt	52	36	16	15-34 nt	52	36	16
					15 nt	424089	366731	57358	15 nt	651322	291221	360101	15 nt	107784	64895	42889	15 nt	1	1	0	15 nt	2	1	1
					16 nt	898168	649247	248921	16 nt	1501635	851480	650155	16 nt	100334	46533	53801	16 nt	0	0	0	16 nt	5	5	0
					17 nt	640621	532363	108258	17 nt	1269422	733138	536284	17 nt	56553	34407	22146	17 nt	0	0	0	17 nt	4	0	4
					18 nt	702606	643271	59335	18 nt	1642882	1158467	484415	18 nt	56198	34249	21949	18 nt	0	0	0	18 nt	2	2	0
					19 nt	535167	489112	46055	19 nt	1475543	1040844	434699	19 nt	68602	40936	27666	19 nt	0	0	0	19 nt	1	1	0
					20 nt	1048353	668071	380282	20 nt	2030493	1212839	817654	20 nt	58578	34608	23970	20 nt	6	1	5	20 nt	6	1	5
					21 nt	7034771	5692095	1342676	21 nt	9382599	5032168	4350431	21 nt	48350	28025	20325	21 nt	17	11	6	21 nt	5	4	1
					22 nt	485051	425245	59806	22 nt	1961128	1365068	596060	22 nt	39669	22943	16726	22 nt	14	13	1	22 nt	5	4	1
					23 nt	358774	324406	34368	23 nt	1115803	730584	385219	23 nt	26413	16482	9931	23 nt	1	1	0	23 nt	3	3	0
					24 nt	366492	310432	56060	24 nt	4587982	2393643	2194339	24 nt	23543	14468	9075	24 nt	6	6	0	24 nt	6	3	3
					25 nt	302031	277777	24254	25 nt	720065	457163	262902	25 nt	16599	10387	6212	25 nt	1	0	1	25 nt	3	3	0
					26 nt	310421	252036	58385	26 nt	683085	470263	212822	26 nt	12208	7565	4643	26 nt	0	0	0	26 nt	0	0	0
					27 nt	230371	212117	18254	27 nt	576229	393946	182283	27 nt	8872	5425	3447	27 nt	3	3	0	27 nt	3	3	0
					28 nt	185314	174337	10977	28 nt	591698	479045	112653	28 nt	6545	4270	2275	28 nt	2	0	2	28 nt	4	3	1
					29 nt	257173	247492	9681	29 nt	385389	284600	100789	29 nt	4799	3079	1720	29 nt	0	0	0	29 nt	0	0	0
					30 nt	122341	115037	7304	30 nt	248982	200232	48750	30 nt	2797	1830	967	30 nt	1	0	1	30 nt	3	3	0
					31 nt	32457	26263	6194	31 nt	62907	36557	26350	31 nt	1548	1022	526	31 nt	0	0	0	31 nt	0	0	0
					32 nt	9325	7708	1617	32 nt	18108	9818	8290	32 nt	962	634	328	32 nt	0	0	0	32 nt	0	0	0
					33 nt	3381	3011	370	33 nt	7294	3306	3988	33 nt	281	192	89	33 nt	0	0	0	33 nt	0	0	0
					34 nt	906	837	69	34 nt	2121	1105	1016	34 nt	149	103	46	34 nt	0	0	0	34 nt	0	0	0
CaMV-infected Camelina	Cam-C1	ALYU-153	33975015	32351938		total	forward	reverse		total	forward	reverse		total	forward	reverse		total	forward	reverse		total	forward	reverse
					15-34 nt	7661013	5151380	2509633	15-34 nt	16448643	8417525	8031118	15-34 nt	527466	256979	270487	15-34 nt	39	15	24	15-34 nt	561	430	131
					15 nt	87798	55610	32188	15 nt	134246	66696	67550	15 nt	43294	23425	19869	15 nt	0	0	0	15 nt	9	2	7
					16 nt	328653	175905	152748	16 nt	469830	242611	227219	16 nt	57113	25611	31502	16 nt	6	3	3	16 nt	25	20	5
					17 nt	357230	194037	163193	17 nt	648028	337677	310351	17 nt	74150	30253	43897	17 nt	1	0	1	17 nt	23	18	5
					18 nt	467827	293823	174004	18 nt	911897	526291	385606	18 nt	50877	23757	27120	18 nt	2	0	2	18 nt	54	41	13
					19 nt	353100	203718	149382	19 nt	798699	445380	353319	19 nt	47362	23365	23997	19 nt	2	0	2	19 nt	52	38	14
					20 nt	579581	245678	333903	20 nt	1042280	485466	556814	20 nt	39359	19664	19695	20 nt	0	0	0	20 nt	46	39	7
					21 nt	3553714	2801891	751823	21 nt	5354056	2586205	2767851	21 nt	40731	20052	20679	21 nt	1	1	0	21 nt	55	43	12
					22 nt	360355	201532	158823	22 nt	1814213	943195	871018	22 nt	51142	23676	27466	22 nt	2	2	0	22 nt	108	68	40
					23 nt	257134	136814	120320	23 nt	829615	431943	397672	23 nt	27544	13615	13929	23 nt	3	1	2	23 nt	29	18	11
					24 nt	260473	141075	119398	24 nt	2083070	989871	1093199	24 nt	22034	11079	10955	24 nt	5	4	1	24 nt	26	22	4
					25 nt	205223	127734	77489	25 nt	517478	274177	243301	25 nt	14665	8279	6386	25 nt	3	0	3	25 nt	32	31	1
					26 nt	211604	116792	94812	26 nt	438034	243645	194389	26 nt	14445	7794	6651	26 nt	3	2	1	26 nt	23	18	5
					27 nt	150057	100128	49929	27 nt	352693	196950	155743	27 nt	11611	6758	4853	27 nt	5	1	4	27 nt	29	27	2
					28 nt	136593	93084	43509	28 nt	333775	205863	127912	28 nt	10489	5928	4561	28 nt	2	0	2	28 nt	14	13	1
					29 nt	152774	118720	34054	29 nt	287324	172273	115051	29 nt	7983	4671	3312	29 nt	1	0	1	29 nt	11	11	0
					30 nt	101781	81600	20181	30 nt	243443	167735	75708	30 nt	6669	3975	2694	30 nt	0	0	0	30 nt	12	10	2
					31 nt	66760	42687	24073	31 nt	130826	72109	58717	31 nt	3751	2369	1382	31 nt	1	1	0	31 nt	13	11	2
					32 nt	21408	13510	7898	32 nt	40752	21382	19370	32 nt	2399	1508	891	32 nt	2	0	2	32 nt	0	0	0
					33 nt	6940	5499	1441	33 nt	14306	5950	8356	33 nt	1175	755	420	33 nt	0	0	0	33 nt	0	0	0
					34 nt	2008	1543	465	34 nt	4078	2106	1972	34 nt	673	445	228	34 nt	0	0	0	34 nt	0	0	0
	Cam-C2	ALYU-154	35588643	34413601		total	forward	reverse		total	forward	reverse		total	forward	reverse		total	forward	reverse		total	forward	reverse
					15-34 nt	12888945	9190611	3698334	15-34 nt	22186367	11323286	10863081	15-34 nt	677437	367677	309760	15-34 nt	283	74	209	15-34 nt	2931	2165	766
					15 nt	132050	87429	44621	15 nt	193820	94682	99138	15 nt	59376	32802	26574	15 nt	4	0	4	15 nt	33	26	7
					16 nt	625314	361171	264143	16 nt	878813	486371	392442	16 nt	87297	42003	45294	16 nt	6	1	5	16 nt	135	93	42
					17 nt	461528	269165	192363	17 nt	799612	441479	358133	17 nt	87000	39427	47573	17 nt	26	9	17	17 nt	199	137	62
					18 nt	514904	368114	146790	18 nt	925975	584441	341534	18 nt	52490	27909	24581	18 nt	22	6	16	18 nt	273	196	77
					19 nt	357543	230135	127408	19 nt	771868	454059	317809	19 nt	53185	28782	24403	19 nt	28	7	21	19 nt	278	210	68
					20 nt	1132534	279454	853080	20 nt	1615737	540034	1075703	20 nt	47995	27080	20915	20 nt	15	7	8	20 nt	272	206	66
					21 nt	7662984	6203990	1458994	21 nt	9471608	4690290	4781318	21 nt	48532	26809	21723	21 nt	28	8	20	21 nt	306	222	84
					22 nt	377865	242917	134948	22 nt	2072586	1097928	974658	22 nt	68155	43193	24962	22 nt	24	7	17	22 nt	397	265	132
					23 nt	283168	184763	98405	23 nt	824130	440678	383452	23 nt	32968	18453	14515	23 nt	21	2	19	23 nt	195	156	39
					24 nt	273072	183016	90056	24 nt	2613277	1287846	1325431	24 nt	30476	16556	13920	24 nt	19	3	16	24 nt	161	133	28
					25 nt	218602	156730	61872	25 nt	499092	286178	212914	25 nt	21531	12602	8929	25 nt	25	12	13	25 nt	168	130	38
					26 nt	244289	153944	90345	26 nt	432075	251944	180131	26 nt	24392	14214	10178	26 nt	19	3	16	26 nt	152	115	37
					27 nt	172932	129069	43863	27 nt	332032	186344	145688	27 nt	21412	11820	9592	27 nt	19	1	18	27 nt	119	88	31
					28 nt	149177	114640	34537	28 nt	294575	187311	107264	28 nt	16228	9757	6471	28 nt	13	5	8	28 nt	120	94	26
					29 nt	154443	128958	25485	29 nt	232620	147361	85259	29 nt	9755	5920	3835	29 nt	8	1	7	29 nt	72	56	16
					30 nt	68923	56590	12333	30 nt	135856	95455	40401	30 nt	9304	5498	3806	30 nt	4	1	3	30 nt	35	26	9
					31 nt	46112	30223	15889	31 nt	70217	38786	31431	31 nt	3797	2454	1343	31 nt	2	1	1	31 nt	9	7	2
					32 nt	9358	7060	2298	32 nt	14754	8086	6668	32 nt	2367	1572	795	32 nt	0	0	0	32 nt	6	4	2
					33 nt	3347	2568	779	33 nt	6055	3102	2953	33 nt	789	536	253	33 nt	0	0	0	33 nt	0	0	0
					34 nt	800	675	125	34 nt	1665	911	754	34 nt	388	290	98	34 nt	0	0	0	34 nt	1	1	0
	Cam-C3	ALYU-155	34374173	32788534		total	forward	reverse		total	forward	reverse		total	forward	reverse		total	forward	reverse		total	forward	reverse
					15-34 nt	9275642	6082545	3193097	15-34 nt	17772334	9054974	8717360	15-34 nt	861209	438127	423082	15-34 nt	61	25	36	15-34 nt	523	397	126
					15 nt	488898	270821	218077	15 nt	832096	431485	400611	15 nt	295788	160914	134874	15 nt	5	3	2	15 nt	41	30	11
					16 nt	1132569	644856	487713	16 nt	1657956	914236	743720	16 nt	180064	87478	92586	16 nt	3	2	1	16 nt	52	43	9
					17 nt	494139	259804	234335	17 nt	948066	504188	443878	17 nt	101171	44357	56814	17 nt	6	2	4	17 nt	41	34	7
					18 nt	476734	309097	167637	18 nt	928286	551671	376615	18 nt	51426	25297	26129	18 nt	5	3	2	18 nt	50	48	2
					19 nt	313633	175372	138261	19 nt	714785	389248	325537	19 nt	43778	22020	21758	19 nt	4	0	4	19 nt	28	23	5
					20 nt	747901	201393	546508	20 nt	1180181	434589	745592	20 nt	31229	15574	15655	20 nt	2	1	1	20 nt	37	31	6
					21 nt	4194319	3382632	811687	21 nt	5684224	2811374	2872850	21 nt	33154	16683	16471	21 nt	6	5	1	21 nt	45	32	13
					22 nt	300638	168088	132550	22 nt	1685283	892308	792975	22 nt	40841	21671	19170	22 nt	2	1	1	22 nt	108	56	52
					23 nt	217678	114057	103621	23 nt	716031	364883	351148	23 nt	19493	9612	9881	23 nt	4	2	2	23 nt	26	20	6
					24 nt	204275	115005	89270	24 nt	1881604	889540	992064	24 nt	16887	8464	8423	24 nt	6	1	5	24 nt	20	16	4
					25 nt	163415	99163	64252	25 nt	421371	224400	196971	25 nt	11601	6197	5404	25 nt	5	2	3	25 nt	19	14	5
					26 nt	173939	91377	82562	26 nt	346885	192527	154358	26 nt	10674	5605	5069	26 nt	7	2	5	26 nt	17	12	5
					27 nt	113780	71707	42073	27 nt	255373	139630	115743	27 nt	8030	4396	3634	27 nt	5	1	4	27 nt	13	12	1
					28 nt	89962	59668	30294	28 nt	209641	125388	84253	28 nt	7022	3887	3135	28 nt	0	0	0	28 nt	11	11	0
					29 nt	86054	65247	20807	29 nt	154777	91164	63613	29 nt	4330	2467	1863	29 nt	1	0	1	29 nt	9	9	0
					30 nt	36525	28354	8171	30 nt	91482	63947	27535	30 nt	3113	1833	1280	30 nt	0	0	0	30 nt	5	5	0
					31 nt	34096	20939	13157	31 nt	51301	27540	23761	31 nt	1394	896	498	31 nt	0	0	0	31 nt	1	1	0
					32 nt	4974	3413	1561	32 nt	9066	4809	4257	32 nt	820	525	295	32 nt	0	0	0	32 nt	0	0	0
					33 nt	1704	1235	469	33 nt	3080	1569	1511	33 nt	260	163	97	33 nt	0	0	0	33 nt	0	0	0
					34 nt	409	317	92	34 nt	846	478	368	34 nt	134	88	46	34 nt	0	0	0	34 nt	0	0	0
TuYV-infected Camelina	Cam-T1	ALYU-156	36603929	34750419		total	forward	reverse		total	forward	reverse		total	forward	reverse		total	forward	reverse		total	forward	reverse
					15-34 nt	16297769	13139773	3157996	15-34 nt	27698537	15714380	11984157	15-34 nt	322849	189623	133226	15-34 nt	49	24	25	15-34 nt	67	49	18
					15 nt	64632	53498	11134	15 nt	95944	50540	45404	15 nt	16997	8884	8113	15 nt	0	0	0	15 nt	4	2	2
					16 nt	268482	170208	98274	16 nt	379766	201341	178425	16 nt	19111	9623	9488	16 nt	0	0	0	16 nt	1	1	0
					17 nt	324078	253069	71009	17 nt	549664	300114	249550	17 nt	25630	15142	10488	17 nt	0	0	0	17 nt	4	3	1
					18 nt	443446	389555	53891	18 nt	876446	580982	295464	18 nt	31446	19042	12404	18 nt	1	1	0	18 nt	7	7	0
					19 nt	424500	380006	44494	19 nt	871517	561016	310501	19 nt	37081	22115	14966	19 nt	0	0	0	19 nt	3	3	0
					20 nt	1079310	565847	513463	20 nt	1606001	748417	857584	20 nt	38119	22136	15983	20 nt	12	2	10	20 nt	5	4	1
					21 nt	9028078	7361649	1666429	21 nt	10647423	5594959	5052464	21 nt	35185	19315	15870	21 nt	16	9	7	21 nt	3	2	1
					22 nt	485342	422650	62692	22 nt	1948905	1400558	548347	22 nt	27890	16073	11817	22 nt	7	6	1	22 nt	8	2	6
					23 nt	410063	360371	49692	23 nt	935640	567649	367991	23 nt	20206	12388	7818	23 nt	0	0	0	23 nt	7	4	3
					24 nt	440420	364462	75958	24 nt	4288761	2189946	2098815	24 nt	19662	12119	7543	24 nt	13	6	7	24 nt	1	0	1
					25 nt	365117	325729	39388	25 nt	774604	479875	294729	25 nt	14344	8866	5478	25 nt	0	0	0	25 nt	5	5	0
					26 nt	493323	359879	133444	26 nt	780616	450819	329797	26 nt	8756	5254	3502	26 nt	0	0	0	26 nt	3	1	2
					27 nt	405551	363063	42488	27 nt	735510	384359	351151	27 nt	6850	4218	2632	27 nt	0	0	0	27 nt	3	3	0
					28 nt	330591	302244	28347	28 nt	629221	445923	183298	28 nt	5640	3713	1927	28 nt	0	0	0	28 nt	4	4	0
					29 nt	769989	733713	36276	29 nt	936092	685634	250458	29 nt	4895	3203	1692	29 nt	0	0	0	29 nt	1	1	0
					30 nt	436232	398066	38166	30 nt	720046	552142	167904	30 nt	3855	2570	1285	30 nt	0	0	0	30 nt	2	1	1
					31 nt	255627	172638	82989	31 nt	463509	278939	184570	31 nt	3253	2182	1071	31 nt	0	0	0	31 nt	2	2	0
					32 nt	212901	118294	94607	32 nt	319574	172641	146933	32 nt	2361	1691	670	32 nt	0	0	0	32 nt	1	1	0
					33 nt	49092	35315	13777	33 nt	109272	49983	59289	33 nt	829	573	256	33 nt	0	0	0	33 nt	3	3	0
					34 nt	10995	9517	1478	34 nt	30026	18543	11483	34 nt	739	516	223	34 nt	0	0	0	34 nt	0	0	0
	Cam-T2	ALYU-157	22766202	21035506		total	forward	reverse		total	forward	reverse		total	forward	reverse		total	forward	reverse		total	forward	reverse
					15-34 nt	9979200	8289577	1689623	15-34 nt	16807943	9172301	7635642	15-34 nt	632549	402190	230359	15-34 nt	2149	796	1353	15-34 nt	5250	3908	1342
					15 nt	51447	42799	8648	15 nt	72979	34436	38543	15 nt	19262	11376	7886	15 nt	13	4	9	15 nt	7	5	2
					16 nt	254016	166659	87357	16 nt	340395	171228	169167	16 nt	22495	12624	9871	16 nt	11	5	6	16 nt	35	32	3
					17 nt	259048	217266	41782	17 nt	445299	228331	216968	17 nt	26994	16894	10100	17 nt	63	26	37	17 nt	132	101	31
					18 nt	394503	357482	37021	18 nt	697647	382356	315291	18 nt	32106	20024	12082	18 nt	124	54	70	18 nt	280	227	53
					19 nt	434778	397090	37688	19 nt	750149	409271	340878	19 nt	40955	25451	15504	19 nt	169	55	114	19 nt	306	239	67
					20 nt	772414	475369	297045	20 nt	1175402	518721	656681	20 nt	54509	34712	19797	20 nt	153	44	109	20 nt	363	323	40
					21 nt	4549899	3781869	768030	21 nt	5603096	2942005	2661091	21 nt	88287	59144	29143	21 nt	170	70	100	21 nt	546	412	134
					22 nt	406688	367646	39042	22 nt	1213272	798419	414853	22 nt	67583	48308	19275	22 nt	201	97	104	22 nt	1777	966	811
					23 nt	314388	285224	29164	23 nt	636029	345625	290404	23 nt	35668	22282	13386	23 nt	145	58	87	23 nt	342	263	79
					24 nt	338729	287282	51447	24 nt	2193843	1097796	1096047	24 nt	35523	22130	13393	24 nt	191	79	112	24 nt	227	204	23
					25 nt	307781	278822	28959	25 nt	585912	324714	261198	25 nt	36682	23566	13116	25 nt	150	44	106	25 nt	205	192	13
					26 nt	353358	278337	75021	26 nt	569333	316691	252642	26 nt	35981	22463	13518	26 nt	167	57	110	26 nt	196	176	20
					27 nt	298615	265026	33589	27 nt	526385	288954	237431	27 nt	32812	16797	16015	27 nt	110	38	72	27 nt	199	185	14
					28 nt	248787	226343	22444	28 nt	454465	289008	165457	28 nt	28125	18338	9787	28 nt	144	49	95	28 nt	197	178	19
					29 nt	442195	413341	28854	29 nt	577155	394991	182164	29 nt	21012	13023	7989	29 nt	121	45	76	29 nt	154	145	9
					30 nt	289317	256816	32501	30 nt	484877	356291	128586	30 nt	20346	12603	7743	30 nt	114	37	77	30 nt	146	130	16
					31 nt	145075	109032	36043	31 nt	270298	161847	108451	31 nt	14295	9318	4977	31 nt	70	26	44	31 nt	75	69	6
					32 nt	85591	56342	29249	32 nt	140757	77639	63118	32 nt	11165	7308	3857	32 nt	26	3	23	32 nt	41	40	1
					33 nt	25749	20873	4876	33 nt	54871	25654	29217	33 nt	6125	4079	2046	33 nt	5	4	1	33 nt	16	15	1
					34 nt	6822	5959	863	34 nt	15779	8324	7455	34 nt	2624	1750	874	34 nt	2	1	1	34 nt	6	6	0
	Cam-T3	ALYU-158	38110406	37134029		total	forward	reverse		total	forward	reverse		total	forward	reverse		total	forward	reverse		total	forward	reverse
					15-34 nt	18302090	15386789	2915301	15-34 nt	30080866	16544222	13536644	15-34 nt	1092668	701602	391066	15-34 nt	3755	1376	2379	15-34 nt	9347	6880	2467
					15 nt	43362	36193	7169	15 nt	64934	31555	33379	15 nt	19603	12153	7450	15 nt	6	3	3	15 nt	4	3	1
					16 nt	247588	157986	89602	16 nt	336622	172466	164156	16 nt	23021	12809	10212	16 nt	26	12	14	16 nt	24	23	1
					17 nt	321462	266454	55008	17 nt	547744	289965	257779	17 nt	33153	20470	12683	17 nt	106	52	54	17 nt	167	128	39
					18 nt	531283	482198	49085	18 nt	955852	537654	418198	18 nt	43678	27141	16537	18 nt	182	76	106	18 nt	433	351	82
					19 nt	621797	569002	52795	19 nt	1109778	618391	491387	19 nt	61487	37771	23716	19 nt	243	89	154	19 nt	495	393	102
					20 nt	1239828	776643	463185	20 nt	1904048	866872	1037176	20 nt	92956	59695	33261	20 nt	200	53	147	20 nt	639	526	113
					21 nt	9377551	7827919	1549632	21 nt	11090571	5802790	5287781	21 nt	163614	110000	53614	21 nt	310	125	185	21 nt	925	675	250
					22 nt	721751	653744	68007	22 nt	2170190	1433551	736639	22 nt	131289	94671	36618	22 nt	396	180	216	22 nt	3235	1725	1510
					23 nt	588336	536724	51612	23 nt	1201887	659671	542216	23 nt	70171	44195	25976	23 nt	289	114	175	23 nt	678	528	150
					24 nt	646471	560009	86462	24 nt	4014204	2030012	1984192	24 nt	71487	44868	26619	24 nt	309	97	212	24 nt	449	400	49
					25 nt	593696	542758	50938	25 nt	1166280	651217	515063	25 nt	71273	45909	25364	25 nt	369	117	252	25 nt	446	420	26
					26 nt	687048	551786	135262	26 nt	1118557	621678	496879	26 nt	66186	41888	24298	26 nt	312	95	217	26 nt	521	472	49
					27 nt	608590	547645	60945	27 nt	1042280	591273	451007	27 nt	62386	33301	29085	27 nt	227	77	150	27 nt	365	345	20
					28 nt	489996	449577	40419	28 nt	912854	589194	323660	28 nt	50146	32433	17713	28 nt	275	120	155	28 nt	300	275	25
					29 nt	858336	806083	52253	29 nt	1117419	768554	348865	29 nt	39960	24786	15174	29 nt	253	81	172	29 nt	284	252	32
					30 nt	454678	402316	52362	30 nt	809350	591888	217462	30 nt	39551	24672	14879	30 nt	174	59	115	30 nt	229	217	12
					31 nt	176435	142533	33902	31 nt	327533	191484	136049	31 nt	24117	15913	8204	31 nt	63	24	39	31 nt	105	102	3
					32 nt	62291	49096	13195	32 nt	125354	66768	58586	32 nt	17209	11350	5859	32 nt	12	2	10	32 nt	26	25	1
					33 nt	24375	21477	2898	33 nt	50430	21383	29047	33 nt	8501	5651	2850	33 nt	1	0	1	33 nt	14	13	1
					34 nt	7216	6646	570	34 nt	14979	7856	7123	34 nt	2880	1926	954	34 nt	2	0	2	34 nt	8	7	1

## Sheet: (B) mm
sRNA library			Total number of reads	Total number of 15-34 nt reads
					Arabidopsis thaliana nuclear genome 119,16 Mb				Camelina sativa nuclear genome 594,503 Mb				Myzus persicae Clone G006b 390,796 Mb				MpDV 5,943 nt				MpFV 23,221 nt
mock-inoculated Arabidopsis	Arab-M2	ALYU-141	24742030	23345696		total	forward	reverse		total	forward	reverse		total	forward	reverse		total	forward	reverse		total	forward	reverse
					15-34 nt	20175466	14879336	5296130	15-34 nt	19727336	11506279	8221057	15-34 nt	6134713	3579510	2555203	15-34 nt	3452	1538	1914	15-34 nt	11718	8159	3559
					15 nt	232742	165800	66942	15 nt	235998	110442	125556	15 nt	236334	132807	103527	15 nt	43	26	17	15 nt	179	88	91
					16 nt	1350804	879675	471129	16 nt	1350695	690235	660460	16 nt	1350834	747223	603611	16 nt	1334	599	735	16 nt	5008	2810	2198
					17 nt	614522	408752	205770	17 nt	615708	335002	280706	17 nt	615875	376076	239799	17 nt	550	400	150	17 nt	2481	1918	563
					18 nt	649539	515718	133821	18 nt	664710	346345	318365	18 nt	671113	363393	307720	18 nt	214	101	113	18 nt	650	424	226
					19 nt	645839	499284	146555	19 nt	681067	363157	317910	19 nt	639243	311314	327929	19 nt	165	64	101	19 nt	449	355	94
					20 nt	1214652	747286	467366	20 nt	1278931	559952	718979	20 nt	775122	518141	256981	20 nt	103	35	68	20 nt	357	309	48
					21 nt	5276323	3920699	1355624	21 nt	5343942	2847087	2496855	21 nt	601085	345735	255350	21 nt	171	70	101	21 nt	339	274	65
					22 nt	1120503	521852	598651	22 nt	1129135	784726	344409	22 nt	294700	207425	87275	22 nt	111	37	74	22 nt	629	422	207
					23 nt	524088	387665	136423	23 nt	554337	325639	228698	23 nt	175860	106449	69411	23 nt	108	25	83	23 nt	292	256	36
					24 nt	1933005	1116409	816596	24 nt	843896	483877	360019	24 nt	198060	114442	83618	24 nt	102	33	69	24 nt	214	210	4
					25 nt	420802	313305	107497	25 nt	445922	269525	176397	25 nt	110862	71516	39346	25 nt	137	31	106	25 nt	250	245	5
					26 nt	662518	455936	206582	26 nt	785691	359897	425794	26 nt	118031	72610	45421	26 nt	121	38	83	26 nt	203	197	6
					27 nt	643873	580013	63860	27 nt	797696	314216	483480	27 nt	100825	56810	44015	27 nt	73	15	58	27 nt	241	239	2
					28 nt	542950	473928	69022	28 nt	624603	438429	186174	28 nt	73333	46867	26466	28 nt	100	31	69	28 nt	180	175	5
					29 nt	2910264	2756391	153873	29 nt	3048389	2384474	663915	29 nt	56930	36194	20736	29 nt	69	22	47	29 nt	107	104	3
					30 nt	922052	736303	185749	30 nt	966710	708139	258571	30 nt	65211	38984	26227	30 nt	39	11	28	30 nt	99	93	6
					31 nt	398480	312041	86439	31 nt	266673	138166	128507	31 nt	25281	16398	8883	31 nt	4	0	4	31 nt	30	30	0
					32 nt	80263	64352	15911	32 nt	59765	30174	29591	32 nt	16076	10318	5758	32 nt	1	0	1	32 nt	3	3	0
					33 nt	25863	18589	7274	33 nt	26536	13448	13088	33 nt	6678	4510	2168	33 nt	4	0	4	33 nt	2	2	0
					34 nt	6384	5338	1046	34 nt	6932	3349	3583	34 nt	3260	2298	962	34 nt	3	0	3	34 nt	5	5	0
	Arab-M3	ALYU-142	36659607	31646106		total	forward	reverse		total	forward	reverse		total	forward	reverse		total	forward	reverse		total	forward	reverse
					15-34 nt	27992769	20427776	7564993	15-34 nt	27377296	15701914	11675382	15-34 nt	11689903	6872648	4817255	15-34 nt	6469	2783	3686	15-34 nt	24065	15904	8161
					15 nt	1187588	923941	263647	15 nt	1195193	665148	530045	15 nt	1195696	750355	445341	15 nt	339	207	132	15 nt	1113	505	608
					16 nt	3859163	2527448	1331715	16 nt	3858719	2009447	1849272	16 nt	3859197	2176606	1682591	16 nt	3318	1254	2064	16 nt	13570	7878	5692
					17 nt	1129937	772585	357352	17 nt	1132370	616207	516163	17 nt	1132734	694367	438367	17 nt	924	669	255	17 nt	4231	3345	886
					18 nt	1062967	862411	200556	18 nt	1090242	569655	520587	18 nt	1099268	599970	499298	18 nt	287	153	134	18 nt	985	642	343
					19 nt	970666	761145	209521	19 nt	1016738	547051	469687	19 nt	959855	468984	490871	19 nt	243	103	140	19 nt	633	511	122
					20 nt	1705599	1025824	679775	20 nt	1786463	761147	1025316	20 nt	1097655	747000	350655	20 nt	137	46	91	20 nt	528	449	79
					21 nt	6183804	4575005	1608799	21 nt	6267857	3364343	2903514	21 nt	796507	455796	340711	21 nt	217	79	138	21 nt	386	323	63
					22 nt	1424657	652519	772138	22 nt	1431337	998070	433267	22 nt	378494	266754	111740	22 nt	160	42	118	22 nt	744	483	261
					23 nt	658397	487587	170810	23 nt	704906	417245	287661	23 nt	222781	134859	87922	23 nt	132	39	93	23 nt	372	310	62
					24 nt	2360992	1363335	997657	24 nt	1040301	600692	439609	24 nt	242743	140293	102450	24 nt	144	32	112	24 nt	250	245	5
					25 nt	510792	380734	130058	25 nt	539129	326858	212271	25 nt	134491	86639	47852	25 nt	152	35	117	25 nt	295	282	13
					26 nt	826295	561285	265010	26 nt	966651	445307	521344	26 nt	148723	92345	56378	26 nt	127	32	95	26 nt	224	219	5
					27 nt	776802	701715	75087	27 nt	968867	371714	597153	27 nt	123436	70428	53008	27 nt	104	41	63	27 nt	274	266	8
					28 nt	616144	539087	77057	28 nt	709989	495154	214835	28 nt	90437	57946	32491	28 nt	72	17	55	28 nt	189	184	5
					29 nt	3202557	3059195	143362	29 nt	3343456	2625417	718039	29 nt	66349	42024	24325	29 nt	65	19	46	29 nt	152	145	7
					30 nt	893246	724708	168538	30 nt	946080	691651	254429	30 nt	79814	47898	31916	30 nt	28	9	19	30 nt	76	74	2
					31 nt	476034	394397	81637	31 nt	262534	136916	125618	31 nt	30903	19999	10904	31 nt	17	5	12	31 nt	20	20	0
					32 nt	105834	84756	21078	32 nt	73697	38138	35559	32 nt	18324	11829	6495	32 nt	3	1	2	32 nt	10	10	0
					33 nt	32810	23386	9424	33 nt	33347	17131	16216	33 nt	8311	5552	2759	33 nt	0	0	0	33 nt	7	7	0
					34 nt	8485	6713	1772	34 nt	9420	4623	4797	34 nt	4185	3004	1181	34 nt	0	0	0	34 nt	6	6	0
	Arab-M4	ALYU-143	34405975	23285563		total	forward	reverse		total	forward	reverse		total	forward	reverse		total	forward	reverse		total	forward	reverse
					15-34 nt	20951190	15127409	5823781	15-34 nt	21072444	12057016	9015428	15-34 nt	11565503	6689573	4875930	15-34 nt	6315	2933	3382	15-34 nt	19235	10523	8712
					15 nt	1865488	1472259	393229	15 nt	1879077	1082970	796107	15 nt	1878346	1147864	730482	15 nt	746	571	175	15 nt	1512	492	1020
					16 nt	4798959	3023933	1775026	16 nt	4798382	2481111	2317271	16 nt	4799029	2694308	2104721	16 nt	4184	1317	2867	16 nt	13621	6982	6639
					17 nt	1020293	695618	324675	17 nt	1023287	551609	471678	17 nt	1023692	618770	404922	17 nt	937	826	111	17 nt	3052	2331	721
					18 nt	938017	763109	174908	18 nt	960294	520089	440205	18 nt	962264	517846	444418	18 nt	133	94	39	18 nt	472	248	224
					19 nt	778542	616604	161938	19 nt	821224	462992	358232	19 nt	766562	376496	390066	19 nt	71	39	32	19 nt	184	141	43
					20 nt	1226377	767540	458837	20 nt	1297246	586988	710258	20 nt	798493	515604	282889	20 nt	39	21	18	20 nt	89	70	19
					21 nt	3876525	2916574	959951	21 nt	3983302	2195369	1787933	21 nt	549883	316982	232901	21 nt	48	27	21	21 nt	54	45	9
					22 nt	887189	427175	460014	22 nt	958693	673312	285381	22 nt	248265	181057	67208	22 nt	39	11	28	22 nt	83	61	22
					23 nt	445811	337443	108368	23 nt	522705	320757	201948	23 nt	150065	87686	62379	23 nt	20	3	17	23 nt	46	37	9
					24 nt	1385739	817376	568363	24 nt	707273	421295	285978	24 nt	138240	78669	59571	24 nt	19	3	16	24 nt	36	32	4
					25 nt	338644	247638	91006	25 nt	391650	242695	148955	25 nt	67561	43061	24500	25 nt	27	2	25	25 nt	21	19	2
					26 nt	541283	367089	174194	26 nt	658667	306750	351917	26 nt	61567	37661	23906	26 nt	21	2	19	26 nt	9	9	0
					27 nt	402948	361929	41019	27 nt	525561	236057	289504	27 nt	49213	28323	20890	27 nt	18	9	9	27 nt	21	21	0
					28 nt	334594	296927	37667	28 nt	406162	304205	101957	28 nt	31654	20288	11366	28 nt	10	5	5	28 nt	10	10	0
					29 nt	1775382	1734129	41253	29 nt	1879791	1504227	375564	29 nt	18146	11702	6444	29 nt	1	1	0	29 nt	15	15	0
					30 nt	172081	138108	33973	30 nt	189067	129550	59517	30 nt	14409	7986	6423	30 nt	2	2	0	30 nt	6	6	0
					31 nt	138341	123038	15303	31 nt	53118	28307	24811	31 nt	4544	2926	1618	31 nt	0	0	0	31 nt	4	4	0
					32 nt	20247	17513	2734	32 nt	11808	6051	5757	32 nt	2284	1481	803	32 nt	0	0	0	32 nt	0	0	0
					33 nt	3934	2800	1134	33 nt	4101	2153	1948	33 nt	866	575	291	33 nt	0	0	0	33 nt	0	0	0
					34 nt	796	607	189	34 nt	1036	529	507	34 nt	420	288	132	34 nt	0	0	0	34 nt	0	0	0
CaMV-infected Arabidopsis	Arab-C1	ALYU-144	35894992	33950388		total	forward	reverse		total	forward	reverse		total	forward	reverse		total	forward	reverse		total	forward	reverse
					15-34 nt	27223385	16898283	10325102	15-34 nt	27056503	13986072	13070431	15-34 nt	14095693	7732286	6363407	15-34 nt	8192	4358	3834	15-34 nt	53273	30503	22770
					15 nt	494014	313460	180554	15 nt	496109	241879	254230	15 nt	496764	268852	227912	15 nt	101	52	49	15 nt	1130	723	407
					16 nt	4025828	2346753	1679075	16 nt	4024912	2013389	2011523	16 nt	4025809	2049824	1975985	16 nt	4649	2318	2331	16 nt	32375	17351	15024
					17 nt	1794896	974418	820478	17 nt	1796582	932527	864055	17 nt	1797727	996016	801711	17 nt	2172	1481	691	17 nt	12937	7716	5221
					18 nt	1813538	1041310	772228	18 nt	1833763	901229	932534	18 nt	1833073	984553	848520	18 nt	743	295	448	18 nt	4080	2820	1260
					19 nt	1638542	912246	726296	19 nt	1705738	854157	851581	19 nt	1597194	829142	768052	19 nt	151	92	59	19 nt	1170	729	441
					20 nt	1928331	960884	967447	20 nt	2086775	855977	1230798	20 nt	1516783	957934	558849	20 nt	67	45	22	20 nt	318	199	119
					21 nt	6551781	4715567	1836214	21 nt	6849681	3407602	3442079	21 nt	1298178	729892	568286	21 nt	57	26	31	21 nt	167	106	61
					22 nt	1535228	714113	821115	22 nt	1519364	908840	610524	22 nt	601465	393638	207827	22 nt	40	11	29	22 nt	466	280	186
					23 nt	756536	454624	301912	23 nt	756474	381778	374696	23 nt	255528	150471	105057	23 nt	27	7	20	23 nt	165	129	36
					24 nt	1332151	756136	576015	24 nt	791428	414975	376453	24 nt	209692	109262	100430	24 nt	43	7	36	24 nt	83	76	7
					25 nt	642188	377524	264664	25 nt	596209	319701	276508	25 nt	112540	63261	49279	25 nt	36	5	31	25 nt	99	96	3
					26 nt	825716	437813	387903	26 nt	834057	414505	419552	26 nt	103631	58131	45500	26 nt	14	2	12	26 nt	76	76	0
					27 nt	561356	401125	160231	27 nt	564597	266692	297905	27 nt	85799	46479	39320	27 nt	29	5	24	27 nt	69	68	1
					28 nt	589747	400861	188886	28 nt	569449	344276	225173	28 nt	62924	38643	24281	28 nt	28	10	18	28 nt	52	51	1
					29 nt	1634439	1365492	268947	29 nt	1639219	1166023	473196	29 nt	41053	23733	17320	29 nt	20	1	19	29 nt	37	37	0
					30 nt	718204	463800	254404	30 nt	690040	405945	284095	30 nt	35009	18314	16695	30 nt	15	1	14	30 nt	33	32	1
					31 nt	282321	198726	83595	31 nt	211947	109776	102171	31 nt	12733	7904	4829	31 nt	0	0	0	31 nt	10	10	0
					32 nt	64425	42113	22312	32 nt	56851	29095	27756	32 nt	6376	3939	2437	32 nt	0	0	0	32 nt	3	2	1
					33 nt	28614	17461	11153	33 nt	27767	14655	13112	33 nt	2289	1503	786	33 nt	0	0	0	33 nt	2	1	1
					34 nt	5530	3857	1673	34 nt	5541	3051	2490	34 nt	1126	795	331	34 nt	0	0	0	34 nt	1	1	0
	Arab-C2	ALYU-145	35614311	33002241		total	forward	reverse		total	forward	reverse		total	forward	reverse		total	forward	reverse		total	forward	reverse
					15-34 nt	24869222	15721148	9148074	15-34 nt	24749459	13058412	11691047	15-34 nt	12198252	6628736	5569516	15-34 nt	5255	3133	2122	15-34 nt	38835	23908	14927
					15 nt	367499	233964	133535	15 nt	370578	169614	200964	15 nt	370624	205414	165210	15 nt	101	80	21	15 nt	628	286	342
					16 nt	1374834	777649	597185	16 nt	1374488	663697	710791	16 nt	1374835	706665	668170	16 nt	2076	1172	904	16 nt	19594	11528	8066
					17 nt	1500202	827678	672524	17 nt	1501055	778939	722116	17 nt	1501902	818097	683805	17 nt	1782	1361	421	17 nt	9647	5664	3983
					18 nt	2116715	1243481	873234	18 nt	2141459	1048166	1093293	18 nt	2141188	1167223	973965	18 nt	774	341	433	18 nt	5320	3806	1514
					19 nt	2123330	1226252	897078	19 nt	2209718	1134137	1075581	19 nt	2040269	1072983	967286	19 nt	157	72	85	19 nt	1696	1194	502
					20 nt	2254509	1387872	866637	20 nt	2495691	1257314	1238377	20 nt	1524518	825139	699379	20 nt	45	17	28	20 nt	432	282	150
					21 nt	5576556	3774118	1802438	21 nt	5907428	3002382	2905046	21 nt	1450183	766255	683928	21 nt	79	25	54	21 nt	259	176	83
					22 nt	1751966	906182	845784	22 nt	1721652	956004	765648	22 nt	638580	391835	246745	22 nt	60	25	35	22 nt	528	292	236
					23 nt	1057853	666250	391603	23 nt	1065226	525516	539710	23 nt	342669	212085	130584	23 nt	41	7	34	23 nt	177	145	32
					24 nt	1694676	993633	701043	24 nt	1060964	541117	519847	24 nt	262072	139540	122532	24 nt	41	13	28	24 nt	109	97	12
					25 nt	767547	487394	280153	25 nt	707853	365378	342475	25 nt	150389	86737	63652	25 nt	27	5	22	25 nt	119	116	3
					26 nt	861149	508420	352729	26 nt	857361	422581	434780	26 nt	126209	72272	53937	26 nt	34	6	28	26 nt	101	98	3
					27 nt	635747	477768	157979	27 nt	642844	340180	302664	27 nt	97508	56732	40776	27 nt	10	2	8	27 nt	80	79	1
					28 nt	576956	432377	144579	28 nt	571051	373056	197995	28 nt	68835	42227	26608	28 nt	16	4	12	28 nt	52	52	0
					29 nt	1376114	1209628	166486	29 nt	1412212	1053196	359016	29 nt	43989	26882	17107	29 nt	6	1	5	29 nt	60	60	0
					30 nt	529237	357327	171910	30 nt	450966	292011	158955	30 nt	35710	20283	15427	30 nt	5	2	3	30 nt	19	19	0
					31 nt	208087	146076	62011	31 nt	167794	88843	78951	31 nt	14990	9401	5589	31 nt	1	0	1	31 nt	10	10	0
					32 nt	60344	41418	18926	32 nt	55735	27050	28685	32 nt	8568	5303	3265	32 nt	0	0	0	32 nt	0	0	0
					33 nt	28667	18373	10294	33 nt	28319	14958	13361	33 nt	3689	2521	1168	33 nt	0	0	0	33 nt	3	3	0
					34 nt	7234	5288	1946	34 nt	7065	4273	2792	34 nt	1525	1142	383	34 nt	0	0	0	34 nt	1	1	0
	Arab-C3	ALYU-146	44826938	40686391		total	forward	reverse		total	forward	reverse		total	forward	reverse		total	forward	reverse		total	forward	reverse
					15-34 nt	32162421	19392116	12770305	15-34 nt	32354742	16718936	15635806	15-34 nt	21830097	11707704	10122393	15-34 nt	16607	9478	7129	15-34 nt	102160	57897	44263
					15 nt	1306053	902342	403711	15 nt	1313798	705800	607998	15 nt	1314941	786262	528679	15 nt	328	192	136	15 nt	2566	1509	1057
					16 nt	6793173	3774513	3018660	16 nt	6791519	3518741	3272778	16 nt	6793181	3195065	3598116	16 nt	10130	5380	4750	16 nt	66115	35631	30484
					17 nt	2764964	1562176	1202788	17 nt	2767500	1404534	1362966	17 nt	2769388	1510014	1259374	17 nt	4001	3017	984	17 nt	19947	11768	8179
					18 nt	2705306	1632992	1072314	18 nt	2753959	1326892	1427067	18 nt	2764696	1498603	1266093	18 nt	1110	507	603	18 nt	5859	3951	1908
					19 nt	2406590	1458286	948304	19 nt	2540911	1286074	1254837	19 nt	2432042	1276343	1155699	19 nt	228	120	108	19 nt	1859	1077	782
					20 nt	2318356	1414220	904136	20 nt	2547861	1219241	1328620	20 nt	1740149	1027244	712905	20 nt	119	38	81	20 nt	750	506	244
					21 nt	4982403	2879489	2102914	21 nt	5363505	2445971	2917534	21 nt	1563417	869246	694171	21 nt	126	62	64	21 nt	750	522	228
					22 nt	1736873	840029	896844	22 nt	1755075	1051019	704056	22 nt	867427	596832	270595	22 nt	115	48	67	22 nt	2429	1314	1115
					23 nt	950100	623202	326898	23 nt	972792	492594	480198	23 nt	393702	241114	152588	23 nt	58	15	43	23 nt	687	475	212
					24 nt	1586852	942655	644197	24 nt	983909	513260	470649	24 nt	342970	188020	154950	24 nt	85	23	62	24 nt	244	225	19
					25 nt	677635	441018	236617	25 nt	641978	339558	302420	25 nt	198511	119305	79206	25 nt	73	16	57	25 nt	191	187	4
					26 nt	768935	419274	349661	26 nt	769564	368716	400848	26 nt	192140	116442	75698	26 nt	70	14	56	26 nt	218	212	6
					27 nt	544396	409856	134540	27 nt	532023	271443	260580	27 nt	155867	92554	63313	27 nt	62	18	44	27 nt	173	169	4
					28 nt	529191	392238	136953	28 nt	527073	324303	202770	28 nt	114457	72714	41743	28 nt	49	10	39	28 nt	166	159	7
					29 nt	1360350	1189704	170646	29 nt	1434923	1068699	366224	29 nt	74894	47550	27344	29 nt	31	12	19	29 nt	121	111	10
					30 nt	463570	312984	150586	30 nt	438519	273735	164784	30 nt	66149	40807	25342	30 nt	19	4	15	30 nt	53	53	0
					31 nt	192009	139962	52047	31 nt	151365	76043	75322	31 nt	24723	15750	8973	31 nt	3	2	1	31 nt	23	19	4
					32 nt	52992	41164	11828	32 nt	45871	20836	25035	32 nt	13756	8472	5284	32 nt	0	0	0	32 nt	4	4	0
					33 nt	18910	13022	5888	33 nt	18843	9395	9448	33 nt	5307	3619	1688	33 nt	0	0	0	33 nt	4	4	0
					34 nt	3763	2990	773	34 nt	3754	2082	1672	34 nt	2380	1748	632	34 nt	0	0	0	34 nt	1	1	0
TuYV-infected Arabidopsis	Arab-T1	ALYU-147	22171043	19430298		total	forward	reverse		total	forward	reverse		total	forward	reverse		total	forward	reverse		total	forward	reverse
					15-34 nt	14881370	12028772	2852598	15-34 nt	15474630	8839182	6635448	15-34 nt	6773921	3806784	2967137	15-34 nt	4103	2863	1240	15-34 nt	13503	10067	3436
					15 nt	318451	193781	124670	15 nt	324665	118829	205836	15 nt	324589	189975	134614	15 nt	36	25	11	15 nt	97	52	45
					16 nt	687616	487349	200267	16 nt	687520	322186	365334	16 nt	687658	397062	290596	16 nt	1162	557	605	16 nt	5829	4081	1748
					17 nt	847082	570867	276215	17 nt	848437	394234	454203	17 nt	848695	506579	342116	17 nt	1821	1736	85	17 nt	4931	4093	838
					18 nt	1002710	820455	182255	18 nt	1024733	500604	524129	18 nt	1037638	558404	479234	18 nt	218	173	45	18 nt	851	461	390
					19 nt	932125	778241	153884	19 nt	986468	554738	431730	19 nt	915739	469625	446114	19 nt	141	83	58	19 nt	260	181	79
					20 nt	1333597	1117677	215920	20 nt	1446132	816372	629760	20 nt	673307	358208	315099	20 nt	77	31	46	20 nt	183	139	44
					21 nt	2754234	2155790	598444	21 nt	3016777	1702341	1314436	21 nt	674704	332513	342191	21 nt	115	70	45	21 nt	201	156	45
					22 nt	856952	672949	184003	22 nt	978592	480565	498027	22 nt	365763	212572	153191	22 nt	120	49	71	22 nt	427	273	154
					23 nt	599619	520339	79280	23 nt	665736	366949	298787	23 nt	219877	137972	81905	23 nt	107	28	79	23 nt	154	112	42
					24 nt	1409783	934802	474981	24 nt	803280	440284	362996	24 nt	232382	138586	93796	24 nt	58	23	35	24 nt	89	79	10
					25 nt	475003	426199	48804	25 nt	479520	271004	208516	25 nt	178902	113477	65425	25 nt	66	14	52	25 nt	95	85	10
					26 nt	487206	432730	54476	26 nt	560589	274047	286542	26 nt	147059	90135	56924	26 nt	55	26	29	26 nt	82	75	7
					27 nt	458275	428225	30050	27 nt	563748	329184	234564	27 nt	119405	75039	44366	27 nt	20	4	16	27 nt	93	87	6
					28 nt	464216	441576	22640	28 nt	600719	424217	176502	28 nt	98915	64162	34753	28 nt	41	18	23	28 nt	64	64	0
					29 nt	1217650	1182674	34976	29 nt	1431009	1132091	298918	29 nt	75653	47820	27833	29 nt	32	10	22	29 nt	31	27	4
					30 nt	532827	461976	70851	30 nt	582807	456504	126303	30 nt	69287	45514	23773	30 nt	16	6	10	30 nt	55	47	8
					31 nt	295067	234716	60351	31 nt	267620	154685	112935	31 nt	43564	28501	15063	31 nt	18	10	8	31 nt	28	24	4
					32 nt	135233	106427	28806	32 nt	127036	61162	65874	32 nt	32559	21041	11518	32 nt	0	0	0	32 nt	31	29	2
					33 nt	52966	44089	8877	33 nt	59002	28142	30860	33 nt	18064	12369	5695	33 nt	0	0	0	33 nt	1	1	0
					34 nt	20758	17910	2848	34 nt	20240	11044	9196	34 nt	10161	7230	2931	34 nt	0	0	0	34 nt	1	1	0
	Arab-T2	ALYU-148	31290985	26992752		total	forward	reverse		total	forward	reverse		total	forward	reverse		total	forward	reverse		total	forward	reverse
					15-34 nt	19709766	14921338	4788428	15-34 nt	20959232	11915492	9043740	15-34 nt	11343732	6525953	4817779	15-34 nt	8080	6123	1957	15-34 nt	26246	17983	8263
					15 nt	622851	415309	207542	15 nt	641755	281610	360145	15 nt	642243	368154	274089	15 nt	159	145	14	15 nt	395	157	238
					16 nt	1713936	1045449	668487	16 nt	1713594	865630	847964	16 nt	1713972	927199	786773	16 nt	3502	2014	1488	16 nt	14257	8522	5735
					17 nt	1364541	914000	450541	17 nt	1371307	673819	697488	17 nt	1371827	829861	541966	17 nt	3617	3465	152	17 nt	8903	7452	1451
					18 nt	1462422	1148402	314020	18 nt	1518783	812358	706425	18 nt	1528972	848143	680829	18 nt	283	224	59	18 nt	1314	864	450
					19 nt	1262629	1019947	242682	19 nt	1380767	787322	593445	19 nt	1344213	715720	628493	19 nt	113	89	24	19 nt	261	166	95
					20 nt	1443127	1138152	304975	20 nt	1622546	860911	761635	20 nt	1028515	568206	460309	20 nt	58	32	26	20 nt	190	126	64
					21 nt	4096841	3120872	975969	21 nt	4432928	2453032	1979896	21 nt	995951	546406	449545	21 nt	138	90	48	21 nt	142	99	43
					22 nt	1198366	797095	401271	22 nt	1391141	777147	613994	22 nt	595076	367672	227404	22 nt	37	15	22	22 nt	238	145	93
					23 nt	689585	585160	104425	23 nt	802613	454780	347833	23 nt	376418	241031	135387	23 nt	36	7	29	23 nt	112	88	24
					24 nt	1748818	1112324	636494	24 nt	965395	541850	423545	24 nt	367141	228779	138362	24 nt	35	9	26	24 nt	82	52	30
					25 nt	529905	450468	79437	25 nt	575888	328348	247540	25 nt	278754	180284	98470	25 nt	17	8	9	25 nt	62	50	12
					26 nt	515211	430381	84830	26 nt	640222	331183	309039	26 nt	249225	157291	91934	26 nt	32	8	24	26 nt	70	66	4
					27 nt	480082	430035	50047	27 nt	640499	359889	280610	27 nt	237110	150880	86230	27 nt	20	9	11	27 nt	50	43	7
					28 nt	479743	440746	38997	28 nt	651723	441028	210695	28 nt	175311	113450	61861	28 nt	4	0	4	28 nt	24	19	5
					29 nt	1275661	1205308	70353	29 nt	1691665	1334616	357049	29 nt	163476	103068	60408	29 nt	18	4	14	29 nt	61	56	5
					30 nt	430577	346721	83856	30 nt	541343	396788	144555	30 nt	133128	86868	46260	30 nt	8	4	4	30 nt	49	43	6
					31 nt	239288	195409	43879	31 nt	218642	132597	86045	31 nt	70140	45770	24370	31 nt	3	0	3	31 nt	21	21	0
					32 nt	95956	75674	20282	32 nt	95586	49087	46499	32 nt	39690	25181	14509	32 nt	0	0	0	32 nt	10	9	1
					33 nt	44880	36452	8428	33 nt	46725	24597	22128	33 nt	20952	13880	7072	33 nt	0	0	0	33 nt	5	5	0
					34 nt	15347	13434	1913	34 nt	16110	8900	7210	34 nt	11618	8110	3508	34 nt	0	0	0	34 nt	0	0	0
	Arab-T3	ALYU-149	30955885	27971139		total	forward	reverse		total	forward	reverse		total	forward	reverse		total	forward	reverse		total	forward	reverse
					15-34 nt	22626877	17636854	4990023	15-34 nt	23436855	13560373	9876482	15-34 nt	10447272	5984147	4463125	15-34 nt	8955	7249	1706	15-34 nt	25648	17583	8065
					15 nt	832775	647373	185402	15 nt	841068	432574	408494	15 nt	838425	502070	336355	15 nt	139	116	23	15 nt	716	255	461
					16 nt	2422443	1525246	897197	16 nt	2422075	1237006	1185069	16 nt	2422500	1360964	1061536	16 nt	5140	3800	1340	16 nt	15802	10272	5530
					17 nt	1191152	842451	348701	17 nt	1193687	598104	595583	17 nt	1194294	724849	469445	17 nt	2996	2901	95	17 nt	6261	5148	1113
					18 nt	1319120	1103657	215463	18 nt	1349125	715271	633854	18 nt	1358672	748828	609844	18 nt	249	189	60	18 nt	1018	622	396
					19 nt	1195851	1000525	195326	19 nt	1257131	725942	531189	19 nt	1175583	604114	571469	19 nt	114	97	17	19 nt	227	145	82
					20 nt	1514047	1192758	321289	20 nt	1621341	868425	752916	20 nt	890206	500993	389213	20 nt	49	33	16	20 nt	230	128	102
					21 nt	4325561	3330064	995497	21 nt	4597262	2543147	2054115	21 nt	837190	457303	379887	21 nt	91	61	30	21 nt	213	157	56
					22 nt	1252629	854370	398259	22 nt	1409057	784174	624883	22 nt	494152	318975	175177	22 nt	34	10	24	22 nt	472	253	219
					23 nt	762292	649968	112324	23 nt	860075	496177	363898	23 nt	247581	152671	94910	23 nt	32	11	21	23 nt	155	111	44
					24 nt	1791648	1173580	618068	24 nt	1043831	596845	446986	24 nt	240635	143065	97570	24 nt	23	11	12	24 nt	73	65	8
					25 nt	613466	518872	94594	25 nt	661426	381081	280345	25 nt	165716	104226	61490	25 nt	12	5	7	25 nt	77	73	4
					26 nt	708588	573801	134787	26 nt	829151	402140	427011	26 nt	152565	93010	59555	26 nt	31	8	23	26 nt	85	66	19
					27 nt	629515	571824	57691	27 nt	768135	396457	371678	27 nt	133301	82103	51198	27 nt	7	0	7	27 nt	76	62	14
					28 nt	601714	551054	50660	28 nt	734166	497269	236897	28 nt	91654	59152	32502	28 nt	10	1	9	28 nt	80	75	5
					29 nt	2257962	2168723	89239	29 nt	2574857	2027559	547298	29 nt	70585	45541	25044	29 nt	8	0	8	29 nt	93	90	3
					30 nt	644488	522275	122213	30 nt	728109	540619	187490	30 nt	67400	43052	24348	30 nt	11	3	8	30 nt	40	35	5
					31 nt	360723	267476	93247	31 nt	345070	211789	133281	31 nt	33859	21586	12273	31 nt	6	2	4	31 nt	15	15	0
					32 nt	146519	98420	48099	32 nt	141703	74765	66938	32 nt	19353	12462	6891	32 nt	3	1	2	32 nt	9	8	1
					33 nt	44132	33993	10139	33 nt	46786	24045	22741	33 nt	8731	5824	2907	33 nt	0	0	0	33 nt	6	3	3
					34 nt	12252	10424	1828	34 nt	12800	6984	5816	34 nt	4870	3359	1511	34 nt	0	0	0	34 nt	0	0	0
mock-inoculated Camelina	Cam-M1	ALYU-150	26857930	23571657		total	forward	reverse		total	forward	reverse		total	forward	reverse		total	forward	reverse		total	forward	reverse
					15-34 nt	16412158	12766010	3646148	15-34 nt	22830893	13551235	9279658	15-34 nt	9026848	4562663	4464185	15-34 nt	3629	2522	1107	15-34 nt	19702	13614	6088
					15 nt	656056	476451	179605	15 nt	666659	219977	446682	15 nt	665317	332202	333115	15 nt	178	165	13	15 nt	501	150	351
					16 nt	1118950	807360	311590	16 nt	1118779	529852	588927	16 nt	1119009	657960	461049	16 nt	2146	1186	960	16 nt	12814	8476	4338
					17 nt	1204290	860985	343305	17 nt	1205767	633882	571885	17 nt	1206146	702580	503566	17 nt	944	858	86	17 nt	5556	4513	1043
					18 nt	1615782	1392170	223612	18 nt	1640924	1073595	567329	18 nt	1631278	833852	797426	18 nt	134	113	21	18 nt	487	266	221
					19 nt	1487861	1231240	256621	19 nt	1548346	1050699	497647	19 nt	1456992	587262	869730	19 nt	75	74	1	19 nt	179	103	76
					20 nt	1866274	1496126	370148	20 nt	2073943	1298395	775548	20 nt	996418	362008	634410	20 nt	52	40	12	20 nt	81	47	34
					21 nt	4440185	3188820	1251365	21 nt	5487823	3161095	2326728	21 nt	1239058	682473	556585	21 nt	81	75	6	21 nt	64	45	19
					22 nt	830246	549111	281135	22 nt	1334525	823328	511197	22 nt	224435	112015	112420	22 nt	0	0	0	22 nt	6	2	4
					23 nt	476849	412581	64268	23 nt	984835	638819	346016	23 nt	118963	70396	48567	23 nt	6	0	6	23 nt	4	2	2
					24 nt	712483	529150	183333	24 nt	3284612	1690334	1594278	24 nt	148177	83191	64986	24 nt	11	11	0	24 nt	7	7	0
					25 nt	388176	352416	35760	25 nt	629168	369563	259605	25 nt	67955	41431	26524	25 nt	1	0	1	25 nt	1	1	0
					26 nt	397535	322559	74976	26 nt	697523	457326	240197	26 nt	55354	33926	21428	26 nt	0	0	0	26 nt	2	2	0
					27 nt	327161	302321	24840	27 nt	649413	445039	204374	27 nt	44079	28553	15526	27 nt	0	0	0	27 nt	0	0	0
					28 nt	285914	272057	13857	28 nt	727982	591414	136568	28 nt	29336	18956	10380	28 nt	0	0	0	28 nt	0	0	0
					29 nt	357371	344625	12746	29 nt	450518	333564	116954	29 nt	14004	9292	4712	29 nt	1	0	1	29 nt	0	0	0
					30 nt	174798	166644	8154	30 nt	239153	189125	50028	30 nt	5378	3458	1920	30 nt	0	0	0	30 nt	0	0	0
					31 nt	44256	37901	6355	31 nt	56261	28758	27503	31 nt	2805	1743	1062	31 nt	0	0	0	31 nt	0	0	0
					32 nt	18241	15259	2982	32 nt	22548	10886	11662	32 nt	1542	977	565	32 nt	0	0	0	32 nt	0	0	0
					33 nt	7707	6414	1293	33 nt	9599	4406	5193	33 nt	410	274	136	33 nt	0	0	0	33 nt	0	0	0
					34 nt	2023	1820	203	34 nt	2515	1178	1337	34 nt	192	114	78	34 nt	0	0	0	34 nt	0	0	0
	Cam-M2	ALYU-151	40191185	38697222		total	forward	reverse		total	forward	reverse		total	forward	reverse		total	forward	reverse		total	forward	reverse
					15-34 nt	27353837	20174150	7179687	15-34 nt	38151081	21805585	16345496	15-34 nt	10538428	5603362	4935066	15-34 nt	4428	3290	1138	15-34 nt	18501	11712	6789
					15 nt	426418	317619	108799	15 nt	430509	179910	250599	15 nt	430417	221425	208992	15 nt	98	87	11	15 nt	295	112	183
					16 nt	1411405	987695	423710	16 nt	1411279	855362	555917	16 nt	1411469	741398	670071	16 nt	2818	1920	898	16 nt	11122	6506	4616
					17 nt	1275480	918874	356606	17 nt	1277924	754625	523299	17 nt	1278207	698112	580095	17 nt	981	834	147	17 nt	5910	4596	1314
					18 nt	1605298	1316377	288921	18 nt	1646125	1139962	506163	18 nt	1628443	807800	820643	18 nt	196	160	36	18 nt	710	232	478
					19 nt	1450045	1164954	285091	19 nt	1551544	1035467	516077	19 nt	1414956	603048	811908	19 nt	192	180	12	19 nt	230	135	95
					20 nt	2189358	1272040	917318	20 nt	2436403	1209613	1226790	20 nt	1628293	938755	689538	20 nt	49	41	8	20 nt	94	32	62
					21 nt	13519782	10567680	2952102	21 nt	14906396	7671370	7235026	21 nt	1688266	1013029	675237	21 nt	61	50	11	21 nt	82	54	28
					22 nt	1601454	641904	959550	22 nt	2598434	1856726	741708	22 nt	328564	157451	171113	22 nt	5	2	3	22 nt	9	6	3
					23 nt	569044	447316	121728	23 nt	1617593	1122654	494939	23 nt	193756	112954	80802	23 nt	10	3	7	23 nt	7	6	1
					24 nt	1031683	674840	356843	24 nt	5975281	3126984	2848297	24 nt	272057	150025	122032	24 nt	15	10	5	24 nt	30	25	5
					25 nt	439148	370029	69119	25 nt	979711	630958	348753	25 nt	90309	53892	36417	25 nt	3	3	0	25 nt	5	1	4
					26 nt	442517	326892	115625	26 nt	819989	517524	302465	26 nt	63679	38115	25564	26 nt	0	0	0	26 nt	1	1	0
					27 nt	334895	284429	50466	27 nt	642702	394702	248000	27 nt	40142	24558	15584	27 nt	0	0	0	27 nt	0	0	0
					28 nt	277992	239826	38166	28 nt	622501	457055	165446	28 nt	30670	19197	11473	28 nt	0	0	0	28 nt	0	0	0
					29 nt	337181	299528	37653	29 nt	473218	328298	144920	29 nt	19363	12136	7227	29 nt	0	0	0	29 nt	3	3	0
					30 nt	236948	205611	31337	30 nt	438148	343482	94666	30 nt	9532	5754	3778	30 nt	0	0	0	30 nt	2	2	0
					31 nt	133616	93118	40498	31 nt	219097	127827	91270	31 nt	7344	3755	3589	31 nt	0	0	0	31 nt	1	1	0
					32 nt	52646	32279	20367	32 nt	73030	39488	33542	32 nt	2162	1428	734	32 nt	0	0	0	32 nt	0	0	0
					33 nt	15785	10544	5241	33 nt	25478	10390	15088	33 nt	568	379	189	33 nt	0	0	0	33 nt	0	0	0
					34 nt	3142	2595	547	34 nt	5719	3188	2531	34 nt	231	151	80	34 nt	0	0	0	34 nt	0	0	0
	Cam-M3	ALYU-152	36329146	33347220		total	forward	reverse		total	forward	reverse		total	forward	reverse		total	forward	reverse		total	forward	reverse
					15-34 nt	23090283	17194376	5895907	15-34 nt	32673536	19131611	13541925	15-34 nt	11446276	5870193	5576083	15-34 nt	6144	4076	2068	15-34 nt	28746	18893	9853
					15 nt	796462	591705	204757	15 nt	808170	346030	462140	15 nt	806029	407013	399016	15 nt	354	322	32	15 nt	807	333	474
					16 nt	1751702	1180968	570734	16 nt	1751498	979853	771645	16 nt	1751974	944258	807716	16 nt	3735	1926	1809	16 nt	18324	11309	7015
					17 nt	1503504	1063026	440478	17 nt	1507814	853895	653919	17 nt	1508375	827478	680897	17 nt	1419	1270	149	17 nt	8422	6734	1688
					18 nt	1862587	1538013	324574	18 nt	1906958	1305699	601259	18 nt	1892287	938455	953832	18 nt	262	238	24	18 nt	791	297	494
					19 nt	1658938	1354159	304779	19 nt	1766286	1191279	575007	19 nt	1622020	701594	920426	19 nt	179	166	13	19 nt	218	118	100
					20 nt	2052257	1449850	602407	20 nt	2313151	1353807	959344	20 nt	1328710	622800	705910	20 nt	53	41	12	20 nt	55	16	39
					21 nt	8671247	6542414	2128833	21 nt	10011924	5362835	4649089	21 nt	1588681	910753	677928	21 nt	95	78	17	21 nt	83	57	26
					22 nt	1324407	655474	668933	22 nt	2184509	1481846	702663	22 nt	305484	142575	162909	22 nt	19	16	3	22 nt	16	6	10
					23 nt	561072	457213	103859	23 nt	1459846	993219	466627	23 nt	162256	95048	67208	23 nt	1	1	0	23 nt	4	3	1
					24 nt	946489	644434	302055	24 nt	5188707	2699524	2489183	24 nt	228261	126233	102028	24 nt	20	15	5	24 nt	13	8	5
					25 nt	429157	377049	52108	25 nt	839149	513123	326026	25 nt	86308	51765	34543	25 nt	1	0	1	25 nt	3	3	0
					26 nt	398926	319083	79843	26 nt	774719	508480	266239	26 nt	64429	38631	25798	26 nt	0	0	0	26 nt	0	0	0
					27 nt	312955	279299	33656	27 nt	647612	429582	218030	27 nt	41743	25872	15871	27 nt	3	3	0	27 nt	3	3	0
					28 nt	259628	236236	23392	28 nt	665346	514001	151345	28 nt	30139	18899	11240	28 nt	2	0	2	28 nt	4	3	1
					29 nt	303520	282589	20931	29 nt	431569	309296	122273	29 nt	17260	10968	6292	29 nt	0	0	0	29 nt	0	0	0
					30 nt	168003	152659	15344	30 nt	284151	220327	63824	30 nt	7013	4365	2648	30 nt	1	0	1	30 nt	3	3	0
					31 nt	62151	47946	14205	31 nt	91793	49306	42487	31 nt	3141	2022	1119	31 nt	0	0	0	31 nt	0	0	0
					32 nt	17646	14176	3470	32 nt	26081	13272	12809	32 nt	1507	1009	498	32 nt	0	0	0	32 nt	0	0	0
					33 nt	7518	6170	1348	33 nt	11194	4775	6419	33 nt	421	287	134	33 nt	0	0	0	33 nt	0	0	0
					34 nt	2114	1913	201	34 nt	3059	1462	1597	34 nt	238	168	70	34 nt	0	0	0	34 nt	0	0	0
CaMV-infected Camelina	Cam-C1	ALYU-153	33975015	32351938		total	forward	reverse		total	forward	reverse		total	forward	reverse		total	forward	reverse		total	forward	reverse
					15-34 nt	18478413	10326172	8152241	15-34 nt	24996896	12646265	12350631	15-34 nt	11091928	5747269	5344659	15-34 nt	5331	3252	2079	15-34 nt	49170	29359	19811
					15 nt	219406	120070	99336	15 nt	221572	102251	119321	15 nt	221738	114194	107544	15 nt	147	118	29	15 nt	517	290	227
					16 nt	761303	417538	343765	16 nt	760954	390169	370785	16 nt	761323	396557	364766	16 nt	2265	1367	898	16 nt	23542	14895	8647
					17 nt	1386499	717510	668989	17 nt	1388239	725130	663109	17 nt	1388979	701303	687676	17 nt	1771	1169	602	17 nt	15224	7726	7498
					18 nt	2158650	1172750	985900	18 nt	2184227	1147905	1036322	18 nt	2179575	1123837	1055738	18 nt	819	362	457	18 nt	7202	4878	2324
					19 nt	1953862	970224	983638	19 nt	2098431	1087243	1011188	19 nt	1924736	951766	972970	19 nt	160	101	59	19 nt	1715	1000	715
					20 nt	1774265	839271	934994	20 nt	2178227	1034983	1143244	20 nt	1493007	839860	653147	20 nt	115	106	9	20 nt	387	193	194
					21 nt	5615052	3612092	2002960	21 nt	6812693	3332375	3480318	21 nt	1598069	854123	743946	21 nt	21	16	5	21 nt	196	96	100
					22 nt	1369279	608963	760316	22 nt	2600713	1334462	1266251	22 nt	772055	365752	406303	22 nt	3	3	0	22 nt	159	90	69
					23 nt	628919	321824	307095	23 nt	1230320	629011	601309	23 nt	263157	147335	115822	23 nt	6	1	5	23 nt	51	33	18
					24 nt	704143	363743	340400	24 nt	2487183	1178764	1308419	24 nt	235385	116953	118432	24 nt	6	4	2	24 nt	29	25	4
					25 nt	403293	234143	169150	25 nt	694171	354436	339735	25 nt	76591	40427	36164	25 nt	3	0	3	25 nt	34	32	2
					26 nt	351381	191265	160116	26 nt	550879	291953	258926	26 nt	53954	28472	25482	26 nt	3	2	1	26 nt	26	21	5
					27 nt	267661	167826	99835	27 nt	445617	246254	199363	27 nt	36604	19996	16608	27 nt	6	2	4	27 nt	33	31	2
					28 nt	240544	152504	88040	28 nt	412328	244037	168291	28 nt	34470	17907	16563	28 nt	2	0	2	28 nt	16	14	2
					29 nt	237304	162023	75281	29 nt	345962	201719	144243	29 nt	23433	12569	10864	29 nt	1	0	1	29 nt	12	12	0
					30 nt	193342	143623	49719	30 nt	294293	194427	99866	30 nt	14122	7893	6229	30 nt	0	0	0	30 nt	14	12	2
					31 nt	151267	90882	60385	31 nt	206088	110291	95797	31 nt	8576	4539	4037	31 nt	1	1	0	31 nt	13	11	2
					32 nt	41211	25879	15332	32 nt	55888	28447	27441	32 nt	3792	2305	1487	32 nt	2	0	2	32 nt	0	0	0
					33 nt	16803	10829	5974	33 nt	23287	9578	13709	33 nt	1570	960	610	33 nt	0	0	0	33 nt	0	0	0
					34 nt	4229	3213	1016	34 nt	5824	2830	2994	34 nt	792	521	271	34 nt	0	0	0	34 nt	0	0	0
	Cam-C2	ALYU-154	35588643	34413601		total	forward	reverse		total	forward	reverse		total	forward	reverse		total	forward	reverse		total	forward	reverse
					15-34 nt	22582824	13983036	8599788	15-34 nt	29281256	14860987	14420269	15-34 nt	11697751	6410362	5287389	15-34 nt	7085	4691	2394	15-34 nt	58345	38015	20330
					15 nt	290288	170222	120066	15 nt	292043	138527	153516	15 nt	292600	148196	144404	15 nt	144	110	34	15 nt	827	538	289
					16 nt	1266205	719675	546530	16 nt	1265754	679427	586327	16 nt	1266214	656365	609849	16 nt	3679	2371	1308	16 nt	31762	21179	10583
					17 nt	1538940	834819	704121	17 nt	1543097	831686	711411	17 nt	1543861	806184	737677	17 nt	2179	1580	599	17 nt	16538	9922	6616
					18 nt	1889750	1127378	762372	18 nt	1912946	1053361	859585	18 nt	1908194	975179	933015	18 nt	530	317	213	18 nt	5382	3786	1596
					19 nt	1652942	875181	777761	19 nt	1769095	947627	821468	19 nt	1627774	776844	850930	19 nt	173	108	65	19 nt	1285	818	467
					20 nt	2170724	795281	1375443	20 nt	2468969	958581	1510388	20 nt	1923787	1327285	596502	20 nt	147	129	18	20 nt	513	309	204
					21 nt	9477092	6953919	2523173	21 nt	10627522	5283413	5344109	21 nt	1604318	927538	676780	21 nt	59	34	25	21 nt	397	259	138
					22 nt	1345115	601166	743949	22 nt	2680653	1402401	1278252	22 nt	738260	365019	373241	22 nt	29	9	20	22 nt	483	301	182
					23 nt	561543	330705	230838	23 nt	1148026	619081	528945	23 nt	256775	141926	114849	23 nt	23	4	19	23 nt	243	190	53
					24 nt	696765	406510	290255	24 nt	3032410	1491081	1541329	24 nt	258312	127025	131287	24 nt	22	4	18	24 nt	184	151	33
					25 nt	374101	247103	126998	25 nt	644132	355621	288511	25 nt	83342	46701	36641	25 nt	26	13	13	25 nt	180	142	38
					26 nt	354848	218782	136066	26 nt	521368	292987	228381	26 nt	64971	37002	27969	26 nt	24	3	21	26 nt	161	123	38
					27 nt	263209	185395	77814	27 nt	406791	223379	183412	27 nt	48826	27713	21113	27 nt	21	1	20	27 nt	132	95	37
					28 nt	231372	166660	64712	28 nt	363961	218711	145250	28 nt	37524	21715	15809	28 nt	14	5	9	28 nt	124	98	26
					29 nt	210228	161336	48892	29 nt	273838	167136	106702	29 nt	20402	12036	8366	29 nt	9	1	8	29 nt	80	63	17
					30 nt	134878	107217	27661	30 nt	175398	117686	57712	30 nt	13017	7554	5463	30 nt	4	1	3	30 nt	37	28	9
					31 nt	98498	62241	36257	31 nt	119818	62140	57678	31 nt	5388	3291	2097	31 nt	2	1	1	31 nt	10	8	2
					32 nt	17151	12593	4558	32 nt	22879	11963	10916	32 nt	2811	1854	957	32 nt	0	0	0	32 nt	6	4	2
					33 nt	7321	5368	1953	33 nt	10013	4944	5069	33 nt	932	612	320	33 nt	0	0	0	33 nt	0	0	0
					34 nt	1854	1485	369	34 nt	2543	1235	1308	34 nt	443	323	120	34 nt	0	0	0	34 nt	1	1	0
	Cam-C3	ALYU-155	34374173	32788534		total	forward	reverse		total	forward	reverse		total	forward	reverse		total	forward	reverse		total	forward	reverse
					15-34 nt	21342751	11960226	9382525	15-34 nt	26989411	13643905	13345506	15-34 nt	14544318	7717405	6826913	15-34 nt	13618	8722	4896	15-34 nt	111112	65011	46101
					15 nt	1240703	667110	573593	15 nt	1249514	633924	615590	15 nt	1249625	630990	618635	15 nt	846	632	214	15 nt	4064	2609	1455
					16 nt	2544803	1400995	1143808	16 nt	2543579	1358387	1185192	16 nt	2544834	1364030	1180804	16 nt	8717	5498	3219	16 nt	73883	44783	29100
					17 nt	2074884	1078432	996452	17 nt	2078202	1086606	991596	17 nt	2079542	1069238	1010304	17 nt	2968	2042	926	17 nt	24172	12047	12125
					18 nt	2179695	1192400	987295	18 nt	2206119	1178233	1027886	18 nt	2201583	1126688	1074895	18 nt	767	350	417	18 nt	6684	4254	2430
					19 nt	1800062	887624	912438	19 nt	1938966	994643	944323	19 nt	1780991	882183	898808	19 nt	165	88	77	19 nt	1458	854	604
					20 nt	1872172	742994	1129178	20 nt	2219670	934531	1285139	20 nt	1661967	1051924	610043	20 nt	94	78	16	20 nt	345	161	184
					21 nt	5940062	4111670	1828392	21 nt	7009804	3478415	3531389	21 nt	1566618	866074	700544	21 nt	21	17	4	21 nt	170	105	65
					22 nt	1294243	537729	756514	22 nt	2443449	1281817	1161632	22 nt	787056	381358	405698	22 nt	10	8	2	22 nt	177	81	96
					23 nt	534428	270067	264361	23 nt	1066288	546247	520041	23 nt	255987	139757	116230	23 nt	6	3	3	23 nt	43	25	18
					24 nt	589838	310566	279272	24 nt	2233583	1059561	1174022	24 nt	246194	116457	129737	24 nt	6	1	5	24 nt	31	20	11
					25 nt	326064	184808	141256	25 nt	571278	295160	276118	25 nt	64263	32993	31270	25 nt	5	2	3	25 nt	23	16	7
					26 nt	280493	148988	131505	26 nt	432773	231948	200825	26 nt	39554	20673	18881	26 nt	7	2	5	26 nt	18	13	5
					27 nt	197123	118550	78573	27 nt	320295	172592	147703	27 nt	24554	12948	11606	27 nt	5	1	4	27 nt	15	14	1
					28 nt	158534	98248	60286	28 nt	263479	151801	111678	28 nt	21057	10824	10233	28 nt	0	0	0	28 nt	11	11	0
					29 nt	132072	88723	43349	29 nt	186898	106971	79927	29 nt	11275	6003	5272	29 nt	1	0	1	29 nt	10	10	0
					30 nt	85706	65247	20459	30 nt	114244	75917	38327	30 nt	5325	2928	2397	30 nt	0	0	0	30 nt	6	6	0
					31 nt	77371	46335	31036	31 nt	91512	47214	44298	31 nt	2232	1299	933	31 nt	0	0	0	31 nt	1	1	0
					32 nt	9909	6616	3293	32 nt	13473	6897	6576	32 nt	1129	714	415	32 nt	0	0	0	32 nt	1	1	0
					33 nt	3637	2417	1220	33 nt	4941	2358	2583	33 nt	364	220	144	33 nt	0	0	0	33 nt	0	0	0
					34 nt	952	707	245	34 nt	1344	683	661	34 nt	168	104	64	34 nt	0	0	0	34 nt	0	0	0
TuYV-infected Camelina	Cam-T1	ALYU-156	36603929	34750419		total	forward	reverse		total	forward	reverse		total	forward	reverse		total	forward	reverse		total	forward	reverse
					15-34 nt	23234639	17114305	6120334	15-34 nt	32518595	18335339	14183256	15-34 nt	7377345	4006681	3370664	15-34 nt	1940	1586	354	15-34 nt	6663	3828	2835
					15 nt	139773	95841	43932	15 nt	140664	64364	76300	15 nt	141443	73110	68333	15 nt	125	121	4	15 nt	86	39	47
					16 nt	448570	295723	152847	16 nt	448518	235433	213085	16 nt	448575	261839	186736	16 nt	849	652	197	16 nt	3001	1484	1517
					17 nt	648022	449775	198247	17 nt	648869	352166	296703	17 nt	648965	369001	279964	17 nt	601	536	65	17 nt	2681	1908	773
					18 nt	1012241	821513	190728	18 nt	1032960	669337	363623	18 nt	1021419	514137	507282	18 nt	147	106	41	18 nt	571	221	350
					19 nt	1018683	805309	213374	19 nt	1089119	680723	408396	19 nt	987267	451694	535573	19 nt	78	75	3	19 nt	144	83	61
					20 nt	1684851	996829	688022	20 nt	1855298	874235	981063	20 nt	1207046	749012	458034	20 nt	49	30	19	20 nt	77	25	52
					21 nt	10653373	8208946	2444427	21 nt	11950386	6218190	5732196	21 nt	1684527	905240	779287	21 nt	62	49	13	21 nt	46	24	22
					22 nt	1558119	675346	882773	22 nt	2355508	1602940	752568	22 nt	409921	205866	204055	22 nt	13	10	3	22 nt	13	7	6
					23 nt	597726	485414	112312	23 nt	1387525	941067	446458	23 nt	196529	113732	82797	23 nt	2	1	1	23 nt	8	5	3
					24 nt	1002075	693596	308479	24 nt	4909020	2514287	2394733	24 nt	257697	143600	114097	24 nt	13	6	7	24 nt	11	10	1
					25 nt	517479	438874	78605	25 nt	926175	556012	370163	25 nt	102524	60373	42151	25 nt	0	0	0	25 nt	5	5	0
					26 nt	614856	442104	172752	26 nt	911110	513062	398048	26 nt	76863	45537	31326	26 nt	0	0	0	26 nt	3	1	2
					27 nt	518946	452214	66732	27 nt	851085	444472	406613	27 nt	49897	30911	18986	27 nt	1	0	1	27 nt	3	3	0
					28 nt	443035	388445	54590	28 nt	749262	509742	239520	28 nt	39904	25218	14686	28 nt	0	0	0	28 nt	5	5	0
					29 nt	890266	812391	77875	29 nt	1056426	751230	305196	29 nt	31781	19955	11826	29 nt	0	0	0	29 nt	1	1	0
					30 nt	590034	505455	84579	30 nt	943971	714964	229007	30 nt	19998	11664	8334	30 nt	0	0	0	30 nt	2	1	1
					31 nt	432447	288807	143640	31 nt	655916	379859	276057	31 nt	40463	17326	23137	31 nt	0	0	0	31 nt	2	2	0
					32 nt	311359	165749	145610	32 nt	395968	212020	183948	32 nt	8153	5498	2655	32 nt	0	0	0	32 nt	1	1	0
					33 nt	127852	71924	55928	33 nt	168500	77034	91466	33 nt	3062	2070	992	33 nt	0	0	0	33 nt	3	3	0
					34 nt	24932	20050	4882	34 nt	42315	24202	18113	34 nt	1311	898	413	34 nt	0	0	0	34 nt	0	0	0
	Cam-T2	ALYU-157	22766202	21035506		total	forward	reverse		total	forward	reverse		total	forward	reverse		total	forward	reverse		total	forward	reverse
					15-34 nt	14320222	10768412	3551810	15-34 nt	19510848	10531221	8979627	15-34 nt	5785929	3318290	2467639	15-34 nt	4281	2431	1850	15-34 nt	11978	7821	4157
					15 nt	97530	68803	28727	15 nt	99010	44471	54539	15 nt	99159	52174	46985	15 nt	50	34	16	15 nt	74	37	37
					16 nt	383689	246763	136926	16 nt	383655	192918	190737	16 nt	383704	220528	163176	16 nt	1243	956	287	16 nt	2714	1639	1075
					17 nt	515227	361474	153753	17 nt	516069	264259	251810	17 nt	516149	297883	218266	17 nt	576	446	130	17 nt	2351	1540	811
					18 nt	783873	610149	173724	18 nt	806188	439534	366654	18 nt	799538	432143	367395	18 nt	230	141	89	18 nt	1049	455	594
					19 nt	830796	648961	181835	19 nt	898973	487493	411480	19 nt	790567	420502	370065	19 nt	245	120	125	19 nt	487	366	121
					20 nt	1177995	752651	425344	20 nt	1352105	605015	747090	20 nt	881068	582195	298873	20 nt	181	59	122	20 nt	490	406	84
					21 nt	5542088	4294363	1247725	21 nt	6379039	3302230	3076809	21 nt	1142235	618670	523565	21 nt	192	87	105	21 nt	622	460	162
					22 nt	974112	518408	455704	22 nt	1452355	909963	542392	22 nt	323689	188492	135197	22 nt	225	109	116	22 nt	2032	1068	964
					23 nt	438511	366691	71820	23 nt	827680	490959	336721	23 nt	151614	91588	60026	23 nt	162	64	98	23 nt	568	403	165
					24 nt	630690	457768	172922	24 nt	2479425	1245085	1234340	24 nt	193781	111383	82398	24 nt	208	87	121	24 nt	267	233	34
					25 nt	421712	365187	56525	25 nt	678006	370240	307766	25 nt	128806	78790	50016	25 nt	164	48	116	25 nt	221	207	14
					26 nt	443744	345326	98418	26 nt	644184	347929	296255	26 nt	102370	61232	41138	26 nt	177	63	114	26 nt	211	189	22
					27 nt	382337	327747	54590	27 nt	592838	321453	271385	27 nt	72230	39926	32304	27 nt	121	41	80	27 nt	208	194	14
					28 nt	333015	287373	45642	28 nt	530015	328623	201392	28 nt	65978	40878	25100	28 nt	151	53	98	28 nt	207	186	21
					29 nt	523656	464868	58788	29 nt	648758	431630	217128	29 nt	49222	29705	19517	29 nt	128	50	78	29 nt	170	159	11
					30 nt	399510	341618	57892	30 nt	559420	396279	163141	30 nt	33943	20332	13611	30 nt	119	38	81	30 nt	157	139	18
					31 nt	242156	174084	68072	31 nt	362684	207432	155252	31 nt	27065	15495	11570	31 nt	74	26	48	31 nt	85	77	8
					32 nt	129753	85825	43928	32 nt	176396	94932	81464	32 nt	14551	9533	5018	32 nt	28	4	24	32 nt	42	41	1
					33 nt	57232	39881	17351	33 nt	101934	39831	62103	33 nt	7189	4781	2408	33 nt	5	4	1	33 nt	17	16	1
					34 nt	12596	10472	2124	34 nt	22114	10945	11169	34 nt	3071	2060	1011	34 nt	2	1	1	34 nt	6	6	0
	Cam-T3	ALYU-158	38110406	37134029		total	forward	reverse		total	forward	reverse		total	forward	reverse		total	forward	reverse		total	forward	reverse
					15-34 nt	25249251	19429243	5820008	15-34 nt	34436596	18698067	15738529	15-34 nt	8769612	5013677	3755935	15-34 nt	6073	3188	2885	15-34 nt	17327	11314	6013
					15 nt	97563	64637	32926	15 nt	101574	45446	56128	15 nt	101768	54418	47350	15 nt	44	39	5	15 nt	89	38	51
					16 nt	391785	247619	144166	16 nt	391744	199837	191907	16 nt	391807	222898	168909	16 nt	1182	909	273	16 nt	2905	1719	1186
					17 nt	646858	455895	190963	17 nt	648181	340249	307932	17 nt	648306	368496	279810	17 nt	692	557	135	17 nt	2790	1824	966
					18 nt	1074396	834198	240198	18 nt	1105600	616532	489068	18 nt	1096326	589451	506875	18 nt	338	195	143	18 nt	1419	591	828
					19 nt	1220896	959105	261791	19 nt	1325782	728496	597286	19 nt	1169372	611454	557918	19 nt	378	210	168	19 nt	681	495	186
					20 nt	1907257	1244989	662268	20 nt	2170962	991583	1179379	20 nt	1389052	895118	493934	20 nt	245	83	162	20 nt	760	573	187
					21 nt	10979615	8674248	2305367	21 nt	12360499	6385991	5974508	21 nt	1848169	1007492	840677	21 nt	346	150	196	21 nt	1049	744	305
					22 nt	1703624	915253	788371	22 nt	2575820	1616922	958898	22 nt	569025	332082	236943	22 nt	431	203	228	22 nt	3659	1903	1756
					23 nt	815602	686751	128851	23 nt	1549212	921231	627981	23 nt	273964	167164	106800	23 nt	312	122	190	23 nt	1030	725	305
					24 nt	1173014	869052	303962	24 nt	4514336	2283311	2231025	24 nt	354089	204722	149367	24 nt	328	105	223	24 nt	516	454	62
					25 nt	814219	714723	99496	25 nt	1324329	722358	601971	25 nt	256104	155318	100786	25 nt	382	120	262	25 nt	467	440	27
					26 nt	864931	689439	175492	26 nt	1258517	674976	583541	26 nt	197752	118946	78806	26 nt	325	101	224	26 nt	546	492	54
					27 nt	768853	670016	98837	27 nt	1161620	647554	514066	27 nt	135643	76745	58898	27 nt	244	83	161	27 nt	382	362	20
					28 nt	650489	568535	81954	28 nt	1052629	661030	391599	28 nt	123463	75613	47850	28 nt	295	130	165	28 nt	314	288	26
					29 nt	1004496	901023	103473	29 nt	1241222	829889	411333	29 nt	89659	54434	35225	29 nt	262	85	177	29 nt	310	278	32
					30 nt	645569	554737	90832	30 nt	926064	653584	272480	30 nt	58456	35817	22639	30 nt	182	65	117	30 nt	245	232	13
					31 nt	304543	233643	70900	31 nt	444011	245059	198952	31 nt	33360	21420	11940	31 nt	69	29	40	31 nt	112	106	6
					32 nt	117662	92266	25396	32 nt	168465	86584	81881	32 nt	20401	13494	6907	32 nt	15	2	13	32 nt	27	26	1
					33 nt	53951	41030	12921	33 nt	94267	36848	57419	33 nt	9596	6376	3220	33 nt	1	0	1	33 nt	16	15	1
					34 nt	13928	12084	1844	34 nt	21762	10587	11175	34 nt	3300	2219	1081	34 nt	2	0	2	34 nt	10	9	1

## Sheet: (C) RPM-total
	sRNA library		Total number of reads	Total number of 15-34 nt reads	Normalized No of 15-34 nt reads	zero mismatches
						Arabidopsis thaliana nuclear genome 119,16 Mb				Camelina sativa nuclear genome 594,503 Mb				Myzus persicae Clone G006b 390,796 Mb				MpDV 5,943 nt				MpFV 23,221 nt
mock-inoculated Arabidopsis	Arab-M2	ALYU-141	24742030	23345696	1000000		total	forward	reverse		total	forward	reverse		total	forward	reverse		total	forward	reverse		total	forward	reverse
						15-34 nt	734209	570961	163247	15-34 nt	677187	410064	267123	15-34 nt	49624.3	32518.9	17105.4	15-34 nt	63.2236	19.2327	43.991	15-34 nt	154.718	137.841	16.8768
						15 nt	6940.85	5578.8	1362.05	15 nt	5875.13	2541.8	3333.33	15 nt	1208.96	717.049	491.911	15 nt	0.38551	0.0856689	0.299841	15 nt	1.58487	1.58487	0
						16 nt	48779.7	31869.3	16910.4	16 nt	49660.4	25384.1	24276.3	16 nt	1324.96	761.168	563.787	16 nt	2.09889	0.299841	1.79905	16 nt	5.56848	5.05446	0.514013
						17 nt	16312.6	11893.5	4419.02	17 nt	17030.4	9705.6	7324.82	17 nt	1817.08	1133.87	683.209	17 nt	4.75462	1.67054	3.08408	17 nt	9.29508	8.05288	1.2422
						18 nt	17947.4	15402.2	2545.22	18 nt	19121.6	10438.3	8683.27	18 nt	3030.54	1929.01	1101.53	18 nt	5.31147	1.92755	3.38392	18 nt	13.2358	11.9936	1.2422
						19 nt	18596.6	15330.1	3266.43	19 nt	19608.5	10561.5	9046.94	19 nt	3809.95	2370.97	1438.98	19 nt	5.56848	1.75621	3.81227	19 nt	13.1073	11.5653	1.54204
						20 nt	40894.6	25318.6	15576	20 nt	43654.6	18945.1	24709.5	20 nt	3681.66	2405.75	1275.91	20 nt	3.94077	1.32787	2.6129	20 nt	12.936	11.5225	1.41354
						21 nt	214977	162598	52378.5	21 nt	205023	110497	94525.3	21 nt	3832.31	2618.73	1213.59	21 nt	6.08249	2.18456	3.89793	21 nt	12.7218	10.4088	2.31306
						22 nt	26253.5	19927	6326.52	22 nt	34970.2	27443	7527.13	22 nt	6216.82	5056.82	1160	22 nt	4.54045	1.54204	2.99841	22 nt	23.2591	16.2771	6.98202
						23 nt	18918	14739.8	4178.16	23 nt	15591.2	9651.46	5939.77	23 nt	3022.78	1968.76	1054.03	23 nt	4.32628	1.02803	3.29825	23 nt	9.93759	9.33791	0.599682
						24 nt	75204.1	43786.2	31417.9	24 nt	16629.8	10070.3	6559.5	24 nt	3593.42	2240.16	1353.27	24 nt	4.19778	1.3707	2.82707	24 nt	8.48122	8.39555	0.0856689
						25 nt	14691.5	11536.9	3154.59	25 nt	13831.3	8789.29	5042.04	25 nt	2759.91	1809.28	950.625	25 nt	5.61131	1.28503	4.32628	25 nt	10.2374	10.1089	0.128503
						26 nt	26672.1	18535.8	8136.27	26 nt	27571.6	13228.2	14343.4	26 nt	3675.11	2319.7	1355.41	26 nt	4.66895	1.54204	3.12691	26 nt	7.75304	7.53886	0.214172
						27 nt	24986.2	23151.6	1834.64	27 nt	28879.2	11343.3	17535.8	27 nt	3349.53	1841.2	1508.33	27 nt	2.99841	0.642517	2.35589	27 nt	9.59492	9.50925	0.0856689
						28 nt	20050.5	18279.6	1770.9	28 nt	21079.8	16242.1	4837.72	28 nt	2370.97	1515.87	855.104	28 nt	3.89793	1.15653	2.7414	28 nt	7.06768	6.85351	0.214172
						29 nt	116673	113138	3534.91	29 nt	120974	96905.2	24068.8	29 nt	1802.6	1154.82	647.785	29 nt	2.7414	0.942358	1.79905	29 nt	4.32628	4.19778	0.128503
						30 nt	30669.5	26455.7	4213.84	30 nt	30259.4	24256.8	6002.56	30 nt	2225.98	1418.42	807.558	30 nt	1.62771	0.471179	1.15653	30 nt	3.94077	3.76943	0.171338
						31 nt	12334.7	10544.8	1789.97	31 nt	5804.8	3175.92	2628.88	31 nt	933.32	616.73	316.589	31 nt	0.171338	0	0.171338	31 nt	1.2422	1.2422	0
						32 nt	2582.66	2229.19	353.47	32 nt	1195.21	647.871	547.339	32 nt	599.125	384.311	214.815	32 nt	0	0	0	32 nt	0.128503	0.128503	0
						33 nt	555.049	487.585	67.4643	33 nt	336.293	184.402	151.891	33 nt	248.997	169.367	79.6292	33 nt	0.171338	0	0.171338	33 nt	0.0856689	0.0856689	0
						34 nt	168.554	157.545	11.0085	34 nt	90.809	52.6007	38.2083	34 nt	120.236	86.9111	33.3252	34 nt	0.128503	0	0.128503	34 nt	0.214172	0.214172	0
	Arab-M3	ALYU-142	36659607	31646106	1000000		total	forward	reverse		total	forward	reverse		total	forward	reverse		total	forward	reverse		total	forward	reverse
						15-34 nt	752446	576074	176372	15-34 nt	689390	407681	281709	15-34 nt	55644.5	36264.3	19380.2	15-34 nt	65.6637	18.9913	46.6724	15-34 nt	167.351	147.98	19.3705
						15 nt	30578.4	25296	5282.42	15 nt	20752.6	10482.9	10269.7	15 nt	3722.92	2136.72	1586.2	15 nt	3.31794	0.947984	2.36996	15 nt	7.23628	6.76229	0.473992
						16 nt	105446	68762.1	36683.5	16 nt	105892	55400	50491.6	16 nt	2880.73	1667.35	1213.39	16 nt	6.47789	1.57997	4.89792	16 nt	13.9038	13.0506	0.853186
						17 nt	23291.4	17286.7	6004.72	17 nt	23600.2	13570	10030.2	17 nt	2825.5	1763.16	1062.34	17 nt	5.11911	1.57997	3.53914	17 nt	15.9261	13.9038	2.02237
						18 nt	22818.3	19840.8	2977.43	18 nt	23913.7	13082	10831.7	18 nt	4125.31	2630.34	1494.97	18 nt	4.99272	1.48517	3.50754	18 nt	15.1677	13.3666	1.80117
						19 nt	21172	17494.4	3677.58	19 nt	22106.5	11858.7	10247.8	19 nt	4815.19	3044.17	1771.02	19 nt	5.9091	1.95917	3.94993	19 nt	13.809	12.3238	1.48517
						20 nt	42924.8	25915.6	17009.2	20 nt	45764	19332.6	26431.5	20 nt	3988.61	2605.34	1383.27	20 nt	3.66554	1.01118	2.65436	20 nt	14.599	13.0506	1.54837
						21 nt	185399	139857	45542.1	21 nt	176085	95819.2	80265.7	21 nt	3882.12	2658.75	1223.37	21 nt	6.1619	2.27516	3.88673	21 nt	10.9334	9.70104	1.23238
						22 nt	24421	18446.3	5974.67	22 nt	33108.8	25979.4	7129.41	22 nt	6288.55	5163.35	1125.19	22 nt	4.96112	1.29558	3.66554	22 nt	21.1716	13.6194	7.55227
						23 nt	17688.3	13816.5	3871.76	23 nt	14780	9230.42	5549.56	23 nt	2908.26	1899.41	1008.84	23 nt	4.01313	1.20078	2.81235	23 nt	9.44824	8.43706	1.01118
						24 nt	68085.2	39686.2	28399	24 nt	15305.8	9336.5	5969.27	24 nt	3348.15	2091.09	1257.06	24 nt	4.17113	0.947984	3.22315	24 nt	7.67867	7.55227	0.126398
						25 nt	13235.5	10412.6	2822.91	25 nt	12393.2	7888.84	4504.35	25 nt	2605.22	1708.99	896.224	25 nt	4.42393	1.10598	3.31794	25 nt	8.81625	8.40546	0.410793
						26 nt	24652.7	16915.6	7737.07	26 nt	25163.7	12066.6	13097.1	26 nt	3507.13	2230.26	1276.87	26 nt	3.88673	0.979583	2.90715	26 nt	6.79388	6.63589	0.157997
						27 nt	22392.8	20782.2	1610.59	27 nt	25998	9945.99	16052	27 nt	3100.35	1737.21	1363.14	27 nt	3.03355	1.20078	1.83277	27 nt	7.93147	7.67867	0.252796
						28 nt	16977.3	15461.9	1515.42	28 nt	17692.1	13561.7	4130.43	28 nt	2227.26	1430.13	797.128	28 nt	2.08556	0.410793	1.67477	28 nt	5.6879	5.52991	0.157997
						29 nt	95686.3	93160.2	2526.06	29 nt	98695.2	79167.6	19527.6	29 nt	1609.01	1026.7	582.315	29 nt	2.02237	0.56879	1.45358	29 nt	4.67672	4.45552	0.221196
						30 nt	22427.2	19502.1	2925.13	30 nt	22032.1	17571.3	4460.77	30 nt	2068.66	1316.75	751.909	30 nt	0.821586	0.284395	0.537191	30 nt	2.30676	2.24356	0.0631989
						31 nt	11788.7	10501.6	1287.08	31 nt	4369.48	2410.44	1959.04	31 nt	851.542	562.628	288.914	31 nt	0.505591	0.126398	0.379194	31 nt	0.60039	0.60039	0
						32 nt	2687.41	2280.88	406.527	32 nt	1229.98	684.634	545.344	32 nt	527.585	342.127	185.457	32 nt	0.0947984	0.0315995	0.0631989	32 nt	0.284395	0.284395	0
						33 nt	612.903	507.235	105.669	33 nt	409.845	232.54	177.305	33 nt	241.325	161.947	79.3779	33 nt	0	0	0	33 nt	0.189597	0.189597	0
						34 nt	161.473	148.107	13.3666	34 nt	97.9267	59.565	38.3617	34 nt	121.089	87.9097	33.1794	34 nt	0	0	0	34 nt	0.189597	0.189597	0
	Arab-M4	ALYU-143	34405975	23285563	1000000		total	forward	reverse		total	forward	reverse		total	forward	reverse		total	forward	reverse		total	forward	reverse
						15-34 nt	755828	569177	186651	15-34 nt	723267	423059	300208	15-34 nt	46005.9	29710.7	16295.2	15-34 nt	17.5645	4.93868	12.6258	15-34 nt	24.6934	22.4173	2.27609
						15 nt	64866.3	53809	11057.4	15 nt	46131.7	24549.5	21582.2	15 nt	7775.98	4331.14	3444.84	15 nt	2.23314	0.386506	1.84664	15 nt	2.36198	2.23314	0.128835
						16 nt	180358	113907	66450.9	16 nt	182664	94890.8	87773.1	16 nt	4025.63	2379.5	1646.13	16 nt	1.80369	0.472396	1.3313	16 nt	2.31903	2.23314	0.0858901
						17 nt	27829.6	20725.4	7104.27	17 nt	29120.2	16774.6	12345.6	17 nt	3407.69	2125.57	1282.12	17 nt	1.80369	0.601231	1.20246	17 nt	2.06136	1.80369	0.25767
						18 nt	26284.5	22959.4	3325.11	18 nt	28705.9	16223.1	12482.7	18 nt	4030.22	2546.56	1483.67	18 nt	1.7178	0.815956	0.901846	18 nt	2.53376	2.40492	0.128835
						19 nt	21588.9	18067.5	3521.45	19 nt	24331.5	14110.3	10221.2	19 nt	3893.7	2449.29	1444.41	19 nt	1.46013	0.17178	1.28835	19 nt	1.93253	1.88958	0.0429451
						20 nt	40112.5	24671.9	15440.7	20 nt	45447	20538.3	24908.7	20 nt	3072.98	2026.71	1046.27	20 nt	1.15952	0.558286	0.601231	20 nt	2.10431	2.06136	0.0429451
						21 nt	156608	120384	36223.8	21 nt	151079	84511.2	66567.4	21 nt	2893.77	1962.33	931.435	21 nt	1.28835	0.429451	0.858901	21 nt	2.01842	1.80369	0.214725
						22 nt	20548.8	16272.1	4276.73	22 nt	30978.5	24237.8	6740.66	22 nt	5785.34	4974.67	810.674	22 nt	1.46013	0.386506	1.07363	22 nt	3.13499	2.23314	0.901846
						23 nt	16293.4	12983.9	3309.48	23 nt	15712.4	10096.4	5615.93	23 nt	2154.68	1369.22	785.465	23 nt	0.815956	0.128835	0.687121	23 nt	1.54602	1.24541	0.300615
						24 nt	54115.1	32244.2	21870.9	24 nt	15685.3	9862.33	5822.92	24 nt	2067.2	1242.96	824.245	24 nt	0.773011	0.128835	0.644176	24 nt	1.37424	1.28835	0.0858901
						25 nt	11866.4	9157.05	2709.36	25 nt	12472.7	8097.94	4374.81	25 nt	1488.22	977.601	510.617	25 nt	0.944791	0.0858901	0.858901	25 nt	0.901846	0.815956	0.0858901
						26 nt	21838.6	14993.8	6844.84	26 nt	23168.5	11239.3	11929.2	26 nt	1686.75	1060.96	625.795	26 nt	0.858901	0.0858901	0.773011	26 nt	0.25767	0.25767	0
						27 nt	15678.6	14489.2	1189.41	27 nt	19173.6	8776.25	10397.4	27 nt	1510.94	838.288	672.649	27 nt	0.730066	0.386506	0.343561	27 nt	0.815956	0.815956	0
						28 nt	12764.5	11725.5	1038.97	28 nt	14407.4	11658.8	2748.61	28 nt	960.466	614.93	345.536	28 nt	0.429451	0.214725	0.214725	28 nt	0.386506	0.386506	0
						29 nt	73484.1	72395.7	1088.44	29 nt	77079.4	62413	14666.4	29 nt	549.954	357.131	192.823	29 nt	0.0429451	0.0429451	0	29 nt	0.515341	0.515341	0
						30 nt	5740.6	4931.51	809.085	30 nt	5507.45	4175.55	1331.9	30 nt	426.187	270.124	156.062	30 nt	0.0429451	0.0429451	0	30 nt	0.25767	0.25767	0
						31 nt	4995.16	4697.98	297.18	31 nt	1233.94	702.238	531.703	31 nt	158.682	105.301	53.3807	31 nt	0	0	0	31 nt	0.17178	0.17178	0
						32 nt	725.729	659.636	66.0925	32 nt	274.591	148.676	125.915	32 nt	79.5343	51.7059	27.8284	32 nt	0	0	0	32 nt	0	0	0
						33 nt	112.001	86.8779	25.1229	33 nt	79.0619	43.4604	35.6015	33 nt	26.3253	17.994	8.33134	33 nt	0	0	0	33 nt	0	0	0
						34 nt	17.5216	15.632	1.88958	34 nt	15.0308	9.36202	5.66875	34 nt	11.6381	8.71785	2.92026	34 nt	0	0	0	34 nt	0	0	0
CaMV-infected Arabidopsis	Arab-C1	ALYU-144	35894992	33950388	1000000		total	forward	reverse		total	forward	reverse		total	forward	reverse		total	forward	reverse		total	forward	reverse
						15-34 nt	578098	389716	188382	15-34 nt	496402	266376	230026	15-34 nt	36202.2	22518.6	13683.6	15-34 nt	10.9866	2.56256	8.42406	15-34 nt	50.3971	42.7683	7.62878
						15 nt	10445.8	7224.75	3221.02	15 nt	9152.53	4268.2	4884.33	15 nt	2307.34	1215.39	1091.95	15 nt	0.0883642	0.0883642	0	15 nt	0.942552	0.883642	0.0589095
						16 nt	100254	59832.1	40421.8	16 nt	101090	50571	50519	16 nt	3093.81	1534.03	1559.78	16 nt	0.382912	0.147274	0.235638	16 nt	2.09129	1.82619	0.265093
						17 nt	23113.1	12976	10137.1	17 nt	20636.2	11006.6	9629.64	17 nt	3041.94	1517.1	1524.84	17 nt	0.854188	0.117819	0.736369	17 nt	3.97639	3.59348	0.382912
						18 nt	22833.2	14785.5	8047.71	18 nt	17741.4	9541.39	8199.99	18 nt	2508.93	1362.16	1146.76	18 nt	0.736369	0.147274	0.589095	18 nt	3.82912	3.62293	0.206183
						19 nt	21592.1	14230.6	7361.57	19 nt	16433.9	8325.74	8108.15	19 nt	2431.55	1376.45	1055.1	19 nt	0.589095	0.176728	0.412366	19 nt	4.77167	4.50658	0.265093
						20 nt	34182.1	17440.3	16741.8	20 nt	30089.1	10508.9	19580.2	20 nt	2167.07	1389.29	777.782	20 nt	0.471276	0.265093	0.206183	20 nt	3.62293	3.3873	0.235638
						21 nt	167701	126262	41438.9	21 nt	153223	76726	76497.5	21 nt	2668.31	1804.22	864.084	21 nt	1.14874	0.353457	0.795278	21 nt	3.09275	2.44474	0.648004
						22 nt	24364.1	15866.9	8497.16	22 nt	21984.5	16330.3	5654.13	22 nt	6230.59	5421.44	809.151	22 nt	1.08983	0.235638	0.854188	22 nt	11.6346	7.09859	4.53603
						23 nt	15924.9	10322.2	5602.76	23 nt	9992.82	5644.03	4348.79	23 nt	1734.88	1032.36	702.525	23 nt	0.589095	0.176728	0.412366	23 nt	3.85857	3.21057	0.648004
						24 nt	32942.5	19185.4	13757	24 nt	10201	5677.14	4523.87	24 nt	1798.21	943.465	854.747	24 nt	1.20764	0.176728	1.03092	24 nt	2.06183	1.8851	0.176728
						25 nt	14322.9	8855.27	5467.63	25 nt	10091.1	5760.82	4330.26	25 nt	1355.39	833.569	521.82	25 nt	1.06037	0.147274	0.913097	25 nt	2.76875	2.68038	0.0883642
						26 nt	21710.2	11592.8	10117.4	26 nt	17748.5	9229.08	8519.43	26 nt	1836.92	1089.53	747.385	26 nt	0.265093	0.0589095	0.206183	26 nt	2.06183	2.06183	0
						27 nt	13392.2	10096.5	3295.63	27 nt	11190.5	5360.7	5829.77	27 nt	1802.75	966.145	836.603	27 nt	0.795278	0.147274	0.648004	27 nt	1.8851	1.85565	0.0294547
						28 nt	13391	9684.19	3706.79	28 nt	10863.3	7384.01	3479.28	28 nt	1288.38	813.54	474.84	28 nt	0.795278	0.294547	0.500731	28 nt	1.44328	1.41383	0.0294547
						29 nt	41348.5	36539.5	4809.05	29 nt	40074.7	30200.5	9874.2	29 nt	778.813	480.436	298.377	29 nt	0.55964	0.0294547	0.530185	29 nt	0.942552	0.942552	0
						30 nt	13243.2	9300.92	3942.28	30 nt	11566.2	7532.14	4034.03	30 nt	618.226	388.626	229.6	30 nt	0.353457	0	0.353457	30 nt	0.972007	0.942552	0.0294547
						31 nt	5606.47	4288.99	1317.48	31 nt	3224.06	1709.7	1514.36	31 nt	291.425	191.132	100.293	31 nt	0	0	0	31 nt	0.294547	0.294547	0
						32 nt	1281.87	907.442	374.429	32 nt	809.829	436.107	373.722	32 nt	158.113	98.6439	59.4691	32 nt	0	0	0	32 nt	0.0589095	0.0589095	0
						33 nt	371.984	262.471	109.513	33 nt	244.15	137.995	106.155	33 nt	59.8815	39.6166	20.2649	33 nt	0	0	0	33 nt	0.0589095	0.0294547	0.0294547
						34 nt	76.8769	62.2084	14.6685	34 nt	44.8596	25.8613	18.9983	34 nt	29.6904	21.4136	8.27678	34 nt	0	0	0	34 nt	0.0294547	0.0294547	0
	Arab-C2	ALYU-145	35614311	33002241	1000000		total	forward	reverse		total	forward	reverse		total	forward	reverse		total	forward	reverse		total	forward	reverse
						15-34 nt	522857	362927	159931	15-34 nt	414599	234321	180279	15-34 nt	39832.5	23866.5	15965.9	15-34 nt	11.0599	2.9695	8.09036	15-34 nt	60.1474	50.4208	9.72661
						15 nt	7195.57	5278.76	1916.81	15 nt	6142.13	2741.06	3401.07	15 nt	1394.87	761.524	633.351	15 nt	0	0	0	15 nt	0.242408	0.121204	0.121204
						16 nt	31629.8	17860.2	13769.6	16 nt	31291.4	14949.9	16341.5	16 nt	1691.67	798.673	893	16 nt	0.121204	0	0.121204	16 nt	1.03023	0.848427	0.181806
						17 nt	21479.2	12966	8513.24	17 nt	19968.2	10464.8	9503.38	17 nt	2569.8	1225.16	1344.64	17 nt	0.181806	0.0606019	0.121204	17 nt	3.33311	2.90889	0.424214
						18 nt	28942.5	19142.6	9799.91	18 nt	22966.4	11826.8	11139.6	18 nt	3228.33	1644.92	1583.41	18 nt	0.818126	0.272709	0.545418	18 nt	5.12086	4.84816	0.272709
						19 nt	30049.4	20847.9	9201.41	19 nt	22441.9	12139.2	10302.7	19 nt	3314.74	1773.79	1540.96	19 nt	0.93933	0.242408	0.696922	19 nt	6.1511	5.90869	0.242408
						20 nt	40141.2	28499.2	11642.1	20 nt	33643.4	17755.9	15887.6	20 nt	3112.73	1867.06	1245.67	20 nt	0.787825	0.181806	0.606019	20 nt	5.51478	5.02996	0.484816
						21 nt	138761	98420.9	40340.2	21 nt	121553	62234	59319	21 nt	3227.9	2004.11	1223.8	21 nt	1.48475	0.424214	1.06053	21 nt	5.42387	4.51484	0.909029
						22 nt	31649.7	20718.4	10931.3	22 nt	24155.7	16209.9	7945.79	22 nt	5729.4	4450.88	1278.52	22 nt	1.75746	0.696922	1.06053	22 nt	13.6051	7.36314	6.242
						23 nt	23597.6	16014.9	7582.7	23 nt	15079.5	8646.87	6432.65	23 nt	2849.78	1707.94	1141.83	23 nt	1.12114	0.212107	0.909029	23 nt	4.06033	3.66642	0.393913
						24 nt	43172.9	26299.5	16873.4	24 nt	14699.6	8141.08	6558.52	24 nt	2787.81	1494.11	1293.7	24 nt	0.999932	0.30301	0.696922	24 nt	2.93919	2.66649	0.272709
						25 nt	18478.3	12320.6	6157.7	25 nt	12212.9	6844.29	5368.57	25 nt	1969.53	1241.86	727.678	25 nt	0.818126	0.151505	0.666621	25 nt	3.45431	3.36341	0.0909029
						26 nt	23068.4	13867.3	9201.07	26 nt	16972.3	9381.76	7590.55	26 nt	2180.64	1318.52	862.123	26 nt	0.999932	0.151505	0.848427	26 nt	2.81799	2.75739	0.0606019
						27 nt	15866.7	12504.6	3362.11	27 nt	12506	6937.53	5568.47	27 nt	2024.68	1184.65	840.034	27 nt	0.30301	0.0606019	0.242408	27 nt	2.36348	2.33317	0.030301
						28 nt	14521.1	11431.1	3090.06	28 nt	11812	8819.22	2992.77	28 nt	1354.12	855.366	498.754	28 nt	0.424214	0.121204	0.30301	28 nt	1.48475	1.48475	0
						29 nt	37459.2	34250.2	3209.02	29 nt	37110.6	29059.8	8050.88	29 nt	931.331	587.687	343.643	29 nt	0.121204	0.030301	0.0909029	29 nt	1.69685	1.69685	0
						30 nt	11015.3	8178.63	2836.72	30 nt	8557.48	6233.12	2324.36	30 nt	728.314	464.908	263.406	30 nt	0.151505	0.0606019	0.0909029	30 nt	0.484816	0.484816	0
						31 nt	4064.6	3008.52	1056.08	31 nt	2396.23	1328.09	1068.14	31 nt	371.248	242.256	128.991	31 nt	0.030301	0	0.030301	31 nt	0.30301	0.30301	0
						32 nt	1273.85	937.421	336.432	32 nt	783.341	420.881	362.46	32 nt	221.682	140.081	81.6005	32 nt	0	0	0	32 nt	0	0	0
						33 nt	386.58	291.798	94.7814	33 nt	249.771	147.778	101.993	33 nt	100.781	70.4498	30.3313	33 nt	0	0	0	33 nt	0.0909029	0.0909029	0
						34 nt	104.326	88.1152	16.211	34 nt	57.2385	38.664	18.5745	34 nt	43.1183	32.6038	10.5144	34 nt	0	0	0	34 nt	0.030301	0.030301	0
	Arab-C3	ALYU-146	44826938	40686391	1000000		total	forward	reverse		total	forward	reverse		total	forward	reverse		total	forward	reverse		total	forward	reverse
						15-34 nt	547164	354372	192792	15-34 nt	465031	250920	214110	15-34 nt	72524.6	46518.8	26005.8	15-34 nt	24.5782	7.74215	16.8361	15-34 nt	152.41	116.452	35.958
						15 nt	23683.3	17566.3	6117.06	15 nt	18069.8	8895.55	9174.27	15 nt	4914.94	2637.56	2277.37	15 nt	0.442408	0.172048	0.270361	15 nt	2.13831	1.96626	0.172048
						16 nt	136217	76920.7	59296.7	16 nt	136664	71189.6	65474.5	16 nt	6278.86	3439.92	2838.93	16 nt	1.59759	0.442408	1.15518	16 nt	7.32432	6.2183	1.10602
						17 nt	29648.4	18302.5	11346	17 nt	25938.9	13166.3	12772.6	17 nt	5580.88	3186.64	2394.24	17 nt	1.86795	0.491565	1.37638	17 nt	10.1754	8.97106	1.20433
						18 nt	29898.6	20601.7	9296.92	18 nt	23072.4	11918	11154.4	18 nt	5555.05	3404.5	2150.55	18 nt	1.62216	0.540721	1.08144	18 nt	10.4458	9.36431	1.08144
						19 nt	27863.9	19900.9	7963.01	19 nt	22452.3	11968.5	10483.8	19 nt	5615.69	3511.99	2103.7	19 nt	1.96626	0.909395	1.05686	19 nt	9.36431	8.25829	1.10602
						20 nt	33258.2	22356.9	10901.3	20 nt	28945.7	13906.4	15039.3	20 nt	4928.33	3251.14	1677.19	20 nt	1.86795	0.466987	1.40096	20 nt	10.1262	8.99564	1.1306
						21 nt	99140.4	58573.4	40567.1	21 nt	86969.8	38159.3	48810.5	21 nt	5249.77	3526.51	1723.25	21 nt	2.43325	1.05686	1.37638	21 nt	15.1156	11.0602	4.05541
						22 nt	23001.1	15310.5	7690.61	22 nt	21646.5	16063.6	5582.92	22 nt	10142.6	8474.73	1667.85	22 nt	2.45782	1.05686	1.40096	22 nt	50.582	27.8471	22.7349
						23 nt	17562.2	12248.2	5314.01	23 nt	11308.4	6701.92	4606.45	23 nt	4263.71	2705.57	1558.14	23 nt	1.17976	0.221204	0.958551	23 nt	9.80672	7.5701	2.23662
						24 nt	33371.6	20354.2	13017.4	24 nt	11036.5	6353.23	4683.24	24 nt	4285.02	2431.21	1853.81	24 nt	1.96626	0.5653	1.40096	24 nt	5.21059	4.89107	0.319517
						25 nt	13339.4	9104.42	4234.95	25 nt	9198.55	5336.21	3862.35	25 nt	2945.38	1922.36	1023.02	25 nt	1.72048	0.368674	1.3518	25 nt	4.32577	4.22746	0.098313
						26 nt	15610.5	9215.05	6395.41	26 nt	13100.7	6723.08	6377.59	26 nt	3482.84	2188.67	1294.17	26 nt	1.59759	0.344095	1.25349	26 nt	5.03854	4.91565	0.122891
						27 nt	11283.7	8858.81	2424.94	27 nt	8361.22	4600.36	3760.86	27 nt	3091.67	1847.74	1243.93	27 nt	1.42554	0.442408	0.98313	27 nt	3.93252	3.83421	0.098313
						28 nt	10706.3	8292.75	2413.53	28 nt	8490.01	6052.61	2437.4	28 nt	2227.3	1436.79	790.51	28 nt	1.17976	0.245782	0.933973	28 nt	3.93252	3.78505	0.147469
						29 nt	30044.9	27292.3	2752.57	29 nt	30550	23905.4	6644.58	29 nt	1524.05	982.319	541.729	29 nt	0.712769	0.270361	0.442408	29 nt	2.90023	2.65445	0.245782
						30 nt	8024.77	5858.84	2165.93	30 nt	6781.92	4636	2145.93	30 nt	1402.93	900.031	502.895	30 nt	0.466987	0.098313	0.368674	30 nt	1.25349	1.25349	0
						31 nt	3216.28	2532.69	683.595	31 nt	1777.92	960.174	817.743	31 nt	548.562	355.401	193.16	31 nt	0.0737347	0.0491565	0.0245782	31 nt	0.540721	0.442408	0.098313
						32 nt	982.343	827.549	154.794	32 nt	489.746	278.275	211.471	32 nt	311.824	192.546	119.278	32 nt	0	0	0	32 nt	0.098313	0.098313	0
						33 nt	254.704	204.614	50.0905	33 nt	149.018	87.7935	61.2244	33 nt	120.384	82.6566	37.7276	33 nt	0	0	0	33 nt	0.0737347	0.0737347	0
						34 nt	55.8909	49.6726	6.2183	34 nt	27.2818	18.0159	9.266	34 nt	54.8586	40.5541	14.3045	34 nt	0	0	0	34 nt	0.0245782	0.0245782	0
TuYV-infected Arabidopsis	Arab-T1	ALYU-147	22171043	19430298	1000000		total	forward	reverse		total	forward	reverse		total	forward	reverse		total	forward	reverse		total	forward	reverse
						15-34 nt	618146	527654	90491.8	15-34 nt	557850	347271	210580	15-34 nt	81582.2	52958.3	28623.9	15-34 nt	40.7611	14.6163	26.1447	15-34 nt	83.9925	69.0674	14.9251
						15 nt	7329.48	6312.05	1017.43	15 nt	6412.72	2435.06	3977.65	15 nt	1276.97	805.34	471.635	15 nt	0	0	0	15 nt	0.205864	0.205864	0
						16 nt	22416.5	15725.6	6690.94	16 nt	22409.3	9946.94	12462.4	16 nt	1677.84	1017.95	659.897	16 nt	0.463194	0.102932	0.360262	16 nt	1.44105	1.28665	0.154398
						17 nt	25017.2	20068.3	4948.87	17 nt	24928.2	11656.9	13271.2	17 nt	3093.98	1967.55	1126.44	17 nt	2.36744	0.360262	2.00717	17 nt	3.80849	3.55116	0.25733
						18 nt	31847	28965.1	2881.94	18 nt	32321.5	16595.7	15725.8	18 nt	5643.81	3657.12	1986.69	18 nt	2.36744	1.18372	1.18372	18 nt	6.89645	5.97006	0.926388
						19 nt	30565.9	27968.8	2597.08	19 nt	30644.2	18191.2	12453	19 nt	6197.43	3864.79	2332.65	19 nt	3.44822	1.02932	2.4189	19 nt	6.33032	5.6098	0.720524
						20 nt	53736.1	47583.6	6152.45	20 nt	54131.5	32527	21604.5	20 nt	7459.43	4762.51	2696.92	20 nt	3.03649	0.77199	2.2645	20 nt	5.19807	4.68341	0.51466
						21 nt	126689	102327	24361.9	21 nt	118866	71783.5	47082.6	21 nt	6843.18	4510.58	2332.59	21 nt	3.96288	2.21304	1.74984	21 nt	9.16095	7.41111	1.74984
						22 nt	34621.7	30098.8	4522.83	22 nt	28783.4	15966.6	12816.8	22 nt	8383.56	6030.32	2353.23	22 nt	5.50686	1.90424	3.60262	22 nt	19.4027	11.9401	7.46257
						23 nt	27716.4	24609.9	3106.44	23 nt	25198	14998.7	10199.3	23 nt	6516.47	4217.13	2299.35	23 nt	4.9922	1.44105	3.55116	23 nt	4.9922	4.22021	0.77199
						24 nt	66369.6	44568.2	21801.4	24 nt	24016.2	13811.6	10204.6	24 nt	6544.62	3976.06	2568.57	24 nt	2.62477	1.18372	1.44105	24 nt	4.16875	3.80849	0.360262
						25 nt	22046.1	20250.2	1795.91	25 nt	18769.4	11242.9	7526.54	25 nt	5013.3	3326.09	1687.21	25 nt	3.13943	0.669058	2.47037	25 nt	4.52901	4.01435	0.51466
						26 nt	23415.2	21005.6	2409.64	26 nt	21187.8	11861.8	9325.95	26 nt	4428.34	2774.28	1654.07	26 nt	2.77916	1.33812	1.44105	26 nt	3.34529	3.03649	0.308796
						27 nt	21433.1	20351.7	1081.4	27 nt	22357.6	14193.5	8164.16	27 nt	4252.02	2698.52	1553.5	27 nt	0.823456	0.154398	0.669058	27 nt	4.22021	3.91142	0.308796
						28 nt	22146.8	21379.3	767.41	28 nt	24384.4	19587.4	4796.99	28 nt	3621.3	2373.66	1247.64	28 nt	2.05864	0.926388	1.13225	28 nt	3.19089	3.19089	0
						29 nt	59744.2	58693.9	1050.32	29 nt	67549.4	55097.1	12452.3	29 nt	2943.19	1866.67	1076.51	29 nt	1.54398	0.51466	1.02932	29 nt	1.38958	1.18372	0.205864
						30 nt	23571	21425.4	2145.62	30 nt	23344.3	19452.7	3891.65	30 nt	2977.82	1970.38	1007.45	30 nt	0.823456	0.308796	0.51466	30 nt	2.67623	2.31597	0.360262
						31 nt	11247.3	9322.19	1925.09	31 nt	7767.2	5098.79	2668.41	31 nt	1885.71	1251.19	634.524	31 nt	0.823456	0.51466	0.308796	31 nt	1.33812	1.13225	0.205864
						32 nt	5650.09	4610.27	1039.82	32 nt	3270.56	1884.63	1385.93	32 nt	1482.53	952.687	529.843	32 nt	0	0	0	32 nt	1.59545	1.49251	0.102932
						33 nt	1835.69	1685	150.692	33 nt	1115.32	684.138	431.182	33 nt	853.615	587.433	266.182	33 nt	0	0	0	33 nt	0.051466	0.051466	0
						34 nt	747.956	703.283	44.6725	34 nt	393.406	254.602	138.804	34 nt	487.074	348.065	139.01	34 nt	0	0	0	34 nt	0.051466	0.051466	0
	Arab-T2	ALYU-148	31290985	26992752	1000000		total	forward	reverse		total	forward	reverse		total	forward	reverse		total	forward	reverse		total	forward	reverse
						15-34 nt	555716	449264	106452	15-34 nt	533716	329632	204084	15-34 nt	128785	83924.8	44859.8	15-34 nt	14.8188	4.85315	9.96564	15-34 nt	48.6427	37.6027	11.04
						15 nt	11690.7	9998.24	1692.45	15 nt	10808.9	4491.32	6317.55	15 nt	3864.7	2224.86	1639.85	15 nt	0	0	0	15 nt	0.296376	0.259329	0.037047
						16 nt	44494.2	27108.3	17385.9	16 nt	45567.1	23019.7	22547.3	16 nt	5051.21	3117.8	1933.41	16 nt	0.37047	0.037047	0.333423	16 nt	1.85235	1.07436	0.777987
						17 nt	27596.4	21533.7	6062.7	17 nt	28345.2	14509.9	13835.2	17 nt	8315.82	5474.06	2841.76	17 nt	0.889128	0.296376	0.592752	17 nt	3.40832	3.00081	0.407517
						18 nt	29786.8	26584.3	3202.49	18 nt	32221.6	18956.7	13264.9	18 nt	9833.71	6394.12	3439.59	18 nt	0.963222	0.185235	0.777987	18 nt	5.55705	4.03812	1.51893
						19 nt	26169.5	23689.3	2480.22	19 nt	28866	17913.3	10952.7	19 nt	11129.6	7051.78	4077.8	19 nt	1.11141	0.407517	0.703893	19 nt	3.55651	2.66738	0.889128
						20 nt	37898.6	31260.9	6637.71	20 nt	40377.7	22957.8	17419.9	20 nt	10932.4	7073.45	3858.96	20 nt	1.07436	0.222282	0.852081	20 nt	4.18631	3.44537	0.74094
						21 nt	136287	106845	29442.3	21 nt	127876	75200.4	52676	21 nt	9663.82	6373.9	3289.92	21 nt	3.48242	1.92644	1.55597	21 nt	4.22336	3.22309	1.00027
						22 nt	28490.3	24360.8	4129.52	22 nt	29300.8	19388.2	9912.59	22 nt	11572.9	8378.06	3194.86	22 nt	1.07436	0.296376	0.777987	22 nt	7.63168	4.74201	2.88966
						23 nt	21327.5	18559.6	2767.85	23 nt	20301.7	12339.2	7962.58	23 nt	9295.64	6123.35	3172.3	23 nt	1.1855	0.111141	1.07436	23 nt	3.37128	2.66738	0.703893
						24 nt	58659.1	37535.4	21123.7	24 nt	20541.3	12541.8	7999.44	24 nt	8815.22	5636.29	3178.93	24 nt	1.22255	0.296376	0.926175	24 nt	2.63034	1.74121	0.889128
						25 nt	17046	14903.3	2142.72	25 nt	16062.3	9887.14	6175.21	25 nt	7189.3	4755.13	2434.17	25 nt	0.444564	0.222282	0.222282	25 nt	2.25987	1.8153	0.444564
						26 nt	17224.5	14671.5	2552.98	26 nt	18389.1	10433.5	7955.54	26 nt	6724.51	4323.16	2401.35	26 nt	1.11141	0.259329	0.852081	26 nt	2.33396	2.22282	0.111141
						27 nt	15572.5	14348.3	1224.18	27 nt	18267.5	11205.4	7062.04	27 nt	7079.79	4513.43	2566.36	27 nt	0.666846	0.296376	0.37047	27 nt	1.51893	1.44483	0.074094
						28 nt	15831.1	14947.2	883.83	28 nt	18449.1	14470.7	3978.44	28 nt	5133.6	3320.15	1813.45	28 nt	0.148188	0	0.148188	28 nt	0.777987	0.629799	0.148188
						29 nt	43847.2	42430.5	1416.68	29 nt	56832.2	46463.1	10369.1	29 nt	5112.41	3222.72	1889.69	29 nt	0.666846	0.148188	0.518658	29 nt	2.22282	2.03758	0.185235
						30 nt	12534	10819.2	1714.79	30 nt	13538	10649.9	2888.07	30 nt	4356.24	2862.47	1493.77	30 nt	0.296376	0.148188	0.148188	30 nt	1.59302	1.40779	0.185235
						31 nt	7033.41	6008.91	1024.5	31 nt	5080.66	3471.82	1608.84	31 nt	2317.73	1514.55	803.179	31 nt	0.111141	0	0.111141	31 nt	0.74094	0.74094	0
						32 nt	2684.91	2274.02	410.888	32 nt	1844.12	1070.88	773.245	32 nt	1322.32	836.002	486.316	32 nt	0	0	0	32 nt	0.296376	0.259329	0.037047
						33 nt	1157.61	1023.5	134.11	33 nt	806.142	505.543	300.599	33 nt	688.555	457.938	230.617	33 nt	0	0	0	33 nt	0.185235	0.185235	0
						34 nt	384.066	361.986	22.08	34 nt	240.731	155.634	85.0969	34 nt	385.066	271.517	113.549	34 nt	0	0	0	34 nt	0	0	0
	Arab-T3	ALYU-149	30955885	27971139	1000000		total	forward	reverse		total	forward	reverse		total	forward	reverse		total	forward	reverse		total	forward	reverse
						15-34 nt	673595	551256	122339	15-34 nt	629108	387070	242038	15-34 nt	59191.1	38724.2	20466.9	15-34 nt	10.5466	3.25335	7.29323	15-34 nt	62.2427	47.835	14.4077
						15 nt	23467.3	19939.1	3528.17	15 nt	16917.9	7827.46	9090.44	15 nt	3124.26	1874.18	1250.07	15 nt	0.178756	0.107253	0.0715023	15 nt	0.679272	0.572018	0.107253
						16 nt	72627.9	46414.4	26213.6	16 nt	71176.4	36565.5	34610.9	16 nt	3033.52	1820.66	1212.86	16 nt	0.32176	0	0.32176	16 nt	2.57408	1.85906	0.715023
						17 nt	28736.8	22670.7	6066.11	17 nt	27714.2	14552.3	13161.9	17 nt	3409.19	2195.62	1213.57	17 nt	0.679272	0.250258	0.429014	17 nt	3.1461	2.64558	0.500516
						18 nt	32018	29082.7	2935.35	18 nt	32908.2	18645.1	14263.1	18 nt	4493.99	2878.93	1615.06	18 nt	0.822276	0.286009	0.536267	18 nt	3.57511	3.11035	0.464765
						19 nt	28283.6	25579.1	2704.5	19 nt	29974.3	18194.5	11779.8	19 nt	5193.39	3265.58	1927.81	19 nt	0.500516	0.107253	0.393262	19 nt	4.00413	3.0746	0.92953
						20 nt	41228.3	33565.1	7663.26	20 nt	43250.8	24369	18881.8	20 nt	4672.46	3023.4	1649.06	20 nt	0.715023	0.178756	0.536267	20 nt	5.18391	3.96838	1.21554
						21 nt	141035	111769	29265.4	21 nt	132231	76793.4	55437.4	21 nt	4584.37	3009.78	1574.59	21 nt	1.78756	0.92953	0.858027	21 nt	6.3637	4.89791	1.4658
						22 nt	30617.4	26308.1	4309.33	22 nt	30134.2	19819.1	10315.1	22 nt	7042.4	5658.23	1384.18	22 nt	0.786525	0.0715023	0.715023	22 nt	14.1932	7.901	6.2922
						23 nt	24102.3	21184.8	2917.51	23 nt	22669.3	13925.4	8743.98	23 nt	3733.74	2419.78	1313.96	23 nt	0.893778	0.214507	0.679272	23 nt	4.07563	3.36061	0.715023
						24 nt	58444.5	38733.3	19711.2	24 nt	22062.7	13338.4	8724.35	24 nt	3688.73	2225.51	1463.22	24 nt	0.822276	0.393262	0.429014	24 nt	2.50258	2.21657	0.286009
						25 nt	19291.3	16867.4	2424	25 nt	17982.2	10945.2	7036.93	25 nt	2808.14	1839.18	968.963	25 nt	0.429014	0.178756	0.250258	25 nt	2.60983	2.46683	0.143005
						26 nt	23530.9	19364.1	4166.79	26 nt	23257.5	12265.8	10991.7	26 nt	2996.27	1855.84	1140.43	26 nt	1.03678	0.286009	0.750774	26 nt	3.0031	2.32382	0.679272
						27 nt	20357	18924.5	1432.51	27 nt	21851.3	12019.1	9832.17	27 nt	3054.51	1864.78	1189.73	27 nt	0.250258	0	0.250258	27 nt	2.10932	1.78756	0.32176
						28 nt	19375.4	18235.5	1139.96	28 nt	20396.7	15779.7	4617.01	28 nt	1948.97	1255.37	693.608	28 nt	0.357511	0.0357511	0.32176	28 nt	2.68134	2.50258	0.178756
						29 nt	76467.6	74660.8	1806.83	29 nt	85457.9	69005.1	16452.9	29 nt	1661.03	1073.79	587.248	29 nt	0.286009	0	0.286009	29 nt	3.18185	3.11035	0.0715023
						30 nt	18414.1	16043	2371.09	30 nt	18959.7	15183.1	3776.61	30 nt	1861.78	1218.58	643.199	30 nt	0.393262	0.107253	0.286009	30 nt	1.35854	1.17979	0.178756
						31 nt	10002.9	7757.46	2245.46	31 nt	8126.59	5481.54	2645.05	31 nt	896.996	594.577	302.419	31 nt	0.214507	0.0715023	0.143005	31 nt	0.464765	0.464765	0
						32 nt	4213.56	2956.94	1256.62	32 nt	3093.65	1780.23	1313.43	32 nt	558.361	360.085	198.276	32 nt	0.0715023	0.0357511	0.0357511	32 nt	0.32176	0.286009	0.0357511
						33 nt	1069.14	908.865	160.272	33 nt	746.269	452.574	293.696	33 nt	272.71	181.973	90.7364	33 nt	0	0	0	33 nt	0.214507	0.107253	0.107253
						34 nt	312.286	291.05	21.2362	34 nt	196.989	127.131	69.8577	34 nt	156.304	108.397	47.9065	34 nt	0	0	0	34 nt	0	0	0
mock-inoculated Camelina	Cam-M1	ALYU-150	26857930	23571657	1000000		total	forward	reverse		total	forward	reverse		total	forward	reverse		total	forward	reverse		total	forward	reverse
						15-34 nt	397897	337956	59940.4	15-34 nt	831789	507452	324337	15-34 nt	21422.5	12611.9	8810.62	15-34 nt	1.48483	1.01817	0.466662	15-34 nt	0.678781	0.339391	0.339391
						15 nt	15857.3	13757.9	2099.34	15 nt	20098.7	6901.98	13196.7	15 nt	2101.42	1294.1	807.326	15 nt	0.254543	0.254543	0	15 nt	0	0	0
						16 nt	24977.5	19482.8	5494.69	16 nt	36626.2	17093.9	19532.3	16 nt	2278.29	1236.36	1041.93	16 nt	0	0	0	16 nt	0.0424238	0	0.0424238
						17 nt	24772	20007	4764.96	17 nt	40314	21872.9	18441.1	17 nt	1924.6	1178.41	746.193	17 nt	0	0	0	17 nt	0.0848477	0.0848477	0
						18 nt	29624.1	27469.3	2154.79	18 nt	57921.4	39408.3	18513.1	18 nt	2396.56	1450.64	945.924	18 nt	0	0	0	18 nt	0	0	0
						19 nt	19818.5	18392.3	1426.2	19 nt	54165.6	38729.8	15435.8	19 nt	3271.17	1881.84	1389.34	19 nt	0	0	0	19 nt	0	0	0
						20 nt	40401.4	31533.3	8868.15	20 nt	76391.6	48785.2	27606.4	20 nt	2822.58	1624.32	1198.26	20 nt	0	0	0	20 nt	0	0	0
						21 nt	135340	108957	26383	21 nt	210271	121825	88446.5	21 nt	1716.64	988.475	728.163	21 nt	0.55151	0.424238	0.127271	21 nt	0.212119	0.0424238	0.169695
						22 nt	17554.3	15646.4	1907.93	22 nt	49136.7	31094.1	18042.6	22 nt	1429.22	809.107	620.109	22 nt	0	0	0	22 nt	0.169695	0.0848477	0.0848477
						23 nt	13299.2	12378.5	920.724	23 nt	34777.7	22920.5	11857.2	23 nt	952.542	587.358	365.184	23 nt	0.254543	0	0.254543	23 nt	0.0848477	0.0424238	0.0424238
						24 nt	12825	11472.5	1352.51	24 nt	122892	63786.9	59105.4	24 nt	715.139	433.529	281.609	24 nt	0.339391	0.339391	0	24 nt	0	0	0
						25 nt	11077.2	10372	705.211	25 nt	22737.3	13937.7	8799.64	25 nt	542.219	331.839	210.38	25 nt	0.0424238	0	0.0424238	25 nt	0	0	0
						26 nt	13444.7	10906.3	2538.35	26 nt	25836.4	18165	7671.42	26 nt	399.59	238.761	160.829	26 nt	0	0	0	26 nt	0.0848477	0.0848477	0
						27 nt	10041	9534.33	506.668	27 nt	24311.1	17443.2	6867.91	27 nt	311.009	190.738	120.272	27 nt	0	0	0	27 nt	0	0	0
						28 nt	8499.32	8253.43	245.889	28 nt	27925.4	23765.2	4160.21	28 nt	236.64	149.077	87.5628	28 nt	0	0	0	28 nt	0	0	0
						29 nt	13031.6	12793.5	238.125	29 nt	17156.6	13143.1	4013.51	29 nt	146.532	98.1687	48.3632	29 nt	0.0424238	0	0.0424238	29 nt	0	0	0
						30 nt	5870.1	5723.4	146.702	30 nt	8824.92	7270.77	1554.15	30 nt	83.7871	54.4722	29.3149	30 nt	0	0	0	30 nt	0	0	0
						31 nt	912.918	814.198	98.7203	31 nt	1516.06	853.864	662.194	31 nt	47.1753	32.2845	14.8908	31 nt	0	0	0	31 nt	0	0	0
						32 nt	379.524	314.53	64.9933	32 nt	588.037	304.561	283.476	32 nt	35.933	24.4361	11.4969	32 nt	0	0	0	32 nt	0	0	0
						33 nt	146.065	124.599	21.4665	33 nt	232.101	115.053	117.047	33 nt	8.14538	5.81206	2.33331	33 nt	0	0	0	33 nt	0	0	0
						34 nt	24.3937	22.3998	1.99392	34 nt	65.8418	35.2118	30.63	34 nt	3.35148	2.20604	1.14544	34 nt	0	0	0	34 nt	0	0	0
	Cam-M2	ALYU-151	40191185	38697222	1000000		total	forward	reverse		total	forward	reverse		total	forward	reverse		total	forward	reverse		total	forward	reverse
						15-34 nt	481344	384326	97018.5	15-34 nt	892147	511170	380977	15-34 nt	12394.3	7221.97	5172.36	15-34 nt	1.18872	0.568516	0.6202	15-34 nt	1.29208	1.08535	0.206733
						15 nt	5741.6	5019.56	722.041	15 nt	8697.29	3892.5	4804.79	15 nt	1452.02	895.051	556.965	15 nt	0	0	0	15 nt	0.180892	0.180892	0
						16 nt	18042.9	12433	5609.86	16 nt	32844.9	20249.4	12595.5	16 nt	1810.52	828.716	981.802	16 nt	0.0516833	0.0516833	0	16 nt	0.103367	0.103367	0
						17 nt	13962.4	11407	2555.4	17 nt	28720.7	17214.1	11506.6	17 nt	1176.83	695.683	481.146	17 nt	0.0516833	0	0.0516833	17 nt	0.180892	0.103367	0.0775249
						18 nt	15579.9	14019.1	1560.78	18 nt	37606.3	26622.5	10983.8	18 nt	1141.79	702.169	439.618	18 nt	0.0516833	0.0516833	0	18 nt	0.0516833	0.0516833	0
						19 nt	12765.5	11505.2	1260.32	19 nt	34010.4	23465.3	10545.1	19 nt	1429.87	852.516	577.354	19 nt	0.0258416	0	0.0258416	19 nt	0.0516833	0	0.0516833
						20 nt	32734.5	14822.9	17911.6	20 nt	56767.3	28116.6	28650.6	20 nt	1134.16	672.658	461.506	20 nt	0.0775249	0	0.0775249	20 nt	0.180892	0.129208	0.0516833
						21 nt	307779	251185	56594.5	21 nt	369339	190021	179319	21 nt	1066.12	617.667	448.456	21 nt	0.387625	0.129208	0.258416	21 nt	0.0775249	0.0775249	0
						22 nt	12432.6	10738.6	1694.02	22 nt	61291.3	44771.9	16519.4	22 nt	824.814	482.644	342.169	22 nt	0.0775249	0	0.0775249	22 nt	0.15505	0.129208	0.0258416
						23 nt	9409.25	8296.2	1113.05	23 nt	29455.9	18718.7	10737.2	23 nt	562.418	353.901	208.516	23 nt	0.103367	0	0.103367	23 nt	0.103367	0.103367	0
						24 nt	9840.29	8031.82	1808.48	24 nt	137290	71894	65395.8	24 nt	542.054	333.977	208.077	24 nt	0.284258	0.258416	0.0258416	24 nt	0.0258416	0.0258416	0
						25 nt	8048.41	7170.39	878.022	25 nt	21822.5	14562.5	7260.06	25 nt	358.01	226.605	131.405	25 nt	0.0775249	0.0775249	0	25 nt	0	0	0
						26 nt	9126.26	6829.97	2296.29	26 nt	18722.5	12261.6	6460.9	26 nt	266.66	165.878	100.782	26 nt	0	0	0	26 nt	0.0258416	0.0258416	0
						27 nt	6570.58	5765.69	804.89	27 nt	14715.8	9243.51	5472.28	27 nt	213.581	121.275	92.3064	27 nt	0	0	0	27 nt	0	0	0
						28 nt	5150.21	4663.9	486.314	28 nt	14141.7	10827	3314.68	28 nt	154.947	101.971	52.9754	28 nt	0	0	0	28 nt	0	0	0
						29 nt	7233.65	6780.33	453.314	29 nt	10784.9	7690.45	3094.49	29 nt	106.313	70.3151	35.9974	29 nt	0	0	0	29 nt	0.0775249	0.0775249	0
						30 nt	4030.37	3647.21	383.154	30 nt	9893.29	8027.01	1866.28	30 nt	75.5351	48.8666	26.6686	30 nt	0	0	0	30 nt	0.0516833	0.0516833	0
						31 nt	1807.18	1306.22	500.966	31 nt	4023.96	2508.04	1515.92	31 nt	41.8118	27.7022	14.1095	31 nt	0	0	0	31 nt	0.0258416	0.0258416	0
						32 nt	887.273	540.271	347.002	32 nt	1500.21	839.182	661.029	32 nt	25.0664	16.4611	8.60527	32 nt	0	0	0	32 nt	0	0	0
						33 nt	163.552	131.224	32.3279	33 nt	408.195	176.834	231.36	33 nt	7.5716	5.06496	2.50664	33 nt	0	0	0	33 nt	0	0	0
						34 nt	38.7108	32.5863	6.12447	34 nt	111.248	68.1961	43.0522	34 nt	4.23803	2.84258	1.39545	34 nt	0	0	0	34 nt	0	0	0
	Cam-M3	ALYU-152	36329146	33347220	1000000		total	forward	reverse		total	forward	reverse		total	forward	reverse		total	forward	reverse		total	forward	reverse
						15-34 nt	418260	342385	75875.1	15-34 nt	867079	514150	352929	15-34 nt	19215.5	11156.9	8058.57	15-34 nt	1.55935	1.07955	0.4798	15-34 nt	1.55935	1.07955	0.4798
						15 nt	12717.4	10997.3	1720.02	15 nt	19531.5	8732.99	10798.5	15 nt	3232.17	1946.04	1286.13	15 nt	0.0299875	0.0299875	0	15 nt	0.059975	0.0299875	0.0299875
						16 nt	26933.8	19469.3	7464.52	16 nt	45030.3	25533.8	19496.5	16 nt	3008.77	1395.41	1613.36	16 nt	0	0	0	16 nt	0.149938	0.149938	0
						17 nt	19210.6	15964.2	3246.39	17 nt	38066.8	21985	16081.8	17 nt	1695.88	1031.78	664.103	17 nt	0	0	0	17 nt	0.11995	0	0.11995
						18 nt	21069.4	19290.1	1779.31	18 nt	49265.9	34739.5	14526.4	18 nt	1685.24	1027.04	658.196	18 nt	0	0	0	18 nt	0.059975	0.059975	0
						19 nt	16048.3	14667.2	1381.07	19 nt	44247.9	31212.3	13035.5	19 nt	2057.2	1227.57	829.634	19 nt	0	0	0	19 nt	0.0299875	0.0299875	0
						20 nt	31437.5	20033.8	11403.7	20 nt	60889.4	36370	24519.4	20 nt	1756.61	1037.81	718.801	20 nt	0.179925	0.0299875	0.149938	20 nt	0.179925	0.0299875	0.149938
						21 nt	210955	170692	40263.5	21 nt	281361	150902	130459	21 nt	1449.9	840.4	609.496	21 nt	0.509788	0.329863	0.179925	21 nt	0.149938	0.11995	0.0299875
						22 nt	14545.5	12752	1793.43	22 nt	58809.3	40935	17874.4	22 nt	1189.57	688.003	501.571	22 nt	0.419825	0.389838	0.0299875	22 nt	0.149938	0.11995	0.0299875
						23 nt	10758.7	9728.13	1030.61	23 nt	33460.2	21908.4	11551.8	23 nt	792.06	494.254	297.806	23 nt	0.0299875	0.0299875	0	23 nt	0.0899625	0.0899625	0
						24 nt	10990.2	9309.08	1681.1	24 nt	137582	71779.4	65802.8	24 nt	705.996	433.859	272.137	24 nt	0.179925	0.179925	0	24 nt	0.179925	0.0899625	0.0899625
						25 nt	9057.16	8329.84	727.317	25 nt	21593	13709.2	7883.78	25 nt	497.763	311.48	186.282	25 nt	0.0299875	0	0.0299875	25 nt	0.0899625	0.0899625	0
						26 nt	9308.75	7557.93	1750.82	26 nt	20484	14102	6382	26 nt	366.087	226.855	139.232	26 nt	0	0	0	26 nt	0	0	0
						27 nt	6908.25	6360.86	547.392	27 nt	17279.7	11813.5	5466.21	27 nt	266.049	162.682	103.367	27 nt	0.0899625	0.0899625	0	27 nt	0.0899625	0.0899625	0
						28 nt	5557.1	5227.93	329.173	28 nt	17743.5	14365.4	3378.18	28 nt	196.268	128.047	68.2216	28 nt	0.059975	0	0.059975	28 nt	0.11995	0.0899625	0.0299875
						29 nt	7711.98	7421.67	290.309	29 nt	11556.9	8534.44	3022.41	29 nt	143.91	92.3315	51.5785	29 nt	0	0	0	29 nt	0	0	0
						30 nt	3668.7	3449.67	219.029	30 nt	7466.35	6004.46	1461.89	30 nt	83.8751	54.8771	28.9979	30 nt	0.0299875	0	0.0299875	30 nt	0.0899625	0.0899625	0
						31 nt	973.305	787.562	185.743	31 nt	1886.42	1096.25	790.171	31 nt	46.4207	30.6472	15.7734	31 nt	0	0	0	31 nt	0	0	0
						32 nt	279.634	231.144	48.4898	32 nt	543.014	294.417	248.596	32 nt	28.848	19.0121	9.8359	32 nt	0	0	0	32 nt	0	0	0
						33 nt	101.388	90.2924	11.0954	33 nt	218.729	99.1387	119.59	33 nt	8.42649	5.7576	2.66889	33 nt	0	0	0	33 nt	0	0	0
						34 nt	906	837	69	34 nt	2121	1105	1016	34 nt	149	103	46	34 nt	0	0	0	34 nt	0	0	0
CaMV-infected Camelina	Cam-C1	ALYU-153	33975015	32351938	1000000		total	forward	reverse		total	forward	reverse		total	forward	reverse		total	forward	reverse		total	forward	reverse
						15-34 nt	236802	159229	77572.9	15-34 nt	508428	260186	248242	15-34 nt	16304	7943.23	8360.77	15-34 nt	1.20549	0.463651	0.741841	15-34 nt	17.3405	13.2913	4.04922
						15 nt	2713.84	1718.91	994.933	15 nt	4149.55	2061.58	2087.97	15 nt	1338.22	724.068	614.152	15 nt	0	0	0	15 nt	0.27819	0.0618201	0.21637
						16 nt	10158.7	5437.23	4721.45	16 nt	14522.5	7499.12	7023.35	16 nt	1765.37	791.637	973.728	16 nt	0.18546	0.0927301	0.0927301	16 nt	0.772751	0.618201	0.15455
						17 nt	11042	5997.69	5044.3	17 nt	20030.6	10437.6	9592.96	17 nt	2291.98	935.122	1356.86	17 nt	0.03091	0	0.03091	17 nt	0.710931	0.556381	0.15455
						18 nt	14460.6	9082.08	5378.47	18 nt	28186.8	16267.7	11919.1	18 nt	1572.61	734.33	838.281	18 nt	0.0618201	0	0.0618201	18 nt	1.66914	1.26731	0.401831
						19 nt	10914.3	6296.93	4617.4	19 nt	24687.8	13766.7	10921.1	19 nt	1463.96	722.213	741.748	19 nt	0.0618201	0	0.0618201	19 nt	1.60732	1.17458	0.432741
						20 nt	17914.9	7593.92	10321	20 nt	32216.9	15005.8	17211.1	20 nt	1216.59	607.815	608.773	20 nt	0	0	0	20 nt	1.42186	1.20549	0.21637
						21 nt	109845	86606.6	23238.9	21 nt	165494	79939.7	85554.4	21 nt	1259	619.808	639.189	21 nt	0.03091	0.03091	0	21 nt	1.70005	1.32913	0.370921
						22 nt	11138.6	6229.36	4909.23	22 nt	56077.4	29154.2	26923.2	22 nt	1580.8	731.826	848.975	22 nt	0.0618201	0.0618201	0	22 nt	3.33829	2.10188	1.2364
						23 nt	7948.02	4228.93	3719.1	23 nt	25643.4	13351.4	12292.1	23 nt	851.386	420.84	430.546	23 nt	0.0927301	0.03091	0.0618201	23 nt	0.896391	0.556381	0.340011
						24 nt	8051.23	4360.64	3690.6	24 nt	64387.8	30597	33790.8	24 nt	681.072	342.452	338.62	24 nt	0.15455	0.12364	0.03091	24 nt	0.803661	0.680021	0.12364
						25 nt	6343.45	3948.26	2395.19	25 nt	15995.3	8474.82	7520.45	25 nt	453.296	255.904	197.392	25 nt	0.0927301	0	0.0927301	25 nt	0.989122	0.958212	0.03091
						26 nt	6540.69	3610.05	2930.64	26 nt	13539.7	7531.08	6008.57	26 nt	446.496	240.913	205.583	26 nt	0.0927301	0.0618201	0.03091	26 nt	0.710931	0.556381	0.15455
						27 nt	4638.27	3094.96	1543.31	27 nt	10901.8	6087.73	4814.02	27 nt	358.897	208.89	150.006	27 nt	0.15455	0.03091	0.12364	27 nt	0.896391	0.834571	0.0618201
						28 nt	4222.1	2877.23	1344.87	28 nt	10317	6363.24	3953.77	28 nt	324.216	183.235	140.981	28 nt	0.0618201	0	0.0618201	28 nt	0.432741	0.401831	0.03091
						29 nt	4722.25	3669.64	1052.61	29 nt	8881.2	5324.97	3556.23	29 nt	246.755	144.381	102.374	29 nt	0.03091	0	0.03091	29 nt	0.340011	0.340011	0
						30 nt	3146.06	2522.26	623.796	30 nt	7524.84	5184.7	2340.14	30 nt	206.139	122.867	83.2717	30 nt	0	0	0	30 nt	0.370921	0.3091	0.0618201
						31 nt	2063.55	1319.46	744.098	31 nt	4043.84	2228.89	1814.95	31 nt	115.944	73.2259	42.7177	31 nt	0.03091	0.03091	0	31 nt	0.401831	0.340011	0.0618201
						32 nt	661.722	417.595	244.128	32 nt	1259.65	660.919	598.728	32 nt	74.1532	46.6124	27.5409	32 nt	0.0618201	0	0.0618201	32 nt	0	0	0
						33 nt	214.516	169.974	44.5414	33 nt	442.199	183.915	258.284	33 nt	36.3193	23.3371	12.9822	33 nt	0	0	0	33 nt	0	0	0
						34 nt	62.0674	47.6942	14.3732	34 nt	126.051	65.0966	60.9546	34 nt	20.8025	13.755	7.04749	34 nt	0	0	0	34 nt	0	0	0
	Cam-C2	ALYU-154	35588643	34413601	1000000		total	forward	reverse		total	forward	reverse		total	forward	reverse		total	forward	reverse		total	forward	reverse
						15-34 nt	374531	267063	107467	15-34 nt	644698	329035	315662	15-34 nt	19685.2	10684.1	9001.09	15-34 nt	8.22349	2.15031	6.07318	15-34 nt	85.1698	62.9112	22.2586
						15 nt	3837.15	2540.54	1296.61	15 nt	5632.08	2751.3	2880.78	15 nt	1725.36	953.17	772.195	15 nt	0.116233	0	0.116233	15 nt	0.958923	0.755515	0.203408
						16 nt	18170.5	10495	7675.54	16 nt	25536.8	14133.1	11403.7	16 nt	2536.7	1220.53	1316.17	16 nt	0.17435	0.0290583	0.145291	16 nt	3.92287	2.70242	1.22045
						17 nt	13411.2	7821.47	5589.74	17 nt	23235.3	12828.6	10406.7	17 nt	2528.07	1145.68	1382.39	17 nt	0.755515	0.261525	0.493991	17 nt	5.7826	3.98098	1.80161
						18 nt	14962.2	10696.8	4265.46	18 nt	26907.2	16982.8	9924.39	18 nt	1525.27	810.987	714.282	18 nt	0.639282	0.17435	0.464932	18 nt	7.93291	5.69542	2.23749
						19 nt	10389.6	6687.33	3702.26	19 nt	22429.2	13194.2	9234.98	19 nt	1545.46	836.355	709.109	19 nt	0.813632	0.203408	0.610224	19 nt	8.0782	6.10224	1.97596
						20 nt	32909.5	8120.45	24789	20 nt	46950.5	15692.5	31258.1	20 nt	1394.65	786.898	607.754	20 nt	0.435874	0.203408	0.232466	20 nt	7.90385	5.98601	1.91785
						21 nt	222673	180277	42395.9	21 nt	275229	136292	138937	21 nt	1410.26	779.023	631.233	21 nt	0.813632	0.232466	0.581166	21 nt	8.89183	6.45094	2.4409
						22 nt	10980.1	7058.75	3921.36	22 nt	60225.8	31903.9	28321.9	22 nt	1980.47	1255.11	725.353	22 nt	0.697399	0.203408	0.493991	22 nt	11.5361	7.70044	3.83569
						23 nt	8228.37	5368.89	2859.48	23 nt	23947.8	12805.3	11142.5	23 nt	957.993	536.212	421.781	23 nt	0.610224	0.0581166	0.552107	23 nt	5.66636	4.53309	1.13327
						24 nt	7935	5318.13	2616.87	24 nt	75937.3	37422.6	38514.7	24 nt	885.58	481.089	404.491	24 nt	0.552107	0.0871748	0.464932	24 nt	4.67838	3.86475	0.813632
						25 nt	6352.2	4554.3	1797.89	25 nt	14502.8	8315.84	6186.91	25 nt	625.654	366.192	259.461	25 nt	0.726457	0.348699	0.377758	25 nt	4.88179	3.77758	1.10421
						26 nt	7098.62	4473.35	2625.27	26 nt	12555.4	7321.06	5234.3	26 nt	708.79	413.034	295.755	26 nt	0.552107	0.0871748	0.464932	26 nt	4.41686	3.3417	1.07516
						27 nt	5025.11	3750.52	1274.58	27 nt	9648.28	5414.84	4233.44	27 nt	622.196	343.469	278.727	27 nt	0.552107	0.0290583	0.523049	27 nt	3.45794	2.55713	0.900807
						28 nt	4334.83	3331.24	1003.59	28 nt	8559.84	5442.94	3116.91	28 nt	471.558	283.522	188.036	28 nt	0.377758	0.145291	0.232466	28 nt	3.48699	2.73148	0.755515
						29 nt	4487.85	3747.3	740.55	29 nt	6759.54	4282.06	2477.48	29 nt	283.464	172.025	111.438	29 nt	0.232466	0.0290583	0.203408	29 nt	2.0922	1.62726	0.464932
						30 nt	2002.78	1644.41	358.376	30 nt	3947.74	2773.76	1173.98	30 nt	270.358	159.762	110.596	30 nt	0.116233	0.0290583	0.0871748	30 nt	1.01704	0.755515	0.261525
						31 nt	1339.94	878.228	461.707	31 nt	2040.39	1127.05	913.331	31 nt	110.334	71.309	39.0253	31 nt	0.0581166	0.0290583	0.0290583	31 nt	0.261525	0.203408	0.0581166
						32 nt	271.927	205.151	66.7759	32 nt	428.726	234.965	193.761	32 nt	68.7809	45.6796	23.1013	32 nt	0	0	0	32 nt	0.17435	0.116233	0.0581166
						33 nt	97.2581	74.6217	22.6364	33 nt	175.948	90.1388	85.8091	33 nt	22.927	15.5752	7.35174	33 nt	0	0	0	33 nt	0	0	0
						34 nt	23.2466	19.6143	3.63228	34 nt	48.382	26.4721	21.9099	34 nt	11.2746	8.4269	2.84771	34 nt	0	0	0	34 nt	0.0290583	0.0290583	0
	Cam-C3	ALYU-155	34374173	32788534	1000000		total	forward	reverse		total	forward	reverse		total	forward	reverse		total	forward	reverse		total	forward	reverse
						15-34 nt	282893	185508	97384.6	15-34 nt	542029	276163	265866	15-34 nt	26265.6	13362.2	12903.4	15-34 nt	1.86041	0.762462	1.09794	15-34 nt	15.9507	12.1079	3.84281
						15 nt	14910.6	8259.63	6651.01	15 nt	25377.7	13159.6	12218	15 nt	9021.08	4907.63	4113.45	15 nt	0.152492	0.0914954	0.0609969	15 nt	1.25044	0.914954	0.335483
						16 nt	34541.6	19667.1	14874.5	16 nt	50565.1	27882.8	22682.3	16 nt	5491.68	2667.94	2823.73	16 nt	0.0914954	0.0609969	0.0304985	16 nt	1.58592	1.31143	0.274486
						17 nt	15070.5	7923.62	7146.86	17 nt	28914.6	15377	13537.6	17 nt	3085.56	1352.82	1732.74	17 nt	0.182991	0.0609969	0.121994	17 nt	1.25044	1.03695	0.213489
						18 nt	14539.7	9426.98	5112.67	18 nt	28311.3	16825.1	11486.2	18 nt	1568.41	771.52	796.894	18 nt	0.152492	0.0914954	0.0609969	18 nt	1.52492	1.46393	0.0609969
						19 nt	9565.33	5348.58	4216.75	19 nt	21799.8	11871.5	9928.38	19 nt	1335.16	671.576	663.586	19 nt	0.121994	0	0.121994	19 nt	0.853957	0.701465	0.152492
						20 nt	22809.8	6142.18	16667.7	20 nt	35993.7	13254.3	22739.4	20 nt	952.437	474.983	477.453	20 nt	0.0609969	0.0304985	0.0304985	20 nt	1.12844	0.945452	0.182991
						21 nt	127920	103165	24755.2	21 nt	173360	85742.6	87617.5	21 nt	1011.15	508.806	502.34	21 nt	0.182991	0.152492	0.0304985	21 nt	1.37243	0.975951	0.39648
						22 nt	9169	5126.43	4042.57	22 nt	51398.5	27214	24184.5	22 nt	1245.59	660.932	584.656	22 nt	0.0609969	0.0304985	0.0304985	22 nt	3.29383	1.70791	1.58592
						23 nt	6638.85	3478.56	3160.28	23 nt	21837.8	11128.4	10709.5	23 nt	594.507	293.151	301.355	23 nt	0.121994	0.0609969	0.0609969	23 nt	0.79296	0.609969	0.182991
						24 nt	6230.07	3507.48	2722.6	24 nt	57386	27129.6	30256.4	24 nt	515.028	258.139	256.889	24 nt	0.182991	0.0304985	0.152492	24 nt	0.609969	0.487975	0.121994
						25 nt	4983.91	3024.32	1959.59	25 nt	12851.2	6843.86	6007.31	25 nt	353.813	188.999	164.814	25 nt	0.152492	0.0609969	0.0914954	25 nt	0.579471	0.426979	0.152492
						26 nt	5304.87	2786.86	2518.01	26 nt	10579.5	5871.78	4707.68	26 nt	325.541	170.944	154.597	26 nt	0.213489	0.0609969	0.152492	26 nt	0.518474	0.365982	0.152492
						27 nt	3470.12	2186.95	1283.16	27 nt	7788.48	4258.5	3529.98	27 nt	244.903	134.071	110.831	27 nt	0.152492	0.0304985	0.121994	27 nt	0.39648	0.365982	0.0304985
						28 nt	2743.7	1819.78	923.921	28 nt	6393.73	3824.14	2569.59	28 nt	214.16	118.548	95.6127	28 nt	0	0	0	28 nt	0.335483	0.335483	0
						29 nt	2624.52	1989.93	634.582	29 nt	4720.46	2780.36	1940.1	29 nt	132.058	75.2397	56.8186	29 nt	0.0304985	0	0.0304985	29 nt	0.274486	0.274486	0
						30 nt	1113.96	864.754	249.203	30 nt	2790.06	1950.29	839.775	30 nt	94.9417	55.9037	39.038	30 nt	0	0	0	30 nt	0.152492	0.152492	0
						31 nt	1039.88	638.607	401.268	31 nt	1564.6	839.928	724.674	31 nt	42.5149	27.3266	15.1882	31 nt	0	0	0	31 nt	0.0304985	0.0304985	0
						32 nt	151.699	104.091	47.6081	32 nt	276.499	146.667	129.832	32 nt	25.0087	16.0117	8.99705	32 nt	0	0	0	32 nt	0	0	0
						33 nt	51.9694	37.6656	14.3038	33 nt	93.9353	47.8521	46.0832	33 nt	7.9296	4.97125	2.95835	33 nt	0	0	0	33 nt	0	0	0
						34 nt	12.4739	9.66801	2.80586	34 nt	25.8017	14.5783	11.2234	34 nt	4.08679	2.68387	1.40293	34 nt	0	0	0	34 nt	0	0	0
TuYV-infected Camelina	Cam-T1	ALYU-156	36603929	34750419	1000000		total	forward	reverse		total	forward	reverse		total	forward	reverse		total	forward	reverse		total	forward	reverse
						15-34 nt	468995	378118	90876.5	15-34 nt	797071	452207	344864	15-34 nt	9290.51	5456.71	3833.8	15-34 nt	1.41005	0.690639	0.719416	15-34 nt	1.92803	1.41005	0.517979
						15 nt	1859.89	1539.49	320.399	15 nt	2760.95	1454.37	1306.57	15 nt	489.116	255.652	233.465	15 nt	0	0	0	15 nt	0.115107	0.0575533	0.0575533
						16 nt	7726.01	4898.01	2827.99	16 nt	10928.4	5793.92	5134.47	16 nt	549.95	276.918	273.033	16 nt	0	0	0	16 nt	0.0287766	0.0287766	0
						17 nt	9325.87	7282.47	2043.4	17 nt	15817.5	8636.27	7181.21	17 nt	737.545	435.736	301.809	17 nt	0	0	0	17 nt	0.115107	0.0863299	0.0287766
						18 nt	12760.9	11210.1	1550.8	18 nt	25221.2	16718.7	8502.46	18 nt	904.91	547.965	356.945	18 nt	0.0287766	0.0287766	0	18 nt	0.201436	0.201436	0
						19 nt	12215.7	10935.3	1280.39	19 nt	25079.3	16144.2	8935.17	19 nt	1067.07	636.395	430.671	19 nt	0	0	0	19 nt	0.0863299	0.0863299	0
						20 nt	31058.9	16283.2	14775.7	20 nt	46215.3	21536.9	24678.4	20 nt	1096.94	637	459.937	20 nt	0.34532	0.0575533	0.287766	20 nt	0.143883	0.115107	0.0287766
						21 nt	259798	211843	47954.2	21 nt	306397	161004	145393	21 nt	1012.51	555.821	456.685	21 nt	0.460426	0.25899	0.201436	21 nt	0.0863299	0.0575533	0.0287766
						22 nt	13966.5	12162.4	1804.06	22 nt	56082.9	40303.3	15779.6	22 nt	802.58	462.527	340.053	22 nt	0.201436	0.17266	0.0287766	22 nt	0.230213	0.0575533	0.17266
						23 nt	11800.2	10370.3	1429.97	23 nt	26924.6	16335	10589.5	23 nt	581.461	356.485	224.976	23 nt	0	0	0	23 nt	0.201436	0.115107	0.0863299
						24 nt	12673.8	10488	2185.82	24 nt	123416	63019.3	60396.8	24 nt	565.806	348.744	217.062	24 nt	0.374096	0.17266	0.201436	24 nt	0.0287766	0	0.0287766
						25 nt	10506.8	9373.38	1133.45	25 nt	22290.5	13809.2	8481.31	25 nt	412.772	255.134	157.638	25 nt	0	0	0	25 nt	0.143883	0.143883	0
						26 nt	14196.2	10356.1	3840.07	26 nt	22463.5	12973.1	9490.45	26 nt	251.968	151.192	100.776	26 nt	0	0	0	26 nt	0.0863299	0.0287766	0.0575533
						27 nt	11670.4	10447.7	1222.66	27 nt	21165.5	11060.6	10104.9	27 nt	197.12	121.38	75.7401	27 nt	0	0	0	27 nt	0.0863299	0.0863299	0
						28 nt	9513.3	8697.56	815.731	28 nt	18106.9	12832.2	5274.7	28 nt	162.3	106.848	55.4526	28 nt	0	0	0	28 nt	0.115107	0.115107	0
						29 nt	22157.7	21113.8	1043.9	29 nt	26937.6	19730.2	7207.34	29 nt	140.862	92.1716	48.6901	29 nt	0	0	0	29 nt	0.0287766	0.0287766	0
						30 nt	12553.3	11455	1098.29	30 nt	20720.5	15888.8	4831.71	30 nt	110.934	73.9559	36.978	30 nt	0	0	0	30 nt	0.0575533	0.0287766	0.0287766
						31 nt	7356.08	4967.94	2388.14	31 nt	13338.2	8026.92	5311.3	31 nt	93.6104	62.7906	30.8198	31 nt	0	0	0	31 nt	0.0575533	0.0575533	0
						32 nt	6126.57	3404.1	2722.47	32 nt	9196.26	4968.03	4228.24	32 nt	67.9416	48.6613	19.2803	32 nt	0	0	0	32 nt	0.0287766	0.0287766	0
						33 nt	1412.7	1016.25	396.456	33 nt	3144.48	1438.34	1706.14	33 nt	23.8558	16.489	7.36682	33 nt	0	0	0	33 nt	0.0863299	0.0863299	0
						34 nt	316.399	273.867	42.5319	34 nt	864.047	533.605	330.442	34 nt	21.2659	14.8487	6.41719	34 nt	0	0	0	34 nt	0	0	0
	Cam-T2	ALYU-157	22766202	21035506	1000000		total	forward	reverse		total	forward	reverse		total	forward	reverse		total	forward	reverse		total	forward	reverse
						15-34 nt	474398	394075	80322.4	15-34 nt	799027	436039	362988	15-34 nt	30070.5	19119.6	10951	15-34 nt	102.161	37.8408	64.3198	15-34 nt	249.578	185.781	63.7969
						15 nt	2445.72	2034.61	411.114	15 nt	3469.32	1637.04	1832.28	15 nt	915.69	540.8	374.89	15 nt	0.618003	0.190155	0.427848	15 nt	0.332771	0.237693	0.0950773
						16 nt	12075.6	7922.75	4152.84	16 nt	16181.9	8139.95	8041.97	16 nt	1069.38	600.128	469.254	16 nt	0.522925	0.237693	0.285232	16 nt	1.66385	1.52124	0.142616
						17 nt	12314.8	10328.5	1986.26	17 nt	21168.9	10854.6	10314.4	17 nt	1283.26	803.118	480.141	17 nt	2.99494	1.23601	1.75893	17 nt	6.2751	4.80141	1.4737
						18 nt	18754.1	16994.2	1759.93	18 nt	33165.2	18176.7	14988.5	18 nt	1526.28	951.914	574.362	18 nt	5.8948	2.56709	3.32771	18 nt	13.3108	10.7913	2.51955
						19 nt	20668.8	18877.1	1791.64	19 nt	35661.1	19456.2	16204.9	19 nt	1946.95	1209.91	737.04	19 nt	8.03404	2.61463	5.41941	19 nt	14.5468	11.3617	3.18509
						20 nt	36719.5	22598.4	14121.1	20 nt	55877	24659.3	31217.7	20 nt	2591.29	1650.16	941.123	20 nt	7.27342	2.0917	5.18172	20 nt	17.2565	15.355	1.90155
						21 nt	216296	179785	36511.1	21 nt	266364	139859	126505	21 nt	4197.05	2811.63	1385.42	21 nt	8.08157	3.32771	4.75387	21 nt	25.9561	19.5859	6.37018
						22 nt	19333.4	17477.4	1856	22 nt	57677.3	37955.8	19721.6	22 nt	3212.81	2296.5	916.308	22 nt	9.55527	4.61125	4.94402	22 nt	84.4762	45.9224	38.5539
						23 nt	14945.6	13559.2	1386.42	23 nt	30236	16430.6	13805.4	23 nt	1695.61	1059.26	636.353	23 nt	6.89311	2.75724	4.13586	23 nt	16.2582	12.5027	3.75556
						24 nt	16102.7	13657	2445.72	24 nt	104292	52187.8	52104.6	24 nt	1688.72	1052.03	636.685	24 nt	9.07989	3.75556	5.32433	24 nt	10.7913	9.69789	1.09339
						25 nt	14631.5	13254.8	1376.67	25 nt	27853.5	15436.5	12417	25 nt	1743.81	1120.3	623.517	25 nt	7.1308	2.0917	5.0391	25 nt	9.74543	9.12742	0.618003
						26 nt	16798.2	13231.8	3566.4	26 nt	27065.3	15055.1	12010.3	26 nt	1710.49	1067.86	642.628	26 nt	7.93896	2.7097	5.22925	26 nt	9.31758	8.36681	0.950773
						27 nt	14195.8	12599	1596.78	27 nt	25023.6	13736.5	11287.2	27 nt	1559.84	798.507	761.332	27 nt	5.22925	1.80647	3.42278	27 nt	9.4602	8.79465	0.665541
						28 nt	11827	10760	1066.96	28 nt	21604.7	13739.1	7865.61	28 nt	1337.03	871.764	465.261	28 nt	6.84557	2.32939	4.51617	28 nt	9.36512	8.46188	0.903235
						29 nt	21021.4	19649.7	1371.68	29 nt	27437.2	18777.3	8659.83	29 nt	998.883	619.096	379.786	29 nt	5.75218	2.13924	3.61294	29 nt	7.32096	6.89311	0.427848
						30 nt	13753.7	12208.7	1545.05	30 nt	23050.4	16937.6	6112.81	30 nt	967.222	599.13	368.092	30 nt	5.41941	1.75893	3.66048	30 nt	6.94065	6.18003	0.760619
						31 nt	6896.67	5183.24	1713.44	31 nt	12849.6	7693.99	5155.62	31 nt	679.565	442.965	236.6	31 nt	3.32771	1.23601	2.0917	31 nt	3.5654	3.28017	0.285232
						32 nt	4068.88	2678.42	1390.46	32 nt	6691.4	3690.85	3000.55	32 nt	530.769	347.413	183.357	32 nt	1.23601	0.142616	1.09339	32 nt	1.94909	1.90155	0.0475387
						33 nt	1224.07	992.275	231.799	33 nt	2608.49	1219.56	1388.94	33 nt	291.174	193.91	97.2641	33 nt	0.237693	0.190155	0.0475387	33 nt	0.760619	0.71308	0.0475387
						34 nt	324.309	283.283	41.0259	34 nt	750.113	395.712	354.401	34 nt	124.741	83.1927	41.5488	34 nt	0.0950773	0.0475387	0.0475387	34 nt	0.285232	0.285232	0
	Cam-T3	ALYU-158	38110406	37134029	1000000		total	forward	reverse		total	forward	reverse		total	forward	reverse		total	forward	reverse		total	forward	reverse
						15-34 nt	492866	414358	78507.5	15-34 nt	810062	445527	364535	15-34 nt	29425	18893.8	10531.2	15-34 nt	101.12	37.055	64.0652	15-34 nt	251.71	185.275	66.435
						15 nt	1167.72	974.659	193.057	15 nt	1748.64	849.76	898.879	15 nt	527.899	327.274	200.625	15 nt	0.161577	0.0807884	0.0807884	15 nt	0.107718	0.0807884	0.0269295
						16 nt	6667.42	4254.48	2412.94	16 nt	9065.05	4644.42	4420.64	16 nt	619.944	344.94	275.004	16 nt	0.700166	0.323154	0.377013	16 nt	0.646307	0.619378	0.0269295
						17 nt	8656.8	7175.47	1481.34	17 nt	14750.5	7808.61	6941.85	17 nt	892.793	551.246	341.547	17 nt	2.85452	1.40033	1.45419	17 nt	4.49722	3.44697	1.05025
						18 nt	14307.2	12985.3	1321.83	18 nt	25740.6	14478.7	11261.9	18 nt	1176.23	730.893	445.333	18 nt	4.90116	2.04664	2.85452	18 nt	11.6605	9.45225	2.20822
						19 nt	16744.7	15322.9	1421.74	19 nt	29885.7	16652.9	13232.8	19 nt	1655.81	1017.15	638.659	19 nt	6.54386	2.39672	4.14714	19 nt	13.3301	10.5833	2.74681
						20 nt	33387.9	20914.6	12473.3	20 nt	51275	23344.4	27930.6	20 nt	2503.26	1607.56	895.701	20 nt	5.3859	1.42726	3.95863	20 nt	17.2079	14.1649	3.04303
						21 nt	252533	210802	41730.8	21 nt	298663	156266	142397	21 nt	4406.04	2962.24	1443.8	21 nt	8.34814	3.36618	4.98195	21 nt	24.9098	18.1774	6.73237
						22 nt	19436.4	17605	1831.39	22 nt	58442.1	38604.8	19837.3	22 nt	3535.54	2549.44	986.104	22 nt	10.6641	4.84731	5.81677	22 nt	87.1169	46.4533	40.6635
						23 nt	15843.6	14453.7	1389.88	23 nt	32366.2	17764.6	14601.6	23 nt	1889.67	1190.15	699.52	23 nt	7.78262	3.06996	4.71266	23 nt	18.2582	14.2188	4.03942
						24 nt	17409.1	15080.7	2328.38	24 nt	108100	54667.2	53433.3	24 nt	1925.11	1208.27	716.836	24 nt	8.32121	2.61216	5.70905	24 nt	12.0913	10.7718	1.31954
						25 nt	15987.9	14616.2	1371.73	25 nt	31407.3	17536.9	13870.4	25 nt	1919.34	1236.31	683.039	25 nt	9.93698	3.15075	6.78623	25 nt	12.0105	11.3104	0.700166
						26 nt	18501.8	14859.3	3642.53	26 nt	30122.2	16741.5	13380.7	26 nt	1782.35	1128.02	654.332	26 nt	8.402	2.5583	5.8437	26 nt	14.0303	12.7107	1.31954
						27 nt	16389	14747.8	1641.22	27 nt	28068.1	15922.7	12145.4	27 nt	1680.02	896.779	783.244	27 nt	6.11299	2.07357	4.03942	27 nt	9.82926	9.29067	0.53859
						28 nt	13195.3	12106.9	1088.46	28 nt	24582.7	15866.7	8715.99	28 nt	1350.41	873.404	477.002	28 nt	7.40561	3.23154	4.17407	28 nt	8.07884	7.40561	0.673237
						29 nt	23114.5	21707.4	1407.15	29 nt	30091.5	20696.8	9394.75	29 nt	1076.1	667.474	408.628	29 nt	6.81316	2.18129	4.63187	29 nt	7.64797	6.78623	0.861743
						30 nt	12244.2	10834.2	1410.08	30 nt	21795.4	15939.2	5856.14	30 nt	1065.09	664.404	400.684	30 nt	4.68573	1.58884	3.09689	30 nt	6.16685	5.8437	0.323154
						31 nt	4751.3	3838.34	912.963	31 nt	8820.29	5156.56	3663.73	31 nt	649.458	428.529	220.929	31 nt	1.69656	0.646307	1.05025	31 nt	2.8276	2.74681	0.0807884
						32 nt	1677.46	1322.13	355.334	32 nt	3375.72	1798.03	1577.69	32 nt	463.429	305.65	157.78	32 nt	0.323154	0.053859	0.269295	32 nt	0.700166	0.673237	0.0269295
						33 nt	656.406	578.364	78.0416	33 nt	1358.05	575.833	782.221	33 nt	228.927	152.178	76.749	33 nt	0.0269295	0	0.0269295	33 nt	0.377013	0.350083	0.0269295
						34 nt	194.323	178.973	15.3498	34 nt	403.377	211.558	191.819	34 nt	77.5569	51.8662	25.6907	34 nt	0.053859	0	0.053859	34 nt	0.215436	0.188506	0.0269295
