# Supplementary material for: Deep Sequencing Analysis of Virome Components, Viral Gene Expression and Antiviral RNAi Responses in Myzus persicae Aphids
Source: Int J Mol Sci. 2024 Dec 8;25(23):13199. doi: 10.3390/ijms252313199 (PMC11642819; doi:10.3390/ijms252313199)
Supplement: Supplementary file 1 [file ijms-25-13199-s001.zip › Dataset S9.xlsx]

## Sheet: Legend
Dataset S9. Single-nucleotide polymorphisms in Illumina sRNA-seq reads from Myzus persicae aphids mapped to the Myzus persicae densovirus (MpDV) genome. Illumina sRNA-seq reads of 8 cDNA libraries (ALYU-368-375) obtained from M. persicae aphids fed on mock-inoculated (ALYU-368-369) or TuYV-infected (ALYU-3670-371) plants or on artificial diets without (ALYU-372-373) or with TuYV virions (ALYU-372…

## Sheet: ALYU-368-369 22nt
position	A_count	A_%	C_count	C_%	G_count	G_%	T_count	T_%	N_count	N_%	ref	SNP(10-50%)	mismatch
1	0	0	0	0	0	0	0	0	0	0	A
2	0	0	0	0	0	0	2	100	0	0	T
3	2	100	0	0	0	0	0	0	0	0	A
4	0	0	0	0	0	0	5	100	0	0	T
5	10	90	0	0	0	0	1	9	0	0	A
6	12	100	0	0	0	0	0	0	0	0	A
7	20	100	0	0	0	0	0	0	0	0	A
8	33	100	0	0	0	0	0	0	0	0	A
9	36	100	0	0	0	0	0	0	0	0	A
10	1	2	0	0	40	97	0	0	0	0	G
11	46	100	0	0	0	0	0	0	0	0	A
12	0	0	0	0	0	0	46	100	0	0	T
13	0	0	48	100	0	0	0	0	0	0	C
14	0	0	50	100	0	0	0	0	0	0	C
15	0	0	50	98	0	0	1	1	0	0	C
16	0	0	52	100	0	0	0	0	0	0	C
17	0	0	22	42	0	0	30	57	0	0	T	C
18	52	100	0	0	0	0	0	0	0	0	A
19	0	0	52	100	0	0	0	0	0	0	C
20	0	0	1	1	0	0	51	98	0	0	T
21	52	100	0	0	0	0	0	0	0	0	A
22	52	100	0	0	0	0	0	0	0	0	A
23	1	1	0	0	0	0	55	98	0	0	T
24	58	100	0	0	0	0	0	0	0	0	A
25	60	98	0	0	0	0	1	1	0	0	A
26	2	3	0	0	0	0	63	96	0	0	T
27	59	100	0	0	0	0	0	0	0	0	A
28	58	98	0	0	0	0	1	1	0	0	A
29	0	0	53	100	0	0	0	0	0	0	C
30	0	0	43	100	0	0	0	0	0	0	C
31	40	100	0	0	0	0	0	0	0	0	A
32	0	0	48	100	0	0	0	0	0	0	C
33	0	0	2	4	0	0	41	95	0	0	T
34	42	97	0	0	1	2	0	0	0	0	A
35	0	0	43	100	0	0	0	0	0	0	C
36	0	0	41	100	0	0	0	0	0	0	C
37	0	0	1	2	0	0	39	97	0	0	T
38	39	100	0	0	0	0	0	0	0	0	A
39	0	0	39	100	0	0	0	0	0	0	C
40	0	0	1	2	0	0	38	97	0	0	T
41	0	0	0	0	0	0	39	100	0	0	T
42	0	0	39	100	0	0	0	0	0	0	C
43	0	0	41	100	0	0	0	0	0	0	C
44	0	0	0	0	41	100	0	0	0	0	G
45	0	0	0	0	37	100	0	0	0	0	G
46	0	0	0	0	33	100	0	0	0	0	G
47	0	0	0	0	31	100	0	0	0	0	G
48	0	0	0	0	25	100	0	0	0	0	G
49	0	0	0	0	25	100	0	0	0	0	G
50	0	0	32	100	0	0	0	0	0	0	C
51	0	0	0	0	34	100	0	0	0	0	G
52	0	0	0	0	36	100	0	0	0	0	G
53	0	0	1	2	35	97	0	0	0	0	G
54	0	0	0	0	24	100	0	0	0	0	G
55	0	0	0	0	24	100	0	0	0	0	G
56	2	7	0	0	25	92	0	0	0	0	G
57	0	0	1	3	0	0	25	96	0	0	T
58	26	100	0	0	0	0	0	0	0	0	A
59	0	0	0	0	0	0	28	100	0	0	T
60	0	0	29	100	0	0	0	0	0	0	C
61	0	0	30	100	0	0	0	0	0	0	C
62	0	0	1	3	0	0	31	96	0	0	T
63	0	0	0	0	0	0	32	100	0	0	T
64	0	0	0	0	33	100	0	0	0	0	G
65	0	0	0	0	1	2	39	97	0	0	T
66	0	0	0	0	0	0	42	100	0	0	T
67	53	100	0	0	0	0	0	0	0	0	A
68	0	0	0	0	1	1	54	98	0	0	T
69	0	0	59	100	0	0	0	0	0	0	C
70	1	1	2	2	0	0	71	95	0	0	T
71	90	96	0	0	3	3	0	0	0	0	A
72	0	0	1	1	0	0	96	98	0	0	T
73	101	99	0	0	0	0	1	0	0	0	A
74	0	0	102	100	0	0	0	0	0	0	C
75	0	0	0	0	0	0	102	100	0	0	T
76	0	0	1	0	0	0	101	99	0	0	T
77	103	98	0	0	2	1	0	0	0	0	A
78	0	0	0	0	0	0	106	100	0	0	T
79	2	1	0	0	1	0	122	97	0	0	T
80	0	0	0	0	127	100	0	0	0	0	G
81	0	0	0	0	0	0	133	100	0	0	T
82	0	0	135	100	0	0	0	0	0	0	C
83	133	99	0	0	1	0	0	0	0	0	A
84	132	100	0	0	0	0	0	0	0	0	A
85	0	0	132	100	0	0	0	0	0	0	C
86	132	98	0	0	0	0	2	1	0	0	A
87	0	0	124	99	1	0	0	0	0	0	C
88	0	0	2	1	0	0	121	98	0	0	T
89	110	98	0	0	0	0	2	1	0	0	A
90	0	0	0	0	109	99	1	0	0	0	G
91	0	0	105	100	0	0	0	0	0	0	C
92	0	0	88	98	0	0	1	1	0	0	C
93	0	0	2	2	0	0	69	97	0	0	T
94	0	0	0	0	0	0	60	100	0	0	T
95	50	98	0	0	0	0	1	1	0	0	A
96	0	0	0	0	0	0	46	100	0	0	T
97	0	0	46	100	0	0	0	0	0	0	C
98	0	0	0	0	0	0	45	100	0	0	T
99	0	0	0	0	0	0	42	100	0	0	T
100	38	100	0	0	0	0	0	0	0	0	A
101	0	0	0	0	18	100	0	0	0	0	G
102	0	0	0	0	16	100	0	0	0	0	G
103	0	0	0	0	8	100	0	0	0	0	G
104	0	0	5	100	0	0	0	0	0	0	C
105	0	0	0	0	5	100	0	0	0	0	G
106	0	0	0	0	0	0	6	100	0	0	T
107	0	0	0	0	6	100	0	0	0	0	G
108	0	0	0	0	0	0	3	100	0	0	T
109	0	0	3	100	0	0	0	0	0	0	C
110	0	0	0	0	3	100	0	0	0	0	G
111	0	0	0	0	3	100	0	0	0	0	G
112	0	0	4	100	0	0	0	0	0	0	C
113	0	0	4	100	0	0	0	0	0	0	C
114	0	0	0	0	4	100	0	0	0	0	G
115	3	100	0	0	0	0	0	0	0	0	A
116	0	0	2	100	0	0	0	0	0	0	C
117	2	100	0	0	0	0	0	0	0	0	A
118	0	0	2	100	0	0	0	0	0	0	C
119	0	0	0	0	2	100	0	0	0	0	G
120	0	0	0	0	0	0	2	100	0	0	T
121	0	0	0	0	2	100	0	0	0	0	G
122	0	0	0	0	0	0	2	100	0	0	T
123	1	33	2	66	0	0	0	0	0	0	C	A
124	3	100	0	0	0	0	0	0	0	0	A
125	0	0	0	0	0	0	3	100	0	0	T
126	0	0	0	0	3	100	0	0	0	0	G
127	0	0	0	0	4	100	0	0	0	0	G
128	0	0	3	100	0	0	0	0	0	0	C
129	0	0	5	100	0	0	0	0	0	0	C
130	5	100	0	0	0	0	0	0	0	0	A
131	0	0	0	0	1	16	5	83	0	0	T	G
132	0	0	0	0	6	100	0	0	0	0	G
133	6	100	0	0	0	0	0	0	0	0	A
134	0	0	5	100	0	0	0	0	0	0	C
135	5	100	0	0	0	0	0	0	0	0	A
136	0	0	5	100	0	0	0	0	0	0	C
137	0	0	0	0	0	0	5	100	0	0	T
138	5	100	0	0	0	0	0	0	0	0	A
139	0	0	0	0	5	100	0	0	0	0	G
140	0	0	7	100	0	0	0	0	0	0	C
141	0	0	14	100	0	0	0	0	0	0	C
142	0	0	16	100	0	0	0	0	0	0	C
143	2	4	0	0	0	0	41	95	0	0	T
144	43	100	0	0	0	0	0	0	0	0	A
145	49	100	0	0	0	0	0	0	0	0	A
146	0	0	0	0	51	100	0	0	0	0	G
147	56	98	0	0	0	0	1	1	0	0	A
148	0	0	1	1	0	0	60	98	0	0	T
149	65	100	0	0	0	0	0	0	0	0	A
150	74	93	0	0	5	6	0	0	0	0	A
151	0	0	0	0	93	100	0	0	0	0	G
152	0	0	0	0	108	100	0	0	0	0	G
153	0	0	113	100	0	0	0	0	0	0	C
154	1	0	0	0	0	0	113	99	0	0	T
155	124	97	0	0	3	2	0	0	0	0	A
156	0	0	0	0	130	100	0	0	0	0	G
157	0	0	0	0	1	0	138	99	0	0	T
158	0	0	0	0	140	100	0	0	0	0	G
159	0	0	0	0	0	0	141	100	0	0	T
160	0	0	1	0	1	0	142	98	0	0	T
161	0	0	0	0	145	100	0	0	0	0	G
162	143	99	0	0	1	0	0	0	0	0	A
163	0	0	140	100	0	0	0	0	0	0	C
164	133	95	1	0	2	1	3	2	0	0	A
165	113	100	0	0	0	0	0	0	0	0	A
166	1	0	5	4	0	0	107	94	0	0	T
167	106	100	0	0	0	0	0	0	0	0	A
168	105	100	0	0	0	0	0	0	0	0	A
169	0	0	0	0	99	100	0	0	0	0	G
170	0	0	0	0	0	0	95	100	0	0	T
171	92	97	0	0	2	2	0	0	0	0	A
172	0	0	5	6	0	0	77	93	0	0	T
173	63	95	0	0	2	3	1	1	0	0	A
174	0	0	0	0	53	100	0	0	0	0	G
175	49	100	0	0	0	0	0	0	0	0	A
176	0	0	1	2	0	0	47	97	0	0	T
177	35	100	0	0	0	0	0	0	0	0	A
178	32	100	0	0	0	0	0	0	0	0	A
179	0	0	23	100	0	0	0	0	0	0	C
180	21	95	0	0	1	4	0	0	0	0	A
181	18	85	0	0	3	14	0	0	0	0	A	G
182	0	0	0	0	18	100	0	0	0	0	G
183	0	0	0	0	17	100	0	0	0	0	G
184	16	100	0	0	0	0	0	0	0	0	A
185	0	0	0	0	0	0	13	100	0	0	T
186	12	100	0	0	0	0	0	0	0	0	A
187	0	0	11	100	0	0	0	0	0	0	C
188	0	0	11	100	0	0	0	0	0	0	C
189	0	0	11	100	0	0	0	0	0	0	C
190	0	0	24	100	0	0	0	0	0	0	C
191	0	0	25	100	0	0	0	0	0	0	C
192	0	0	29	100	0	0	0	0	0	0	C
193	0	0	0	0	27	100	0	0	0	0	G
194	0	0	25	100	0	0	0	0	0	0	C
195	0	0	25	100	0	0	0	0	0	0	C
196	0	0	28	100	0	0	0	0	0	0	C
197	0	0	33	100	0	0	0	0	0	0	C
198	0	0	36	100	0	0	0	0	0	0	C
199	0	0	37	100	0	0	0	0	0	0	C
200	0	0	0	0	37	100	0	0	0	0	G
201	0	0	0	0	37	100	0	0	0	0	G
202	37	100	0	0	0	0	0	0	0	0	A
203	38	100	0	0	0	0	0	0	0	0	A
204	0	0	0	0	38	100	0	0	0	0	G
205	0	0	0	0	0	0	38	100	0	0	T
206	35	92	0	0	3	7	0	0	0	0	A
207	0	0	0	0	39	100	0	0	0	0	G
208	0	0	0	0	41	100	0	0	0	0	G
209	0	0	3	6	0	0	40	93	0	0	T
210	42	97	0	0	1	2	0	0	0	0	A
211	0	0	1	2	43	97	0	0	0	0	G
212	0	0	1	3	0	0	31	96	0	0	T
213	0	0	0	0	31	100	0	0	0	0	G
214	1	2	0	0	47	97	0	0	0	0	G
215	0	0	0	0	0	0	53	100	0	0	T
216	1	1	0	0	0	0	52	98	0	0	T
217	56	98	0	0	1	1	0	0	0	0	A
218	0	0	0	0	0	0	55	100	0	0	T
219	0	0	0	0	0	0	48	100	0	0	T
220	49	100	0	0	0	0	0	0	0	0	A
221	0	0	0	0	0	0	48	100	0	0	T
222	0	0	0	0	0	0	49	100	0	0	T
223	51	100	0	0	0	0	0	0	0	0	A
224	0	0	0	0	53	100	0	0	0	0	G
225	0	0	0	0	0	0	54	100	0	0	T
226	34	61	0	0	21	38	0	0	0	0	A	G
227	0	0	0	0	56	100	0	0	0	0	G
228	0	0	0	0	57	100	0	0	0	0	G
229	0	0	0	0	55	98	1	1	0	0	G
230	0	0	0	0	54	100	0	0	0	0	G
231	51	98	0	0	1	1	0	0	0	0	A
232	0	0	0	0	0	0	52	100	0	0	T
233	1	1	50	98	0	0	0	0	0	0	C
234	1	2	1	2	0	0	47	95	0	0	T
235	0	0	0	0	0	0	49	100	0	0	T
236	0	0	1	3	0	0	27	96	0	0	T
237	0	0	1	4	0	0	20	95	0	0	T
238	0	0	0	0	0	0	21	100	0	0	T
239	19	100	0	0	0	0	0	0	0	0	A
240	0	0	0	0	0	0	18	100	0	0	T
241	18	100	0	0	0	0	0	0	0	0	A
242	0	0	0	0	0	0	15	100	0	0	T
243	15	100	0	0	0	0	0	0	0	0	A
244	16	100	0	0	0	0	0	0	0	0	A
245	0	0	0	0	0	0	14	100	0	0	T
246	12	92	0	0	0	0	1	7	0	0	A
247	14	100	0	0	0	0	0	0	0	0	A
248	13	100	0	0	0	0	0	0	0	0	A
249	15	100	0	0	0	0	0	0	0	0	A
250	14	100	0	0	0	0	0	0	0	0	A
251	0	0	0	0	14	100	0	0	0	0	G
252	14	93	0	0	1	6	0	0	0	0	A
253	0	0	0	0	0	0	15	100	0	0	T
254	15	100	0	0	0	0	0	0	0	0	A
255	0	0	0	0	15	100	0	0	0	0	G
256	16	100	0	0	0	0	0	0	0	0	A
257	0	0	22	100	0	0	0	0	0	0	C
258	26	100	0	0	0	0	0	0	0	0	A
259	30	100	0	0	0	0	0	0	0	0	A
260	0	0	0	0	31	100	0	0	0	0	G
261	0	0	0	0	0	0	32	100	0	0	T
262	29	96	1	3	0	0	0	0	0	0	A
263	0	0	0	0	1	3	30	96	0	0	T
264	0	0	28	93	2	6	0	0	0	0	C
265	0	0	29	93	2	6	0	0	0	0	C
266	32	100	0	0	0	0	0	0	0	0	A
267	0	0	1	3	31	96	0	0	0	0	G
268	0	0	4	12	0	0	27	87	0	0	T	C
269	25	89	0	0	3	10	0	0	0	0	A
270	0	0	0	0	28	100	0	0	0	0	G
271	0	0	0	0	26	100	0	0	0	0	G
272	0	0	27	100	0	0	0	0	0	0	C
273	0	0	0	0	27	100	0	0	0	0	G
274	26	100	0	0	0	0	0	0	0	0	A
275	0	0	26	100	0	0	0	0	0	0	C
276	0	0	0	0	0	0	26	100	0	0	T
277	27	100	0	0	0	0	0	0	0	0	A
278	0	0	0	0	26	100	0	0	0	0	G
279	0	0	0	0	21	100	0	0	0	0	G
280	0	0	0	0	0	0	17	100	0	0	T
281	0	0	0	0	13	100	0	0	0	0	G
282	0	0	2	14	12	85	0	0	0	0	G	C
283	2	15	0	0	11	84	0	0	0	0	G	A
284	0	0	0	0	13	100	0	0	0	0	G
285	0	0	0	0	12	100	0	0	0	0	G
286	1	5	0	0	0	0	16	94	0	0	T
287	0	0	0	0	17	100	0	0	0	0	G
288	20	100	0	0	0	0	0	0	0	0	A
289	0	0	22	100	0	0	0	0	0	0	C
290	0	0	0	0	22	100	0	0	0	0	G
291	0	0	0	0	0	0	22	100	0	0	T
292	0	0	22	100	0	0	0	0	0	0	C
293	20	95	0	0	1	4	0	0	0	0	A
294	0	0	0	0	0	0	20	100	0	0	T
295	0	0	21	100	0	0	0	0	0	0	C
296	21	100	0	0	0	0	0	0	0	0	A
297	0	0	24	100	0	0	0	0	0	0	C
298	0	0	0	0	0	0	25	100	0	0	T
299	23	95	0	0	1	4	0	0	0	0	A
300	0	0	0	0	0	0	25	100	0	0	T
301	0	0	0	0	0	0	24	100	0	0	T
302	0	0	0	0	0	0	27	100	0	0	T
303	38	100	0	0	0	0	0	0	0	0	A
304	0	0	36	100	0	0	0	0	0	0	C
305	0	0	0	0	0	0	35	100	0	0	T
306	0	0	51	100	0	0	0	0	0	0	C
307	45	86	1	1	5	9	1	1	0	0	A
308	43	91	1	2	3	6	0	0	0	0	A
309	0	0	0	0	46	97	1	2	0	0	G
310	0	0	0	0	0	0	41	100	0	0	T
311	0	0	0	0	39	100	0	0	0	0	G
312	1	2	0	0	0	0	41	97	0	0	T
313	0	0	0	0	0	0	42	100	0	0	T
314	0	0	0	0	0	0	44	100	0	0	T
315	1	2	0	0	0	0	44	97	0	0	T
316	0	0	0	0	46	100	0	0	0	0	G
317	0	0	0	0	0	0	52	100	0	0	T
318	0	0	1	1	0	0	53	98	0	0	T
319	52	92	0	0	4	7	0	0	0	0	A
320	0	0	0	0	0	0	58	100	0	0	T
321	0	0	0	0	0	0	61	100	0	0	T
322	0	0	62	100	0	0	0	0	0	0	C
323	0	0	0	0	62	100	0	0	0	0	G
324	0	0	1	1	58	98	0	0	0	0	G
325	0	0	48	100	0	0	0	0	0	0	C
326	0	0	0	0	48	100	0	0	0	0	G
327	0	0	1	2	0	0	46	97	0	0	T
328	0	0	31	100	0	0	0	0	0	0	C
329	21	70	0	0	9	30	0	0	0	0	A	G
330	22	73	0	0	8	26	0	0	0	0	A	G
331	0	0	0	0	29	100	0	0	0	0	G
332	0	0	0	0	0	0	29	100	0	0	T
333	0	0	0	0	28	96	1	3	0	0	G
334	0	0	0	0	0	0	26	100	0	0	T
335	0	0	0	0	0	0	26	100	0	0	T
336	0	0	0	0	24	100	0	0	0	0	G
337	0	0	1	4	0	0	23	95	0	0	T
338	0	0	0	0	23	100	0	0	0	0	G
339	0	0	0	0	0	0	17	100	0	0	T
340	0	0	0	0	0	0	15	100	0	0	T
341	0	0	0	0	11	100	0	0	0	0	G
342	8	100	0	0	0	0	0	0	0	0	A
343	0	0	7	100	0	0	0	0	0	0	C
344	5	100	0	0	0	0	0	0	0	0	A
345	0	0	7	100	0	0	0	0	0	0	C
346	0	0	0	0	0	0	7	100	0	0	T
347	0	0	0	0	0	0	9	100	0	0	T
348	0	0	0	0	10	100	0	0	0	0	G
349	9	90	0	0	1	10	0	0	0	0	A
350	10	100	0	0	0	0	0	0	0	0	A
351	10	100	0	0	0	0	0	0	0	0	A
352	10	100	0	0	0	0	0	0	0	0	A
353	0	0	0	0	10	100	0	0	0	0	G
354	0	0	0	0	0	0	11	100	0	0	T
355	0	0	0	0	11	100	0	0	0	0	G
356	0	0	0	0	11	100	0	0	0	0	G
357	0	0	12	100	0	0	0	0	0	0	C
358	0	0	0	0	12	100	0	0	0	0	G
359	0	0	0	0	0	0	13	100	0	0	T
360	0	0	0	0	13	100	0	0	0	0	G
361	13	86	0	0	2	13	0	0	0	0	A	G
362	0	0	0	0	0	0	15	100	0	0	T
363	0	0	0	0	0	0	14	100	0	0	T
364	0	0	0	0	17	100	0	0	0	0	G
365	16	100	0	0	0	0	0	0	0	0	A
366	0	0	0	0	0	0	16	100	0	0	T
367	0	0	0	0	0	0	14	100	0	0	T
368	13	92	0	0	1	7	0	0	0	0	A
369	0	0	0	0	0	0	13	100	0	0	T
370	0	0	4	33	0	0	8	66	0	0	T	C
371	0	0	0	0	0	0	14	100	0	0	T
372	14	100	0	0	0	0	0	0	0	0	A
373	0	0	14	100	0	0	0	0	0	0	C
374	15	100	0	0	0	0	0	0	0	0	A
375	17	100	0	0	0	0	0	0	0	0	A
376	0	0	0	0	16	100	0	0	0	0	G
377	0	0	0	0	0	0	21	100	0	0	T
378	22	100	0	0	0	0	0	0	0	0	A
379	0	0	23	100	0	0	0	0	0	0	C
380	0	0	0	0	23	100	0	0	0	0	G
381	0	0	0	0	0	0	22	100	0	0	T
382	0	0	24	100	0	0	0	0	0	0	C
383	21	100	0	0	0	0	0	0	0	0	A
384	0	0	0	0	22	100	0	0	0	0	G
385	22	100	0	0	0	0	0	0	0	0	A
386	0	0	0	0	0	0	19	100	0	0	T
387	18	100	0	0	0	0	0	0	0	0	A
388	18	100	0	0	0	0	0	0	0	0	A
389	0	0	0	0	18	100	0	0	0	0	G
390	18	100	0	0	0	0	0	0	0	0	A
391	0	0	0	0	0	0	17	100	0	0	T
392	17	100	0	0	0	0	0	0	0	0	A
393	19	100	0	0	0	0	0	0	0	0	A
394	22	95	0	0	1	4	0	0	0	0	A
395	0	0	27	100	0	0	0	0	0	0	C
396	29	100	0	0	0	0	0	0	0	0	A
397	0	0	0	0	0	0	35	100	0	0	T
398	40	97	0	0	1	2	0	0	0	0	A
399	35	89	0	0	4	10	0	0	0	0	A
400	0	0	0	0	42	100	0	0	0	0	G
401	0	0	0	0	0	0	40	100	0	0	T
402	0	0	0	0	42	100	0	0	0	0	G
403	0	0	0	0	41	100	0	0	0	0	G
404	0	0	0	0	0	0	39	100	0	0	T
405	40	97	0	0	1	2	0	0	0	0	A
406	0	0	40	100	0	0	0	0	0	0	C
407	0	0	4	9	1	2	36	87	0	0	T
408	0	0	3	7	0	0	39	92	0	0	T
409	0	0	0	0	43	100	0	0	0	0	G
410	48	100	0	0	0	0	0	0	0	0	A
411	0	0	50	100	0	0	0	0	0	0	C
412	0	0	1	1	0	0	50	98	0	0	T
413	0	0	53	100	0	0	0	0	0	0	C
414	0	0	0	0	53	100	0	0	0	0	G
415	0	0	0	0	49	100	0	0	0	0	G
416	44	97	0	0	0	0	1	2	0	0	A
417	42	97	1	2	0	0	0	0	0	0	A
418	0	0	2	4	0	0	41	95	0	0	T
419	35	100	0	0	0	0	0	0	0	0	A
420	0	0	1	3	0	0	29	96	0	0	T
421	27	100	0	0	0	0	0	0	0	0	A
422	0	0	0	0	0	0	24	100	0	0	T
423	23	95	0	0	1	4	0	0	0	0	A
424	22	100	0	0	0	0	0	0	0	0	A
425	0	0	0	0	0	0	23	100	0	0	T
426	0	0	0	0	23	100	0	0	0	0	G
427	21	95	0	0	1	4	0	0	0	0	A
428	25	100	0	0	0	0	0	0	0	0	A
429	0	0	0	0	24	100	0	0	0	0	G
430	0	0	0	0	0	0	24	100	0	0	T
431	0	0	0	0	24	100	0	0	0	0	G
432	0	0	0	0	0	0	20	100	0	0	T
433	0	0	0	0	21	100	0	0	0	0	G
434	1	4	1	4	19	90	0	0	0	0	G
435	19	100	0	0	0	0	0	0	0	0	A
436	19	100	0	0	0	0	0	0	0	0	A
437	0	0	19	100	0	0	0	0	0	0	C
438	0	0	22	100	0	0	0	0	0	0	C
439	0	0	3	11	0	0	24	88	0	0	T	C
440	26	96	0	0	1	3	0	0	0	0	A
441	0	0	31	100	0	0	0	0	0	0	C
442	30	100	0	0	0	0	0	0	0	0	A
443	30	100	0	0	0	0	0	0	0	0	A
444	0	0	29	100	0	0	0	0	0	0	C
445	29	100	0	0	0	0	0	0	0	0	A
446	29	100	0	0	0	0	0	0	0	0	A
447	0	0	1	3	0	0	28	96	0	0	T
448	19	63	0	0	11	36	0	0	0	0	A	G
449	1	3	0	0	0	0	28	96	0	0	T
450	0	0	30	100	0	0	0	0	0	0	C
451	25	83	0	0	5	16	0	0	0	0	A	G
452	0	0	0	0	29	100	0	0	0	0	G
453	0	0	0	0	0	0	32	100	0	0	T
454	40	97	0	0	1	2	0	0	0	0	A
455	0	0	50	98	1	1	0	0	0	0	C
456	0	0	0	0	0	0	54	100	0	0	T
457	0	0	66	98	0	0	1	1	0	0	C
458	69	98	0	0	1	1	0	0	0	0	A
459	0	0	4	4	0	0	82	95	0	0	T
460	0	0	88	100	0	0	0	0	0	0	C
461	80	98	0	0	0	0	1	1	0	0	A
462	77	98	0	0	1	1	0	0	0	0	A
463	75	100	0	0	0	0	0	0	0	0	A
464	76	100	0	0	0	0	0	0	0	0	A
465	0	0	0	0	0	0	76	100	0	0	T
466	0	0	0	0	76	100	0	0	0	0	G
467	0	0	0	0	0	0	77	100	0	0	T
468	0	0	76	98	1	1	0	0	0	0	C
469	76	98	0	0	1	1	0	0	0	0	A
470	75	97	0	0	2	2	0	0	0	0	A
471	78	98	0	0	0	0	1	1	0	0	A
472	0	0	88	100	0	0	0	0	0	0	C
473	0	0	1	1	3	3	89	95	0	0	T
474	0	0	100	100	0	0	0	0	0	0	C
475	0	0	0	0	107	100	0	0	0	0	G
476	0	0	100	100	0	0	0	0	0	0	C
477	88	100	0	0	0	0	0	0	0	0	A
478	89	97	0	0	2	2	0	0	0	0	A
479	0	0	0	0	86	100	0	0	0	0	G
480	88	100	0	0	0	0	0	0	0	0	A
481	72	98	0	0	1	1	0	0	0	0	A
482	0	0	0	0	75	100	0	0	0	0	G
483	1	1	2	2	3	3	80	93	0	0	T
484	0	0	0	0	87	100	0	0	0	0	G
485	89	100	0	0	0	0	0	0	0	0	A
486	92	100	0	0	0	0	0	0	0	0	A
487	0	0	106	100	0	0	0	0	0	0	C
488	0	0	109	100	0	0	0	0	0	0	C
489	113	99	0	0	0	0	1	0	0	0	A
490	120	99	0	0	1	0	0	0	0	0	A
491	1	0	123	99	0	0	0	0	0	0	C
492	135	100	0	0	0	0	0	0	0	0	A
493	132	97	1	0	2	1	0	0	0	0	A
494	0	0	127	100	0	0	0	0	0	0	C
495	125	98	0	0	1	0	1	0	0	0	A
496	122	99	0	0	0	0	1	0	0	0	A
497	0	0	3	2	0	0	112	97	0	0	T
498	0	0	8	7	0	0	104	92	0	0	T
499	0	0	118	99	0	0	1	0	0	0	C
500	114	98	0	0	1	0	1	0	0	0	A
501	125	98	0	0	1	0	1	0	0	0	A
502	2	1	130	97	1	0	0	0	0	0	C
503	2	1	0	0	141	98	0	0	0	0	G
504	145	96	0	0	5	3	0	0	0	0	A
505	0	0	140	100	0	0	0	0	0	0	C
506	0	0	0	0	142	100	0	0	0	0	G
507	137	98	0	0	1	0	1	0	0	0	A
508	0	0	0	0	137	100	0	0	0	0	G
509	0	0	0	0	124	100	0	0	0	0	G
510	117	96	0	0	4	3	0	0	0	0	A
511	1	0	0	0	120	99	0	0	0	0	G
512	0	0	0	0	114	100	0	0	0	0	G
513	110	100	0	0	0	0	0	0	0	0	A
514	101	100	0	0	0	0	0	0	0	0	A
515	100	99	1	0	0	0	0	0	0	0	A
516	0	0	4	4	0	0	92	95	0	0	T
517	91	97	0	0	1	1	1	1	0	0	A
518	0	0	103	100	0	0	0	0	0	0	C
519	1	0	104	99	0	0	0	0	0	0	C
520	107	99	1	0	0	0	0	0	0	0	A
521	2	1	2	1	0	0	102	96	0	0	T
522	1	0	0	0	101	99	0	0	0	0	G
523	2	2	0	0	5	5	87	92	0	0	T
524	0	0	0	0	86	100	0	0	0	0	G
525	2	2	0	0	82	96	1	1	0	0	G
526	0	0	76	98	0	0	1	1	0	0	C
527	0	0	82	96	1	1	2	2	0	0	C
528	82	98	0	0	1	1	0	0	0	0	A
529	81	97	0	0	2	2	0	0	0	0	A
530	1	1	87	97	1	1	0	0	0	0	C
531	0	0	0	0	89	100	0	0	0	0	G
532	0	0	0	0	90	100	0	0	0	0	G
533	0	0	5	5	0	0	80	94	0	0	T
534	84	98	0	0	0	0	1	1	0	0	A
535	0	0	0	0	0	0	86	100	0	0	T
536	0	0	84	100	0	0	0	0	0	0	C
537	0	0	83	100	0	0	0	0	0	0	C
538	1	1	22	22	0	0	76	76	0	0	T	C
539	98	95	0	0	5	4	0	0	0	0	A
540	0	0	97	100	0	0	0	0	0	0	C
541	102	98	0	0	2	1	0	0	0	0	A
542	0	0	0	0	102	99	1	0	0	0	G
543	0	0	101	97	3	2	0	0	0	0	C
544	0	0	0	0	115	100	0	0	0	0	G
545	1	0	0	0	131	99	0	0	0	0	G
546	0	0	148	98	2	1	0	0	0	0	C
547	0	0	0	0	240	99	1	0	0	0	G
548	236	97	2	0	4	1	0	0	0	0	A
549	0	0	239	100	0	0	0	0	0	0	C
550	0	0	0	0	241	100	0	0	0	0	G
551	240	99	0	0	0	0	1	0	0	0	A
552	0	0	7	2	0	0	229	97	0	0	T
553	0	0	4	1	0	0	233	98	0	0	T
554	2	0	247	98	1	0	0	0	0	0	C
555	251	95	0	0	12	4	0	0	0	0	A
556	261	97	1	0	5	1	1	0	0	0	A
557	275	99	0	0	1	0	0	0	0	0	A
558	0	0	279	100	0	0	0	0	0	0	C
559	0	0	0	0	280	100	0	0	0	0	G
560	0	0	0	0	270	100	0	0	0	0	G
561	269	100	0	0	0	0	0	0	0	0	A
562	0	0	262	100	0	0	0	0	0	0	C
563	0	0	255	100	0	0	0	0	0	0	C
564	260	98	0	0	4	1	0	0	0	0	A
565	0	0	267	100	0	0	0	0	0	0	C
566	0	0	260	100	0	0	0	0	0	0	C
567	230	98	1	0	0	0	3	1	0	0	A
568	213	93	7	3	5	2	3	1	0	0	A
569	0	0	148	100	0	0	0	0	0	0	C
570	131	85	2	1	20	13	0	0	0	0	A	G
571	0	0	0	0	150	100	0	0	0	0	G
572	159	100	0	0	0	0	0	0	0	0	A
573	1	0	84	51	77	47	0	0	0	0	C	G
574	1	0	4	2	0	0	162	97	0	0	T
575	0	0	0	0	176	99	1	0	0	0	G
576	0	0	1	0	172	98	2	1	0	0	G
577	1	0	177	99	0	0	0	0	0	0	C
578	1	0	5	2	170	96	1	0	0	0	G
579	0	0	3	1	0	0	175	98	0	0	T
580	0	0	0	0	176	100	0	0	0	0	G
581	170	94	0	0	9	5	1	0	0	0	A
582	169	96	0	0	7	3	0	0	0	0	A
583	0	0	0	0	2	1	175	98	0	0	T
584	0	0	0	0	176	99	1	0	0	0	G
585	1	0	3	1	170	97	0	0	0	0	G
586	170	100	0	0	0	0	0	0	0	0	A
587	0	0	25	14	0	0	142	85	0	0	T	C
588	0	0	175	99	0	0	1	0	0	0	C
589	1	0	1	0	184	98	0	0	0	0	G
590	158	91	2	1	8	4	4	2	0	0	A
591	0	0	160	100	0	0	0	0	0	0	C
592	0	0	161	99	0	0	1	0	0	0	C
593	0	0	171	100	0	0	0	0	0	0	C
594	0	0	166	100	0	0	0	0	0	0	C
595	0	0	1	0	165	99	0	0	0	0	G
596	158	100	0	0	0	0	0	0	0	0	A
597	0	0	8	5	1	0	141	94	0	0	T
598	0	0	0	0	138	97	3	2	0	0	G
599	0	0	3	2	0	0	123	97	0	0	T
600	2	1	0	0	2	1	136	97	0	0	T
601	0	0	135	98	0	0	2	1	0	0	C
602	0	0	0	0	143	100	0	0	0	0	G
603	151	95	0	0	7	4	0	0	0	0	A
604	167	99	0	0	1	0	0	0	0	0	A
605	0	0	168	100	0	0	0	0	0	0	C
606	0	0	4	2	0	0	165	97	0	0	T
607	1	0	173	98	0	0	2	1	0	0	C
608	163	96	3	1	3	1	0	0	0	0	A
609	158	96	1	0	2	1	2	1	0	0	A
610	149	99	0	0	1	0	0	0	0	0	A
611	1	0	4	2	1	0	155	96	0	0	T
612	0	0	160	98	0	0	2	1	0	0	C
613	0	0	2	1	156	98	0	0	0	0	G
614	160	99	1	0	0	0	0	0	0	0	A
615	0	0	159	100	0	0	0	0	0	0	C
616	152	98	0	0	2	1	1	0	0	0	A
617	0	0	0	0	154	100	0	0	0	0	G
618	0	0	158	99	1	0	0	0	0	0	C
619	1	0	0	0	155	99	0	0	0	0	G
620	0	0	157	100	0	0	0	0	0	0	C
621	0	0	1	0	171	99	0	0	0	0	G
622	0	0	157	100	0	0	0	0	0	0	C
623	143	95	0	0	7	4	0	0	0	0	A
624	134	94	2	1	6	4	0	0	0	0	A
625	121	99	0	0	0	0	1	0	0	0	A
626	0	0	0	0	111	100	0	0	0	0	G
627	105	100	0	0	0	0	0	0	0	0	A
628	112	98	0	0	2	1	0	0	0	0	A
629	0	0	4	3	0	0	108	96	0	0	T
630	116	99	0	0	1	0	0	0	0	0	A
631	0	0	0	0	1	0	120	99	0	0	T
632	0	0	0	0	130	100	0	0	0	0	G
633	0	0	0	0	113	100	0	0	0	0	G
634	1	0	0	0	120	99	0	0	0	0	G
635	141	98	0	0	2	1	0	0	0	0	A
636	0	0	127	100	0	0	0	0	0	0	C
637	107	89	0	0	12	10	0	0	0	0	A
638	0	0	0	0	125	100	0	0	0	0	G
639	0	0	127	100	0	0	0	0	0	0	C
640	1	0	124	99	0	0	0	0	0	0	C
641	134	99	1	0	0	0	0	0	0	0	A
642	0	0	1	0	0	0	130	99	0	0	T
643	0	0	3	2	0	0	121	97	0	0	T
644	0	0	10	7	0	0	116	92	0	0	T
645	0	0	137	100	0	0	0	0	0	0	C
646	123	87	0	0	17	12	0	0	0	0	A	G
647	0	0	0	0	139	100	0	0	0	0	G
648	0	0	163	99	1	0	0	0	0	0	C
649	0	0	0	0	165	99	1	0	0	0	G
650	0	0	0	0	157	100	0	0	0	0	G
651	151	100	0	0	0	0	0	0	0	0	A
652	0	0	153	100	0	0	0	0	0	0	C
653	147	98	1	0	0	0	1	0	0	0	A
654	0	0	151	99	1	0	0	0	0	0	C
655	0	0	0	0	160	99	1	0	0	0	G
656	0	0	1	0	160	99	0	0	0	0	G
657	0	0	151	100	0	0	0	0	0	0	C
658	150	98	0	0	3	1	0	0	0	0	A
659	0	0	160	100	0	0	0	0	0	0	C
660	0	0	8	5	1	0	144	94	0	0	T
661	0	0	0	0	152	100	0	0	0	0	G
662	155	99	0	0	1	0	0	0	0	0	A
663	0	0	146	99	0	0	1	0	0	0	C
664	155	100	0	0	0	0	0	0	0	0	A
665	0	0	151	98	3	1	0	0	0	0	C
666	0	0	29	19	0	0	121	80	0	0	T	C
667	2	1	1	0	155	98	0	0	0	0	G
668	149	91	0	0	14	8	0	0	0	0	A
669	145	86	0	0	21	12	1	0	0	0	A	G
670	2	1	1	0	166	97	1	0	0	0	G
671	174	100	0	0	0	0	0	0	0	0	A
672	0	0	189	100	0	0	0	0	0	0	C
673	1	0	1	0	192	98	0	0	0	0	G
674	0	0	194	100	0	0	0	0	0	0	C
675	0	0	9	4	0	0	192	95	0	0	T
676	0	0	0	0	192	100	0	0	0	0	G
677	1	0	9	4	1	0	172	93	0	0	T
678	0	0	0	0	174	99	1	0	0	0	G
679	0	0	175	100	0	0	0	0	0	0	C
680	170	97	0	0	3	1	2	1	0	0	A
681	156	92	1	0	10	5	1	0	0	0	A
682	161	95	0	0	6	3	1	0	0	0	A
683	2	1	0	0	166	98	0	0	0	0	G
684	0	0	2	1	0	0	162	98	0	0	T
685	0	0	0	0	167	100	0	0	0	0	G
686	0	0	9	5	1	0	164	94	0	0	T
687	1	0	2	1	0	0	170	98	0	0	T
688	0	0	0	0	175	100	0	0	0	0	G
689	0	0	0	0	162	100	0	0	0	0	G
690	153	99	0	0	0	0	1	0	0	0	A
691	0	0	1	0	153	99	0	0	0	0	G
692	0	0	0	0	0	0	133	100	0	0	T
693	0	0	0	0	128	100	0	0	0	0	G
694	0	0	119	98	0	0	2	1	0	0	C
695	114	93	1	0	7	5	0	0	0	0	A
696	103	88	0	0	12	10	1	0	0	0	A
697	0	0	1	0	110	99	0	0	0	0	G
698	1	0	0	0	112	99	0	0	0	0	G
699	1	0	123	99	0	0	0	0	0	0	C
700	124	97	3	2	0	0	0	0	0	0	A
701	114	94	2	1	5	4	0	0	0	0	A
702	0	0	130	97	3	2	0	0	0	0	C
703	0	0	0	0	131	100	0	0	0	0	G
704	1	0	1	0	129	98	0	0	0	0	G
705	130	100	0	0	0	0	0	0	0	0	A
706	125	98	1	0	1	0	0	0	0	0	A
707	2	1	122	98	0	0	0	0	0	0	C
708	2	1	8	6	1	0	105	90	0	0	T
709	107	94	0	0	6	5	0	0	0	0	A
710	105	95	0	0	5	4	0	0	0	0	A
711	0	0	117	100	0	0	0	0	0	0	C
712	0	0	0	0	121	100	0	0	0	0	G
713	0	0	0	0	123	99	1	0	0	0	G
714	5	3	0	0	0	0	124	96	0	0	T
715	128	100	0	0	0	0	0	0	0	0	A
716	136	100	0	0	0	0	0	0	0	0	A
717	0	0	140	100	0	0	0	0	0	0	C
718	136	97	1	0	3	2	0	0	0	0	A
719	2	1	2	1	0	0	155	97	0	0	T
720	0	0	0	0	152	98	2	1	0	0	G
721	1	0	151	99	0	0	0	0	0	0	C
722	142	94	6	4	2	1	0	0	0	0	A
723	1	0	2	1	0	0	147	98	0	0	T
724	0	0	0	0	0	0	136	100	0	0	T
725	121	84	0	0	23	15	0	0	0	0	A	G
726	1	0	0	0	1	0	166	98	0	0	T
727	0	0	0	0	0	0	172	100	0	0	T
728	0	0	172	100	0	0	0	0	0	0	C
729	0	0	186	100	0	0	0	0	0	0	C
730	0	0	0	0	0	0	193	100	0	0	T
731	0	0	207	99	2	0	0	0	0	0	C
732	0	0	24	11	0	0	188	88	0	0	T	C
733	0	0	0	0	199	100	0	0	0	0	G
734	187	94	2	1	6	3	2	1	0	0	A
735	1	0	1	0	2	0	202	98	0	0	T
736	0	0	206	99	2	0	0	0	0	0	C
737	1	0	2	0	228	98	1	0	0	0	G
738	0	0	216	100	0	0	0	0	0	0	C
739	0	0	0	0	212	100	0	0	0	0	G
740	0	0	1	0	0	0	214	99	0	0	T
741	0	0	0	0	0	0	201	100	0	0	T
742	0	0	0	0	203	99	2	0	0	0	G
743	0	0	190	100	0	0	0	0	0	0	C
744	0	0	7	3	0	0	180	96	0	0	T
745	170	96	0	0	6	3	0	0	0	0	A
746	0	0	3	1	0	0	172	98	0	0	T
747	0	0	6	3	0	0	162	96	0	0	T
748	135	95	0	0	7	4	0	0	0	0	A
749	0	0	137	99	0	0	1	0	0	0	C
750	0	0	138	100	0	0	0	0	0	0	C
751	0	0	124	100	0	0	0	0	0	0	C
752	1	0	2	1	109	97	0	0	0	0	G
753	90	98	0	0	1	1	0	0	0	0	A
754	0	0	91	100	0	0	0	0	0	0	C
755	0	0	98	100	0	0	0	0	0	0	C
756	94	95	3	3	0	0	1	1	0	0	A
757	0	0	3	3	0	0	81	96	0	0	T
758	71	97	0	0	2	2	0	0	0	0	A
759	1	1	2	3	1	1	55	93	0	0	T
760	0	0	0	0	61	100	0	0	0	0	G
761	0	0	0	0	1	1	62	98	0	0	T
762	0	0	0	0	60	100	0	0	0	0	G
763	0	0	0	0	53	100	0	0	0	0	G
764	1	2	1	2	0	0	48	96	0	0	T
765	2	3	50	96	0	0	0	0	0	0	C
766	44	80	0	0	11	20	0	0	0	0	A	G
767	0	0	0	0	56	100	0	0	0	0	G
768	58	98	0	0	1	1	0	0	0	0	A
769	0	0	0	0	66	100	0	0	0	0	G
770	0	0	0	0	68	100	0	0	0	0	G
771	0	0	79	100	0	0	0	0	0	0	C
772	0	0	0	0	85	100	0	0	0	0	G
773	81	95	1	1	2	2	1	1	0	0	A
774	0	0	87	98	1	1	0	0	0	0	C
775	0	0	0	0	88	100	0	0	0	0	G
776	88	96	2	2	1	1	0	0	0	0	A
777	0	0	0	0	92	100	0	0	0	0	G
778	1	1	99	99	0	0	0	0	0	0	C
779	93	90	0	0	10	9	0	0	0	0	A
780	0	0	0	0	103	100	0	0	0	0	G
781	1	1	96	98	0	0	0	0	0	0	C
782	1	1	0	0	97	98	0	0	0	0	G
783	100	100	0	0	0	0	0	0	0	0	A
784	0	0	2	1	0	0	100	98	0	0	T
785	0	0	104	100	0	0	0	0	0	0	C
786	0	0	0	0	118	100	0	0	0	0	G
787	0	0	122	100	0	0	0	0	0	0	C
788	1	0	4	3	0	0	121	96	0	0	T
789	0	0	0	0	130	100	0	0	0	0	G
790	0	0	0	0	133	100	0	0	0	0	G
791	1	0	138	99	0	0	0	0	0	0	C
792	0	0	3	2	136	97	1	0	0	0	G
793	128	96	0	0	4	3	1	0	0	0	A
794	1	0	4	3	0	0	127	96	0	0	T
795	138	98	0	0	2	1	0	0	0	0	A
796	0	0	150	99	1	0	0	0	0	0	C
797	0	0	156	100	0	0	0	0	0	0	C
798	0	0	0	0	150	100	0	0	0	0	G
799	149	100	0	0	0	0	0	0	0	0	A
800	0	0	141	100	0	0	0	0	0	0	C
801	0	0	10	6	5	3	133	89	0	0	T
802	0	0	0	0	144	100	0	0	0	0	G
803	125	87	0	0	18	12	0	0	0	0	A	G
804	0	0	0	0	143	100	0	0	0	0	G
805	145	100	0	0	0	0	0	0	0	0	A
806	139	95	0	0	6	4	0	0	0	0	A
807	147	97	2	1	2	1	0	0	0	0	A
808	0	0	154	99	1	0	0	0	0	0	C
809	0	0	0	0	171	99	1	0	0	0	G
810	0	0	173	100	0	0	0	0	0	0	C
811	0	0	2	1	165	98	1	0	0	0	G
812	161	99	1	0	0	0	0	0	0	0	A
813	0	0	152	100	0	0	0	0	0	0	C
814	0	0	150	100	0	0	0	0	0	0	C
815	0	0	36	25	0	0	108	75	0	0	T	C
816	135	93	0	0	4	2	5	3	0	0	A
817	0	0	141	99	1	0	0	0	0	0	C
818	1	0	2	1	4	2	132	94	0	0	T
819	0	0	0	0	134	100	0	0	0	0	G
820	2	1	2	1	145	97	0	0	0	0	G
821	141	99	0	0	1	0	0	0	0	0	A
822	1	0	2	1	1	0	143	97	0	0	T
823	0	0	4	2	0	0	133	97	0	0	T
824	0	0	1	0	0	0	153	99	0	0	T
825	0	0	167	97	4	2	0	0	0	0	C
826	0	0	182	97	0	0	4	2	0	0	C
827	177	98	0	0	2	1	1	0	0	0	A
828	172	96	3	1	3	1	1	0	0	0	A
829	0	0	0	0	0	0	172	100	0	0	T
830	0	0	158	100	0	0	0	0	0	0	C
831	0	0	143	100	0	0	0	0	0	0	C
832	137	100	0	0	0	0	0	0	0	0	A
833	139	99	0	0	1	0	0	0	0	0	A
834	0	0	141	99	1	0	0	0	0	0	C
835	0	0	0	0	142	100	0	0	0	0	G
836	0	0	145	100	0	0	0	0	0	0	C
837	0	0	0	0	151	100	0	0	0	0	G
838	0	0	0	0	156	100	0	0	0	0	G
839	0	0	0	0	150	100	0	0	0	0	G
840	140	100	0	0	0	0	0	0	0	0	A
841	140	95	4	2	2	1	0	0	0	0	A
842	0	0	0	0	0	0	137	100	0	0	T
843	0	0	141	99	0	0	1	0	0	0	C
844	0	0	143	100	0	0	0	0	0	0	C
845	0	0	0	0	143	100	0	0	0	0	G
846	134	100	0	0	0	0	0	0	0	0	A
847	128	100	0	0	0	0	0	0	0	0	A
848	3	2	7	5	0	0	113	91	0	0	T
849	114	95	0	0	5	4	0	0	0	0	A
850	0	0	1	0	1	0	138	98	0	0	T
851	0	0	156	100	0	0	0	0	0	0	C
852	132	83	1	0	25	15	0	0	0	0	A	G
853	0	0	0	0	153	99	1	0	0	0	G
854	0	0	0	0	155	100	0	0	0	0	G
855	0	0	157	99	1	0	0	0	0	0	C
856	1	0	12	7	0	0	150	92	0	0	T
857	1	0	10	6	0	0	155	93	0	0	T
858	0	0	0	0	0	0	164	100	0	0	T
859	154	96	0	0	5	3	0	0	0	0	A
860	0	0	149	100	0	0	0	0	0	0	C
861	0	0	1	0	0	0	148	99	0	0	T
862	150	98	0	0	3	1	0	0	0	0	A
863	0	0	153	100	0	0	0	0	0	0	C
864	0	0	0	0	146	99	1	0	0	0	G
865	147	99	1	0	0	0	0	0	0	0	A
866	0	0	0	0	0	0	145	100	0	0	T
867	0	0	0	0	148	100	0	0	0	0	G
868	1	0	1	0	142	98	0	0	0	0	G
869	128	97	1	0	1	0	1	0	0	0	A
870	0	0	1	0	0	0	116	99	0	0	T
871	1	0	0	0	115	99	0	0	0	0	G
872	0	0	1	1	93	98	0	0	0	0	G
873	80	98	1	1	0	0	0	0	0	0	A
874	0	0	0	0	83	100	0	0	0	0	G
875	0	0	0	0	91	100	0	0	0	0	G
876	85	96	1	1	2	2	0	0	0	0	A
877	0	0	0	0	86	100	0	0	0	0	G
878	81	100	0	0	0	0	0	0	0	0	A
879	74	100	0	0	0	0	0	0	0	0	A
880	79	98	0	0	1	1	0	0	0	0	A
881	79	100	0	0	0	0	0	0	0	0	A
882	1	1	3	3	0	0	77	95	0	0	T
883	0	0	0	0	83	100	0	0	0	0	G
884	0	0	78	100	0	0	0	0	0	0	C
885	0	0	98	100	0	0	0	0	0	0	C
886	0	0	1	0	102	99	0	0	0	0	G
887	97	98	0	0	0	0	1	1	0	0	A
888	1	1	1	1	0	0	93	97	0	0	T
889	90	100	0	0	0	0	0	0	0	0	A
890	0	0	87	100	0	0	0	0	0	0	C
891	0	0	86	100	0	0	0	0	0	0	C
892	1	1	5	5	0	0	82	93	0	0	T
893	0	0	6	6	0	0	80	93	0	0	T
894	0	0	9	10	0	0	79	89	0	0	T
895	83	94	0	0	5	5	0	0	0	0	A
896	0	0	0	0	82	100	0	0	0	0	G
897	0	0	73	100	0	0	0	0	0	0	C
898	0	0	0	0	74	100	0	0	0	0	G
899	72	100	0	0	0	0	0	0	0	0	A
900	71	100	0	0	0	0	0	0	0	0	A
901	72	97	0	0	2	2	0	0	0	0	A
902	0	0	1	1	2	2	66	95	0	0	T
903	0	0	0	0	73	100	0	0	0	0	G
904	1	1	0	0	87	98	0	0	0	0	G
905	1	1	87	97	0	0	1	1	0	0	C
906	86	95	0	0	4	4	0	0	0	0	A
907	66	92	0	0	4	5	1	1	0	0	A
908	0	0	0	0	70	100	0	0	0	0	G
909	0	0	0	0	75	100	0	0	0	0	G
910	1	1	0	0	0	0	77	98	0	0	T
911	0	0	0	0	84	100	0	0	0	0	G
912	0	0	92	100	0	0	0	0	0	0	C
913	97	100	0	0	0	0	0	0	0	0	A
914	0	0	1	0	0	0	105	99	0	0	T
915	0	0	0	0	106	100	0	0	0	0	G
916	1	0	0	0	0	0	102	99	0	0	T
917	0	0	99	100	0	0	0	0	0	0	C
918	0	0	5	5	0	0	94	94	0	0	T
919	95	95	0	0	4	4	0	0	0	0	A
920	0	0	103	100	0	0	0	0	0	0	C
921	0	0	105	100	0	0	0	0	0	0	C
922	0	0	0	0	105	100	0	0	0	0	G
923	0	0	104	100	0	0	0	0	0	0	C
924	1	0	0	0	103	99	0	0	0	0	G
925	0	0	0	0	100	100	0	0	0	0	G
926	4	4	1	1	0	0	86	94	0	0	T
927	84	95	0	0	4	4	0	0	0	0	A
928	2	2	0	0	0	0	85	97	0	0	T
929	0	0	0	0	92	100	0	0	0	0	G
930	0	0	1	1	89	98	0	0	0	0	G
931	0	0	0	0	89	100	0	0	0	0	G
932	0	0	0	0	94	100	0	0	0	0	G
933	98	97	0	0	2	1	1	0	0	0	A
934	0	0	0	0	95	100	0	0	0	0	G
935	0	0	1	1	90	97	1	1	0	0	G
936	0	0	81	100	0	0	0	0	0	0	C
937	81	100	0	0	0	0	0	0	0	0	A
938	81	100	0	0	0	0	0	0	0	0	A
939	0	0	4	5	0	0	76	95	0	0	T
940	0	0	0	0	78	100	0	0	0	0	G
941	0	0	1	1	0	0	75	98	0	0	T
942	0	0	71	100	0	0	0	0	0	0	C
943	62	89	1	1	6	8	0	0	0	0	A
944	1	1	0	0	70	98	0	0	0	0	G
945	70	98	0	0	1	1	0	0	0	0	A
946	0	0	2	2	0	0	67	97	0	0	T
947	69	100	0	0	0	0	0	0	0	0	A
948	0	0	0	0	0	0	64	100	0	0	T
949	0	0	0	0	69	100	0	0	0	0	G
950	0	0	0	0	0	0	78	100	0	0	T
951	0	0	2	2	0	0	78	97	0	0	T
952	0	0	0	0	2	2	79	97	0	0	T
953	0	0	91	100	0	0	0	0	0	0	C
954	1	1	7	7	1	1	79	89	0	0	T
955	0	0	0	0	77	98	1	1	0	0	G
956	72	94	0	0	4	5	0	0	0	0	A
957	0	0	74	100	0	0	0	0	0	0	C
958	70	94	0	0	4	5	0	0	0	0	A
959	0	0	0	0	0	0	80	100	0	0	T
960	0	0	82	100	0	0	0	0	0	0	C
961	0	0	83	100	0	0	0	0	0	0	C
962	0	0	6	6	0	0	82	93	0	0	T
963	0	0	4	4	0	0	88	95	0	0	T
964	0	0	0	0	95	97	2	2	0	0	G
965	2	1	2	1	0	0	100	96	0	0	T
966	99	98	0	0	2	1	0	0	0	0	A
967	0	0	102	100	0	0	0	0	0	0	C
968	1	0	112	99	0	0	0	0	0	0	C
969	0	0	118	99	1	0	0	0	0	0	C
970	0	0	0	0	120	99	1	0	0	0	G
971	0	0	0	0	113	99	1	0	0	0	G
972	106	98	0	0	2	1	0	0	0	0	A
973	0	0	0	0	99	100	0	0	0	0	G
974	0	0	0	0	97	100	0	0	0	0	G
975	80	94	0	0	4	4	1	1	0	0	A
976	72	92	1	1	5	6	0	0	0	0	A
977	77	100	0	0	0	0	0	0	0	0	A
978	0	0	1	1	0	0	83	98	0	0	T
979	0	0	1	1	0	0	89	98	0	0	T
980	0	0	0	0	93	100	0	0	0	0	G
981	0	0	0	0	89	100	0	0	0	0	G
982	0	0	4	4	0	0	93	95	0	0	T
983	1	1	97	98	0	0	0	0	0	0	C
984	91	98	1	1	0	0	0	0	0	0	A
985	90	97	0	0	2	2	0	0	0	0	A
986	0	0	1	1	0	0	94	98	0	0	T
987	0	0	2	2	0	0	90	97	0	0	T
988	92	90	1	0	9	8	0	0	0	0	A
989	97	97	0	0	2	2	0	0	0	0	A
990	0	0	0	0	0	0	89	100	0	0	T
991	0	0	0	0	83	100	0	0	0	0	G
992	0	0	0	0	80	100	0	0	0	0	G
993	81	100	0	0	0	0	0	0	0	0	A
994	77	98	1	1	0	0	0	0	0	0	A
995	0	0	0	0	0	0	78	100	0	0	T
996	0	0	0	0	0	0	77	100	0	0	T
997	0	0	0	0	76	100	0	0	0	0	G
998	1	1	1	1	0	0	74	97	0	0	T
999	0	0	0	0	0	0	74	100	0	0	T
1000	0	0	0	0	77	98	1	1	0	0	G
1001	57	74	2	2	17	22	1	1	0	0	A	G
1002	1	1	0	0	79	98	0	0	0	0	G
1003	0	0	1	1	80	97	1	1	0	0	G
1004	72	100	0	0	0	0	0	0	0	0	A
1005	0	0	73	98	0	0	1	1	0	0	C
1006	0	0	76	100	0	0	0	0	0	0	C
1007	0	0	8	10	0	0	67	89	0	0	T
1008	63	88	0	0	8	11	0	0	0	0	A	G
1009	1	1	69	97	1	1	0	0	0	0	C
1010	0	0	0	0	61	100	0	0	0	0	G
1011	0	0	73	100	0	0	0	0	0	0	C
1012	0	0	79	100	0	0	0	0	0	0	C
1013	0	0	0	0	79	100	0	0	0	0	G
1014	5	6	0	0	74	93	0	0	0	0	G
1015	78	97	0	0	2	2	0	0	0	0	A
1016	0	0	0	0	78	100	0	0	0	0	G
1017	0	0	2	2	0	0	72	97	0	0	T
1018	74	98	0	0	1	1	0	0	0	0	A
1019	0	0	0	0	0	0	73	100	0	0	T
1020	0	0	74	100	0	0	0	0	0	0	C
1021	0	0	0	0	90	100	0	0	0	0	G
1022	0	0	79	100	0	0	0	0	0	0	C
1023	77	92	0	0	6	7	0	0	0	0	A
1024	0	0	0	0	79	100	0	0	0	0	G
1025	77	100	0	0	0	0	0	0	0	0	A
1026	0	0	2	2	75	97	0	0	0	0	G
1027	0	0	74	100	0	0	0	0	0	0	C
1028	0	0	2	2	70	97	0	0	0	0	G
1029	69	100	0	0	0	0	0	0	0	0	A
1030	63	92	0	0	2	2	3	4	0	0	A
1031	0	0	7	9	3	4	64	86	0	0	T
1032	0	0	0	0	75	97	2	2	0	0	G
1033	0	0	74	100	0	0	0	0	0	0	C
1034	0	0	75	100	0	0	0	0	0	0	C
1035	81	97	2	2	0	0	0	0	0	0	A
1036	80	96	0	0	3	3	0	0	0	0	A
1037	84	100	0	0	0	0	0	0	0	0	A
1038	88	98	0	0	1	1	0	0	0	0	A
1039	0	0	3	3	0	0	88	96	0	0	T
1040	0	0	0	0	93	100	0	0	0	0	G
1041	0	0	96	100	0	0	0	0	0	0	C
1042	96	100	0	0	0	0	0	0	0	0	A
1043	0	0	5	6	0	0	78	93	0	0	T
1044	0	0	0	0	82	100	0	0	0	0	G
1045	0	0	4	5	0	0	72	94	0	0	T
1046	71	94	0	0	4	5	0	0	0	0	A
1047	0	0	73	100	0	0	0	0	0	0	C
1048	0	0	0	0	73	100	0	0	0	0	G
1049	0	0	0	0	0	0	73	100	0	0	T
1050	0	0	73	100	0	0	0	0	0	0	C
1051	0	0	0	0	74	100	0	0	0	0	G
1052	0	0	4	5	0	0	70	94	0	0	T
1053	1	1	62	98	0	0	0	0	0	0	C
1054	61	88	0	0	8	11	0	0	0	0	A	G
1055	0	0	1	1	67	98	0	0	0	0	G
1056	0	0	65	98	0	0	1	1	0	0	C
1057	0	0	1	1	59	96	1	1	0	0	G
1058	59	100	0	0	0	0	0	0	0	0	A
1059	56	100	0	0	0	0	0	0	0	0	A
1060	0	0	60	100	0	0	0	0	0	0	C
1061	61	96	0	0	2	3	0	0	0	0	A
1062	0	0	79	98	1	1	0	0	0	0	C
1063	0	0	0	0	77	100	0	0	0	0	G
1064	0	0	0	0	77	98	1	1	0	0	G
1065	0	0	77	100	0	0	0	0	0	0	C
1066	0	0	1	1	79	98	0	0	0	0	G
1067	76	96	0	0	3	3	0	0	0	0	A
1068	0	0	84	100	0	0	0	0	0	0	C
1069	0	0	91	100	0	0	0	0	0	0	C
1070	95	95	0	0	4	4	0	0	0	0	A
1071	1	0	102	99	0	0	0	0	0	0	C
1072	0	0	0	0	106	100	0	0	0	0	G
1073	0	0	3	2	0	0	102	97	0	0	T
1074	0	0	102	100	0	0	0	0	0	0	C
1075	0	0	116	100	0	0	0	0	0	0	C
1076	106	98	0	0	2	1	0	0	0	0	A
1077	0	0	98	96	0	0	4	3	0	0	C
1078	0	0	0	0	95	100	0	0	0	0	G
1079	0	0	1	1	0	0	93	98	0	0	T
1080	0	0	96	98	0	0	1	1	0	0	C
1081	1	1	0	0	96	97	1	1	0	0	G
1082	1	1	0	0	0	0	93	98	0	0	T
1083	64	66	0	0	26	27	6	6	0	0	A	G
1084	0	0	90	100	0	0	0	0	0	0	C
1085	89	95	1	1	3	3	0	0	0	0	A
1086	0	0	92	100	0	0	0	0	0	0	C
1087	91	98	0	0	1	1	0	0	0	0	A
1088	0	0	92	100	0	0	0	0	0	0	C
1089	0	0	91	100	0	0	0	0	0	0	C
1090	2	2	7	7	0	0	82	90	0	0	T
1091	0	0	0	0	87	100	0	0	0	0	G
1092	1	1	4	5	0	0	74	93	0	0	T
1093	73	92	0	0	3	3	3	3	0	0	A
1094	72	94	0	0	3	3	1	1	0	0	A
1095	0	0	80	100	0	0	0	0	0	0	C
1096	0	0	0	0	0	0	81	100	0	0	T
1097	65	91	0	0	6	8	0	0	0	0	A
1098	0	0	84	100	0	0	0	0	0	0	C
1099	0	0	0	0	83	100	0	0	0	0	G
1100	2	2	89	97	0	0	0	0	0	0	C
1101	0	0	97	100	0	0	0	0	0	0	C
1102	97	100	0	0	0	0	0	0	0	0	A
1103	0	0	102	100	0	0	0	0	0	0	C
1104	1	1	0	0	98	98	0	0	0	0	G
1105	0	0	1	1	93	98	0	0	0	0	G
1106	0	0	0	0	89	100	0	0	0	0	G
1107	0	0	97	100	0	0	0	0	0	0	C
1108	93	96	2	2	1	1	0	0	0	0	A
1109	2	2	0	0	92	97	0	0	0	0	G
1110	0	0	92	100	0	0	0	0	0	0	C
1111	0	0	0	0	0	0	91	100	0	0	T
1112	0	0	0	0	84	98	1	1	0	0	G
1113	0	0	0	0	0	0	83	100	0	0	T
1114	74	89	0	0	8	9	1	1	0	0	A
1115	0	0	0	0	78	100	0	0	0	0	G
1116	82	100	0	0	0	0	0	0	0	0	A
1117	1	1	0	0	0	0	82	98	0	0	T
1118	0	0	0	0	82	100	0	0	0	0	G
1119	0	0	0	0	0	0	86	100	0	0	T
1120	49	67	0	0	23	31	1	1	0	0	A	G
1121	0	0	0	0	79	100	0	0	0	0	G
1122	0	0	3	4	0	0	68	95	0	0	T
1123	0	0	0	0	0	0	63	100	0	0	T
1124	0	0	0	0	0	0	64	100	0	0	T
1125	0	0	57	96	0	0	2	3	0	0	C
1126	0	0	0	0	0	0	62	100	0	0	T
1127	1	1	0	0	0	0	58	98	0	0	T
1128	46	88	0	0	0	0	6	11	0	0	A	T
1129	0	0	42	100	0	0	0	0	0	0	C
1130	1	2	0	0	0	0	43	97	0	0	T
1131	0	0	49	100	0	0	0	0	0	0	C
1132	50	100	0	0	0	0	0	0	0	0	A
1133	51	98	0	0	1	1	0	0	0	0	A
1134	0	0	54	100	0	0	0	0	0	0	C
1135	0	0	0	0	64	100	0	0	0	0	G
1136	0	0	67	98	1	1	0	0	0	0	C
1137	0	0	72	98	0	0	1	1	0	0	C
1138	0	0	0	0	70	100	0	0	0	0	G
1139	0	0	69	100	0	0	0	0	0	0	C
1140	0	0	0	0	0	0	72	100	0	0	T
1141	0	0	0	0	65	98	1	1	0	0	G
1142	0	0	76	100	0	0	0	0	0	0	C
1143	0	0	10	12	2	2	65	84	0	0	T	C
1144	0	0	4	5	0	0	73	94	0	0	T
1145	0	0	0	0	0	0	86	100	0	0	T
1146	1	1	84	98	0	0	0	0	0	0	C
1147	1	1	87	98	0	0	0	0	0	0	C
1148	81	96	0	0	3	3	0	0	0	0	A
1149	86	100	0	0	0	0	0	0	0	0	A
1150	0	0	84	100	0	0	0	0	0	0	C
1151	0	0	1	1	0	0	89	98	0	0	T
1152	87	96	1	1	2	2	0	0	0	0	A
1153	0	0	0	0	0	0	87	100	0	0	T
1154	0	0	0	0	89	100	0	0	0	0	G
1155	0	0	2	2	0	0	88	97	0	0	T
1156	80	89	0	0	8	8	1	1	0	0	A
1157	0	0	0	0	91	100	0	0	0	0	G
1158	86	96	0	0	0	0	3	3	0	0	A
1159	0	0	85	100	0	0	0	0	0	0	C
1160	0	0	0	0	86	100	0	0	0	0	G
1161	78	95	1	1	3	3	0	0	0	0	A
1162	0	0	82	100	0	0	0	0	0	0	C
1163	1	1	0	0	78	98	0	0	0	0	G
1164	67	98	0	0	0	0	1	1	0	0	A
1165	0	0	60	100	0	0	0	0	0	0	C
1166	0	0	0	0	59	98	1	1	0	0	G
1167	0	0	51	100	0	0	0	0	0	0	C
1168	49	98	1	2	0	0	0	0	0	0	A
1169	0	0	3	6	0	0	44	93	0	0	T
1170	0	0	1	2	2	4	47	94	0	0	T
1171	0	0	53	100	0	0	0	0	0	0	C
1172	0	0	0	0	52	98	1	1	0	0	G
1173	47	97	0	0	1	2	0	0	0	0	A
1174	46	95	0	0	2	4	0	0	0	0	A
1175	46	100	0	0	0	0	0	0	0	0	A
1176	3	5	0	0	53	94	0	0	0	0	G
1177	54	100	0	0	0	0	0	0	0	0	A
1178	53	100	0	0	0	0	0	0	0	0	A
1179	1	1	2	3	2	3	52	91	0	0	T
1180	0	0	0	0	56	100	0	0	0	0	G
1181	0	0	1	1	2	3	61	95	0	0	T
1182	1	1	2	2	0	0	68	95	0	0	T
1183	80	98	0	0	1	1	0	0	0	0	A
1184	0	0	0	0	78	100	0	0	0	0	G
1185	99	100	0	0	0	0	0	0	0	0	A
1186	0	0	0	0	102	100	0	0	0	0	G
1187	1	0	2	1	3	2	101	94	0	0	T
1188	1	0	110	99	0	0	0	0	0	0	C
1189	111	100	0	0	0	0	0	0	0	0	A
1190	0	0	1	0	1	0	121	98	0	0	T
1191	1	0	123	98	1	0	0	0	0	0	C
1192	0	0	124	98	0	0	2	1	0	0	C
1193	125	100	0	0	0	0	0	0	0	0	A
1194	128	99	0	0	1	0	0	0	0	0	A
1195	0	0	128	98	2	1	0	0	0	0	C
1196	1	0	13	9	0	0	117	89	0	0	T
1197	131	100	0	0	0	0	0	0	0	0	A
1198	0	0	0	0	3	2	126	97	0	0	T
1199	0	0	130	100	0	0	0	0	0	0	C
1200	127	95	0	0	5	3	1	0	0	0	A
1201	0	0	0	0	119	100	0	0	0	0	G
1202	122	100	0	0	0	0	0	0	0	0	A
1203	111	90	0	0	12	9	0	0	0	0	A
1204	121	100	0	0	0	0	0	0	0	0	A
1205	0	0	0	0	111	100	0	0	0	0	G
1206	111	98	0	0	2	1	0	0	0	0	A
1207	0	0	0	0	92	100	0	0	0	0	G
1208	91	100	0	0	0	0	0	0	0	0	A
1209	0	0	91	100	0	0	0	0	0	0	C
1210	0	0	18	20	0	0	69	79	0	0	T	C
1211	0	0	0	0	87	100	0	0	0	0	G
1212	0	0	0	0	73	100	0	0	0	0	G
1213	1	1	0	0	0	0	69	98	0	0	T
1214	0	0	70	100	0	0	0	0	0	0	C
1215	0	0	67	100	0	0	0	0	0	0	C
1216	0	0	63	100	0	0	0	0	0	0	C
1217	0	0	0	0	60	100	0	0	0	0	G
1218	0	0	0	0	0	0	57	100	0	0	T
1219	56	98	0	0	0	0	1	1	0	0	A
1220	1	1	0	0	0	0	51	98	0	0	T
1221	0	0	53	100	0	0	0	0	0	0	C
1222	0	0	1	1	0	0	57	98	0	0	T
1223	1	1	0	0	0	0	62	98	0	0	T
1224	0	0	1	1	0	0	64	98	0	0	T
1225	1	1	74	97	0	0	1	1	0	0	C
1226	77	95	0	0	3	3	1	1	0	0	A
1227	88	100	0	0	0	0	0	0	0	0	A
1228	0	0	1	1	0	0	85	98	0	0	T
1229	93	100	0	0	0	0	0	0	0	0	A
1230	0	0	93	100	0	0	0	0	0	0	C
1231	0	0	1	1	0	0	90	98	0	0	T
1232	0	0	1	1	0	0	97	98	0	0	T
1233	88	86	0	0	14	13	0	0	0	0	A	G
1234	0	0	0	0	0	0	105	100	0	0	T
1235	0	0	0	0	114	100	0	0	0	0	G
1236	0	0	1	0	0	0	115	99	0	0	T
1237	0	0	0	0	0	0	115	100	0	0	T
1238	0	0	116	100	0	0	0	0	0	0	C
1239	115	99	0	0	1	0	0	0	0	0	A
1240	1	0	2	1	1	0	115	96	0	0	T
1241	0	0	119	99	1	0	0	0	0	0	C
1242	0	0	0	0	113	100	0	0	0	0	G
1243	0	0	115	100	0	0	0	0	0	0	C
1244	0	0	109	100	0	0	0	0	0	0	C
1245	0	0	107	100	0	0	0	0	0	0	C
1246	88	84	1	0	14	13	1	0	0	0	A	G
1247	0	0	0	0	88	100	0	0	0	0	G
1248	0	0	2	2	74	97	0	0	0	0	G
1249	68	100	0	0	0	0	0	0	0	0	A
1250	67	98	0	0	0	0	1	1	0	0	A
1251	0	0	1	1	0	0	65	98	0	0	T
1252	0	0	0	0	65	100	0	0	0	0	G
1253	0	0	4	6	0	0	62	93	0	0	T
1254	0	0	59	100	0	0	0	0	0	0	C
1255	54	98	1	1	0	0	0	0	0	0	A
1256	52	98	0	0	1	1	0	0	0	0	A
1257	42	95	0	0	2	4	0	0	0	0	A
1258	0	0	0	0	37	100	0	0	0	0	G
1259	39	100	0	0	0	0	0	0	0	0	A
1260	36	92	0	0	3	7	0	0	0	0	A
1261	0	0	0	0	39	97	1	2	0	0	G
1262	0	0	1	2	0	0	37	97	0	0	T
1263	0	0	0	0	38	97	1	2	0	0	G
1264	0	0	1	2	40	97	0	0	0	0	G
1265	0	0	0	0	37	97	1	2	0	0	G
1266	0	0	40	97	1	2	0	0	0	0	C
1267	0	0	0	0	35	100	0	0	0	0	G
1268	0	0	0	0	32	96	1	3	0	0	G
1269	0	0	31	100	0	0	0	0	0	0	C
1270	0	0	33	100	0	0	0	0	0	0	C
1271	30	88	0	0	4	11	0	0	0	0	A	G
1272	0	0	0	0	36	100	0	0	0	0	G
1273	0	0	1	3	0	0	31	96	0	0	T
1274	33	97	0	0	1	2	0	0	0	0	A
1275	0	0	41	100	0	0	0	0	0	0	C
1276	1	2	3	6	0	0	46	92	0	0	T
1277	0	0	1	1	0	0	59	98	0	0	T
1278	0	0	2	2	0	0	68	97	0	0	T
1279	0	0	0	0	74	100	0	0	0	0	G
1280	71	92	0	0	6	7	0	0	0	0	A
1281	1	1	1	1	2	2	76	95	0	0	T
1282	0	0	0	0	82	100	0	0	0	0	G
1283	0	0	0	0	82	100	0	0	0	0	G
1284	81	100	0	0	0	0	0	0	0	0	A
1285	0	0	0	0	80	100	0	0	0	0	G
1286	0	0	0	0	80	100	0	0	0	0	G
1287	76	97	0	0	0	0	2	2	0	0	A
1288	0	0	2	2	0	0	74	97	0	0	T
1289	0	0	4	5	0	0	73	94	0	0	T
1290	66	86	0	0	9	11	1	1	0	0	A	G
1291	0	0	74	100	0	0	0	0	0	0	C
1292	0	0	0	0	72	100	0	0	0	0	G
1293	0	0	1	1	0	0	70	98	0	0	T
1294	68	98	0	0	1	1	0	0	0	0	A
1295	0	0	0	0	68	100	0	0	0	0	G
1296	1	1	0	0	0	0	64	98	0	0	T
1297	46	85	0	0	5	9	3	5	0	0	A
1298	0	0	0	0	47	100	0	0	0	0	G
1299	35	92	1	2	1	2	1	2	0	0	A
1300	0	0	0	0	0	0	27	100	0	0	T
1301	23	100	0	0	0	0	0	0	0	0	A
1302	0	0	2	9	0	0	19	90	0	0	T
1303	0	0	0	0	0	0	19	100	0	0	T
1304	0	0	17	100	0	0	0	0	0	0	C
1305	16	100	0	0	0	0	0	0	0	0	A
1306	1	5	18	94	0	0	0	0	0	0	C
1307	19	100	0	0	0	0	0	0	0	0	A
1308	0	0	1	5	0	0	17	94	0	0	T
1309	16	88	0	0	2	11	0	0	0	0	A	G
1310	0	0	0	0	0	0	19	100	0	0	T
1311	17	94	0	0	1	5	0	0	0	0	A
1312	0	0	0	0	0	0	20	100	0	0	T
1313	0	0	19	100	0	0	0	0	0	0	C
1314	14	73	0	0	5	26	0	0	0	0	A	G
1315	0	0	0	0	19	100	0	0	0	0	G
1316	0	0	0	0	0	0	19	100	0	0	T
1317	0	0	1	5	0	0	18	94	0	0	T
1318	18	94	0	0	1	5	0	0	0	0	A
1319	0	0	0	0	19	100	0	0	0	0	G
1320	0	0	0	0	0	0	17	100	0	0	T
1321	15	93	0	0	1	6	0	0	0	0	A
1322	0	0	1	5	0	0	16	94	0	0	T
1323	0	0	0	0	0	0	17	100	0	0	T
1324	0	0	0	0	16	100	0	0	0	0	G
1325	0	0	13	100	0	0	0	0	0	0	C
1326	0	0	0	0	14	100	0	0	0	0	G
1327	0	0	1	6	0	0	14	93	0	0	T
1328	10	83	0	0	1	8	1	8	0	0	A
1329	10	90	0	0	1	9	0	0	0	0	A
1330	0	0	0	0	0	0	10	100	0	0	T
1331	0	0	0	0	0	0	10	100	0	0	T
1332	0	0	0	0	0	0	7	100	0	0	T
1333	0	0	0	0	0	0	7	100	0	0	T
1334	0	0	0	0	0	0	5	100	0	0	T
1335	0	0	0	0	0	0	8	100	0	0	T
1336	0	0	0	0	0	0	11	100	0	0	T
1337	20	100	0	0	0	0	0	0	0	0	A
1338	0	0	0	0	0	0	25	100	0	0	T
1339	29	100	0	0	0	0	0	0	0	0	A
1340	0	0	0	0	0	0	38	100	0	0	T
1341	46	100	0	0	0	0	0	0	0	0	A
1342	0	0	54	96	0	0	2	3	0	0	C
1343	0	0	0	0	0	0	57	100	0	0	T
1344	0	0	0	0	0	0	60	100	0	0	T
1345	0	0	0	0	61	100	0	0	0	0	G
1346	0	0	0	0	67	100	0	0	0	0	G
1347	66	97	0	0	0	0	2	2	0	0	A
1348	0	0	0	0	0	0	83	100	0	0	T
1349	0	0	2	2	0	0	81	97	0	0	T
1350	0	0	0	0	85	98	1	1	0	0	G
1351	0	0	0	0	88	100	0	0	0	0	G
1352	0	0	3	3	0	0	88	96	0	0	T
1353	0	0	4	4	0	0	88	95	0	0	T
1354	0	0	0	0	98	100	0	0	0	0	G
1355	99	100	0	0	0	0	0	0	0	0	A
1356	0	0	100	100	0	0	0	0	0	0	C
1357	0	0	0	0	97	100	0	0	0	0	G
1358	0	0	0	0	93	98	1	1	0	0	G
1359	0	0	0	0	86	100	0	0	0	0	G
1360	0	0	0	0	0	0	85	100	0	0	T
1361	80	97	0	0	0	0	2	2	0	0	A
1362	0	0	3	4	0	0	71	95	0	0	T
1363	52	78	0	0	12	18	2	3	0	0	A	G
1364	0	0	0	0	57	100	0	0	0	0	G
1365	54	96	0	0	2	3	0	0	0	0	A
1366	52	98	0	0	1	1	0	0	0	0	A
1367	0	0	1	1	53	98	0	0	0	0	G
1368	0	0	50	100	0	0	0	0	0	0	C
1369	0	0	0	0	50	100	0	0	0	0	G
1370	33	100	0	0	0	0	0	0	0	0	A
1371	30	93	0	0	1	3	1	3	0	0	A
1372	0	0	1	3	0	0	28	96	0	0	T
1373	26	96	0	0	1	3	0	0	0	0	A
1374	0	0	0	0	24	100	0	0	0	0	G
1375	23	100	0	0	0	0	0	0	0	0	A
1376	0	0	0	0	0	0	16	100	0	0	T
1377	0	0	0	0	15	100	0	0	0	0	G
1378	0	0	14	100	0	0	0	0	0	0	C
1379	0	0	0	0	14	100	0	0	0	0	G
1380	0	0	0	0	0	0	14	100	0	0	T
1381	0	0	0	0	0	0	13	100	0	0	T
1382	0	0	0	0	0	0	9	100	0	0	T
1383	0	0	8	100	0	0	0	0	0	0	C
1384	7	100	0	0	0	0	0	0	0	0	A
1385	0	0	0	0	0	0	7	100	0	0	T
1386	5	83	0	0	0	0	1	16	0	0	A	T
1387	0	0	0	0	0	0	6	100	0	0	T
1388	5	100	0	0	0	0	0	0	0	0	A
1389	0	0	0	0	0	0	3	100	0	0	T
1390	0	0	0	0	0	0	1	100	0	0	T
1391	0	0	0	0	0	0	0	0	0	0	A
1392	1	100	0	0	0	0	0	0	0	0	A
1393	2	100	0	0	0	0	0	0	0	0	A
1394	2	100	0	0	0	0	0	0	0	0	A
1395	0	0	2	100	0	0	0	0	0	0	C
1396	0	0	0	0	0	0	3	100	0	0	T
1397	0	0	0	0	3	100	0	0	0	0	G
1398	0	0	0	0	4	100	0	0	0	0	G
1399	0	0	0	0	0	0	7	100	0	0	T
1400	9	100	0	0	0	0	0	0	0	0	A
1401	0	0	0	0	0	0	9	100	0	0	T
1402	0	0	0	0	9	100	0	0	0	0	G
1403	0	0	8	88	0	0	0	0	1	11	C	N
1404	0	0	9	100	0	0	0	0	0	0	C
1405	0	0	0	0	1	10	9	90	0	0	T
1406	0	0	0	0	15	100	0	0	0	0	G
1407	0	0	0	0	14	93	1	6	0	0	G
1408	0	0	16	100	0	0	0	0	0	0	C
1409	12	66	0	0	5	27	1	5	0	0	A	G
1410	0	0	0	0	20	100	0	0	0	0	G
1411	0	0	0	0	20	100	0	0	0	0	G
1412	20	100	0	0	0	0	0	0	0	0	A
1413	0	0	0	0	20	100	0	0	0	0	G
1414	0	0	0	0	0	0	19	100	0	0	T
1415	0	0	0	0	0	0	19	100	0	0	T
1416	21	100	0	0	0	0	0	0	0	0	A
1417	0	0	21	100	0	0	0	0	0	0	C
1418	0	0	0	0	20	100	0	0	0	0	G
1419	0	0	0	0	0	0	20	100	0	0	T
1420	0	0	0	0	0	0	19	100	0	0	T
1421	16	100	0	0	0	0	0	0	0	0	A
1422	14	100	0	0	0	0	0	0	0	0	A
1423	15	100	0	0	0	0	0	0	0	0	A
1424	15	100	0	0	0	0	0	0	0	0	A
1425	1	6	0	0	15	93	0	0	0	0	G
1426	0	0	16	100	0	0	0	0	0	0	C
1427	0	0	0	0	15	100	0	0	0	0	G
1428	0	0	1	10	0	0	9	90	0	0	T
1429	0	0	0	0	10	100	0	0	0	0	G
1430	9	100	0	0	0	0	0	0	0	0	A
1431	0	0	0	0	0	0	7	100	0	0	T
1432	0	0	0	0	5	100	0	0	0	0	G
1433	0	0	5	100	0	0	0	0	0	0	C
1434	0	0	5	100	0	0	0	0	0	0	C
1435	5	100	0	0	0	0	0	0	0	0	A
1436	6	100	0	0	0	0	0	0	0	0	A
1437	5	100	0	0	0	0	0	0	0	0	A
1438	3	100	0	0	0	0	0	0	0	0	A
1439	3	100	0	0	0	0	0	0	0	0	A
1440	3	100	0	0	0	0	0	0	0	0	A
1441	0	0	0	0	0	0	3	100	0	0	T
1442	0	0	0	0	0	0	3	100	0	0	T
1443	3	100	0	0	0	0	0	0	0	0	A
1444	0	0	0	0	0	0	3	100	0	0	T
1445	0	0	0	0	1	25	3	75	0	0	T	G
1446	0	0	0	0	4	100	0	0	0	0	G
1447	0	0	0	0	3	100	0	0	0	0	G
1448	0	0	4	100	0	0	0	0	0	0	C
1449	0	0	0	0	4	100	0	0	0	0	G
1450	0	0	0	0	0	0	4	100	0	0	T
1451	5	100	0	0	0	0	0	0	0	0	A
1452	5	100	0	0	0	0	0	0	0	0	A
1453	0	0	0	0	0	0	5	100	0	0	T
1454	0	0	5	100	0	0	0	0	0	0	C
1455	0	0	7	100	0	0	0	0	0	0	C
1456	0	0	1	7	0	0	12	92	0	0	T
1457	15	100	0	0	0	0	0	0	0	0	A
1458	19	100	0	0	0	0	0	0	0	0	A
1459	24	100	0	0	0	0	0	0	0	0	A
1460	0	0	0	0	26	100	0	0	0	0	G
1461	26	100	0	0	0	0	0	0	0	0	A
1462	25	96	0	0	1	3	0	0	0	0	A
1463	0	0	0	0	0	0	26	100	0	0	T
1464	0	0	0	0	0	0	27	100	0	0	T
1465	0	0	0	0	0	0	29	100	0	0	T
1466	0	0	31	100	0	0	0	0	0	0	C
1467	29	100	0	0	0	0	0	0	0	0	A
1468	0	0	30	100	0	0	0	0	0	0	C
1469	0	0	4	13	0	0	26	86	0	0	T	C
1470	0	0	2	5	0	0	32	94	0	0	T
1471	38	97	0	0	1	2	0	0	0	0	A
1472	0	0	0	0	40	100	0	0	0	0	G
1473	0	0	46	100	0	0	0	0	0	0	C
1474	0	0	0	0	47	100	0	0	0	0	G
1475	0	0	55	100	0	0	0	0	0	0	C
1476	0	0	1	1	1	1	59	96	0	0	T
1477	0	0	1	1	0	0	65	98	0	0	T
1478	0	0	0	0	65	100	0	0	0	0	G
1479	61	96	1	1	1	1	0	0	0	0	A
1480	0	0	1	1	0	0	57	98	0	0	T
1481	53	100	0	0	0	0	0	0	0	0	A
1482	49	96	0	0	2	3	0	0	0	0	A
1483	55	100	0	0	0	0	0	0	0	0	A
1484	0	0	0	0	0	0	56	100	0	0	T
1485	0	0	6	10	0	0	53	89	0	0	T
1486	49	84	0	0	8	13	1	1	0	0	A	G
1487	0	0	0	0	56	100	0	0	0	0	G
1488	54	100	0	0	0	0	0	0	0	0	A
1489	1	1	0	0	55	98	0	0	0	0	G
1490	0	0	1	1	0	0	55	98	0	0	T
1491	1	1	1	1	1	1	60	95	0	0	T
1492	1	1	0	0	73	98	0	0	0	0	G
1493	0	0	73	100	0	0	0	0	0	0	C
1494	0	0	1	1	2	2	71	95	0	0	T
1495	0	0	71	100	0	0	0	0	0	0	C
1496	0	0	0	0	70	100	0	0	0	0	G
1497	0	0	2	3	0	0	63	96	0	0	T
1498	0	0	2	3	0	0	59	96	0	0	T
1499	59	98	0	0	1	1	0	0	0	0	A
1500	49	87	0	0	7	12	0	0	0	0	A	G
1501	57	100	0	0	0	0	0	0	0	0	A
1502	0	0	57	100	0	0	0	0	0	0	C
1503	0	0	0	0	60	100	0	0	0	0	G
1504	63	100	0	0	0	0	0	0	0	0	A
1505	0	0	60	100	0	0	0	0	0	0	C
1506	61	100	0	0	0	0	0	0	0	0	A
1507	0	0	0	0	0	0	66	100	0	0	T
1508	3	3	0	0	0	0	78	96	0	0	T
1509	0	0	0	0	0	0	88	100	0	0	T
1510	0	0	90	100	0	0	0	0	0	0	C
1511	0	0	0	0	91	100	0	0	0	0	G
1512	0	0	1	1	89	98	0	0	0	0	G
1513	0	0	1	1	0	0	84	98	0	0	T
1514	0	0	0	0	69	100	0	0	0	0	G
1515	65	98	0	0	1	1	0	0	0	0	A
1516	0	0	1	1	0	0	63	98	0	0	T
1517	0	0	0	0	0	0	60	100	0	0	T
1518	0	0	0	0	0	0	60	100	0	0	T
1519	0	0	60	100	0	0	0	0	0	0	C
1520	58	98	0	0	0	0	1	1	0	0	A
1521	0	0	55	100	0	0	0	0	0	0	C
1522	0	0	0	0	54	100	0	0	0	0	G
1523	0	0	0	0	0	0	55	100	0	0	T
1524	0	0	0	0	56	100	0	0	0	0	G
1525	0	0	0	0	0	0	54	100	0	0	T
1526	0	0	0	0	0	0	51	100	0	0	T
1527	0	0	0	0	2	3	52	96	0	0	T
1528	0	0	0	0	52	100	0	0	0	0	G
1529	0	0	0	0	44	100	0	0	0	0	G
1530	30	100	0	0	0	0	0	0	0	0	A
1531	23	100	0	0	0	0	0	0	0	0	A
1532	20	95	1	4	0	0	0	0	0	0	A
1533	17	94	0	0	1	5	0	0	0	0	A
1534	0	0	0	0	0	0	20	100	0	0	T
1535	0	0	0	0	1	5	18	94	0	0	T
1536	0	0	0	0	0	0	21	100	0	0	T
1537	0	0	1	4	0	0	20	95	0	0	T
1538	0	0	1	4	0	0	21	95	0	0	T
1539	0	0	0	0	0	0	24	100	0	0	T
1540	24	92	0	0	0	0	2	7	0	0	A
1541	0	0	26	96	1	3	0	0	0	0	C
1542	0	0	36	100	0	0	0	0	0	0	C
1543	0	0	0	0	36	100	0	0	0	0	G
1544	0	0	37	100	0	0	0	0	0	0	C
1545	35	100	0	0	0	0	0	0	0	0	A
1546	33	94	0	0	2	5	0	0	0	0	A
1547	0	0	0	0	0	0	36	100	0	0	T
1548	33	91	0	0	2	5	1	2	0	0	A
1549	0	0	0	0	0	0	32	100	0	0	T
1550	0	0	33	100	0	0	0	0	0	0	C
1551	0	0	0	0	33	100	0	0	0	0	G
1552	0	0	2	5	0	0	38	95	0	0	T
1553	0	0	0	0	0	0	40	100	0	0	T
1554	0	0	0	0	40	100	0	0	0	0	G
1555	0	0	0	0	40	100	0	0	0	0	G
1556	0	0	42	100	0	0	0	0	0	0	C
1557	41	97	0	0	1	2	0	0	0	0	A
1558	0	0	3	7	0	0	37	92	0	0	T
1559	38	97	0	0	1	2	0	0	0	0	A
1560	36	94	0	0	2	5	0	0	0	0	A
1561	0	0	0	0	0	0	37	100	0	0	T
1562	0	0	1	2	0	0	34	97	0	0	T
1563	0	0	0	0	30	96	1	3	0	0	G
1564	0	0	23	100	0	0	0	0	0	0	C
1565	20	95	1	4	0	0	0	0	0	0	A
1566	0	0	1	4	0	0	20	95	0	0	T
1567	0	0	22	95	0	0	1	4	0	0	C
1568	22	75	0	0	7	24	0	0	0	0	A	G
1569	0	0	29	100	0	0	0	0	0	0	C
1570	34	100	0	0	0	0	0	0	0	0	A
1571	0	0	0	0	0	0	49	100	0	0	T
1572	0	0	0	0	53	100	0	0	0	0	G
1573	0	0	0	0	55	100	0	0	0	0	G
1574	0	0	0	0	0	0	53	100	0	0	T
1575	0	0	0	0	0	0	57	100	0	0	T
1576	0	0	0	0	0	0	58	100	0	0	T
1577	1	1	0	0	58	98	0	0	0	0	G
1578	0	0	0	0	0	0	55	100	0	0	T
1579	0	0	0	0	56	100	0	0	0	0	G
1580	61	100	0	0	0	0	0	0	0	0	A
1581	62	98	0	0	1	1	0	0	0	0	A
1582	0	0	67	100	0	0	0	0	0	0	C
1583	0	0	0	0	69	100	0	0	0	0	G
1584	0	0	0	0	0	0	70	100	0	0	T
1585	0	0	0	0	77	100	0	0	0	0	G
1586	74	97	0	0	2	2	0	0	0	0	A
1587	0	0	0	0	0	0	78	100	0	0	T
1588	0	0	0	0	80	100	0	0	0	0	G
1589	0	0	0	0	0	0	80	100	0	0	T
1590	1	1	73	98	0	0	0	0	0	0	C
1591	1	1	71	98	0	0	0	0	0	0	C
1592	0	0	7	9	0	0	65	90	0	0	T
1593	0	0	0	0	58	100	0	0	0	0	G
1594	0	0	0	0	0	0	55	100	0	0	T
1595	1	1	58	98	0	0	0	0	0	0	C
1596	0	0	57	100	0	0	0	0	0	0	C
1597	0	0	0	0	53	100	0	0	0	0	G
1598	0	0	2	3	0	0	52	96	0	0	T
1599	0	0	0	0	1	1	55	98	0	0	T
1600	0	0	0	0	62	100	0	0	0	0	G
1601	0	0	0	0	63	100	0	0	0	0	G
1602	65	100	0	0	0	0	0	0	0	0	A
1603	0	0	66	100	0	0	0	0	0	0	C
1604	0	0	63	100	0	0	0	0	0	0	C
1605	0	0	63	100	0	0	0	0	0	0	C
1606	0	0	3	4	63	95	0	0	0	0	G
1607	0	0	0	0	0	0	64	100	0	0	T
1608	0	0	0	0	66	100	0	0	0	0	G
1609	0	0	0	0	67	100	0	0	0	0	G
1610	68	98	0	0	1	1	0	0	0	0	A
1611	0	0	87	100	0	0	0	0	0	0	C
1612	0	0	3	3	0	0	86	96	0	0	T
1613	0	0	0	0	90	98	1	1	0	0	G
1614	0	0	0	0	0	0	86	100	0	0	T
1615	0	0	85	100	0	0	0	0	0	0	C
1616	0	0	0	0	83	100	0	0	0	0	G
1617	76	98	0	0	1	1	0	0	0	0	A
1618	72	97	0	0	2	2	0	0	0	0	A
1619	0	0	0	0	0	0	74	100	0	0	T
1620	0	0	0	0	72	100	0	0	0	0	G
1621	0	0	5	7	0	0	64	92	0	0	T
1622	0	0	0	0	63	100	0	0	0	0	G
1623	0	0	60	100	0	0	0	0	0	0	C
1624	0	0	0	0	0	0	53	100	0	0	T
1625	0	0	0	0	50	100	0	0	0	0	G
1626	0	0	0	0	49	100	0	0	0	0	G
1627	0	0	0	0	1	2	46	97	0	0	T
1628	0	0	0	0	0	0	43	100	0	0	T
1629	1	2	0	0	37	97	0	0	0	0	G
1630	0	0	1	2	0	0	34	97	0	0	T
1631	0	0	0	0	30	93	2	6	0	0	G
1632	0	0	2	7	23	85	2	7	0	0	G
1633	0	0	0	0	0	0	7	100	0	0	T
1634	0	0	0	0	0	0	4	100	0	0	T
1635	0	0	1	50	0	0	1	50	0	0	T	C
1636	0	0	0	0	0	0	2	100	0	0	T
1637	0	0	2	100	0	0	0	0	0	0	C
1638	1	50	0	0	1	50	0	0	0	0	A	G
1639	3	100	0	0	0	0	0	0	0	0	A
1640	0	0	2	100	0	0	0	0	0	0	C
1641	2	100	0	0	0	0	0	0	0	0	A
1642	0	0	0	0	0	0	2	100	0	0	T
1643	2	100	0	0	0	0	0	0	0	0	A
1644	0	0	0	0	2	33	4	66	0	0	T	G
1645	0	0	0	0	0	0	7	100	0	0	T
1646	0	0	7	100	0	0	0	0	0	0	C
1647	0	0	9	100	0	0	0	0	0	0	C
1648	0	0	0	0	0	0	9	100	0	0	T
1649	8	88	0	0	0	0	1	11	0	0	A	T
1650	9	100	0	0	0	0	0	0	0	0	A
1651	0	0	0	0	0	0	11	100	0	0	T
1652	11	100	0	0	0	0	0	0	0	0	A
1653	0	0	0	0	0	0	14	100	0	0	T
1654	15	100	0	0	0	0	0	0	0	0	A
1655	0	0	0	0	0	0	15	100	0	0	T
1656	0	0	15	100	0	0	0	0	0	0	C
1657	0	0	0	0	0	0	18	100	0	0	T
1658	14	77	0	0	4	22	0	0	0	0	A	G
1659	19	95	0	0	1	5	0	0	0	0	A
1660	23	100	0	0	0	0	0	0	0	0	A
1661	0	0	0	0	1	4	24	96	0	0	T
1662	0	0	0	0	25	100	0	0	0	0	G
1663	0	0	42	95	2	4	0	0	0	0	C
1664	0	0	0	0	47	100	0	0	0	0	G
1665	47	97	0	0	0	0	1	2	0	0	A
1666	44	100	0	0	0	0	0	0	0	0	A
1667	0	0	44	100	0	0	0	0	0	0	C
1668	0	0	0	0	0	0	44	100	0	0	T
1669	44	100	0	0	0	0	0	0	0	0	A
1670	0	0	47	100	0	0	0	0	0	0	C
1671	0	0	4	7	0	0	50	92	0	0	T
1672	53	98	0	0	1	1	0	0	0	0	A
1673	0	0	60	100	0	0	0	0	0	0	C
1674	0	0	0	0	64	100	0	0	0	0	G
1675	58	92	0	0	5	7	0	0	0	0	A
1676	0	0	0	0	65	100	0	0	0	0	G
1677	65	100	0	0	0	0	0	0	0	0	A
1678	0	0	65	100	0	0	0	0	0	0	C
1679	2	3	6	9	0	0	58	87	0	0	T
1680	64	96	0	0	2	3	0	0	0	0	A
1681	0	0	0	0	0	0	65	100	0	0	T
1682	0	0	63	98	0	0	1	1	0	0	C
1683	0	0	61	100	0	0	0	0	0	0	C
1684	0	0	0	0	61	100	0	0	0	0	G
1685	0	0	2	4	0	0	40	95	0	0	T
1686	0	0	1	2	0	0	38	97	0	0	T
1687	0	0	38	100	0	0	0	0	0	0	C
1688	40	100	0	0	0	0	0	0	0	0	A
1689	0	0	3	7	0	0	36	92	0	0	T
1690	0	0	0	0	39	100	0	0	0	0	G
1691	38	100	0	0	0	0	0	0	0	0	A
1692	32	91	2	5	1	2	0	0	0	0	A
1693	0	0	29	100	0	0	0	0	0	0	C
1694	0	0	0	0	29	100	0	0	0	0	G
1695	20	95	1	4	0	0	0	0	0	0	A
1696	0	0	0	0	17	100	0	0	0	0	G
1697	1	6	0	0	14	93	0	0	0	0	G
1698	0	0	0	0	12	100	0	0	0	0	G
1699	0	0	12	100	0	0	0	0	0	0	C
1700	12	92	1	7	0	0	0	0	0	0	A
1701	0	0	9	100	0	0	0	0	0	0	C
1702	0	0	1	10	0	0	9	90	0	0	T
1703	9	100	0	0	0	0	0	0	0	0	A
1704	0	0	1	12	0	0	7	87	0	0	T	C
1705	8	100	0	0	0	0	0	0	0	0	A
1706	9	100	0	0	0	0	0	0	0	0	A
1707	10	90	0	0	1	9	0	0	0	0	A
1708	0	0	0	0	0	0	11	100	0	0	T
1709	0	0	12	100	0	0	0	0	0	0	C
1710	10	100	0	0	0	0	0	0	0	0	A
1711	0	0	0	0	0	0	11	100	0	0	T
1712	11	100	0	0	0	0	0	0	0	0	A
1713	0	0	0	0	0	0	10	100	0	0	T
1714	10	100	0	0	0	0	0	0	0	0	A
1715	0	0	8	100	0	0	0	0	0	0	C
1716	0	0	0	0	0	0	8	100	0	0	T
1717	8	100	0	0	0	0	0	0	0	0	A
1718	8	100	0	0	0	0	0	0	0	0	A
1719	0	0	0	0	0	0	8	100	0	0	T
1720	0	0	9	100	0	0	0	0	0	0	C
1721	0	0	0	0	9	100	0	0	0	0	G
1722	8	100	0	0	0	0	0	0	0	0	A
1723	8	100	0	0	0	0	0	0	0	0	A
1724	0	0	1	14	0	0	6	85	0	0	T	C
1725	0	0	0	0	7	100	0	0	0	0	G
1726	0	0	8	100	0	0	0	0	0	0	C
1727	8	100	0	0	0	0	0	0	0	0	A
1728	0	0	1	11	0	0	8	88	0	0	T	C
1729	0	0	0	0	0	0	8	100	0	0	T
1730	7	87	0	0	1	12	0	0	0	0	A	G
1731	7	100	0	0	0	0	0	0	0	0	A
1732	7	100	0	0	0	0	0	0	0	0	A
1733	6	100	0	0	0	0	0	0	0	0	A
1734	1	14	0	0	0	0	6	85	0	0	T	A
1735	0	0	0	0	0	0	7	100	0	0	T
1736	0	0	0	0	0	0	7	100	0	0	T
1737	9	100	0	0	0	0	0	0	0	0	A
1738	0	0	22	100	0	0	0	0	0	0	C
1739	24	100	0	0	0	0	0	0	0	0	A
1740	25	100	0	0	0	0	0	0	0	0	A
1741	26	100	0	0	0	0	0	0	0	0	A
1742	0	0	25	100	0	0	0	0	0	0	C
1743	28	93	0	0	2	6	0	0	0	0	A
1744	0	0	0	0	31	100	0	0	0	0	G
1745	0	0	0	0	34	100	0	0	0	0	G
1746	37	100	0	0	0	0	0	0	0	0	A
1747	44	100	0	0	0	0	0	0	0	0	A
1748	0	0	0	0	47	100	0	0	0	0	G
1749	0	0	0	0	48	100	0	0	0	0	G
1750	48	97	0	0	1	2	0	0	0	0	A
1751	0	0	1	1	1	1	59	96	0	0	T
1752	0	0	65	100	0	0	0	0	0	0	C
1753	67	98	0	0	1	1	0	0	0	0	A
1754	68	98	0	0	1	1	0	0	0	0	A
1755	71	98	0	0	1	1	0	0	0	0	A
1756	0	0	3	4	0	0	70	95	0	0	T
1757	73	100	0	0	0	0	0	0	0	0	A
1758	0	0	77	98	0	0	1	1	0	0	C
1759	75	96	0	0	3	3	0	0	0	0	A
1760	0	0	0	0	66	100	0	0	0	0	G
1761	64	100	0	0	0	0	0	0	0	0	A
1762	63	96	0	0	1	1	1	1	0	0	A
1763	0	0	2	2	0	0	65	97	0	0	T
1764	0	0	0	0	71	100	0	0	0	0	G
1765	0	0	0	0	0	0	71	100	0	0	T
1766	0	0	72	100	0	0	0	0	0	0	C
1767	0	0	0	0	69	100	0	0	0	0	G
1768	69	98	0	0	1	1	0	0	0	0	A
1769	0	0	69	100	0	0	0	0	0	0	C
1770	0	0	77	95	3	3	1	1	0	0	C
1771	0	0	81	100	0	0	0	0	0	0	C
1772	0	0	0	0	80	100	0	0	0	0	G
1773	65	97	0	0	2	2	0	0	0	0	A
1774	64	100	0	0	0	0	0	0	0	0	A
1775	0	0	61	100	0	0	0	0	0	0	C
1776	0	0	0	0	60	100	0	0	0	0	G
1777	56	98	0	0	1	1	0	0	0	0	A
1778	0	0	3	5	0	0	52	94	0	0	T
1779	0	0	2	3	0	0	53	96	0	0	T
1780	0	0	0	0	50	100	0	0	0	0	G
1781	0	0	0	0	48	100	0	0	0	0	G
1782	0	0	0	0	0	0	47	100	0	0	T
1783	0	0	0	0	47	100	0	0	0	0	G
1784	1	2	0	0	45	97	0	0	0	0	G
1785	43	100	0	0	0	0	0	0	0	0	A
1786	43	97	0	0	1	2	0	0	0	0	A
1787	44	97	0	0	1	2	0	0	0	0	A
1788	0	0	53	100	0	0	0	0	0	0	C
1789	52	98	1	1	0	0	0	0	0	0	A
1790	0	0	4	7	0	0	48	92	0	0	T
1791	0	0	0	0	46	100	0	0	0	0	G
1792	0	0	31	100	0	0	0	0	0	0	C
1793	0	0	30	100	0	0	0	0	0	0	C
1794	0	0	0	0	0	0	28	100	0	0	T
1795	0	0	0	0	0	0	28	100	0	0	T
1796	0	0	29	100	0	0	0	0	0	0	C
1797	1	3	1	3	0	0	29	93	0	0	T
1798	0	0	0	0	32	100	0	0	0	0	G
1799	0	0	34	100	0	0	0	0	0	0	C
1800	29	85	1	2	4	11	0	0	0	0	A	G
1801	0	0	0	0	34	100	0	0	0	0	G
1802	0	0	0	0	39	100	0	0	0	0	G
1803	0	0	0	0	40	100	0	0	0	0	G
1804	0	0	42	100	0	0	0	0	0	0	C
1805	0	0	0	0	0	0	44	100	0	0	T
1806	0	0	55	100	0	0	0	0	0	0	C
1807	1	1	0	0	60	95	2	3	0	0	G
1808	2	3	1	1	63	95	0	0	0	0	G
1809	0	0	2	2	64	95	1	1	0	0	G
1810	0	0	0	0	60	100	0	0	0	0	G
1811	0	0	0	0	74	100	0	0	0	0	G
1812	78	98	0	0	1	1	0	0	0	0	A
1813	0	0	1	1	83	98	0	0	0	0	G
1814	0	0	87	100	0	0	0	0	0	0	C
1815	0	0	11	12	0	0	78	87	0	0	T	C
1816	0	0	11	11	0	0	81	88	0	0	T	C
1817	0	0	97	100	0	0	0	0	0	0	C
1818	97	97	0	0	2	2	0	0	0	0	A
1819	101	98	0	0	2	1	0	0	0	0	A
1820	0	0	0	0	0	0	102	100	0	0	T
1821	0	0	105	99	1	0	0	0	0	0	C
1822	0	0	12	11	0	0	94	88	0	0	T	C
1823	2	1	0	0	109	98	0	0	0	0	G
1824	109	100	0	0	0	0	0	0	0	0	A
1825	108	96	0	0	4	3	0	0	0	0	A
1826	0	0	112	100	0	0	0	0	0	0	C
1827	104	95	2	1	2	1	1	0	0	0	A
1828	0	0	0	0	99	100	0	0	0	0	G
1829	0	0	2	2	0	0	93	97	0	0	T
1830	0	0	92	100	0	0	0	0	0	0	C
1831	1	1	84	97	0	0	1	1	0	0	C
1832	81	96	3	3	0	0	0	0	0	0	A
1833	0	0	3	4	0	0	67	95	0	0	T
1834	63	100	0	0	0	0	0	0	0	0	A
1835	0	0	58	100	0	0	0	0	0	0	C
1836	0	0	0	0	53	100	0	0	0	0	G
1837	0	0	0	0	0	0	51	100	0	0	T
1838	0	0	0	0	48	100	0	0	0	0	G
1839	43	100	0	0	0	0	0	0	0	0	A
1840	39	100	0	0	0	0	0	0	0	0	A
1841	34	100	0	0	0	0	0	0	0	0	A
1842	34	97	0	0	1	2	0	0	0	0	A
1843	0	0	2	6	1	3	28	90	0	0	T
1844	0	0	0	0	34	100	0	0	0	0	G
1845	0	0	0	0	29	100	0	0	0	0	G
1846	0	0	27	96	1	3	0	0	0	0	C
1847	0	0	24	100	0	0	0	0	0	0	C
1848	20	90	0	0	2	9	0	0	0	0	A
1849	21	95	0	0	1	4	0	0	0	0	A
1850	21	100	0	0	0	0	0	0	0	0	A
1851	17	100	0	0	0	0	0	0	0	0	A
1852	0	0	18	100	0	0	0	0	0	0	C
1853	0	0	17	100	0	0	0	0	0	0	C
1854	19	100	0	0	0	0	0	0	0	0	A
1855	0	0	2	9	0	0	20	90	0	0	T
1856	20	95	0	0	0	0	1	4	0	0	A
1857	0	0	26	100	0	0	0	0	0	0	C
1858	31	100	0	0	0	0	0	0	0	0	A
1859	34	97	1	2	0	0	0	0	0	0	A
1860	0	0	36	100	0	0	0	0	0	0	C
1861	35	97	0	0	1	2	0	0	0	0	A
1862	0	0	0	0	36	100	0	0	0	0	G
1863	0	0	0	0	37	100	0	0	0	0	G
1864	35	97	0	0	1	2	0	0	0	0	A
1865	32	94	1	2	1	2	0	0	0	0	A
1866	0	0	0	0	31	100	0	0	0	0	G
1867	0	0	0	0	0	0	31	100	0	0	T
1868	0	0	0	0	33	100	0	0	0	0	G
1869	0	0	3	5	0	0	55	94	0	0	T
1870	0	0	0	0	0	0	62	100	0	0	T
1871	0	0	1	1	0	0	68	98	0	0	T
1872	1	1	71	98	0	0	0	0	0	0	C
1873	0	0	0	0	73	100	0	0	0	0	G
1874	0	0	75	100	0	0	0	0	0	0	C
1875	74	93	0	0	5	6	0	0	0	0	A
1876	0	0	0	0	87	100	0	0	0	0	G
1877	0	0	0	0	87	100	0	0	0	0	G
1878	86	98	0	0	1	1	0	0	0	0	A
1879	0	0	1	1	1	1	81	97	0	0	T
1880	0	0	0	0	79	98	1	1	0	0	G
1881	76	98	1	1	0	0	0	0	0	0	A
1882	0	0	77	100	0	0	0	0	0	0	C
1883	0	0	80	100	0	0	0	0	0	0	C
1884	79	96	1	1	2	2	0	0	0	0	A
1885	81	98	0	0	1	1	0	0	0	0	A
1886	2	2	0	0	86	97	0	0	0	0	G
1887	91	94	0	0	5	5	0	0	0	0	A
1888	0	0	1	1	0	0	96	98	0	0	T
1889	1	0	0	0	101	99	0	0	0	0	G
1890	0	0	0	0	106	100	0	0	0	0	G
1891	85	98	1	1	0	0	0	0	0	0	A
1892	0	0	0	0	84	100	0	0	0	0	G
1893	1	1	5	5	0	0	80	93	0	0	T
1894	80	95	0	0	3	3	1	1	0	0	A
1895	0	0	86	100	0	0	0	0	0	0	C
1896	79	100	0	0	0	0	0	0	0	0	A
1897	74	98	0	0	0	0	1	1	0	0	A
1898	1	1	0	0	66	98	0	0	0	0	G
1899	63	100	0	0	0	0	0	0	0	0	A
1900	0	0	5	7	0	0	61	92	0	0	T
1901	66	100	0	0	0	0	0	0	0	0	A
1902	63	96	0	0	2	3	0	0	0	0	A
1903	0	0	73	100	0	0	0	0	0	0	C
1904	0	0	0	0	75	100	0	0	0	0	G
1905	0	0	0	0	72	100	0	0	0	0	G
1906	70	100	0	0	0	0	0	0	0	0	A
1907	0	0	1	1	0	0	67	98	0	0	T
1908	0	0	62	98	0	0	1	1	0	0	C
1909	0	0	55	100	0	0	0	0	0	0	C
1910	54	100	0	0	0	0	0	0	0	0	A
1911	0	0	49	100	0	0	0	0	0	0	C
1912	41	100	0	0	0	0	0	0	0	0	A
1913	35	94	1	2	0	0	1	2	0	0	A
1914	34	97	0	0	0	0	1	2	0	0	A
1915	0	0	0	0	0	0	26	100	0	0	T
1916	0	0	0	0	25	100	0	0	0	0	G
1917	0	0	0	0	0	0	24	100	0	0	T
1918	0	0	2	8	0	0	21	91	0	0	T
1919	0	0	0	0	0	0	24	100	0	0	T
1920	0	0	0	0	0	0	22	100	0	0	T
1921	0	0	1	4	0	0	22	95	0	0	T
1922	0	0	21	100	0	0	0	0	0	0	C
1923	21	95	0	0	0	0	1	4	0	0	A
1924	24	100	0	0	0	0	0	0	0	0	A
1925	0	0	0	0	15	100	0	0	0	0	G
1926	13	100	0	0	0	0	0	0	0	0	A
1927	13	92	0	0	1	7	0	0	0	0	A
1928	0	0	0	0	15	100	0	0	0	0	G
1929	15	100	0	0	0	0	0	0	0	0	A
1930	14	100	0	0	0	0	0	0	0	0	A
1931	0	0	0	0	14	100	0	0	0	0	G
1932	14	100	0	0	0	0	0	0	0	0	A
1933	13	81	0	0	3	18	0	0	0	0	A	G
1934	0	0	0	0	16	100	0	0	0	0	G
1935	16	100	0	0	0	0	0	0	0	0	A
1936	0	0	0	0	16	100	0	0	0	0	G
1937	0	0	0	0	16	100	0	0	0	0	G
1938	0	0	0	0	16	100	0	0	0	0	G
1939	0	0	14	100	0	0	0	0	0	0	C
1940	13	92	0	0	1	7	0	0	0	0	A
1941	0	0	0	0	13	100	0	0	0	0	G
1942	0	0	13	100	0	0	0	0	0	0	C
1943	0	0	13	100	0	0	0	0	0	0	C
1944	12	100	0	0	0	0	0	0	0	0	A
1945	11	100	0	0	0	0	0	0	0	0	A
1946	0	0	0	0	8	100	0	0	0	0	G
1947	10	100	0	0	0	0	0	0	0	0	A
1948	0	0	0	0	10	100	0	0	0	0	G
1949	0	0	0	0	9	100	0	0	0	0	G
1950	0	0	0	0	8	100	0	0	0	0	G
1951	0	0	8	100	0	0	0	0	0	0	C
1952	0	0	8	100	0	0	0	0	0	0	C
1953	0	0	8	100	0	0	0	0	0	0	C
1954	0	0	0	0	8	100	0	0	0	0	G
1955	0	0	8	100	0	0	0	0	0	0	C
1956	0	0	0	0	11	100	0	0	0	0	G
1957	0	0	0	0	11	100	0	0	0	0	G
1958	0	0	11	100	0	0	0	0	0	0	C
1959	13	100	0	0	0	0	0	0	0	0	A
1960	14	100	0	0	0	0	0	0	0	0	A
1961	16	94	0	0	1	5	0	0	0	0	A
1962	24	100	0	0	0	0	0	0	0	0	A
1963	0	0	0	0	25	100	0	0	0	0	G
1964	25	100	0	0	0	0	0	0	0	0	A
1965	25	100	0	0	0	0	0	0	0	0	A
1966	0	0	0	0	25	100	0	0	0	0	G
1967	0	0	1	4	0	0	24	96	0	0	T
1968	0	0	25	100	0	0	0	0	0	0	C
1969	0	0	0	0	23	100	0	0	0	0	G
1970	0	0	24	96	1	4	0	0	0	0	C
1971	0	0	0	0	25	100	0	0	0	0	G
1972	26	100	0	0	0	0	0	0	0	0	A
1973	0	0	26	100	0	0	0	0	0	0	C
1974	0	0	0	0	28	100	0	0	0	0	G
1975	0	0	0	0	28	100	0	0	0	0	G
1976	30	100	0	0	0	0	0	0	0	0	A
1977	31	100	0	0	0	0	0	0	0	0	A
1978	0	0	0	0	30	100	0	0	0	0	G
1979	0	0	29	100	0	0	0	0	0	0	C
1980	31	96	0	0	1	3	0	0	0	0	A
1981	0	0	0	0	31	100	0	0	0	0	G
1982	0	0	31	100	0	0	0	0	0	0	C
1983	0	0	0	0	29	100	0	0	0	0	G
1984	22	95	1	4	0	0	0	0	0	0	A
1985	0	0	1	4	0	0	22	95	0	0	T
1986	0	0	0	0	0	0	26	100	0	0	T
1987	0	0	36	100	0	0	0	0	0	0	C
1988	0	0	41	97	1	2	0	0	0	0	C
1989	0	0	0	0	42	100	0	0	0	0	G
1990	47	97	0	0	1	2	0	0	0	0	A
1991	48	100	0	0	0	0	0	0	0	0	A
1992	0	0	0	0	0	0	47	100	0	0	T
1993	0	0	0	0	47	100	0	0	0	0	G
1994	46	100	0	0	0	0	0	0	0	0	A
1995	0	0	0	0	0	0	46	100	0	0	T
1996	0	0	3	6	0	0	41	93	0	0	T
1997	40	88	0	0	5	11	0	0	0	0	A	G
1998	0	0	0	0	43	100	0	0	0	0	G
1999	0	0	0	0	42	100	0	0	0	0	G
[truncated: 3,874 more rows]

## Sheet: ALYU-370-371 22nt
position	A_count	A_%	C_count	C_%	G_count	G_%	T_count	T_%	N_count	N_%	ref	SNP(10-50%)	mismatch
1	2	100	0	0	0	0	0	0	0	0	A
2	0	0	0	0	0	0	3	100	0	0	T
3	4	100	0	0	0	0	0	0	0	0	A
4	0	0	0	0	0	0	10	100	0	0	T
5	13	100	0	0	0	0	0	0	0	0	A
6	13	100	0	0	0	0	0	0	0	0	A
7	22	100	0	0	0	0	0	0	0	0	A
8	48	100	0	0	0	0	0	0	0	0	A
9	50	98	0	0	1	1	0	0	0	0	A
10	2	3	0	0	53	96	0	0	0	0	G
11	57	98	0	0	1	1	0	0	0	0	A
12	0	0	0	0	0	0	60	100	0	0	T
13	0	0	66	100	0	0	0	0	0	0	C
14	0	0	67	100	0	0	0	0	0	0	C
15	0	0	68	100	0	0	0	0	0	0	C
16	0	0	68	100	0	0	0	0	0	0	C
17	2	2	17	24	0	0	51	72	0	0	T	C
18	69	98	0	0	1	1	0	0	0	0	A
19	0	0	70	100	0	0	0	0	0	0	C
20	0	0	0	0	0	0	70	100	0	0	T
21	70	100	0	0	0	0	0	0	0	0	A
22	72	100	0	0	0	0	0	0	0	0	A
23	0	0	0	0	0	0	72	100	0	0	T
24	79	100	0	0	0	0	0	0	0	0	A
25	83	97	0	0	2	2	0	0	0	0	A
26	2	2	4	4	0	0	81	93	0	0	T
27	84	100	0	0	0	0	0	0	0	0	A
28	84	98	0	0	1	1	0	0	0	0	A
29	0	0	77	100	0	0	0	0	0	0	C
30	1	1	53	98	0	0	0	0	0	0	C
31	55	98	0	0	1	1	0	0	0	0	A
32	0	0	69	98	1	1	0	0	0	0	C
33	0	0	1	1	0	0	66	98	0	0	T
34	64	98	0	0	1	1	0	0	0	0	A
35	0	0	59	100	0	0	0	0	0	0	C
36	0	0	59	100	0	0	0	0	0	0	C
37	0	0	5	8	0	0	53	91	0	0	T
38	57	98	0	0	1	1	0	0	0	0	A
39	0	0	56	100	0	0	0	0	0	0	C
40	0	0	1	1	0	0	55	98	0	0	T
41	0	0	0	0	0	0	56	100	0	0	T
42	0	0	56	100	0	0	0	0	0	0	C
43	0	0	56	100	0	0	0	0	0	0	C
44	0	0	0	0	54	100	0	0	0	0	G
45	0	0	0	0	52	100	0	0	0	0	G
46	0	0	0	0	45	100	0	0	0	0	G
47	0	0	0	0	39	100	0	0	0	0	G
48	0	0	0	0	31	100	0	0	0	0	G
49	0	0	0	0	32	100	0	0	0	0	G
50	0	0	35	100	0	0	0	0	0	0	C
51	0	0	0	0	34	100	0	0	0	0	G
52	0	0	0	0	32	100	0	0	0	0	G
53	0	0	0	0	26	96	1	3	0	0	G
54	0	0	0	0	9	100	0	0	0	0	G
55	0	0	0	0	9	100	0	0	0	0	G
56	0	0	0	0	9	100	0	0	0	0	G
57	0	0	0	0	0	0	11	100	0	0	T
58	10	100	0	0	0	0	0	0	0	0	A
59	0	0	0	0	0	0	11	100	0	0	T
60	0	0	12	100	0	0	0	0	0	0	C
61	0	0	15	100	0	0	0	0	0	0	C
62	0	0	0	0	0	0	15	100	0	0	T
63	0	0	0	0	0	0	15	100	0	0	T
64	0	0	0	0	16	100	0	0	0	0	G
65	0	0	0	0	0	0	24	100	0	0	T
66	0	0	0	0	0	0	25	100	0	0	T
67	34	97	0	0	1	2	0	0	0	0	A
68	0	0	0	0	0	0	40	100	0	0	T
69	0	0	46	100	0	0	0	0	0	0	C
70	0	0	3	4	0	0	59	95	0	0	T
71	83	95	0	0	4	4	0	0	0	0	A
72	1	1	1	1	0	0	87	97	0	0	T
73	97	100	0	0	0	0	0	0	0	0	A
74	0	0	102	100	0	0	0	0	0	0	C
75	0	0	0	0	0	0	105	100	0	0	T
76	0	0	0	0	0	0	110	100	0	0	T
77	113	98	0	0	2	1	0	0	0	0	A
78	0	0	1	0	0	0	117	99	0	0	T
79	2	1	1	0	0	0	140	97	0	0	T
80	0	0	0	0	146	100	0	0	0	0	G
81	0	0	0	0	0	0	149	100	0	0	T
82	0	0	151	100	0	0	0	0	0	0	C
83	148	100	0	0	0	0	0	0	0	0	A
84	147	99	0	0	1	0	0	0	0	0	A
85	0	0	148	100	0	0	0	0	0	0	C
86	146	97	1	0	1	0	1	0	0	0	A
87	0	0	141	100	0	0	0	0	0	0	C
88	0	0	2	1	0	0	138	98	0	0	T
89	130	100	0	0	0	0	0	0	0	0	A
90	0	0	1	0	123	99	0	0	0	0	G
91	0	0	116	99	1	0	0	0	0	0	C
92	0	0	102	100	0	0	0	0	0	0	C
93	0	0	7	9	0	0	69	90	0	0	T
94	0	0	0	0	0	0	71	100	0	0	T
95	62	98	0	0	0	0	1	1	0	0	A
96	0	0	0	0	0	0	57	100	0	0	T
97	0	0	54	100	0	0	0	0	0	0	C
98	0	0	1	2	0	0	48	97	0	0	T
99	0	0	0	0	0	0	44	100	0	0	T
100	41	100	0	0	0	0	0	0	0	0	A
101	0	0	0	0	14	100	0	0	0	0	G
102	0	0	0	0	11	100	0	0	0	0	G
103	0	0	0	0	7	100	0	0	0	0	G
104	0	0	4	100	0	0	0	0	0	0	C
105	0	0	0	0	4	100	0	0	0	0	G
106	0	0	0	0	0	0	5	100	0	0	T
107	0	0	0	0	5	100	0	0	0	0	G
108	0	0	0	0	0	0	3	100	0	0	T
109	0	0	3	100	0	0	0	0	0	0	C
110	0	0	0	0	3	100	0	0	0	0	G
111	0	0	0	0	3	100	0	0	0	0	G
112	0	0	3	100	0	0	0	0	0	0	C
113	0	0	4	100	0	0	0	0	0	0	C
114	0	0	0	0	3	100	0	0	0	0	G
115	3	100	0	0	0	0	0	0	0	0	A
116	0	0	2	100	0	0	0	0	0	0	C
117	2	100	0	0	0	0	0	0	0	0	A
118	0	0	2	100	0	0	0	0	0	0	C
119	0	0	0	0	2	100	0	0	0	0	G
120	0	0	0	0	0	0	2	100	0	0	T
121	0	0	0	0	2	100	0	0	0	0	G
122	0	0	0	0	0	0	2	100	0	0	T
123	0	0	2	100	0	0	0	0	0	0	C
124	2	100	0	0	0	0	0	0	0	0	A
125	0	0	0	0	0	0	2	100	0	0	T
126	0	0	0	0	2	100	0	0	0	0	G
127	0	0	0	0	4	100	0	0	0	0	G
128	0	0	5	100	0	0	0	0	0	0	C
129	0	0	7	100	0	0	0	0	0	0	C
130	7	100	0	0	0	0	0	0	0	0	A
131	0	0	0	0	0	0	7	100	0	0	T
132	0	0	0	0	7	100	0	0	0	0	G
133	6	85	0	0	1	14	0	0	0	0	A	G
134	0	0	7	100	0	0	0	0	0	0	C
135	6	100	0	0	0	0	0	0	0	0	A
136	0	0	6	100	0	0	0	0	0	0	C
137	0	0	0	0	0	0	6	100	0	0	T
138	6	100	0	0	0	0	0	0	0	0	A
139	0	0	0	0	6	100	0	0	0	0	G
140	0	0	8	100	0	0	0	0	0	0	C
141	0	0	16	100	0	0	0	0	0	0	C
142	0	0	16	100	0	0	0	0	0	0	C
143	0	0	0	0	0	0	57	100	0	0	T
144	59	100	0	0	0	0	0	0	0	0	A
145	70	98	0	0	1	1	0	0	0	0	A
146	0	0	0	0	73	100	0	0	0	0	G
147	74	97	0	0	2	2	0	0	0	0	A
148	0	0	0	0	0	0	83	100	0	0	T
149	92	100	0	0	0	0	0	0	0	0	A
150	103	99	0	0	1	0	0	0	0	0	A
151	0	0	0	0	121	100	0	0	0	0	G
152	0	0	0	0	140	100	0	0	0	0	G
153	0	0	147	99	1	0	0	0	0	0	C
154	0	0	0	0	0	0	150	100	0	0	T
155	158	99	0	0	1	0	0	0	0	0	A
156	0	0	0	0	161	100	0	0	0	0	G
157	0	0	0	0	1	0	167	99	0	0	T
158	0	0	0	0	168	100	0	0	0	0	G
159	0	0	0	0	0	0	168	100	0	0	T
160	1	0	0	0	0	0	167	99	0	0	T
161	0	0	0	0	169	100	0	0	0	0	G
162	165	98	0	0	1	0	1	0	0	0	A
163	0	0	160	100	0	0	0	0	0	0	C
164	154	95	4	2	0	0	4	2	0	0	A
165	123	100	0	0	0	0	0	0	0	0	A
166	0	0	1	0	0	0	120	99	0	0	T
167	109	100	0	0	0	0	0	0	0	0	A
168	106	98	0	0	2	1	0	0	0	0	A
169	0	0	0	0	105	100	0	0	0	0	G
170	0	0	0	0	0	0	101	100	0	0	T
171	91	100	0	0	0	0	0	0	0	0	A
172	0	0	3	3	1	1	75	94	0	0	T
173	56	93	0	0	3	5	1	1	0	0	A
174	0	0	0	0	41	100	0	0	0	0	G
175	33	100	0	0	0	0	0	0	0	0	A
176	0	0	1	3	0	0	30	96	0	0	T
177	22	100	0	0	0	0	0	0	0	0	A
178	20	100	0	0	0	0	0	0	0	0	A
179	0	0	14	100	0	0	0	0	0	0	C
180	13	92	0	0	1	7	0	0	0	0	A
181	12	80	0	0	3	20	0	0	0	0	A	G
182	0	0	0	0	15	93	1	6	0	0	G
183	0	0	0	0	15	100	0	0	0	0	G
184	13	86	0	0	2	13	0	0	0	0	A	G
185	0	0	0	0	0	0	14	100	0	0	T
186	13	100	0	0	0	0	0	0	0	0	A
187	0	0	11	100	0	0	0	0	0	0	C
188	0	0	11	100	0	0	0	0	0	0	C
189	0	0	12	100	0	0	0	0	0	0	C
190	1	3	30	93	0	0	1	3	0	0	C
191	0	0	40	100	0	0	0	0	0	0	C
192	0	0	47	100	0	0	0	0	0	0	C
193	0	0	0	0	47	100	0	0	0	0	G
194	0	0	46	100	0	0	0	0	0	0	C
195	0	0	47	100	0	0	0	0	0	0	C
196	0	0	54	100	0	0	0	0	0	0	C
197	0	0	61	100	0	0	0	0	0	0	C
198	0	0	64	100	0	0	0	0	0	0	C
199	0	0	66	100	0	0	0	0	0	0	C
200	1	1	0	0	66	98	0	0	0	0	G
201	0	0	0	0	66	100	0	0	0	0	G
202	66	100	0	0	0	0	0	0	0	0	A
203	64	96	0	0	2	3	0	0	0	0	A
204	0	0	0	0	65	100	0	0	0	0	G
205	0	0	1	1	0	0	65	98	0	0	T
206	64	94	0	0	4	5	0	0	0	0	A
207	0	0	0	0	69	100	0	0	0	0	G
208	0	0	0	0	70	100	0	0	0	0	G
209	0	0	2	2	0	0	71	97	0	0	T
210	71	92	0	0	6	7	0	0	0	0	A
211	0	0	1	1	75	98	0	0	0	0	G
212	0	0	0	0	0	0	61	100	0	0	T
213	0	0	0	0	57	96	2	3	0	0	G
214	0	0	0	0	73	100	0	0	0	0	G
215	0	0	1	1	0	0	75	98	0	0	T
216	0	0	0	0	0	0	76	100	0	0	T
217	80	100	0	0	0	0	0	0	0	0	A
218	0	0	1	1	0	0	76	98	0	0	T
219	0	0	1	1	0	0	70	98	0	0	T
220	68	100	0	0	0	0	0	0	0	0	A
221	0	0	0	0	0	0	67	100	0	0	T
222	0	0	0	0	0	0	66	100	0	0	T
223	68	100	0	0	0	0	0	0	0	0	A
224	0	0	0	0	70	100	0	0	0	0	G
225	0	0	0	0	0	0	72	100	0	0	T
226	62	81	0	0	14	18	0	0	0	0	A	G
227	0	0	0	0	83	100	0	0	0	0	G
228	0	0	0	0	82	100	0	0	0	0	G
229	0	0	0	0	81	100	0	0	0	0	G
230	0	0	0	0	79	100	0	0	0	0	G
231	75	98	1	1	0	0	0	0	0	0	A
232	0	0	0	0	0	0	72	100	0	0	T
233	0	0	70	97	0	0	2	2	0	0	C
234	1	1	1	1	0	0	64	96	0	0	T
235	0	0	0	0	0	0	60	100	0	0	T
236	0	0	0	0	0	0	36	100	0	0	T
237	0	0	0	0	0	0	32	100	0	0	T
238	0	0	0	0	0	0	31	100	0	0	T
239	29	96	0	0	0	0	1	3	0	0	A
240	0	0	0	0	0	0	29	100	0	0	T
241	28	100	0	0	0	0	0	0	0	0	A
242	0	0	0	0	0	0	29	100	0	0	T
243	29	100	0	0	0	0	0	0	0	0	A
244	30	100	0	0	0	0	0	0	0	0	A
245	0	0	0	0	0	0	28	100	0	0	T
246	26	96	0	0	1	3	0	0	0	0	A
247	24	100	0	0	0	0	0	0	0	0	A
248	21	100	0	0	0	0	0	0	0	0	A
249	16	100	0	0	0	0	0	0	0	0	A
250	17	100	0	0	0	0	0	0	0	0	A
251	0	0	0	0	17	100	0	0	0	0	G
252	18	100	0	0	0	0	0	0	0	0	A
253	0	0	0	0	0	0	20	100	0	0	T
254	19	95	0	0	1	5	0	0	0	0	A
255	0	0	0	0	22	100	0	0	0	0	G
256	23	100	0	0	0	0	0	0	0	0	A
257	0	0	24	100	0	0	0	0	0	0	C
258	26	100	0	0	0	0	0	0	0	0	A
259	32	96	0	0	1	3	0	0	0	0	A
260	0	0	0	0	35	100	0	0	0	0	G
261	1	3	1	3	0	0	31	93	0	0	T
262	31	96	0	0	1	3	0	0	0	0	A
263	0	0	0	0	0	0	32	100	0	0	T
264	0	0	30	96	1	3	0	0	0	0	C
265	0	0	30	100	0	0	0	0	0	0	C
266	35	100	0	0	0	0	0	0	0	0	A
267	0	0	0	0	37	100	0	0	0	0	G
268	2	5	4	10	0	0	34	85	0	0	T
269	40	95	0	0	1	2	1	2	0	0	A
270	0	0	0	0	44	100	0	0	0	0	G
271	0	0	0	0	45	100	0	0	0	0	G
272	0	0	48	97	1	2	0	0	0	0	C
273	0	0	1	1	53	98	0	0	0	0	G
274	53	100	0	0	0	0	0	0	0	0	A
275	0	0	52	100	0	0	0	0	0	0	C
276	0	0	5	9	0	0	49	90	0	0	T
277	53	96	0	0	2	3	0	0	0	0	A
278	1	1	0	0	54	98	0	0	0	0	G
279	0	0	0	0	54	100	0	0	0	0	G
280	0	0	0	0	1	1	53	98	0	0	T
281	0	0	0	0	46	100	0	0	0	0	G
282	0	0	0	0	48	100	0	0	0	0	G
283	0	0	0	0	46	100	0	0	0	0	G
284	0	0	0	0	45	100	0	0	0	0	G
285	0	0	0	0	45	100	0	0	0	0	G
286	1	2	0	0	0	0	47	97	0	0	T
287	0	0	0	0	49	100	0	0	0	0	G
288	48	100	0	0	0	0	0	0	0	0	A
289	0	0	46	100	0	0	0	0	0	0	C
290	0	0	0	0	42	100	0	0	0	0	G
291	0	0	4	10	0	0	36	90	0	0	T
292	0	0	37	100	0	0	0	0	0	0	C
293	33	100	0	0	0	0	0	0	0	0	A
294	0	0	2	7	0	0	25	92	0	0	T
295	0	0	22	100	0	0	0	0	0	0	C
296	22	100	0	0	0	0	0	0	0	0	A
297	0	0	25	100	0	0	0	0	0	0	C
298	0	0	0	0	0	0	24	100	0	0	T
299	21	100	0	0	0	0	0	0	0	0	A
300	0	0	0	0	0	0	22	100	0	0	T
301	0	0	0	0	0	0	24	100	0	0	T
302	1	3	0	0	0	0	25	96	0	0	T
303	37	100	0	0	0	0	0	0	0	0	A
304	0	0	36	100	0	0	0	0	0	0	C
305	0	0	0	0	0	0	39	100	0	0	T
306	0	0	54	100	0	0	0	0	0	0	C
307	45	83	1	1	8	14	0	0	0	0	A	G
308	47	88	0	0	6	11	0	0	0	0	A	G
309	0	0	0	0	52	100	0	0	0	0	G
310	0	0	0	0	0	0	48	100	0	0	T
311	0	0	0	0	48	100	0	0	0	0	G
312	0	0	0	0	0	0	49	100	0	0	T
313	0	0	2	3	0	0	54	96	0	0	T
314	0	0	0	0	0	0	59	100	0	0	T
315	0	0	0	0	0	0	62	100	0	0	T
316	0	0	0	0	63	100	0	0	0	0	G
317	0	0	0	0	0	0	80	100	0	0	T
318	0	0	2	2	0	0	78	97	0	0	T
319	76	96	0	0	3	3	0	0	0	0	A
320	1	1	0	0	0	0	81	98	0	0	T
321	1	1	0	0	2	2	94	96	0	0	T
322	0	0	95	97	0	0	2	2	0	0	C
323	0	0	0	0	95	100	0	0	0	0	G
324	0	0	0	0	91	100	0	0	0	0	G
325	0	0	82	100	0	0	0	0	0	0	C
326	0	0	0	0	80	100	0	0	0	0	G
327	0	0	1	1	0	0	76	98	0	0	T
328	0	0	61	100	0	0	0	0	0	0	C
329	45	73	0	0	16	26	0	0	0	0	A	G
330	45	76	0	0	14	23	0	0	0	0	A	G
331	0	0	0	0	59	100	0	0	0	0	G
332	0	0	2	3	0	0	56	96	0	0	T
333	0	0	0	0	57	98	1	1	0	0	G
334	0	0	2	3	0	0	57	96	0	0	T
335	0	0	0	0	0	0	54	100	0	0	T
336	0	0	0	0	51	100	0	0	0	0	G
337	0	0	0	0	0	0	49	100	0	0	T
338	0	0	0	0	48	100	0	0	0	0	G
339	0	0	0	0	0	0	31	100	0	0	T
340	0	0	1	3	0	0	30	96	0	0	T
341	0	0	0	0	28	100	0	0	0	0	G
342	22	88	0	0	2	8	1	4	0	0	A
343	0	0	11	100	0	0	0	0	0	0	C
344	10	100	0	0	0	0	0	0	0	0	A
345	0	0	11	100	0	0	0	0	0	0	C
346	0	0	0	0	0	0	16	100	0	0	T
347	0	0	0	0	0	0	21	100	0	0	T
348	0	0	0	0	21	100	0	0	0	0	G
349	24	100	0	0	0	0	0	0	0	0	A
350	23	95	0	0	1	4	0	0	0	0	A
351	24	96	0	0	1	4	0	0	0	0	A
352	26	100	0	0	0	0	0	0	0	0	A
353	0	0	0	0	26	100	0	0	0	0	G
354	0	0	0	0	0	0	26	100	0	0	T
355	0	0	0	0	27	100	0	0	0	0	G
356	0	0	0	0	25	100	0	0	0	0	G
357	0	0	25	100	0	0	0	0	0	0	C
358	0	0	0	0	25	100	0	0	0	0	G
359	0	0	0	0	1	3	28	96	0	0	T
360	0	0	0	0	29	100	0	0	0	0	G
361	30	96	0	0	1	3	0	0	0	0	A
362	0	0	0	0	0	0	31	100	0	0	T
363	0	0	0	0	0	0	31	100	0	0	T
364	0	0	0	0	33	100	0	0	0	0	G
365	30	93	0	0	1	3	1	3	0	0	A
366	0	0	0	0	0	0	31	100	0	0	T
367	0	0	0	0	0	0	32	100	0	0	T
368	26	92	0	0	2	7	0	0	0	0	A
369	0	0	1	4	0	0	20	95	0	0	T
370	0	0	2	9	0	0	19	90	0	0	T
371	0	0	2	9	0	0	20	90	0	0	T
372	24	100	0	0	0	0	0	0	0	0	A
373	0	0	24	100	0	0	0	0	0	0	C
374	20	86	0	0	3	13	0	0	0	0	A	G
375	22	91	0	0	2	8	0	0	0	0	A
376	0	0	0	0	24	100	0	0	0	0	G
377	0	0	0	0	0	0	25	100	0	0	T
378	26	100	0	0	0	0	0	0	0	0	A
379	0	0	23	95	0	0	1	4	0	0	C
380	0	0	0	0	25	100	0	0	0	0	G
381	0	0	0	0	0	0	20	100	0	0	T
382	0	0	20	100	0	0	0	0	0	0	C
383	19	100	0	0	0	0	0	0	0	0	A
384	0	0	0	0	20	100	0	0	0	0	G
385	20	100	0	0	0	0	0	0	0	0	A
386	0	0	0	0	0	0	19	100	0	0	T
387	18	100	0	0	0	0	0	0	0	0	A
388	18	94	0	0	1	5	0	0	0	0	A
389	0	0	0	0	17	100	0	0	0	0	G
390	16	100	0	0	0	0	0	0	0	0	A
391	0	0	2	12	0	0	14	87	0	0	T	C
392	14	87	0	0	1	6	1	6	0	0	A
393	14	100	0	0	0	0	0	0	0	0	A
394	17	100	0	0	0	0	0	0	0	0	A
395	0	0	18	100	0	0	0	0	0	0	C
396	19	100	0	0	0	0	0	0	0	0	A
397	1	3	0	0	0	0	29	96	0	0	T
398	35	100	0	0	0	0	0	0	0	0	A
399	29	85	0	0	5	14	0	0	0	0	A	G
400	0	0	0	0	35	100	0	0	0	0	G
401	0	0	0	0	0	0	38	100	0	0	T
402	0	0	0	0	37	100	0	0	0	0	G
403	0	0	0	0	37	100	0	0	0	0	G
404	0	0	1	2	0	0	36	97	0	0	T
405	32	88	0	0	3	8	1	2	0	0	A
406	0	0	36	100	0	0	0	0	0	0	C
407	0	0	4	10	1	2	32	86	0	0	T
408	0	0	2	5	0	0	37	94	0	0	T
409	0	0	0	0	39	100	0	0	0	0	G
410	41	95	0	0	2	4	0	0	0	0	A
411	0	0	46	100	0	0	0	0	0	0	C
412	0	0	0	0	0	0	46	100	0	0	T
413	0	0	51	100	0	0	0	0	0	0	C
414	0	0	0	0	51	100	0	0	0	0	G
415	0	0	1	2	47	95	1	2	0	0	G
416	44	100	0	0	0	0	0	0	0	0	A
417	42	97	0	0	1	2	0	0	0	0	A
418	0	0	1	2	0	0	43	97	0	0	T
419	31	96	0	0	1	3	0	0	0	0	A
420	0	0	0	0	0	0	28	100	0	0	T
421	27	100	0	0	0	0	0	0	0	0	A
422	0	0	3	12	0	0	22	88	0	0	T	C
423	22	100	0	0	0	0	0	0	0	0	A
424	23	100	0	0	0	0	0	0	0	0	A
425	0	0	1	4	0	0	23	95	0	0	T
426	0	0	0	0	24	100	0	0	0	0	G
427	24	100	0	0	0	0	0	0	0	0	A
428	24	100	0	0	0	0	0	0	0	0	A
429	0	0	0	0	24	100	0	0	0	0	G
430	0	0	1	4	0	0	21	95	0	0	T
431	1	3	0	0	26	96	0	0	0	0	G
432	0	0	0	0	1	4	22	95	0	0	T
433	0	0	0	0	18	90	2	10	0	0	G
434	2	10	0	0	16	80	2	10	0	0	G
435	17	100	0	0	0	0	0	0	0	0	A
436	17	100	0	0	0	0	0	0	0	0	A
437	0	0	19	100	0	0	0	0	0	0	C
438	0	0	20	100	0	0	0	0	0	0	C
439	2	8	2	8	0	0	20	83	0	0	T
440	22	91	0	0	2	8	0	0	0	0	A
441	0	0	26	100	0	0	0	0	0	0	C
442	26	100	0	0	0	0	0	0	0	0	A
443	26	100	0	0	0	0	0	0	0	0	A
444	0	0	26	100	0	0	0	0	0	0	C
445	26	96	0	0	1	3	0	0	0	0	A
446	25	96	0	0	1	3	0	0	0	0	A
447	0	0	0	0	0	0	27	100	0	0	T
448	13	48	0	0	14	51	0	0	0	0	A		G
449	0	0	0	0	0	0	27	100	0	0	T
450	0	0	35	100	0	0	0	0	0	0	C
451	33	97	0	0	1	2	0	0	0	0	A
452	0	0	0	0	33	100	0	0	0	0	G
453	0	0	1	3	0	0	31	96	0	0	T
454	37	100	0	0	0	0	0	0	0	0	A
455	0	0	45	100	0	0	0	0	0	0	C
456	0	0	1	2	0	0	47	97	0	0	T
457	0	0	60	93	0	0	4	6	0	0	C
458	68	98	0	0	1	1	0	0	0	0	A
459	0	0	0	0	1	1	78	98	0	0	T
460	0	0	83	100	0	0	0	0	0	0	C
461	79	100	0	0	0	0	0	0	0	0	A
462	77	100	0	0	0	0	0	0	0	0	A
463	78	100	0	0	0	0	0	0	0	0	A
464	79	100	0	0	0	0	0	0	0	0	A
465	0	0	0	0	0	0	80	100	0	0	T
466	0	0	0	0	80	100	0	0	0	0	G
467	0	0	1	1	0	0	82	98	0	0	T
468	0	0	86	100	0	0	0	0	0	0	C
469	87	100	0	0	0	0	0	0	0	0	A
470	91	98	0	0	1	1	0	0	0	0	A
471	92	100	0	0	0	0	0	0	0	0	A
472	0	0	93	100	0	0	0	0	0	0	C
473	0	0	2	2	1	1	96	96	0	0	T
474	1	0	100	98	1	0	0	0	0	0	C
475	0	0	0	0	113	100	0	0	0	0	G
476	1	0	108	99	0	0	0	0	0	0	C
477	101	98	0	0	0	0	2	1	0	0	A
478	105	99	0	0	1	0	0	0	0	0	A
479	0	0	2	2	90	97	0	0	0	0	G
480	88	98	0	0	1	1	0	0	0	0	A
481	81	97	0	0	2	2	0	0	0	0	A
482	0	0	0	0	85	100	0	0	0	0	G
483	0	0	4	4	0	0	88	95	0	0	T
484	0	0	0	0	92	100	0	0	0	0	G
485	92	100	0	0	0	0	0	0	0	0	A
486	93	98	0	0	1	1	0	0	0	0	A
487	0	0	108	99	1	0	0	0	0	0	C
488	0	0	111	99	0	0	1	0	0	0	C
489	118	100	0	0	0	0	0	0	0	0	A
490	137	97	0	0	3	2	0	0	0	0	A
491	0	0	147	100	0	0	0	0	0	0	C
492	153	100	0	0	0	0	0	0	0	0	A
493	156	97	0	0	4	2	0	0	0	0	A
494	0	0	162	100	0	0	0	0	0	0	C
495	155	98	0	0	1	0	1	0	0	0	A
496	156	98	0	0	2	1	0	0	0	0	A
497	0	0	5	3	0	0	146	96	0	0	T
498	0	0	15	9	2	1	137	88	0	0	T
499	1	0	158	99	0	0	0	0	0	0	C
500	162	98	0	0	2	1	0	0	0	0	A
501	187	98	0	0	1	0	1	0	0	0	A
502	1	0	197	98	1	0	0	0	0	0	C
503	0	0	0	0	214	100	0	0	0	0	G
504	217	97	4	1	2	0	0	0	0	0	A
505	0	0	218	99	0	0	1	0	0	0	C
506	0	0	0	0	221	100	0	0	0	0	G
507	216	99	1	0	1	0	0	0	0	0	A
508	0	0	0	0	214	100	0	0	0	0	G
509	0	0	0	0	200	99	1	0	0	0	G
510	199	97	0	0	5	2	0	0	0	0	A
511	1	0	0	0	202	99	0	0	0	0	G
512	0	0	0	0	178	99	1	0	0	0	G
513	168	99	0	0	0	0	1	0	0	0	A
514	160	98	0	0	2	1	0	0	0	0	A
515	153	98	0	0	2	1	0	0	0	0	A
516	0	0	10	6	0	0	133	93	0	0	T
517	141	97	0	0	3	2	0	0	0	0	A
518	0	0	149	100	0	0	0	0	0	0	C
519	0	0	148	100	0	0	0	0	0	0	C
520	143	99	1	0	0	0	0	0	0	0	A
521	2	1	0	0	0	0	143	98	0	0	T
522	0	0	0	0	135	99	1	0	0	0	G
523	1	0	0	0	3	2	118	96	0	0	T
524	2	1	0	0	113	98	0	0	0	0	G
525	0	0	0	0	100	100	0	0	0	0	G
526	0	0	90	100	0	0	0	0	0	0	C
527	0	0	87	100	0	0	0	0	0	0	C
528	86	100	0	0	0	0	0	0	0	0	A
529	88	100	0	0	0	0	0	0	0	0	A
530	1	1	91	97	1	1	0	0	0	0	C
531	0	0	0	0	94	100	0	0	0	0	G
532	0	0	0	0	92	100	0	0	0	0	G
533	0	0	4	4	0	0	80	95	0	0	T
534	84	100	0	0	0	0	0	0	0	0	A
535	0	0	0	0	0	0	85	100	0	0	T
536	0	0	82	100	0	0	0	0	0	0	C
537	0	0	82	98	1	1	0	0	0	0	C
538	0	0	28	25	0	0	80	74	0	0	T	C
539	120	97	0	0	3	2	0	0	0	0	A
540	1	0	123	99	0	0	0	0	0	0	C
541	138	98	0	0	2	1	0	0	0	0	A
542	0	0	0	0	142	98	2	1	0	0	G
543	0	0	138	99	1	0	0	0	0	0	C
544	1	0	0	0	152	99	0	0	0	0	G
545	1	0	1	0	165	97	2	1	0	0	G
546	1	0	182	98	1	0	0	0	0	0	C
547	2	0	0	0	290	99	0	0	0	0	G
548	289	98	0	0	3	1	0	0	0	0	A
549	0	0	293	100	0	0	0	0	0	0	C
550	0	0	0	0	294	100	0	0	0	0	G
551	293	99	0	0	1	0	0	0	0	0	A
552	2	0	7	2	0	0	284	96	0	0	T
553	0	0	5	1	0	0	292	98	0	0	T
554	0	0	315	100	0	0	0	0	0	0	C
555	316	97	0	0	8	2	0	0	0	0	A
556	320	98	0	0	4	1	0	0	0	0	A
557	297	91	0	0	28	8	0	0	0	0	A
558	0	0	330	100	0	0	0	0	0	0	C
559	1	0	0	0	334	99	0	0	0	0	G
560	0	0	0	0	318	100	0	0	0	0	G
561	303	99	0	0	1	0	0	0	0	0	A
562	0	0	296	100	0	0	0	0	0	0	C
563	0	0	273	99	0	0	1	0	0	0	C
564	282	100	0	0	0	0	0	0	0	0	A
565	0	0	295	100	0	0	0	0	0	0	C
566	0	0	287	99	0	0	1	0	0	0	C
567	270	99	1	0	1	0	0	0	0	0	A
568	268	95	8	2	4	1	2	0	0	0	A
569	0	0	217	100	0	0	0	0	0	0	C
570	199	91	1	0	17	7	0	0	0	0	A
571	2	0	2	0	217	98	0	0	0	0	G
572	230	100	0	0	0	0	0	0	0	0	A
573	0	0	187	77	54	22	0	0	0	0	C	G
574	0	0	5	2	0	0	238	97	0	0	T
575	0	0	0	0	269	100	0	0	0	0	G
576	0	0	0	0	260	100	0	0	0	0	G
577	3	1	269	98	0	0	0	0	0	0	C
578	0	0	0	0	279	100	0	0	0	0	G
579	0	0	4	1	0	0	281	98	0	0	T
580	0	0	0	0	282	100	0	0	0	0	G
581	265	93	1	0	16	5	1	0	0	0	A
582	273	98	0	0	5	1	0	0	0	0	A
583	0	0	0	0	2	0	277	99	0	0	T
584	0	0	0	0	277	100	0	0	0	0	G
585	2	0	0	0	279	99	0	0	0	0	G
586	269	98	3	1	1	0	0	0	0	0	A
587	1	0	38	14	0	0	221	85	0	0	T	C
588	0	0	258	98	2	0	1	0	0	0	C
589	0	0	2	0	255	98	3	1	0	0	G
590	207	88	15	6	8	3	4	1	0	0	A
591	1	0	199	99	0	0	0	0	0	0	C
592	1	0	212	99	0	0	1	0	0	0	C
593	0	0	220	99	1	0	0	0	0	0	C
594	1	0	220	99	0	0	0	0	0	0	C
595	1	0	0	0	209	99	0	0	0	0	G
596	199	97	4	1	1	0	0	0	0	0	A
597	0	0	13	7	1	0	158	91	0	0	T
598	0	0	0	0	161	100	0	0	0	0	G
599	0	0	5	3	0	0	135	96	0	0	T
600	3	1	1	0	2	1	154	96	0	0	T
601	0	0	164	97	3	1	2	1	0	0	C
602	1	0	0	0	178	99	0	0	0	0	G
603	192	96	0	0	7	3	0	0	0	0	A
604	218	98	0	0	1	0	2	0	0	0	A
605	0	0	229	99	1	0	0	0	0	0	C
606	0	0	8	3	0	0	223	96	0	0	T
607	0	0	247	99	0	0	1	0	0	0	C
608	243	99	0	0	2	0	0	0	0	0	A
609	245	98	0	0	3	1	0	0	0	0	A
610	239	98	0	0	2	0	1	0	0	0	A
611	0	0	2	0	0	0	236	99	0	0	T
612	0	0	241	98	0	0	4	1	0	0	C
613	1	0	0	0	235	99	0	0	0	0	G
614	230	99	0	0	2	0	0	0	0	0	A
615	0	0	225	100	0	0	0	0	0	0	C
616	216	98	0	0	3	1	0	0	0	0	A
617	2	0	0	0	223	99	0	0	0	0	G
618	0	0	230	99	2	0	0	0	0	0	C
619	0	0	0	0	232	99	1	0	0	0	G
620	2	0	247	99	0	0	0	0	0	0	C
621	0	0	0	0	261	100	0	0	0	0	G
622	0	0	235	100	0	0	0	0	0	0	C
623	217	99	0	0	2	0	0	0	0	0	A
624	201	97	1	0	2	0	2	0	0	0	A
625	177	98	0	0	0	0	2	1	0	0	A
626	0	0	0	0	155	100	0	0	0	0	G
627	144	100	0	0	0	0	0	0	0	0	A
628	146	98	0	0	0	0	2	1	0	0	A
629	0	0	9	6	0	0	131	93	0	0	T
630	146	97	0	0	3	2	0	0	0	0	A
631	0	0	1	0	2	1	150	98	0	0	T
632	0	0	0	0	158	98	3	1	0	0	G
633	0	0	0	0	157	100	0	0	0	0	G
634	0	0	0	0	158	100	0	0	0	0	G
635	176	98	0	0	0	0	2	1	0	0	A
636	0	0	166	100	0	0	0	0	0	0	C
637	156	96	0	0	5	3	1	0	0	0	A
638	0	0	0	0	162	100	0	0	0	0	G
639	1	0	156	99	0	0	0	0	0	0	C
640	0	0	159	100	0	0	0	0	0	0	C
641	168	100	0	0	0	0	0	0	0	0	A
642	0	0	1	0	0	0	159	99	0	0	T
643	0	0	2	1	0	0	155	98	0	0	T
644	0	0	8	4	0	0	153	95	0	0	T
645	0	0	176	100	0	0	0	0	0	0	C
646	162	86	0	0	25	13	0	0	0	0	A	G
647	0	0	0	0	195	100	0	0	0	0	G
648	0	0	228	100	0	0	0	0	0	0	C
649	0	0	0	0	229	100	0	0	0	0	G
650	0	0	0	0	226	100	0	0	0	0	G
651	213	99	1	0	0	0	0	0	0	0	A
652	0	0	206	100	0	0	0	0	0	0	C
653	186	94	1	0	6	3	3	1	0	0	A
654	0	0	199	99	0	0	1	0	0	0	C
655	2	0	3	1	208	97	0	0	0	0	G
656	1	0	0	0	212	99	0	0	0	0	G
657	0	0	208	100	0	0	0	0	0	0	C
658	206	97	0	0	4	1	1	0	0	0	A
659	0	0	218	100	0	0	0	0	0	0	C
660	0	0	14	6	0	0	200	93	0	0	T
661	1	0	0	0	216	99	1	0	0	0	G
662	212	98	1	0	2	0	1	0	0	0	A
663	0	0	205	99	0	0	2	0	0	0	C
664	204	98	0	0	4	1	0	0	0	0	A
665	1	0	205	98	2	0	0	0	0	0	C
666	0	0	50	24	0	0	152	75	0	0	T	C
667	4	2	0	0	191	97	0	0	0	0	G
668	174	92	0	0	14	7	0	0	0	0	A
669	161	86	0	0	25	13	0	0	0	0	A	G
670	6	3	0	0	163	96	0	0	0	0	G
671	169	100	0	0	0	0	0	0	0	0	A
672	0	0	184	100	0	0	0	0	0	0	C
673	0	0	0	0	187	100	0	0	0	0	G
674	0	0	189	100	0	0	0	0	0	0	C
675	0	0	12	6	0	0	182	93	0	0	T
676	0	0	0	0	178	99	1	0	0	0	G
677	0	0	7	4	0	0	160	95	0	0	T
678	0	0	0	0	155	98	3	1	0	0	G
679	0	0	155	99	0	0	1	0	0	0	C
680	150	98	1	0	0	0	1	0	0	0	A
681	140	97	0	0	3	2	0	0	0	0	A
682	148	98	0	0	1	0	1	0	0	0	A
683	0	0	0	0	147	100	0	0	0	0	G
684	0	0	0	0	0	0	143	100	0	0	T
685	0	0	0	0	147	100	0	0	0	0	G
686	1	0	11	7	0	0	133	91	0	0	T
687	0	0	1	0	0	0	147	99	0	0	T
688	0	0	0	0	154	100	0	0	0	0	G
689	0	0	0	0	152	100	0	0	0	0	G
690	148	100	0	0	0	0	0	0	0	0	A
691	0	0	0	0	142	100	0	0	0	0	G
692	1	0	0	0	0	0	134	99	0	0	T
693	0	0	0	0	132	98	2	1	0	0	G
694	1	0	129	97	0	0	2	1	0	0	C
695	122	89	0	0	15	10	0	0	0	0	A
696	108	80	0	0	26	19	0	0	0	0	A	G
697	1	0	0	0	131	99	0	0	0	0	G
698	6	4	0	0	130	94	1	0	0	0	G
699	5	3	156	96	0	0	0	0	0	0	C
700	163	97	1	0	2	1	1	0	0	0	A
701	152	93	0	0	9	5	1	0	0	0	A
702	0	0	173	100	0	0	0	0	0	0	C
703	0	0	0	0	174	100	0	0	0	0	G
704	0	0	1	0	166	99	0	0	0	0	G
705	163	99	0	0	1	0	0	0	0	0	A
706	161	100	0	0	0	0	0	0	0	0	A
707	0	0	155	100	0	0	0	0	0	0	C
708	0	0	19	12	0	0	133	87	0	0	T	C
709	138	95	1	0	6	4	0	0	0	0	A
710	134	95	1	0	6	4	0	0	0	0	A
711	0	0	149	100	0	0	0	0	0	0	C
712	0	0	0	0	154	100	0	0	0	0	G
713	0	0	1	0	157	98	1	0	0	0	G
714	1	0	1	0	0	0	165	98	0	0	T
715	164	99	0	0	1	0	0	0	0	0	A
716	159	98	0	0	2	1	0	0	0	0	A
717	1	0	162	99	0	0	0	0	0	0	C
718	161	98	0	0	3	1	0	0	0	0	A
719	1	0	2	1	0	0	187	98	0	0	T
720	0	0	1	0	183	99	0	0	0	0	G
721	0	0	163	99	0	0	1	0	0	0	C
722	154	96	3	1	1	0	1	0	0	0	A
723	0	0	9	5	0	0	152	94	0	0	T
724	0	0	0	0	0	0	149	100	0	0	T
725	125	80	0	0	30	19	0	0	0	0	A	G
726	0	0	0	0	0	0	177	100	0	0	T
727	0	0	0	0	0	0	185	100	0	0	T
728	0	0	187	100	0	0	0	0	0	0	C
729	2	1	196	98	0	0	2	1	0	0	C
730	0	0	0	0	0	0	214	100	0	0	T
731	0	0	239	99	1	0	0	0	0	0	C
732	0	0	26	10	0	0	213	89	0	0	T
733	0	0	0	0	224	100	0	0	0	0	G
734	221	97	0	0	4	1	1	0	0	0	A
735	3	1	2	0	1	0	225	97	0	0	T
736	0	0	223	98	2	0	2	0	0	0	C
737	0	0	0	0	253	100	0	0	0	0	G
738	0	0	242	100	0	0	0	0	0	0	C
739	0	0	0	0	234	99	1	0	0	0	G
740	0	0	1	0	0	0	234	99	0	0	T
741	0	0	1	0	0	0	218	99	0	0	T
742	1	0	0	0	224	99	1	0	0	0	G
743	0	0	215	100	0	0	0	0	0	0	C
744	0	0	11	5	0	0	200	94	0	0	T
745	193	97	0	0	4	2	0	0	0	0	A
746	0	0	4	2	0	0	191	97	0	0	T
747	0	0	7	3	0	0	182	96	0	0	T
748	155	93	0	0	11	6	0	0	0	0	A
749	0	0	163	100	0	0	0	0	0	0	C
750	0	0	161	100	0	0	0	0	0	0	C
751	0	0	148	100	0	0	0	0	0	0	C
752	0	0	1	0	128	98	1	0	0	0	G
753	98	100	0	0	0	0	0	0	0	0	A
754	0	0	104	100	0	0	0	0	0	0	C
755	0	0	104	100	0	0	0	0	0	0	C
756	99	100	0	0	0	0	0	0	0	0	A
757	1	1	2	2	0	0	89	96	0	0	T
758	78	97	0	0	2	2	0	0	0	0	A
759	0	0	0	0	0	0	68	100	0	0	T
760	0	0	0	0	72	100	0	0	0	0	G
761	0	0	0	0	1	1	83	98	0	0	T
762	0	0	0	0	85	100	0	0	0	0	G
763	0	0	0	0	73	100	0	0	0	0	G
764	0	0	0	0	1	1	66	98	0	0	T
765	5	5	82	94	0	0	0	0	0	0	C
766	68	73	0	0	24	26	0	0	0	0	A	G
767	0	0	0	0	90	100	0	0	0	0	G
768	88	96	0	0	3	3	0	0	0	0	A
769	1	1	0	0	95	98	0	0	0	0	G
770	0	0	0	0	98	100	0	0	0	0	G
771	0	0	102	99	1	0	0	0	0	0	C
772	0	0	0	0	117	100	0	0	0	0	G
773	121	99	0	0	0	0	1	0	0	0	A
774	0	0	130	99	0	0	1	0	0	0	C
775	2	1	0	0	132	98	0	0	0	0	G
776	126	99	0	0	0	0	1	0	0	0	A
777	1	0	0	0	143	99	0	0	0	0	G
778	0	0	149	100	0	0	0	0	0	0	C
779	146	96	0	0	5	3	0	0	0	0	A
780	0	0	1	0	159	99	0	0	0	0	G
781	2	1	157	98	0	0	0	0	0	0	C
782	0	0	0	0	160	100	0	0	0	0	G
783	156	100	0	0	0	0	0	0	0	0	A
784	0	0	6	3	1	0	155	95	0	0	T
785	0	0	165	98	2	1	0	0	0	0	C
786	0	0	0	0	190	100	0	0	0	0	G
787	0	0	180	99	1	0	0	0	0	0	C
788	0	0	15	8	1	0	164	91	0	0	T
789	0	0	0	0	184	100	0	0	0	0	G
790	0	0	0	0	188	100	0	0	0	0	G
791	0	0	195	98	3	1	0	0	0	0	C
792	2	1	4	2	194	97	0	0	0	0	G
793	197	97	2	0	3	1	0	0	0	0	A
794	0	0	4	2	0	0	190	97	0	0	T
795	193	97	0	0	4	2	1	0	0	0	A
796	0	0	210	99	1	0	0	0	0	0	C
797	0	0	222	99	1	0	0	0	0	0	C
798	0	0	3	1	226	98	0	0	0	0	G
799	215	99	0	0	2	0	0	0	0	0	A
800	1	0	214	99	0	0	0	0	0	0	C
801	0	0	19	8	0	0	193	91	0	0	T
802	0	0	0	0	203	100	0	0	0	0	G
803	173	89	0	0	20	10	1	0	0	0	A
804	5	2	0	0	192	97	0	0	0	0	G
805	185	98	0	0	2	1	0	0	0	0	A
806	176	97	0	0	4	2	0	0	0	0	A
807	180	98	0	0	3	1	0	0	0	0	A
808	2	1	180	98	0	0	0	0	0	0	C
809	0	0	0	0	186	100	0	0	0	0	G
810	0	0	189	100	0	0	0	0	0	0	C
811	14	7	0	0	172	92	0	0	0	0	G
812	179	98	0	0	0	0	3	1	0	0	A
813	0	0	168	100	0	0	0	0	0	0	C
814	0	0	162	98	0	0	2	1	0	0	C
815	0	0	37	24	0	0	114	75	0	0	T	C
816	146	96	0	0	3	1	2	1	0	0	A
817	0	0	150	100	0	0	0	0	0	0	C
818	2	1	3	2	2	1	132	94	0	0	T
819	0	0	0	0	125	100	0	0	0	0	G
820	0	0	1	0	125	99	0	0	0	0	G
821	121	98	0	0	2	1	0	0	0	0	A
822	0	0	3	2	2	1	120	96	0	0	T
823	0	0	3	2	0	0	125	97	0	0	T
824	0	0	0	0	0	0	139	100	0	0	T
825	1	0	156	98	1	0	0	0	0	0	C
826	0	0	176	100	0	0	0	0	0	0	C
827	176	97	0	0	5	2	0	0	0	0	A
828	177	96	2	1	4	2	1	0	0	0	A
829	0	0	1	0	0	0	174	99	0	0	T
830	0	0	155	100	0	0	0	0	0	0	C
831	1	0	145	99	0	0	0	0	0	0	C
832	140	100	0	0	0	0	0	0	0	0	A
833	143	98	0	0	2	1	0	0	0	0	A
834	0	0	144	100	0	0	0	0	0	0	C
835	0	0	0	0	144	100	0	0	0	0	G
836	1	0	147	99	0	0	0	0	0	0	C
837	0	0	0	0	147	99	1	0	0	0	G
838	0	0	0	0	144	100	0	0	0	0	G
839	1	0	0	0	136	99	0	0	0	0	G
840	126	100	0	0	0	0	0	0	0	0	A
841	125	97	3	2	0	0	0	0	0	0	A
842	0	0	0	0	0	0	126	100	0	0	T
843	0	0	127	100	0	0	0	0	0	0	C
844	1	0	132	98	0	0	1	0	0	0	C
845	0	0	0	0	131	100	0	0	0	0	G
846	123	98	1	0	1	0	0	0	0	0	A
847	122	100	0	0	0	0	0	0	0	0	A
848	3	2	5	4	0	0	103	92	0	0	T
849	104	98	0	0	0	0	2	1	0	0	A
850	1	0	0	0	0	0	122	99	0	0	T
851	0	0	147	100	0	0	0	0	0	0	C
852	124	81	0	0	27	17	1	0	0	0	A	G
853	0	0	0	0	149	100	0	0	0	0	G
854	0	0	0	0	149	100	0	0	0	0	G
855	0	0	145	99	0	0	1	0	0	0	C
856	1	0	12	8	0	0	135	91	0	0	T
857	0	0	11	6	0	0	147	93	0	0	T
858	2	1	2	1	0	0	161	97	0	0	T
859	159	92	0	0	11	6	2	1	0	0	A
860	0	0	176	100	0	0	0	0	0	0	C
861	1	0	1	0	0	0	175	98	0	0	T
862	175	95	0	0	9	4	0	0	0	0	A
863	0	0	190	98	3	1	0	0	0	0	C
864	0	0	0	0	188	100	0	0	0	0	G
865	187	98	0	0	1	0	1	0	0	0	A
866	0	0	0	0	0	0	181	100	0	0	T
867	2	1	0	0	181	98	0	0	0	0	G
868	1	0	0	0	182	99	0	0	0	0	G
869	160	98	0	0	1	0	2	1	0	0	A
870	0	0	2	1	0	0	146	98	0	0	T
871	0	0	0	0	144	99	1	0	0	0	G
872	0	0	1	0	123	98	1	0	0	0	G
873	111	99	0	0	0	0	1	0	0	0	A
874	0	0	0	0	122	100	0	0	0	0	G
875	4	3	0	0	123	96	0	0	0	0	G
876	124	98	0	0	2	1	0	0	0	0	A
877	2	1	0	0	122	98	0	0	0	0	G
878	124	100	0	0	0	0	0	0	0	0	A
879	111	99	0	0	1	0	0	0	0	0	A
880	113	100	0	0	0	0	0	0	0	0	A
881	106	100	0	0	0	0	0	0	0	0	A
882	0	0	4	3	1	0	97	95	0	0	T
883	0	0	0	0	107	100	0	0	0	0	G
884	0	0	102	99	1	0	0	0	0	0	C
885	0	0	108	100	0	0	0	0	0	0	C
886	0	0	0	0	117	100	0	0	0	0	G
887	115	99	0	0	0	0	1	0	0	0	A
888	0	0	1	0	0	0	110	99	0	0	T
889	106	99	0	0	0	0	1	0	0	0	A
890	0	0	104	100	0	0	0	0	0	0	C
891	0	0	105	100	0	0	0	0	0	0	C
892	0	0	11	10	0	0	96	89	0	0	T
893	0	0	6	5	0	0	101	94	0	0	T
894	0	0	5	4	0	0	99	95	0	0	T
895	93	97	0	0	2	2	0	0	0	0	A
896	0	0	0	0	77	100	0	0	0	0	G
897	0	0	70	100	0	0	0	0	0	0	C
898	0	0	0	0	70	100	0	0	0	0	G
899	69	98	0	0	1	1	0	0	0	0	A
900	68	100	0	0	0	0	0	0	0	0	A
901	71	100	0	0	0	0	0	0	0	0	A
902	0	0	2	3	3	4	58	92	0	0	T
903	0	0	0	0	69	100	0	0	0	0	G
904	0	0	0	0	81	100	0	0	0	0	G
905	1	1	81	98	0	0	0	0	0	0	C
906	86	96	1	1	2	2	0	0	0	0	A
907	77	91	0	0	6	7	1	1	0	0	A
908	1	1	0	0	83	98	0	0	0	0	G
909	1	1	0	0	85	98	0	0	0	0	G
910	0	0	3	3	0	0	85	96	0	0	T
911	0	0	0	0	92	100	0	0	0	0	G
912	2	1	109	97	0	0	1	0	0	0	C
913	109	96	0	0	3	2	1	0	0	0	A
914	1	0	2	1	0	0	117	97	0	0	T
915	0	0	0	0	120	100	0	0	0	0	G
916	0	0	0	0	0	0	120	100	0	0	T
917	0	0	116	98	0	0	2	1	0	0	C
918	0	0	9	7	0	0	111	92	0	0	T
919	113	91	0	0	10	8	0	0	0	0	A
920	0	0	126	100	0	0	0	0	0	0	C
921	0	0	131	99	0	0	1	0	0	0	C
922	0	0	0	0	137	100	0	0	0	0	G
923	0	0	137	100	0	0	0	0	0	0	C
924	0	0	0	0	138	100	0	0	0	0	G
925	0	0	0	0	132	100	0	0	0	0	G
926	2	1	5	4	0	0	116	94	0	0	T
927	117	96	0	0	4	3	0	0	0	0	A
928	0	0	0	0	1	0	114	99	0	0	T
929	0	0	0	0	118	100	0	0	0	0	G
930	0	0	0	0	111	100	0	0	0	0	G
931	1	0	0	0	112	99	0	0	0	0	G
932	0	0	0	0	113	99	1	0	0	0	G
933	126	98	0	0	2	1	0	0	0	0	A
934	0	0	0	0	111	100	0	0	0	0	G
935	0	0	0	0	115	100	0	0	0	0	G
936	0	0	106	100	0	0	0	0	0	0	C
937	104	98	0	0	2	1	0	0	0	0	A
938	105	99	0	0	0	0	1	0	0	0	A
939	0	0	3	2	1	0	103	96	0	0	T
940	0	0	0	0	104	99	1	0	0	0	G
941	2	1	2	1	0	0	102	96	0	0	T
942	0	0	103	100	0	0	0	0	0	0	C
943	95	94	0	0	4	3	2	1	0	0	A
944	0	0	0	0	96	100	0	0	0	0	G
945	94	100	0	0	0	0	0	0	0	0	A
946	0	0	5	5	0	0	85	94	0	0	T
947	90	100	0	0	0	0	0	0	0	0	A
948	0	0	1	1	0	0	92	98	0	0	T
949	0	0	0	0	91	100	0	0	0	0	G
950	0	0	1	1	0	0	99	99	0	0	T
951	0	0	0	0	0	0	111	100	0	0	T
952	1	0	1	0	0	0	114	98	0	0	T
953	0	0	126	100	0	0	0	0	0	0	C
954	0	0	22	17	0	0	104	82	0	0	T	C
955	0	0	0	0	112	99	1	0	0	0	G
956	99	91	0	0	9	8	0	0	0	0	A
957	0	0	106	100	0	0	0	0	0	0	C
958	99	93	0	0	7	6	0	0	0	0	A
959	0	0	0	0	0	0	110	100	0	0	T
960	0	0	114	100	0	0	0	0	0	0	C
961	0	0	116	100	0	0	0	0	0	0	C
962	0	0	7	5	0	0	115	94	0	0	T
963	0	0	6	4	1	0	116	94	0	0	T
964	1	0	0	0	124	99	0	0	0	0	G
965	2	1	0	0	0	0	127	98	0	0	T
966	130	97	0	0	4	2	0	0	0	0	A
967	0	0	134	100	0	0	0	0	0	0	C
968	0	0	145	99	0	0	1	0	0	0	C
969	0	0	149	98	1	0	1	0	0	0	C
970	0	0	0	0	147	100	0	0	0	0	G
971	1	0	0	0	144	98	1	0	0	0	G
972	130	95	3	2	3	2	0	0	0	0	A
973	0	0	1	0	113	99	0	0	0	0	G
974	0	0	0	0	109	99	1	0	0	0	G
975	96	98	0	0	1	1	0	0	0	0	A
976	91	95	0	0	4	4	0	0	0	0	A
977	92	97	0	0	2	2	0	0	0	0	A
978	0	0	5	5	0	0	94	94	0	0	T
979	0	0	4	4	0	0	94	95	0	0	T
980	0	0	0	0	105	100	0	0	0	0	G
981	0	0	0	0	101	100	0	0	0	0	G
982	0	0	0	0	0	0	98	100	0	0	T
983	0	0	97	100	0	0	0	0	0	0	C
984	91	100	0	0	0	0	0	0	0	0	A
985	94	98	1	1	0	0	0	0	0	0	A
986	2	1	0	0	0	0	105	98	0	0	T
987	0	0	3	2	0	0	100	97	0	0	T
988	101	92	0	0	8	7	0	0	0	0	A
989	107	98	0	0	2	1	0	0	0	0	A
990	0	0	0	0	0	0	98	100	0	0	T
991	0	0	0	0	92	98	1	1	0	0	G
992	0	0	0	0	90	100	0	0	0	0	G
993	91	100	0	0	0	0	0	0	0	0	A
994	86	98	0	0	1	1	0	0	0	0	A
995	0	0	0	0	1	1	89	98	0	0	T
996	0	0	0	0	0	0	88	100	0	0	T
997	0	0	0	0	84	100	0	0	0	0	G
998	0	0	3	3	1	1	80	95	0	0	T
999	0	0	0	0	0	0	81	100	0	0	T
1000	1	1	0	0	80	97	1	1	0	0	G
1001	66	78	4	4	13	15	1	1	0	0	A	G
1002	1	1	0	0	82	98	0	0	0	0	G
1003	2	2	0	0	91	97	0	0	0	0	G
1004	95	100	0	0	0	0	0	0	0	0	A
1005	0	0	98	100	0	0	0	0	0	0	C
1006	0	0	106	99	0	0	1	0	0	0	C
1007	0	0	12	11	0	0	96	88	0	0	T	C
1008	91	93	0	0	6	6	0	0	0	0	A
1009	0	0	104	97	3	2	0	0	0	0	C
1010	0	0	0	0	97	100	0	0	0	0	G
1011	0	0	105	99	1	0	0	0	0	0	C
1012	0	0	114	100	0	0	0	0	0	0	C
1013	0	0	0	0	116	100	0	0	0	0	G
1014	0	0	0	0	116	100	0	0	0	0	G
1015	114	100	0	0	0	0	0	0	0	0	A
1016	0	0	0	0	114	100	0	0	0	0	G
1017	0	0	4	3	0	0	105	96	0	0	T
1018	107	99	0	0	1	0	0	0	0	0	A
1019	1	0	0	0	0	0	110	99	0	0	T
1020	0	0	109	100	0	0	0	0	0	0	C
1021	0	0	0	0	118	100	0	0	0	0	G
1022	2	1	111	98	0	0	0	0	0	0	C
1023	107	87	0	0	14	11	1	0	0	0	A	G
1024	0	0	0	0	115	99	1	0	0	0	G
1025	110	100	0	0	0	0	0	0	0	0	A
1026	0	0	0	0	107	100	0	0	0	0	G
1027	1	0	101	99	0	0	0	0	0	0	C
1028	0	0	1	1	92	98	0	0	0	0	G
1029	82	100	0	0	0	0	0	0	0	0	A
1030	81	98	0	0	1	1	0	0	0	0	A
1031	0	0	3	3	3	3	73	92	0	0	T
1032	2	2	0	0	85	96	1	1	0	0	G
1033	0	0	92	100	0	0	0	0	0	0	C
1034	0	0	85	98	0	0	1	1	0	0	C
1035	88	98	0	0	0	0	1	1	0	0	A
1036	88	97	0	0	1	1	1	1	0	0	A
1037	88	100	0	0	0	0	0	0	0	0	A
1038	84	93	0	0	5	5	1	1	0	0	A
1039	0	0	0	0	1	1	87	98	0	0	T
1040	0	0	0	0	89	100	0	0	0	0	G
1041	1	1	93	98	0	0	0	0	0	0	C
1042	96	100	0	0	0	0	0	0	0	0	A
1043	2	2	3	3	0	0	87	94	0	0	T
1044	0	0	0	0	92	100	0	0	0	0	G
1045	0	0	4	4	0	0	78	95	0	0	T
1046	80	97	0	0	2	2	0	0	0	0	A
1047	0	0	78	100	0	0	0	0	0	0	C
1048	0	0	0	0	78	100	0	0	0	0	G
1049	1	1	0	0	0	0	79	98	0	0	T
1050	0	0	80	100	0	0	0	0	0	0	C
1051	0	0	0	0	82	98	1	1	0	0	G
1052	0	0	8	8	1	1	82	90	0	0	T
1053	0	0	81	96	0	0	3	3	0	0	C
1054	65	84	1	1	9	11	2	2	0	0	A	G
1055	0	0	0	0	64	100	0	0	0	0	G
1056	0	0	62	100	0	0	0	0	0	0	C
1057	0	0	0	0	57	98	1	1	0	0	G
1058	56	100	0	0	0	0	0	0	0	0	A
1059	56	100	0	0	0	0	0	0	0	0	A
1060	0	0	56	100	0	0	0	0	0	0	C
1061	57	93	0	0	4	6	0	0	0	0	A
1062	1	1	78	97	0	0	1	1	0	0	C
1063	0	0	0	0	74	100	0	0	0	0	G
1064	0	0	0	0	75	100	0	0	0	0	G
1065	0	0	71	97	2	2	0	0	0	0	C
1066	1	1	0	0	70	98	0	0	0	0	G
1067	70	97	0	0	2	2	0	0	0	0	A
1068	0	0	75	100	0	0	0	0	0	0	C
1069	0	0	84	100	0	0	0	0	0	0	C
1070	86	94	0	0	5	5	0	0	0	0	A
1071	0	0	108	100	0	0	0	0	0	0	C
1072	0	0	0	0	119	100	0	0	0	0	G
1073	0	0	1	0	0	0	121	99	0	0	T
1074	0	0	113	100	0	0	0	0	0	0	C
1075	0	0	119	100	0	0	0	0	0	0	C
1076	112	96	0	0	4	3	0	0	0	0	A
1077	0	0	118	100	0	0	0	0	0	0	C
1078	1	0	0	0	117	99	0	0	0	0	G
1079	0	0	1	0	0	0	124	99	0	0	T
1080	0	0	125	99	0	0	1	0	0	0	C
1081	0	0	2	1	130	98	0	0	0	0	G
1082	4	2	3	2	0	0	127	94	0	0	T
1083	78	54	0	0	64	44	1	0	0	0	A	G
1084	1	0	139	98	1	0	0	0	0	0	C
1085	140	95	0	0	5	3	1	0	0	0	A
1086	0	0	145	100	0	0	0	0	0	0	C
1087	143	100	0	0	0	0	0	0	0	0	A
1088	0	0	144	100	0	0	0	0	0	0	C
1089	0	0	140	100	0	0	0	0	0	0	C
1090	1	0	13	9	0	0	127	90	0	0	T
1091	0	0	0	0	138	100	0	0	0	0	G
1092	2	1	7	5	0	0	127	93	0	0	T
1093	118	96	0	0	2	1	2	1	0	0	A
1094	110	99	0	0	0	0	1	0	0	0	A
1095	0	0	113	100	0	0	0	0	0	0	C
1096	0	0	1	0	0	0	111	99	0	0	T
1097	106	99	0	0	1	0	0	0	0	0	A
1098	0	0	118	100	0	0	0	0	0	0	C
1099	0	0	0	0	116	100	0	0	0	0	G
1100	0	0	119	100	0	0	0	0	0	0	C
1101	0	0	120	100	0	0	0	0	0	0	C
1102	124	98	0	0	2	1	0	0	0	0	A
1103	0	0	133	100	0	0	0	0	0	0	C
1104	0	0	0	0	129	100	0	0	0	0	G
1105	0	0	1	0	117	99	0	0	0	0	G
1106	0	0	0	0	111	99	1	0	0	0	G
1107	0	0	119	99	0	0	1	0	0	0	C
1108	110	93	4	3	4	3	0	0	0	0	A
1109	2	1	0	0	114	98	0	0	0	0	G
1110	0	0	114	100	0	0	0	0	0	0	C
1111	0	0	2	1	0	0	112	98	0	0	T
1112	0	0	0	0	110	100	0	0	0	0	G
1113	0	0	2	1	0	0	102	98	0	0	T
1114	93	93	0	0	6	6	0	0	0	0	A
1115	0	0	0	0	96	100	0	0	0	0	G
1116	97	97	0	0	0	0	2	2	0	0	A
1117	0	0	0	0	0	0	95	100	0	0	T
1118	0	0	0	0	94	100	0	0	0	0	G
1119	0	0	4	4	0	0	96	96	0	0	T
1120	72	79	0	0	18	19	1	1	0	0	A	G
1121	0	0	0	0	96	100	0	0	0	0	G
1122	0	0	2	2	0	0	89	97	0	0	T
1123	1	1	0	0	0	0	82	98	0	0	T
1124	0	0	1	1	0	0	79	98	0	0	T
1125	0	0	68	100	0	0	0	0	0	0	C
1126	1	1	3	4	0	0	69	94	0	0	T
1127	0	0	1	1	0	0	71	98	0	0	T
1128	53	86	2	3	3	4	3	4	0	0	A
1129	0	0	51	100	0	0	0	0	0	0	C
1130	0	0	0	0	0	0	54	100	0	0	T
1131	0	0	55	100	0	0	0	0	0	0	C
1132	56	96	0	0	2	3	0	0	0	0	A
1133	58	96	0	0	2	3	0	0	0	0	A
1134	0	0	66	100	0	0	0	0	0	0	C
1135	0	0	0	0	84	100	0	0	0	0	G
1136	0	0	88	100	0	0	0	0	0	0	C
1137	0	0	91	100	0	0	0	0	0	0	C
1138	0	0	0	0	88	100	0	0	0	0	G
1139	0	0	87	100	0	0	0	0	0	0	C
1140	1	1	1	1	0	0	90	97	0	0	T
1141	0	0	0	0	80	100	0	0	0	0	G
1142	0	0	86	100	0	0	0	0	0	0	C
1143	0	0	9	10	0	0	79	89	0	0	T
1144	0	0	4	4	0	0	84	95	0	0	T
1145	0	0	0	0	0	0	92	100	0	0	T
1146	0	0	89	100	0	0	0	0	0	0	C
1147	1	1	89	98	0	0	0	0	0	0	C
1148	81	96	0	0	3	3	0	0	0	0	A
1149	84	98	0	0	1	1	0	0	0	0	A
1150	1	1	86	98	0	0	0	0	0	0	C
1151	0	0	5	5	0	0	83	94	0	0	T
1152	92	97	0	0	1	1	1	1	0	0	A
1153	0	0	1	1	0	0	97	98	0	0	T
1154	0	0	0	0	102	100	0	0	0	0	G
1155	0	0	1	0	0	0	101	99	0	0	T
1156	86	88	0	0	11	11	0	0	0	0	A	G
1157	3	3	0	0	93	96	0	0	0	0	G
1158	92	98	0	0	1	1	0	0	0	0	A
1159	0	0	88	100	0	0	0	0	0	0	C
1160	0	0	0	0	88	100	0	0	0	0	G
1161	82	96	1	1	2	2	0	0	0	0	A
1162	0	0	80	100	0	0	0	0	0	0	C
1163	0	0	1	1	77	96	2	2	0	0	G
1164	68	94	3	4	1	1	0	0	0	0	A
1165	0	0	65	100	0	0	0	0	0	0	C
1166	1	1	0	0	64	98	0	0	0	0	G
1167	0	0	60	100	0	0	0	0	0	0	C
1168	65	98	0	0	1	1	0	0	0	0	A
1169	0	0	2	2	1	1	64	95	0	0	T
1170	0	0	0	0	0	0	67	100	0	0	T
1171	0	0	69	100	0	0	0	0	0	0	C
1172	0	0	0	0	70	98	1	1	0	0	G
1173	66	100	0	0	0	0	0	0	0	0	A
1174	57	100	0	0	0	0	0	0	0	0	A
1175	51	98	1	1	0	0	0	0	0	0	A
1176	0	0	0	0	59	100	0	0	0	0	G
1177	57	100	0	0	0	0	0	0	0	0	A
1178	56	100	0	0	0	0	0	0	0	0	A
1179	0	0	0	0	1	2	42	97	0	0	T
1180	0	0	0	0	43	100	0	0	0	0	G
1181	0	0	3	5	0	0	54	94	0	0	T
1182	2	2	4	5	0	0	69	92	0	0	T
1183	81	92	0	0	7	7	0	0	0	0	A
1184	0	0	0	0	91	100	0	0	0	0	G
1185	111	100	0	0	0	0	0	0	0	0	A
1186	0	0	0	0	113	100	0	0	0	0	G
1187	0	0	2	1	0	0	112	98	0	0	T
1188	0	0	116	100	0	0	0	0	0	0	C
1189	116	97	2	1	1	0	0	0	0	0	A
1190	2	1	0	0	0	0	122	98	0	0	T
1191	0	0	127	100	0	0	0	0	0	0	C
1192	0	0	134	100	0	0	0	0	0	0	C
1193	128	98	1	0	1	0	0	0	0	0	A
1194	124	99	0	0	1	0	0	0	0	0	A
1195	0	0	126	99	1	0	0	0	0	0	C
1196	0	0	6	4	0	0	137	95	0	0	T
1197	146	100	0	0	0	0	0	0	0	0	A
1198	0	0	1	0	1	0	140	98	0	0	T
1199	0	0	147	100	0	0	0	0	0	0	C
1200	139	94	0	0	8	5	0	0	0	0	A
1201	0	0	0	0	144	100	0	0	0	0	G
1202	144	99	0	0	1	0	0	0	0	0	A
1203	128	94	0	0	8	5	0	0	0	0	A
1204	125	98	0	0	2	1	0	0	0	0	A
1205	0	0	0	0	115	100	0	0	0	0	G
1206	112	96	0	0	3	2	1	0	0	0	A
1207	0	0	0	0	96	100	0	0	0	0	G
1208	97	100	0	0	0	0	0	0	0	0	A
1209	0	0	97	100	0	0	0	0	0	0	C
1210	0	0	16	16	0	0	79	83	0	0	T	C
1211	0	0	0	0	92	100	0	0	0	0	G
1212	0	0	0	0	80	100	0	0	0	0	G
1213	0	0	1	1	0	0	73	98	0	0	T
1214	0	0	71	100	0	0	0	0	0	0	C
1215	0	0	70	100	0	0	0	0	0	0	C
1216	0	0	70	98	0	0	1	1	0	0	C
1217	0	0	0	0	68	100	0	0	0	0	G
1218	1	1	0	0	0	0	53	98	0	0	T
1219	48	92	1	1	1	1	2	3	0	0	A
1220	0	0	0	0	0	0	46	100	0	0	T
1221	0	0	41	100	0	0	0	0	0	0	C
1222	0	0	1	2	0	0	49	98	0	0	T
1223	0	0	3	5	0	0	56	94	0	0	T
1224	0	0	3	4	0	0	59	95	0	0	T
1225	0	0	82	100	0	0	0	0	0	0	C
1226	85	97	0	0	2	2	0	0	0	0	A
1227	93	97	0	0	2	2	0	0	0	0	A
1228	0	0	1	1	0	0	91	98	0	0	T
1229	100	100	0	0	0	0	0	0	0	0	A
1230	0	0	103	100	0	0	0	0	0	0	C
1231	0	0	1	0	0	0	102	99	0	0	T
1232	2	1	0	0	0	0	107	98	0	0	T
1233	105	92	0	0	9	7	0	0	0	0	A
1234	0	0	0	0	0	0	118	100	0	0	T
1235	0	0	0	0	124	100	0	0	0	0	G
1236	0	0	0	0	1	0	131	99	0	0	T
1237	0	0	1	0	0	0	134	99	0	0	T
1238	0	0	134	100	0	0	0	0	0	0	C
1239	135	99	0	0	0	0	1	0	0	0	A
1240	1	0	0	0	0	0	139	99	0	0	T
1241	1	0	141	99	0	0	0	0	0	0	C
1242	0	0	1	0	138	99	0	0	0	0	G
1243	0	0	143	100	0	0	0	0	0	0	C
1244	0	0	141	100	0	0	0	0	0	0	C
1245	0	0	132	100	0	0	0	0	0	0	C
1246	112	86	1	0	17	13	0	0	0	0	A	G
1247	0	0	0	0	108	100	0	0	0	0	G
1248	0	0	0	0	97	100	0	0	0	0	G
1249	88	100	0	0	0	0	0	0	0	0	A
1250	85	96	0	0	3	3	0	0	0	0	A
1251	0	0	1	1	0	0	84	98	0	0	T
1252	0	0	0	0	79	100	0	0	0	0	G
1253	0	0	6	7	0	0	74	92	0	0	T
1254	0	0	75	100	0	0	0	0	0	0	C
1255	69	98	0	0	0	0	1	1	0	0	A
1256	62	93	1	1	3	4	0	0	0	0	A
1257	58	98	0	0	1	1	0	0	0	0	A
1258	0	0	0	0	48	100	0	0	0	0	G
1259	51	100	0	0	0	0	0	0	0	0	A
1260	51	98	0	0	1	1	0	0	0	0	A
1261	0	0	0	0	51	100	0	0	0	0	G
1262	0	0	3	6	0	0	43	93	0	0	T
1263	0	0	0	0	47	94	3	6	0	0	G
1264	1	1	0	0	51	94	2	3	0	0	G
1265	0	0	0	0	51	100	0	0	0	0	G
1266	0	0	45	100	0	0	0	0	0	0	C
1267	0	0	0	0	47	100	0	0	0	0	G
1268	0	0	0	0	46	100	0	0	0	0	G
1269	2	3	49	96	0	0	0	0	0	0	C
1270	0	0	50	100	0	0	0	0	0	0	C
1271	53	94	0	0	3	5	0	0	0	0	A
1272	0	0	1	1	54	98	0	0	0	0	G
1273	0	0	0	0	0	0	53	100	0	0	T
1274	59	98	0	0	0	0	1	1	0	0	A
1275	0	0	66	100	0	0	0	0	0	0	C
1276	0	0	1	1	0	0	70	98	0	0	T
1277	0	0	3	3	0	0	80	96	0	0	T
1278	0	0	5	5	0	0	84	94	0	0	T
1279	0	0	0	0	93	100	0	0	0	0	G
1280	92	94	0	0	5	5	0	0	0	0	A
1281	0	0	0	0	1	1	92	98	0	0	T
1282	0	0	0	0	97	100	0	0	0	0	G
1283	0	0	0	0	101	100	0	0	0	0	G
1284	99	99	0	0	1	1	0	0	0	0	A
1285	0	0	0	0	93	100	0	0	0	0	G
1286	0	0	0	0	96	100	0	0	0	0	G
1287	94	100	0	0	0	0	0	0	0	0	A
1288	1	1	1	1	0	0	93	97	0	0	T
1289	0	0	6	6	0	0	86	93	0	0	T
1290	79	86	0	0	12	13	0	0	0	0	A	G
1291	0	0	83	100	0	0	0	0	0	0	C
1292	0	0	0	0	81	100	0	0	0	0	G
1293	0	0	1	1	0	0	74	98	0	0	T
1294	74	98	0	0	1	1	0	0	0	0	A
1295	0	0	0	0	72	100	0	0	0	0	G
1296	0	0	0	0	0	0	65	100	0	0	T
1297	47	82	0	0	7	12	3	5	0	0	A	G
1298	0	0	0	0	51	100	0	0	0	0	G
1299	39	100	0	0	0	0	0	0	0	0	A
1300	0	0	1	2	0	0	33	97	0	0	T
1301	28	90	0	0	2	6	1	3	0	0	A
1302	0	0	0	0	0	0	26	100	0	0	T
1303	0	0	0	0	0	0	24	100	0	0	T
1304	0	0	21	100	0	0	0	0	0	0	C
1305	16	100	0	0	0	0	0	0	0	0	A
1306	0	0	19	100	0	0	0	0	0	0	C
1307	19	100	0	0	0	0	0	0	0	0	A
1308	1	7	1	7	0	0	11	84	0	0	T
1309	12	92	0	0	1	7	0	0	0	0	A
1310	0	0	0	0	0	0	17	100	0	0	T
1311	17	100	0	0	0	0	0	0	0	0	A
1312	0	0	0	0	0	0	16	100	0	0	T
1313	0	0	17	100	0	0	0	0	0	0	C
1314	10	58	0	0	7	41	0	0	0	0	A	G
1315	0	0	0	0	17	100	0	0	0	0	G
1316	0	0	0	0	0	0	17	100	0	0	T
1317	0	0	0	0	0	0	17	100	0	0	T
1318	17	94	0	0	1	5	0	0	0	0	A
1319	0	0	0	0	17	100	0	0	0	0	G
1320	0	0	0	0	0	0	17	100	0	0	T
1321	17	100	0	0	0	0	0	0	0	0	A
1322	0	0	0	0	0	0	16	100	0	0	T
1323	0	0	0	0	0	0	15	100	0	0	T
1324	0	0	0	0	15	100	0	0	0	0	G
1325	0	0	15	100	0	0	0	0	0	0	C
1326	0	0	0	0	13	100	0	0	0	0	G
1327	0	0	0	0	0	0	13	100	0	0	T
1328	10	100	0	0	0	0	0	0	0	0	A
1329	10	100	0	0	0	0	0	0	0	0	A
1330	0	0	0	0	0	0	8	100	0	0	T
1331	0	0	0	0	0	0	9	100	0	0	T
1332	0	0	0	0	0	0	3	100	0	0	T
1333	0	0	0	0	0	0	3	100	0	0	T
1334	0	0	0	0	0	0	3	100	0	0	T
1335	0	0	0	0	0	0	4	100	0	0	T
1336	0	0	0	0	0	0	6	100	0	0	T
1337	10	90	0	0	1	9	0	0	0	0	A
1338	0	0	0	0	1	4	22	95	0	0	T
1339	28	100	0	0	0	0	0	0	0	0	A
1340	2	5	0	0	0	0	38	95	0	0	T
1341	46	100	0	0	0	0	0	0	0	0	A
1342	0	0	56	100	0	0	0	0	0	0	C
1343	0	0	0	0	0	0	62	100	0	0	T
1344	0	0	0	0	1	1	66	98	0	0	T
1345	0	0	0	0	68	100	0	0	0	0	G
1346	0	0	0	0	79	100	0	0	0	0	G
1347	82	100	0	0	0	0	0	0	0	0	A
1348	0	0	1	1	1	1	86	97	0	0	T
1349	0	0	1	1	0	0	87	98	0	0	T
1350	0	0	0	0	90	100	0	0	0	0	G
1351	0	0	0	0	90	100	0	0	0	0	G
1352	0	0	3	3	1	1	90	95	0	0	T
1353	0	0	9	9	1	1	84	89	0	0	T
1354	0	0	0	0	102	100	0	0	0	0	G
1355	105	100	0	0	0	0	0	0	0	0	A
1356	0	0	109	100	0	0	0	0	0	0	C
1357	0	0	0	0	107	100	0	0	0	0	G
1358	0	0	0	0	105	100	0	0	0	0	G
1359	0	0	0	0	103	100	0	0	0	0	G
1360	0	0	1	1	0	0	93	98	0	0	T
1361	88	96	0	0	3	3	0	0	0	0	A
1362	2	2	4	5	0	0	72	92	0	0	T
1363	67	91	0	0	6	8	0	0	0	0	A
1364	0	0	0	0	63	100	0	0	0	0	G
1365	58	98	0	0	1	1	0	0	0	0	A
1366	56	98	0	0	1	1	0	0	0	0	A
1367	0	0	0	0	59	100	0	0	0	0	G
1368	0	0	49	100	0	0	0	0	0	0	C
1369	0	0	0	0	46	100	0	0	0	0	G
1370	41	100	0	0	0	0	0	0	0	0	A
1371	41	100	0	0	0	0	0	0	0	0	A
1372	0	0	1	2	0	0	38	97	0	0	T
1373	36	92	0	0	3	7	0	0	0	0	A
1374	0	0	0	0	35	100	0	0	0	0	G
1375	34	100	0	0	0	0	0	0	0	0	A
1376	0	0	1	3	0	0	28	96	0	0	T
1377	0	0	0	0	26	100	0	0	0	0	G
1378	0	0	24	100	0	0	0	0	0	0	C
1379	0	0	0	0	24	100	0	0	0	0	G
1380	0	0	0	0	0	0	25	100	0	0	T
1381	0	0	1	4	0	0	21	95	0	0	T
1382	0	0	1	5	0	0	18	94	0	0	T
1383	0	0	18	100	0	0	0	0	0	0	C
1384	18	100	0	0	0	0	0	0	0	0	A
1385	0	0	0	0	0	0	19	100	0	0	T
1386	19	100	0	0	0	0	0	0	0	0	A
1387	0	0	0	0	0	0	17	100	0	0	T
1388	14	100	0	0	0	0	0	0	0	0	A
1389	0	0	0	0	0	0	12	100	0	0	T
1390	0	0	1	9	0	0	10	90	0	0	T
1391	11	100	0	0	0	0	0	0	0	0	A
1392	10	100	0	0	0	0	0	0	0	0	A
1393	10	100	0	0	0	0	0	0	0	0	A
1394	9	90	0	0	1	10	0	0	0	0	A
1395	0	0	10	100	0	0	0	0	0	0	C
1396	0	0	0	0	0	0	10	100	0	0	T
1397	0	0	0	0	10	100	0	0	0	0	G
1398	0	0	0	0	7	100	0	0	0	0	G
1399	0	0	0	0	0	0	8	100	0	0	T
1400	6	100	0	0	0	0	0	0	0	0	A
1401	0	0	0	0	0	0	6	100	0	0	T
1402	0	0	0	0	5	100	0	0	0	0	G
1403	0	0	5	100	0	0	0	0	0	0	C
1404	0	0	5	100	0	0	0	0	0	0	C
1405	0	0	0	0	0	0	4	100	0	0	T
1406	0	0	0	0	5	100	0	0	0	0	G
1407	0	0	0	0	4	100	0	0	0	0	G
1408	0	0	6	100	0	0	0	0	0	0	C
1409	6	66	0	0	3	33	0	0	0	0	A	G
1410	0	0	0	0	10	100	0	0	0	0	G
1411	0	0	0	0	9	100	0	0	0	0	G
1412	9	100	0	0	0	0	0	0	0	0	A
1413	0	0	0	0	9	100	0	0	0	0	G
1414	0	0	0	0	0	0	9	100	0	0	T
1415	0	0	0	0	0	0	10	100	0	0	T
1416	10	100	0	0	0	0	0	0	0	0	A
1417	0	0	10	100	0	0	0	0	0	0	C
1418	0	0	0	0	10	100	0	0	0	0	G
1419	0	0	0	0	0	0	10	100	0	0	T
1420	0	0	2	20	0	0	8	80	0	0	T	C
1421	9	100	0	0	0	0	0	0	0	0	A
1422	9	100	0	0	0	0	0	0	0	0	A
1423	9	100	0	0	0	0	0	0	0	0	A
1424	9	100	0	0	0	0	0	0	0	0	A
1425	0	0	0	0	9	100	0	0	0	0	G
1426	0	0	10	100	0	0	0	0	0	0	C
1427	0	0	0	0	10	100	0	0	0	0	G
1428	0	0	3	33	0	0	6	66	0	0	T	C
1429	0	0	0	0	8	100	0	0	0	0	G
1430	6	100	0	0	0	0	0	0	0	0	A
1431	0	0	0	0	0	0	3	100	0	0	T
1432	0	0	0	0	2	100	0	0	0	0	G
1433	0	0	3	100	0	0	0	0	0	0	C
1434	0	0	4	100	0	0	0	0	0	0	C
1435	4	100	0	0	0	0	0	0	0	0	A
1436	4	100	0	0	0	0	0	0	0	0	A
1437	3	100	0	0	0	0	0	0	0	0	A
1438	3	100	0	0	0	0	0	0	0	0	A
1439	3	100	0	0	0	0	0	0	0	0	A
1440	2	66	0	0	1	33	0	0	0	0	A	G
1441	0	0	0	0	0	0	3	100	0	0	T
1442	0	0	0	0	0	0	3	100	0	0	T
1443	3	100	0	0	0	0	0	0	0	0	A
1444	0	0	0	0	0	0	3	100	0	0	T
1445	0	0	0	0	0	0	4	100	0	0	T
1446	0	0	0	0	4	100	0	0	0	0	G
1447	0	0	0	0	5	100	0	0	0	0	G
1448	0	0	4	100	0	0	0	0	0	0	C
1449	0	0	0	0	4	100	0	0	0	0	G
1450	0	0	0	0	0	0	4	100	0	0	T
1451	5	100	0	0	0	0	0	0	0	0	A
1452	5	100	0	0	0	0	0	0	0	0	A
1453	0	0	0	0	0	0	5	100	0	0	T
1454	0	0	4	80	0	0	1	20	0	0	C	T
1455	0	0	6	100	0	0	0	0	0	0	C
1456	0	0	1	11	0	0	8	88	0	0	T	C
1457	10	90	0	0	1	9	0	0	0	0	A
1458	11	78	0	0	3	21	0	0	0	0	A	G
1459	16	94	0	0	1	5	0	0	0	0	A
1460	0	0	0	0	19	100	0	0	0	0	G
1461	20	100	0	0	0	0	0	0	0	0	A
1462	20	100	0	0	0	0	0	0	0	0	A
1463	0	0	0	0	0	0	23	100	0	0	T
1464	0	0	0	0	0	0	23	100	0	0	T
1465	0	0	2	8	0	0	21	91	0	0	T
1466	0	0	27	100	0	0	0	0	0	0	C
1467	27	100	0	0	0	0	0	0	0	0	A
1468	0	0	29	100	0	0	0	0	0	0	C
1469	0	0	2	6	0	0	27	93	0	0	T
1470	0	0	0	0	0	0	30	100	0	0	T
1471	34	97	0	0	1	2	0	0	0	0	A
1472	0	0	0	0	35	100	0	0	0	0	G
1473	0	0	36	97	1	2	0	0	0	0	C
1474	0	0	0	0	38	100	0	0	0	0	G
1475	0	0	43	100	0	0	0	0	0	0	C
1476	0	0	1	2	0	0	43	97	0	0	T
1477	0	0	1	2	0	0	45	97	0	0	T
1478	0	0	0	0	46	100	0	0	0	0	G
1479	45	100	0	0	0	0	0	0	0	0	A
1480	0	0	0	0	0	0	43	100	0	0	T
1481	39	95	0	0	2	4	0	0	0	0	A
1482	37	94	0	0	2	5	0	0	0	0	A
1483	38	95	1	2	1	2	0	0	0	0	A
1484	0	0	0	0	0	0	41	100	0	0	T
1485	0	0	0	0	0	0	42	100	0	0	T
1486	36	78	0	0	10	21	0	0	0	0	A	G
1487	0	0	0	0	46	100	0	0	0	0	G
1488	42	100	0	0	0	0	0	0	0	0	A
1489	0	0	0	0	41	100	0	0	0	0	G
1490	0	0	0	0	0	0	39	100	0	0	T
1491	0	0	1	2	0	0	40	97	0	0	T
1492	0	0	0	0	49	100	0	0	0	0	G
1493	0	0	47	100	0	0	0	0	0	0	C
1494	0	0	1	2	0	0	46	97	0	0	T
1495	1	2	49	98	0	0	0	0	0	0	C
1496	0	0	0	0	49	100	0	0	0	0	G
1497	0	0	0	0	0	0	46	100	0	0	T
1498	0	0	2	4	0	0	44	95	0	0	T
1499	44	95	0	0	2	4	0	0	0	0	A
1500	37	86	0	0	6	13	0	0	0	0	A	G
1501	44	97	0	0	1	2	0	0	0	0	A
1502	0	0	46	100	0	0	0	0	0	0	C
1503	0	0	0	0	46	100	0	0	0	0	G
1504	46	100	0	0	0	0	0	0	0	0	A
1505	0	0	46	100	0	0	0	0	0	0	C
1506	45	100	0	0	0	0	0	0	0	0	A
1507	1	1	2	3	0	0	49	94	0	0	T
1508	0	0	0	0	0	0	56	100	0	0	T
1509	0	0	0	0	1	1	70	98	0	0	T
1510	0	0	72	100	0	0	0	0	0	0	C
1511	0	0	0	0	73	100	0	0	0	0	G
1512	0	0	0	0	74	100	0	0	0	0	G
1513	0	0	0	0	0	0	72	100	0	0	T
1514	0	0	0	0	63	100	0	0	0	0	G
1515	60	100	0	0	0	0	0	0	0	0	A
1516	0	0	2	3	0	0	58	96	0	0	T
1517	0	0	1	1	0	0	53	98	0	0	T
1518	0	0	0	0	0	0	54	100	0	0	T
1519	0	0	55	100	0	0	0	0	0	0	C
1520	53	98	0	0	1	1	0	0	0	0	A
1521	0	0	50	100	0	0	0	0	0	0	C
1522	0	0	0	0	49	100	0	0	0	0	G
1523	0	0	0	0	0	0	47	100	0	0	T
1524	0	0	0	0	45	97	1	2	0	0	G
1525	0	0	0	0	0	0	45	100	0	0	T
1526	0	0	0	0	0	0	46	100	0	0	T
1527	0	0	0	0	1	2	46	97	0	0	T
1528	0	0	0	0	46	95	2	4	0	0	G
1529	0	0	0	0	37	100	0	0	0	0	G
1530	28	96	0	0	0	0	1	3	0	0	A
1531	13	92	0	0	0	0	1	7	0	0	A
1532	13	100	0	0	0	0	0	0	0	0	A
1533	13	100	0	0	0	0	0	0	0	0	A
1534	0	0	0	0	0	0	12	100	0	0	T
1535	0	0	0	0	0	0	13	100	0	0	T
1536	0	0	2	15	0	0	11	84	0	0	T	C
1537	0	0	0	0	0	0	14	100	0	0	T
1538	0	0	0	0	0	0	16	100	0	0	T
1539	0	0	0	0	0	0	17	100	0	0	T
1540	16	94	0	0	1	5	0	0	0	0	A
1541	0	0	14	100	0	0	0	0	0	0	C
1542	0	0	28	100	0	0	0	0	0	0	C
1543	0	0	0	0	28	100	0	0	0	0	G
1544	0	0	35	100	0	0	0	0	0	0	C
1545	34	100	0	0	0	0	0	0	0	0	A
1546	35	100	0	0	0	0	0	0	0	0	A
1547	0	0	0	0	0	0	36	100	0	0	T
1548	34	97	0	0	1	2	0	0	0	0	A
1549	0	0	0	0	0	0	32	100	0	0	T
1550	0	0	31	100	0	0	0	0	0	0	C
1551	0	0	0	0	31	100	0	0	0	0	G
1552	0	0	1	2	0	0	33	97	0	0	T
1553	1	2	0	0	0	0	33	97	0	0	T
1554	0	0	0	0	35	100	0	0	0	0	G
1555	0	0	0	0	34	100	0	0	0	0	G
1556	0	0	34	100	0	0	0	0	0	0	C
1557	32	100	0	0	0	0	0	0	0	0	A
1558	0	0	0	0	0	0	34	100	0	0	T
1559	33	100	0	0	0	0	0	0	0	0	A
1560	31	100	0	0	0	0	0	0	0	0	A
1561	0	0	0	0	0	0	31	100	0	0	T
1562	0	0	2	6	0	0	29	93	0	0	T
1563	0	0	0	0	31	100	0	0	0	0	G
1564	0	0	18	100	0	0	0	0	0	0	C
1565	18	100	0	0	0	0	0	0	0	0	A
1566	0	0	0	0	0	0	14	100	0	0	T
1567	0	0	16	100	0	0	0	0	0	0	C
1568	16	88	1	5	1	5	0	0	0	0	A
1569	0	0	18	100	0	0	0	0	0	0	C
1570	20	95	0	0	1	4	0	0	0	0	A
1571	0	0	0	0	2	5	33	94	0	0	T
1572	0	0	0	0	39	100	0	0	0	0	G
1573	0	0	0	0	39	100	0	0	0	0	G
1574	0	0	0	0	0	0	44	100	0	0	T
1575	0	0	0	0	0	0	45	100	0	0	T
1576	1	2	0	0	0	0	47	97	0	0	T
1577	0	0	0	0	49	100	0	0	0	0	G
1578	0	0	0	0	0	0	51	100	0	0	T
1579	0	0	0	0	49	96	2	3	0	0	G
1580	50	98	0	0	1	1	0	0	0	0	A
1581	53	96	0	0	2	3	0	0	0	0	A
1582	1	1	55	98	0	0	0	0	0	0	C
1583	0	0	0	0	55	100	0	0	0	0	G
1584	0	0	0	0	0	0	57	100	0	0	T
1585	0	0	0	0	63	100	0	0	0	0	G
1586	56	88	0	0	7	11	0	0	0	0	A	G
1587	0	0	0	0	1	1	67	98	0	0	T
1588	0	0	0	0	70	100	0	0	0	0	G
1589	0	0	1	1	0	0	68	98	0	0	T
1590	0	0	65	100	0	0	0	0	0	0	C
1591	0	0	67	100	0	0	0	0	0	0	C
1592	0	0	4	6	0	0	61	93	0	0	T
1593	0	0	0	0	53	100	0	0	0	0	G
1594	0	0	0	0	0	0	49	100	0	0	T
1595	0	0	54	100	0	0	0	0	0	0	C
1596	0	0	49	100	0	0	0	0	0	0	C
1597	0	0	0	0	50	100	0	0	0	0	G
1598	0	0	1	2	0	0	46	97	0	0	T
1599	0	0	2	4	0	0	44	95	0	0	T
1600	0	0	0	0	45	100	0	0	0	0	G
1601	0	0	0	0	47	100	0	0	0	0	G
1602	52	100	0	0	0	0	0	0	0	0	A
1603	0	0	50	98	0	0	1	1	0	0	C
1604	0	0	54	100	0	0	0	0	0	0	C
1605	0	0	55	100	0	0	0	0	0	0	C
1606	0	0	0	0	57	100	0	0	0	0	G
1607	1	1	1	1	0	0	54	96	0	0	T
1608	1	1	0	0	54	96	1	1	0	0	G
1609	0	0	2	3	51	94	1	1	0	0	G
1610	51	100	0	0	0	0	0	0	0	0	A
1611	0	0	70	100	0	0	0	0	0	0	C
1612	2	2	2	2	0	0	72	94	0	0	T
1613	0	0	0	0	73	100	0	0	0	0	G
1614	0	0	0	0	0	0	73	100	0	0	T
1615	0	0	73	100	0	0	0	0	0	0	C
1616	0	0	0	0	72	98	1	1	0	0	G
1617	64	94	0	0	4	5	0	0	0	0	A
1618	64	98	0	0	1	1	0	0	0	0	A
1619	0	0	0	0	0	0	63	100	0	0	T
1620	0	0	0	0	62	100	0	0	0	0	G
1621	0	0	0	0	0	0	62	100	0	0	T
1622	0	0	0	0	61	100	0	0	0	0	G
1623	0	0	59	100	0	0	0	0	0	0	C
1624	1	1	0	0	0	0	51	98	0	0	T
1625	0	0	0	0	49	100	0	0	0	0	G
1626	0	0	0	0	45	100	0	0	0	0	G
1627	0	0	0	0	0	0	44	100	0	0	T
1628	0	0	0	0	0	0	41	100	0	0	T
1629	0	0	0	0	36	100	0	0	0	0	G
1630	0	0	0	0	0	0	35	100	0	0	T
1631	0	0	0	0	33	100	0	0	0	0	G
1632	0	0	0	0	31	100	0	0	0	0	G
1633	0	0	0	0	0	0	12	100	0	0	T
1634	0	0	0	0	0	0	7	100	0	0	T
1635	0	0	0	0	0	0	7	100	0	0	T
1636	0	0	0	0	0	0	6	100	0	0	T
1637	0	0	4	100	0	0	0	0	0	0	C
1638	4	100	0	0	0	0	0	0	0	0	A
1639	4	100	0	0	0	0	0	0	0	0	A
1640	0	0	4	100	0	0	0	0	0	0	C
1641	4	100	0	0	0	0	0	0	0	0	A
1642	0	0	1	25	0	0	3	75	0	0	T	C
1643	5	83	0	0	1	16	0	0	0	0	A	G
1644	0	0	0	0	0	0	6	100	0	0	T
1645	0	0	0	0	0	0	6	100	0	0	T
1646	0	0	6	100	0	0	0	0	0	0	C
1647	0	0	6	100	0	0	0	0	0	0	C
1648	0	0	1	16	0	0	5	83	0	0	T	C
1649	6	100	0	0	0	0	0	0	0	0	A
1650	5	100	0	0	0	0	0	0	0	0	A
1651	1	16	0	0	0	0	5	83	0	0	T	A
1652	6	100	0	0	0	0	0	0	0	0	A
1653	0	0	0	0	0	0	6	100	0	0	T
1654	7	87	0	0	0	0	1	12	0	0	A	T
1655	0	0	0	0	0	0	9	100	0	0	T
1656	0	0	9	100	0	0	0	0	0	0	C
1657	0	0	2	22	0	0	7	77	0	0	T	C
1658	8	88	0	0	1	11	0	0	0	0	A	G
1659	9	100	0	0	0	0	0	0	0	0	A
1660	10	100	0	0	0	0	0	0	0	0	A
1661	0	0	0	0	0	0	13	100	0	0	T
1662	0	0	0	0	13	100	0	0	0	0	G
1663	3	9	27	87	1	3	0	0	0	0	C
1664	1	3	0	0	31	96	0	0	0	0	G
1665	32	100	0	0	0	0	0	0	0	0	A
1666	34	100	0	0	0	0	0	0	0	0	A
1667	1	2	34	97	0	0	0	0	0	0	C
1668	0	0	2	5	0	0	33	94	0	0	T
1669	38	100	0	0	0	0	0	0	0	0	A
1670	0	0	39	100	0	0	0	0	0	0	C
1671	0	0	4	10	0	0	35	89	0	0	T
1672	38	97	0	0	1	2	0	0	0	0	A
1673	0	0	44	100	0	0	0	0	0	0	C
1674	0	0	0	0	48	100	0	0	0	0	G
1675	49	98	0	0	1	2	0	0	0	0	A
1676	1	2	0	0	48	97	0	0	0	0	G
1677	49	100	0	0	0	0	0	0	0	0	A
1678	0	0	48	100	0	0	0	0	0	0	C
1679	0	0	5	10	0	0	44	89	0	0	T
1680	49	98	0	0	1	2	0	0	0	0	A
1681	0	0	0	0	0	0	50	100	0	0	T
1682	0	0	50	98	0	0	1	1	0	0	C
1683	0	0	49	100	0	0	0	0	0	0	C
1684	0	0	0	0	49	100	0	0	0	0	G
1685	0	0	1	3	0	0	32	96	0	0	T
1686	0	0	2	6	0	0	30	93	0	0	T
1687	0	0	30	100	0	0	0	0	0	0	C
1688	28	100	0	0	0	0	0	0	0	0	A
1689	0	0	0	0	0	0	27	100	0	0	T
1690	0	0	0	0	27	100	0	0	0	0	G
1691	24	100	0	0	0	0	0	0	0	0	A
1692	22	95	0	0	1	4	0	0	0	0	A
1693	0	0	28	100	0	0	0	0	0	0	C
1694	0	0	0	0	28	100	0	0	0	0	G
1695	21	95	0	0	1	4	0	0	0	0	A
1696	0	0	0	0	18	100	0	0	0	0	G
1697	0	0	0	0	15	100	0	0	0	0	G
1698	0	0	0	0	14	100	0	0	0	0	G
1699	0	0	12	100	0	0	0	0	0	0	C
1700	12	100	0	0	0	0	0	0	0	0	A
1701	0	0	11	100	0	0	0	0	0	0	C
1702	0	0	0	0	0	0	11	100	0	0	T
1703	11	100	0	0	0	0	0	0	0	0	A
1704	0	0	1	11	0	0	8	88	0	0	T	C
1705	8	100	0	0	0	0	0	0	0	0	A
1706	8	100	0	0	0	0	0	0	0	0	A
1707	6	100	0	0	0	0	0	0	0	0	A
1708	0	0	1	14	0	0	6	85	0	0	T	C
1709	0	0	9	100	0	0	0	0	0	0	C
1710	9	100	0	0	0	0	0	0	0	0	A
1711	0	0	0	0	0	0	9	100	0	0	T
1712	9	100	0	0	0	0	0	0	0	0	A
1713	0	0	0	0	0	0	9	100	0	0	T
1714	9	100	0	0	0	0	0	0	0	0	A
1715	0	0	4	100	0	0	0	0	0	0	C
1716	0	0	1	25	0	0	3	75	0	0	T	C
1717	4	100	0	0	0	0	0	0	0	0	A
1718	4	100	0	0	0	0	0	0	0	0	A
1719	0	0	0	0	0	0	4	100	0	0	T
1720	0	0	4	100	0	0	0	0	0	0	C
1721	0	0	0	0	4	100	0	0	0	0	G
1722	4	100	0	0	0	0	0	0	0	0	A
1723	5	100	0	0	0	0	0	0	0	0	A
1724	0	0	0	0	0	0	6	100	0	0	T
1725	0	0	0	0	7	100	0	0	0	0	G
1726	0	0	10	100	0	0	0	0	0	0	C
1727	10	100	0	0	0	0	0	0	0	0	A
1728	0	0	0	0	0	0	11	100	0	0	T
1729	0	0	0	0	0	0	11	100	0	0	T
1730	10	100	0	0	0	0	0	0	0	0	A
1731	8	100	0	0	0	0	0	0	0	0	A
1732	8	100	0	0	0	0	0	0	0	0	A
1733	8	100	0	0	0	0	0	0	0	0	A
1734	0	0	1	10	0	0	9	90	0	0	T
1735	0	0	0	0	0	0	10	100	0	0	T
1736	1	7	0	0	1	7	11	84	0	0	T
1737	14	100	0	0	0	0	0	0	0	0	A
1738	0	0	25	100	0	0	0	0	0	0	C
1739	29	100	0	0	0	0	0	0	0	0	A
1740	30	100	0	0	0	0	0	0	0	0	A
1741	30	100	0	0	0	0	0	0	0	0	A
1742	0	0	33	100	0	0	0	0	0	0	C
1743	39	97	0	0	1	2	0	0	0	0	A
1744	0	0	0	0	40	100	0	0	0	0	G
1745	0	0	0	0	39	100	0	0	0	0	G
1746	39	100	0	0	0	0	0	0	0	0	A
1747	37	90	1	2	3	7	0	0	0	0	A
1748	0	0	0	0	43	100	0	0	0	0	G
1749	0	0	0	0	43	100	0	0	0	0	G
1750	44	100	0	0	0	0	0	0	0	0	A
1751	0	0	0	0	1	2	44	97	0	0	T
1752	0	0	46	100	0	0	0	0	0	0	C
1753	51	94	0	0	3	5	0	0	0	0	A
1754	54	100	0	0	0	0	0	0	0	0	A
1755	54	96	0	0	0	0	2	3	0	0	A
1756	0	0	2	3	0	0	58	96	0	0	T
1757	57	95	0	0	3	5	0	0	0	0	A
1758	0	0	57	100	0	0	0	0	0	0	C
1759	56	93	0	0	4	6	0	0	0	0	A
1760	0	0	0	0	51	100	0	0	0	0	G
1761	47	100	0	0	0	0	0	0	0	0	A
1762	46	97	0	0	1	2	0	0	0	0	A
1763	0	0	2	3	0	0	52	96	0	0	T
1764	0	0	0	0	59	100	0	0	0	0	G
1765	0	0	0	0	0	0	65	100	0	0	T
1766	0	0	65	100	0	0	0	0	0	0	C
1767	1	1	0	0	64	98	0	0	0	0	G
1768	64	100	0	0	0	0	0	0	0	0	A
1769	0	0	68	100	0	0	0	0	0	0	C
1770	0	0	69	100	0	0	0	0	0	0	C
1771	0	0	70	98	0	0	1	1	0	0	C
1772	1	1	0	0	69	98	0	0	0	0	G
1773	67	97	0	0	2	2	0	0	0	0	A
1774	66	97	0	0	2	2	0	0	0	0	A
1775	0	0	60	100	0	0	0	0	0	0	C
1776	2	3	0	0	58	96	0	0	0	0	G
1777	57	96	0	0	2	3	0	0	0	0	A
1778	0	0	4	7	0	0	49	92	0	0	T
1779	0	0	3	5	0	0	50	94	0	0	T
1780	0	0	0	0	55	100	0	0	0	0	G
1781	0	0	1	1	50	98	0	0	0	0	G
1782	0	0	1	1	0	0	50	98	0	0	T
1783	0	0	0	0	51	100	0	0	0	0	G
1784	0	0	0	0	50	100	0	0	0	0	G
1785	42	97	0	0	1	2	0	0	0	0	A
1786	31	88	0	0	3	8	1	2	0	0	A
1787	23	100	0	0	0	0	0	0	0	0	A
1788	0	0	32	100	0	0	0	0	0	0	C
1789	31	91	0	0	3	8	0	0	0	0	A
1790	0	0	3	8	0	0	34	91	0	0	T
1791	0	0	0	0	30	100	0	0	0	0	G
1792	0	0	27	100	0	0	0	0	0	0	C
1793	0	0	25	100	0	0	0	0	0	0	C
1794	0	0	0	0	0	0	24	100	0	0	T
1795	0	0	0	0	0	0	24	100	0	0	T
1796	0	0	25	100	0	0	0	0	0	0	C
1797	0	0	1	3	0	0	25	96	0	0	T
1798	0	0	0	0	26	100	0	0	0	0	G
1799	0	0	25	100	0	0	0	0	0	0	C
1800	24	96	0	0	1	4	0	0	0	0	A
1801	0	0	0	0	26	100	0	0	0	0	G
1802	0	0	0	0	32	100	0	0	0	0	G
1803	0	0	0	0	33	100	0	0	0	0	G
1804	0	0	35	100	0	0	0	0	0	0	C
1805	0	0	0	0	0	0	39	100	0	0	T
1806	0	0	43	100	0	0	0	0	0	0	C
1807	0	0	0	0	48	97	1	2	0	0	G
1808	0	0	0	0	56	100	0	0	0	0	G
1809	1	1	1	1	58	95	1	1	0	0	G
1810	0	0	0	0	52	100	0	0	0	0	G
1811	1	1	0	0	60	98	0	0	0	0	G
1812	59	95	0	0	3	4	0	0	0	0	A
1813	0	0	0	0	66	100	0	0	0	0	G
1814	0	0	64	100	0	0	0	0	0	0	C
1815	0	0	7	10	0	0	57	89	0	0	T
1816	1	1	6	9	0	0	58	89	0	0	T
1817	0	0	69	100	0	0	0	0	0	0	C
1818	71	100	0	0	0	0	0	0	0	0	A
1819	74	100	0	0	0	0	0	0	0	0	A
1820	0	0	0	0	0	0	74	100	0	0	T
1821	0	0	77	100	0	0	0	0	0	0	C
1822	0	0	15	19	0	0	63	80	0	0	T	C
1823	4	4	0	0	78	95	0	0	0	0	G
1824	76	100	0	0	0	0	0	0	0	0	A
1825	79	100	0	0	0	0	0	0	0	0	A
1826	0	0	77	100	0	0	0	0	0	0	C
1827	71	97	0	0	2	2	0	0	0	0	A
1828	0	0	0	0	70	100	0	0	0	0	G
1829	0	0	0	0	0	0	65	100	0	0	T
1830	0	0	58	98	0	0	1	1	0	0	C
1831	0	0	53	100	0	0	0	0	0	0	C
1832	51	94	3	5	0	0	0	0	0	0	A
1833	0	0	4	9	0	0	40	90	0	0	T
1834	39	100	0	0	0	0	0	0	0	0	A
1835	0	0	35	100	0	0	0	0	0	0	C
1836	0	0	0	0	34	100	0	0	0	0	G
1837	0	0	2	5	0	0	32	94	0	0	T
1838	0	0	0	0	33	100	0	0	0	0	G
1839	29	100	0	0	0	0	0	0	0	0	A
1840	26	100	0	0	0	0	0	0	0	0	A
1841	26	100	0	0	0	0	0	0	0	0	A
1842	29	100	0	0	0	0	0	0	0	0	A
1843	0	0	1	3	0	0	26	96	0	0	T
1844	0	0	0	0	27	100	0	0	0	0	G
1845	0	0	0	0	24	100	0	0	0	0	G
1846	0	0	22	100	0	0	0	0	0	0	C
1847	0	0	18	100	0	0	0	0	0	0	C
1848	14	87	0	0	1	6	1	6	0	0	A
1849	15	93	0	0	1	6	0	0	0	0	A
1850	15	100	0	0	0	0	0	0	0	0	A
1851	14	100	0	0	0	0	0	0	0	0	A
1852	0	0	18	100	0	0	0	0	0	0	C
1853	0	0	18	100	0	0	0	0	0	0	C
1854	18	100	0	0	0	0	0	0	0	0	A
1855	0	0	1	5	0	0	19	95	0	0	T
1856	20	100	0	0	0	0	0	0	0	0	A
1857	0	0	22	100	0	0	0	0	0	0	C
1858	22	100	0	0	0	0	0	0	0	0	A
1859	22	100	0	0	0	0	0	0	0	0	A
1860	0	0	24	100	0	0	0	0	0	0	C
1861	25	100	0	0	0	0	0	0	0	0	A
1862	0	0	0	0	25	100	0	0	0	0	G
1863	0	0	0	0	21	100	0	0	0	0	G
1864	16	84	0	0	3	15	0	0	0	0	A	G
1865	17	80	0	0	4	19	0	0	0	0	A	G
1866	0	0	0	0	21	100	0	0	0	0	G
1867	0	0	0	0	0	0	22	100	0	0	T
1868	0	0	0	0	23	100	0	0	0	0	G
1869	0	0	0	0	1	2	36	97	0	0	T
1870	0	0	0	0	0	0	37	100	0	0	T
1871	0	0	1	2	0	0	39	97	0	0	T
1872	0	0	42	100	0	0	0	0	0	0	C
1873	0	0	0	0	44	100	0	0	0	0	G
1874	0	0	45	100	0	0	0	0	0	0	C
1875	44	93	0	0	3	6	0	0	0	0	A
1876	0	0	0	0	52	100	0	0	0	0	G
1877	0	0	0	0	52	100	0	0	0	0	G
1878	52	100	0	0	0	0	0	0	0	0	A
1879	0	0	1	2	0	0	49	98	0	0	T
1880	0	0	0	0	50	100	0	0	0	0	G
1881	50	98	0	0	1	1	0	0	0	0	A
1882	0	0	49	100	0	0	0	0	0	0	C
1883	0	0	50	100	0	0	0	0	0	0	C
1884	46	92	0	0	4	8	0	0	0	0	A
1885	54	100	0	0	0	0	0	0	0	0	A
1886	5	7	0	0	59	92	0	0	0	0	G
1887	62	100	0	0	0	0	0	0	0	0	A
1888	0	0	0	0	0	0	64	100	0	0	T
1889	1	1	0	0	65	98	0	0	0	0	G
1890	0	0	0	0	66	97	2	2	0	0	G
1891	58	100	0	0	0	0	0	0	0	0	A
1892	0	0	1	1	57	98	0	0	0	0	G
1893	0	0	5	8	0	0	55	91	0	0	T
1894	58	100	0	0	0	0	0	0	0	0	A
1895	0	0	62	100	0	0	0	0	0	0	C
1896	56	100	0	0	0	0	0	0	0	0	A
1897	53	98	0	0	1	1	0	0	0	0	A
1898	0	0	0	0	48	100	0	0	0	0	G
1899	46	100	0	0	0	0	0	0	0	0	A
1900	1	2	0	0	0	0	47	97	0	0	T
1901	49	98	0	0	1	2	0	0	0	0	A
1902	52	98	0	0	1	1	0	0	0	0	A
1903	0	0	59	100	0	0	0	0	0	0	C
1904	0	0	0	0	59	100	0	0	0	0	G
1905	2	3	1	1	57	95	0	0	0	0	G
1906	58	96	0	0	2	3	0	0	0	0	A
1907	0	0	0	0	0	0	58	100	0	0	T
1908	0	0	49	100	0	0	0	0	0	0	C
1909	0	0	48	100	0	0	0	0	0	0	C
1910	43	95	1	2	1	2	0	0	0	0	A
1911	0	0	42	100	0	0	0	0	0	0	C
1912	37	94	0	0	2	5	0	0	0	0	A
1913	34	97	0	0	1	2	0	0	0	0	A
1914	35	100	0	0	0	0	0	0	0	0	A
1915	0	0	0	0	0	0	30	100	0	0	T
1916	0	0	0	0	30	100	0	0	0	0	G
1917	0	0	0	0	0	0	28	100	0	0	T
1918	0	0	0	0	0	0	28	100	0	0	T
1919	0	0	2	7	0	0	26	92	0	0	T
1920	0	0	2	7	0	0	26	92	0	0	T
1921	0	0	1	3	0	0	26	96	0	0	T
1922	0	0	27	96	0	0	1	3	0	0	C
1923	28	100	0	0	0	0	0	0	0	0	A
1924	29	100	0	0	0	0	0	0	0	0	A
1925	0	0	0	0	25	100	0	0	0	0	G
1926	25	100	0	0	0	0	0	0	0	0	A
1927	22	91	0	0	2	8	0	0	0	0	A
1928	0	0	0	0	25	100	0	0	0	0	G
1929	27	100	0	0	0	0	0	0	0	0	A
1930	25	100	0	0	0	0	0	0	0	0	A
1931	0	0	0	0	25	100	0	0	0	0	G
1932	22	88	0	0	2	8	1	4	0	0	A
1933	22	95	0	0	1	4	0	0	0	0	A
1934	0	0	0	0	23	100	0	0	0	0	G
1935	23	100	0	0	0	0	0	0	0	0	A
1936	0	0	0	0	23	100	0	0	0	0	G
1937	0	0	0	0	23	100	0	0	0	0	G
1938	0	0	0	0	23	100	0	0	0	0	G
1939	0	0	19	100	0	0	0	0	0	0	C
1940	19	100	0	0	0	0	0	0	0	0	A
1941	0	0	0	0	19	100	0	0	0	0	G
1942	0	0	19	100	0	0	0	0	0	0	C
1943	0	0	19	100	0	0	0	0	0	0	C
1944	16	100	0	0	0	0	0	0	0	0	A
1945	14	100	0	0	0	0	0	0	0	0	A
1946	0	0	0	0	10	100	0	0	0	0	G
1947	8	100	0	0	0	0	0	0	0	0	A
1948	0	0	0	0	9	100	0	0	0	0	G
1949	0	0	0	0	7	100	0	0	0	0	G
1950	0	0	0	0	6	100	0	0	0	0	G
1951	0	0	2	100	0	0	0	0	0	0	C
1952	0	0	2	100	0	0	0	0	0	0	C
1953	0	0	2	100	0	0	0	0	0	0	C
1954	0	0	0	0	2	100	0	0	0	0	G
1955	0	0	8	100	0	0	0	0	0	0	C
1956	0	0	0	0	10	100	0	0	0	0	G
1957	0	0	0	0	12	100	0	0	0	0	G
1958	0	0	12	100	0	0	0	0	0	0	C
1959	13	100	0	0	0	0	0	0	0	0	A
1960	14	100	0	0	0	0	0	0	0	0	A
1961	17	100	0	0	0	0	0	0	0	0	A
1962	20	90	0	0	2	9	0	0	0	0	A
1963	0	0	0	0	24	100	0	0	0	0	G
1964	25	100	0	0	0	0	0	0	0	0	A
1965	25	100	0	0	0	0	0	0	0	0	A
1966	0	0	0	0	26	100	0	0	0	0	G
1967	0	0	3	11	0	0	23	88	0	0	T	C
1968	0	0	28	96	0	0	1	3	0	0	C
1969	0	0	0	0	29	100	0	0	0	0	G
1970	0	0	29	100	0	0	0	0	0	0	C
1971	1	3	0	0	29	96	0	0	0	0	G
1972	30	100	0	0	0	0	0	0	0	0	A
1973	0	0	30	100	0	0	0	0	0	0	C
1974	0	0	0	0	30	100	0	0	0	0	G
1975	0	0	0	0	32	100	0	0	0	0	G
1976	34	100	0	0	0	0	0	0	0	0	A
1977	28	100	0	0	0	0	0	0	0	0	A
1978	0	0	0	0	33	100	0	0	0	0	G
1979	0	0	31	100	0	0	0	0	0	0	C
1980	33	100	0	0	0	0	0	0	0	0	A
1981	0	0	0	0	32	100	0	0	0	0	G
1982	0	0	31	100	0	0	0	0	0	0	C
1983	0	0	0	0	28	100	0	0	0	0	G
1984	24	96	1	4	0	0	0	0	0	0	A
1985	0	0	6	25	0	0	18	75	0	0	T	C
1986	1	3	0	0	0	0	31	96	0	0	T
1987	0	0	39	100	0	0	0	0	0	0	C
1988	0	0	45	97	1	2	0	0	0	0	C
1989	0	0	1	2	45	97	0	0	0	0	G
1990	45	100	0	0	0	0	0	0	0	0	A
1991	44	100	0	0	0	0	0	0	0	0	A
1992	0	0	3	6	0	0	42	93	0	0	T
1993	0	0	0	0	44	100	0	0	0	0	G
1994	44	100	0	0	0	0	0	0	0	0	A
1995	0	0	2	4	0	0	42	95	0	0	T
1996	0	0	5	11	0	0	39	88	0	0	T	C
1997	40	93	0	0	3	6	0	0	0	0	A
1998	0	0	0	0	41	100	0	0	0	0	G
1999	0	0	0	0	41	100	0	0	0	0	G
[truncated: 3,874 more rows]

## Sheet: ALYU-372-373 22nt
position	A_count	A_%	C_count	C_%	G_count	G_%	T_count	T_%	N_count	N_%	ref	SNP(10-50%)	mismatch
1	2	100	0	0	0	0	0	0	0	0	A
2	0	0	0	0	0	0	4	100	0	0	T
3	6	100	0	0	0	0	0	0	0	0	A
4	0	0	0	0	0	0	8	100	0	0	T
5	14	100	0	0	0	0	0	0	0	0	A
6	17	94	0	0	1	5	0	0	0	0	A
7	27	100	0	0	0	0	0	0	0	0	A
8	77	96	0	0	3	3	0	0	0	0	A
9	86	100	0	0	0	0	0	0	0	0	A
10	5	5	0	0	93	94	0	0	0	0	G
11	104	100	0	0	0	0	0	0	0	0	A
12	0	0	3	2	0	0	105	97	0	0	T
13	0	0	111	100	0	0	0	0	0	0	C
14	1	0	115	99	0	0	0	0	0	0	C
15	0	0	116	100	0	0	0	0	0	0	C
16	2	1	116	98	0	0	0	0	0	0	C
17	0	0	59	49	0	0	60	50	0	0	T	C
18	119	100	0	0	0	0	0	0	0	0	A
19	0	0	119	100	0	0	0	0	0	0	C
20	0	0	1	0	0	0	118	99	0	0	T
21	119	100	0	0	0	0	0	0	0	0	A
22	119	100	0	0	0	0	0	0	0	0	A
23	2	1	0	0	0	0	126	98	0	0	T
24	134	100	0	0	0	0	0	0	0	0	A
25	156	98	0	0	3	1	0	0	0	0	A
26	2	1	5	2	0	0	174	96	0	0	T
27	180	99	0	0	0	0	1	0	0	0	A
28	180	100	0	0	0	0	0	0	0	0	A
29	0	0	173	98	3	1	0	0	0	0	C
30	2	1	136	98	0	0	0	0	0	0	C
31	140	99	0	0	1	0	0	0	0	0	A
32	0	0	174	98	1	0	1	0	0	0	C
33	0	0	8	4	0	0	164	95	0	0	T
34	161	94	0	0	9	5	0	0	0	0	A
35	0	0	168	100	0	0	0	0	0	0	C
36	0	0	164	100	0	0	0	0	0	0	C
37	0	0	12	7	0	0	153	92	0	0	T
38	158	96	0	0	5	3	0	0	0	0	A
39	0	0	162	100	0	0	0	0	0	0	C
40	0	0	1	0	0	0	161	99	0	0	T
41	0	0	1	0	0	0	162	99	0	0	T
42	0	0	163	100	0	0	0	0	0	0	C
43	0	0	164	100	0	0	0	0	0	0	C
44	0	0	0	0	164	100	0	0	0	0	G
45	0	0	0	0	153	100	0	0	0	0	G
46	1	0	0	0	147	99	0	0	0	0	G
47	0	0	0	0	122	100	0	0	0	0	G
48	0	0	0	0	99	100	0	0	0	0	G
49	0	0	0	0	95	100	0	0	0	0	G
50	4	4	93	95	0	0	0	0	0	0	C
51	0	0	0	0	94	100	0	0	0	0	G
52	2	2	0	0	82	97	0	0	0	0	G
53	0	0	1	1	74	98	0	0	0	0	G
54	0	0	0	0	29	100	0	0	0	0	G
55	0	0	0	0	27	100	0	0	0	0	G
56	0	0	0	0	26	100	0	0	0	0	G
57	0	0	0	0	0	0	25	100	0	0	T
58	25	100	0	0	0	0	0	0	0	0	A
59	0	0	0	0	0	0	26	100	0	0	T
60	0	0	26	100	0	0	0	0	0	0	C
61	0	0	29	100	0	0	0	0	0	0	C
62	0	0	2	6	0	0	27	93	0	0	T
63	0	0	0	0	0	0	30	100	0	0	T
64	0	0	0	0	34	100	0	0	0	0	G
65	0	0	0	0	0	0	41	100	0	0	T
66	0	0	1	2	0	0	41	97	0	0	T
67	56	96	0	0	2	3	0	0	0	0	A
68	0	0	0	0	0	0	66	100	0	0	T
69	0	0	70	100	0	0	0	0	0	0	C
70	0	0	1	1	0	0	83	98	0	0	T
71	101	94	0	0	6	5	0	0	0	0	A
72	0	0	1	0	0	0	115	99	0	0	T
73	131	100	0	0	0	0	0	0	0	0	A
74	0	0	141	100	0	0	0	0	0	0	C
75	1	0	0	0	1	0	142	98	0	0	T
76	0	0	1	0	0	0	142	99	0	0	T
77	153	97	0	0	3	1	1	0	0	0	A
78	0	0	0	0	1	0	157	99	0	0	T
79	1	0	0	0	1	0	206	99	0	0	T
80	2	0	0	0	213	99	0	0	0	0	G
81	0	0	2	0	0	0	223	99	0	0	T
82	0	0	230	100	0	0	0	0	0	0	C
83	226	99	0	0	1	0	0	0	0	0	A
84	226	99	0	0	1	0	0	0	0	0	A
85	0	0	230	100	0	0	0	0	0	0	C
86	230	100	0	0	0	0	0	0	0	0	A
87	0	0	222	100	0	0	0	0	0	0	C
88	0	0	4	1	0	0	217	98	0	0	T
89	204	99	0	0	1	0	0	0	0	0	A
90	0	0	1	0	194	99	0	0	0	0	G
91	0	0	189	99	0	0	1	0	0	0	C
92	0	0	174	99	0	0	1	0	0	0	C
93	0	0	8	5	0	0	145	94	0	0	T
94	1	0	1	0	0	0	142	98	0	0	T
95	123	96	0	0	1	0	3	2	0	0	A
96	0	0	1	0	0	0	111	99	0	0	T
97	0	0	109	100	0	0	0	0	0	0	C
98	0	0	0	0	0	0	110	100	0	0	T
99	0	0	0	0	0	0	96	100	0	0	T
100	92	97	0	0	1	1	1	1	0	0	A
101	0	0	0	0	44	100	0	0	0	0	G
102	0	0	0	0	36	100	0	0	0	0	G
103	0	0	0	0	24	100	0	0	0	0	G
104	0	0	19	100	0	0	0	0	0	0	C
105	0	0	0	0	19	100	0	0	0	0	G
106	0	0	0	0	0	0	19	100	0	0	T
107	0	0	0	0	14	100	0	0	0	0	G
108	0	0	0	0	0	0	10	100	0	0	T
109	0	0	10	100	0	0	0	0	0	0	C
110	0	0	0	0	10	100	0	0	0	0	G
111	0	0	0	0	10	100	0	0	0	0	G
112	0	0	12	100	0	0	0	0	0	0	C
113	0	0	13	100	0	0	0	0	0	0	C
114	0	0	0	0	13	100	0	0	0	0	G
115	10	100	0	0	0	0	0	0	0	0	A
116	0	0	5	100	0	0	0	0	0	0	C
117	5	100	0	0	0	0	0	0	0	0	A
118	0	0	5	100	0	0	0	0	0	0	C
119	0	0	0	0	5	100	0	0	0	0	G
120	0	0	0	0	0	0	4	100	0	0	T
121	0	0	0	0	4	100	0	0	0	0	G
122	0	0	2	50	0	0	2	50	0	0	T	C
123	0	0	4	100	0	0	0	0	0	0	C
124	4	100	0	0	0	0	0	0	0	0	A
125	0	0	0	0	0	0	4	100	0	0	T
126	0	0	0	0	5	100	0	0	0	0	G
127	0	0	0	0	5	100	0	0	0	0	G
128	0	0	8	100	0	0	0	0	0	0	C
129	0	0	13	100	0	0	0	0	0	0	C
130	13	100	0	0	0	0	0	0	0	0	A
131	0	0	0	0	0	0	14	100	0	0	T
132	1	6	0	0	14	93	0	0	0	0	G
133	15	100	0	0	0	0	0	0	0	0	A
134	0	0	12	100	0	0	0	0	0	0	C
135	11	100	0	0	0	0	0	0	0	0	A
136	0	0	11	100	0	0	0	0	0	0	C
137	0	0	0	0	0	0	11	100	0	0	T
138	11	100	0	0	0	0	0	0	0	0	A
139	0	0	0	0	11	100	0	0	0	0	G
140	0	0	22	100	0	0	0	0	0	0	C
141	0	0	30	100	0	0	0	0	0	0	C
142	0	0	39	100	0	0	0	0	0	0	C
143	0	0	0	0	0	0	77	100	0	0	T
144	82	100	0	0	0	0	0	0	0	0	A
145	102	100	0	0	0	0	0	0	0	0	A
146	0	0	0	0	103	100	0	0	0	0	G
147	103	99	0	0	1	0	0	0	0	0	A
148	1	0	0	0	0	0	110	99	0	0	T
149	127	99	0	0	1	0	0	0	0	0	A
150	137	94	0	0	8	5	0	0	0	0	A
151	0	0	0	0	172	100	0	0	0	0	G
152	0	0	0	0	192	100	0	0	0	0	G
153	1	0	196	99	0	0	0	0	0	0	C
154	0	0	1	0	0	0	204	99	0	0	T
155	235	100	0	0	0	0	0	0	0	0	A
156	0	0	0	0	239	100	0	0	0	0	G
157	0	0	0	0	1	0	248	99	0	0	T
158	0	0	0	0	253	100	0	0	0	0	G
159	0	0	2	0	0	0	255	99	0	0	T
160	1	0	3	1	0	0	258	98	0	0	T
161	0	0	0	0	265	100	0	0	0	0	G
162	253	98	0	0	2	0	1	0	0	0	A
163	0	0	246	99	0	0	2	0	0	0	C
164	238	98	0	0	2	0	1	0	0	0	A
165	201	98	1	0	0	0	2	0	0	0	A
166	1	0	10	5	0	0	188	94	0	0	T
167	178	99	0	0	0	0	1	0	0	0	A
168	180	100	0	0	0	0	0	0	0	0	A
169	0	0	0	0	181	99	1	0	0	0	G
170	0	0	6	3	0	0	171	96	0	0	T
171	163	98	0	0	1	0	1	0	0	0	A
172	0	0	11	7	0	0	144	92	0	0	T
173	118	94	0	0	6	4	1	0	0	0	A
174	0	0	0	0	110	100	0	0	0	0	G
175	104	99	0	0	0	0	1	0	0	0	A
176	0	0	3	3	0	0	93	96	0	0	T
177	65	98	0	0	1	1	0	0	0	0	A
178	62	98	0	0	1	1	0	0	0	0	A
179	0	0	53	100	0	0	0	0	0	0	C
180	49	98	0	0	1	2	0	0	0	0	A
181	44	93	0	0	3	6	0	0	0	0	A
182	0	0	0	0	42	100	0	0	0	0	G
183	0	0	0	0	39	100	0	0	0	0	G
184	37	100	0	0	0	0	0	0	0	0	A
185	0	0	1	2	0	0	36	97	0	0	T
186	36	100	0	0	0	0	0	0	0	0	A
187	0	0	36	100	0	0	0	0	0	0	C
188	0	0	39	100	0	0	0	0	0	0	C
189	0	0	40	100	0	0	0	0	0	0	C
190	1	1	96	97	1	1	0	0	0	0	C
191	0	0	106	99	0	0	1	0	0	0	C
192	0	0	118	100	0	0	0	0	0	0	C
193	1	0	0	0	115	98	1	0	0	0	G
194	0	0	115	100	0	0	0	0	0	0	C
195	0	0	123	100	0	0	0	0	0	0	C
196	0	0	156	100	0	0	0	0	0	0	C
197	1	0	168	99	0	0	0	0	0	0	C
198	0	0	176	100	0	0	0	0	0	0	C
199	0	0	186	100	0	0	0	0	0	0	C
200	0	0	0	0	185	100	0	0	0	0	G
201	0	0	0	0	186	100	0	0	0	0	G
202	185	100	0	0	0	0	0	0	0	0	A
203	183	98	0	0	2	1	0	0	0	0	A
204	0	0	0	0	184	99	1	0	0	0	G
205	1	0	6	3	0	0	180	96	0	0	T
206	179	95	0	0	8	4	0	0	0	0	A
207	0	0	0	0	186	99	1	0	0	0	G
208	1	0	0	0	186	99	0	0	0	0	G
209	0	0	10	5	0	0	180	94	0	0	T
210	181	93	0	0	12	6	0	0	0	0	A
211	0	0	0	0	199	99	1	0	0	0	G
212	0	0	0	0	0	0	143	100	0	0	T
213	1	0	0	0	132	99	0	0	0	0	G
214	0	0	2	1	167	98	0	0	0	0	G
215	0	0	0	0	0	0	168	100	0	0	T
216	1	0	2	1	0	0	157	98	0	0	T
217	148	96	0	0	1	0	5	3	0	0	A
218	0	0	0	0	0	0	119	100	0	0	T
219	0	0	0	0	0	0	106	100	0	0	T
220	97	97	0	0	1	1	2	2	0	0	A
221	0	0	0	0	0	0	90	100	0	0	T
222	0	0	1	1	0	0	90	98	0	0	T
223	102	99	0	0	1	0	0	0	0	0	A
224	0	0	0	0	106	99	1	0	0	0	G
225	1	0	0	0	0	0	113	99	0	0	T
226	67	54	0	0	56	45	0	0	0	0	A	G
227	0	0	0	0	122	100	0	0	0	0	G
228	0	0	0	0	123	100	0	0	0	0	G
229	0	0	0	0	123	100	0	0	0	0	G
230	0	0	0	0	122	100	0	0	0	0	G
231	113	95	0	0	5	4	0	0	0	0	A
232	1	0	1	0	0	0	110	98	0	0	T
233	0	0	102	98	0	0	2	1	0	0	C
234	0	0	1	0	0	0	100	99	0	0	T
235	0	0	1	1	0	0	98	98	0	0	T
236	0	0	0	0	0	0	49	100	0	0	T
237	0	0	0	0	0	0	50	100	0	0	T
238	0	0	1	1	0	0	52	98	0	0	T
239	56	98	0	0	0	0	1	1	0	0	A
240	1	1	0	0	0	0	57	98	0	0	T
241	56	96	0	0	1	1	1	1	0	0	A
242	1	1	0	0	0	0	57	98	0	0	T
243	57	98	0	0	0	0	1	1	0	0	A
244	56	98	0	0	0	0	1	1	0	0	A
245	1	2	1	2	0	0	43	95	0	0	T
246	40	95	0	0	0	0	2	4	0	0	A
247	37	100	0	0	0	0	0	0	0	0	A
248	28	100	0	0	0	0	0	0	0	0	A
249	32	100	0	0	0	0	0	0	0	0	A
250	32	100	0	0	0	0	0	0	0	0	A
251	0	0	0	0	32	100	0	0	0	0	G
252	34	97	0	0	1	2	0	0	0	0	A
253	0	0	1	2	0	0	40	97	0	0	T
254	41	100	0	0	0	0	0	0	0	0	A
255	0	0	0	0	41	100	0	0	0	0	G
256	44	100	0	0	0	0	0	0	0	0	A
257	0	0	51	100	0	0	0	0	0	0	C
258	54	98	0	0	1	1	0	0	0	0	A
259	53	91	0	0	5	8	0	0	0	0	A
260	0	0	0	0	57	100	0	0	0	0	G
261	0	0	0	0	0	0	52	100	0	0	T
262	47	95	0	0	2	4	0	0	0	0	A
263	0	0	0	0	0	0	48	100	0	0	T
264	0	0	48	100	0	0	0	0	0	0	C
265	0	0	50	100	0	0	0	0	0	0	C
266	56	100	0	0	0	0	0	0	0	0	A
267	0	0	0	0	58	100	0	0	0	0	G
268	0	0	8	12	1	1	54	85	0	0	T	C
269	52	78	0	0	14	21	0	0	0	0	A	G
270	0	0	0	0	71	100	0	0	0	0	G
271	0	0	0	0	71	100	0	0	0	0	G
272	0	0	74	100	0	0	0	0	0	0	C
273	1	1	1	1	77	97	0	0	0	0	G
274	76	98	1	1	0	0	0	0	0	0	A
275	0	0	71	98	0	0	1	1	0	0	C
276	0	0	9	12	0	0	66	88	0	0	T	C
277	70	89	0	0	7	8	1	1	0	0	A
278	0	0	1	1	74	98	0	0	0	0	G
279	0	0	0	0	70	100	0	0	0	0	G
280	0	0	0	0	1	1	69	98	0	0	T
281	0	0	0	0	64	100	0	0	0	0	G
282	0	0	0	0	65	100	0	0	0	0	G
283	0	0	0	0	64	100	0	0	0	0	G
284	0	0	0	0	63	100	0	0	0	0	G
285	2	3	0	0	64	96	0	0	0	0	G
286	0	0	1	1	0	0	67	98	0	0	T
287	0	0	0	0	68	100	0	0	0	0	G
288	66	97	1	1	0	0	1	1	0	0	A
289	0	0	67	100	0	0	0	0	0	0	C
290	0	0	0	0	61	100	0	0	0	0	G
291	0	0	2	3	0	0	54	96	0	0	T
292	0	0	51	100	0	0	0	0	0	0	C
293	44	95	1	2	1	2	0	0	0	0	A
294	1	2	3	7	0	0	38	90	0	0	T
295	0	0	37	100	0	0	0	0	0	0	C
296	36	100	0	0	0	0	0	0	0	0	A
297	0	0	37	97	0	0	1	2	0	0	C
298	0	0	1	2	0	0	34	97	0	0	T
299	31	96	0	0	1	3	0	0	0	0	A
300	0	0	1	2	0	0	33	97	0	0	T
301	1	3	1	3	0	0	31	93	0	0	T
302	0	0	1	3	0	0	32	96	0	0	T
303	41	100	0	0	0	0	0	0	0	0	A
304	0	0	39	100	0	0	0	0	0	0	C
305	0	0	0	0	0	0	42	100	0	0	T
306	0	0	63	100	0	0	0	0	0	0	C
307	51	83	0	0	10	16	0	0	0	0	A	G
308	51	83	1	1	9	14	0	0	0	0	A	G
309	0	0	0	0	60	100	0	0	0	0	G
310	0	0	0	0	0	0	56	100	0	0	T
311	0	0	0	0	54	100	0	0	0	0	G
312	0	0	0	0	0	0	55	100	0	0	T
313	0	0	0	0	0	0	57	100	0	0	T
314	0	0	1	1	0	0	62	98	0	0	T
315	1	1	2	2	0	0	69	95	0	0	T
316	0	0	0	0	76	100	0	0	0	0	G
317	0	0	0	0	0	0	92	100	0	0	T
318	0	0	0	0	0	0	95	100	0	0	T
319	95	97	0	0	2	2	0	0	0	0	A
320	0	0	2	2	0	0	98	98	0	0	T
321	0	0	0	0	1	0	109	99	0	0	T
322	1	0	111	99	0	0	0	0	0	0	C
323	0	0	1	0	110	99	0	0	0	0	G
324	0	0	0	0	106	99	1	0	0	0	G
325	0	0	100	100	0	0	0	0	0	0	C
326	1	1	1	1	97	97	0	0	0	0	G
327	0	0	4	4	0	0	90	95	0	0	T
328	0	0	73	100	0	0	0	0	0	0	C
329	58	79	0	0	15	20	0	0	0	0	A	G
330	60	85	0	0	10	14	0	0	0	0	A	G
331	0	0	0	0	69	100	0	0	0	0	G
332	0	0	0	0	0	0	67	100	0	0	T
333	0	0	0	0	67	100	0	0	0	0	G
334	0	0	2	2	0	0	65	97	0	0	T
335	0	0	1	1	0	0	65	98	0	0	T
336	0	0	0	0	60	100	0	0	0	0	G
337	0	0	0	0	0	0	53	100	0	0	T
338	0	0	0	0	49	100	0	0	0	0	G
339	0	0	1	3	0	0	31	93	1	3	T
340	0	0	3	10	0	0	27	90	0	0	T
341	0	0	0	0	25	100	0	0	0	0	G
342	23	100	0	0	0	0	0	0	0	0	A
343	0	0	14	100	0	0	0	0	0	0	C
344	9	90	0	0	1	10	0	0	0	0	A
345	0	0	14	100	0	0	0	0	0	0	C
346	0	0	0	0	0	0	15	100	0	0	T
347	0	0	0	0	0	0	14	100	0	0	T
348	0	0	0	0	15	100	0	0	0	0	G
349	13	81	0	0	3	18	0	0	0	0	A	G
350	17	100	0	0	0	0	0	0	0	0	A
351	16	94	0	0	1	5	0	0	0	0	A
352	16	94	0	0	1	5	0	0	0	0	A
353	0	0	0	0	17	100	0	0	0	0	G
354	0	0	0	0	0	0	17	100	0	0	T
355	0	0	0	0	19	100	0	0	0	0	G
356	0	0	0	0	18	100	0	0	0	0	G
357	0	0	18	100	0	0	0	0	0	0	C
358	0	0	0	0	18	100	0	0	0	0	G
359	0	0	1	5	0	0	16	94	0	0	T
360	0	0	0	0	17	100	0	0	0	0	G
361	23	95	0	0	1	4	0	0	0	0	A
362	0	0	0	0	0	0	26	100	0	0	T
363	0	0	0	0	0	0	28	100	0	0	T
364	0	0	0	0	28	100	0	0	0	0	G
365	26	96	0	0	1	3	0	0	0	0	A
366	0	0	0	0	0	0	27	100	0	0	T
367	0	0	0	0	0	0	24	100	0	0	T
368	24	100	0	0	0	0	0	0	0	0	A
369	0	0	0	0	0	0	24	100	0	0	T
370	0	0	21	84	0	0	4	16	0	0	T		C
371	0	0	1	3	0	0	29	96	0	0	T
372	29	96	0	0	0	0	1	3	0	0	A
373	0	0	32	100	0	0	0	0	0	0	C
374	33	100	0	0	0	0	0	0	0	0	A
375	33	97	0	0	1	2	0	0	0	0	A
376	0	0	0	0	34	100	0	0	0	0	G
377	0	0	1	2	0	0	36	97	0	0	T
378	38	100	0	0	0	0	0	0	0	0	A
379	0	0	39	100	0	0	0	0	0	0	C
380	0	0	0	0	39	100	0	0	0	0	G
381	0	0	0	0	0	0	40	100	0	0	T
382	0	0	39	97	0	0	1	2	0	0	C
383	33	94	0	0	1	2	1	2	0	0	A
384	0	0	0	0	33	100	0	0	0	0	G
385	31	100	0	0	0	0	0	0	0	0	A
386	0	0	2	6	0	0	28	93	0	0	T
387	29	96	0	0	1	3	0	0	0	0	A
388	31	93	0	0	2	6	0	0	0	0	A
389	0	0	0	0	32	100	0	0	0	0	G
390	31	100	0	0	0	0	0	0	0	0	A
391	1	3	0	0	0	0	31	96	0	0	T
392	31	100	0	0	0	0	0	0	0	0	A
393	34	100	0	0	0	0	0	0	0	0	A
394	40	100	0	0	0	0	0	0	0	0	A
395	0	0	41	100	0	0	0	0	0	0	C
396	41	100	0	0	0	0	0	0	0	0	A
397	0	0	0	0	0	0	50	100	0	0	T
398	54	91	0	0	5	8	0	0	0	0	A
399	51	92	0	0	4	7	0	0	0	0	A
400	0	0	0	0	55	100	0	0	0	0	G
401	0	0	0	0	1	1	56	98	0	0	T
402	0	0	0	0	57	100	0	0	0	0	G
403	0	0	0	0	56	100	0	0	0	0	G
404	0	0	1	1	0	0	55	98	0	0	T
405	59	100	0	0	0	0	0	0	0	0	A
406	0	0	61	100	0	0	0	0	0	0	C
407	0	0	7	11	0	0	54	88	0	0	T	C
408	1	1	1	1	0	0	63	96	0	0	T
409	0	0	0	0	65	100	0	0	0	0	G
410	72	98	0	0	1	1	0	0	0	0	A
411	0	0	76	100	0	0	0	0	0	0	C
412	0	0	1	1	0	0	77	98	0	0	T
413	0	0	80	98	0	0	1	1	0	0	C
414	0	0	0	0	80	100	0	0	0	0	G
415	0	0	0	0	72	100	0	0	0	0	G
416	63	96	1	1	0	0	1	1	0	0	A
417	63	98	0	0	1	1	0	0	0	0	A
418	0	0	1	1	0	0	63	98	0	0	T
419	52	94	0	0	3	5	0	0	0	0	A
420	0	0	0	0	0	0	48	100	0	0	T
421	47	97	0	0	1	2	0	0	0	0	A
422	0	0	1	2	0	0	47	97	0	0	T
423	41	95	0	0	2	4	0	0	0	0	A
424	42	97	0	0	1	2	0	0	0	0	A
425	0	0	0	0	0	0	43	100	0	0	T
426	1	2	0	0	43	97	0	0	0	0	G
427	32	82	0	0	7	17	0	0	0	0	A	G
428	36	94	0	0	2	5	0	0	0	0	A
429	0	0	0	0	38	100	0	0	0	0	G
430	0	0	1	2	0	0	33	97	0	0	T
431	0	0	0	0	35	100	0	0	0	0	G
432	0	0	0	0	0	0	25	100	0	0	T
433	0	0	0	0	23	100	0	0	0	0	G
434	0	0	0	0	23	100	0	0	0	0	G
435	19	100	0	0	0	0	0	0	0	0	A
436	19	100	0	0	0	0	0	0	0	0	A
437	0	0	19	100	0	0	0	0	0	0	C
438	0	0	25	100	0	0	0	0	0	0	C
439	0	0	6	24	0	0	19	76	0	0	T	C
440	25	100	0	0	0	0	0	0	0	0	A
441	0	0	29	100	0	0	0	0	0	0	C
442	27	100	0	0	0	0	0	0	0	0	A
443	29	100	0	0	0	0	0	0	0	0	A
444	0	0	30	100	0	0	0	0	0	0	C
445	29	96	0	0	1	3	0	0	0	0	A
446	29	96	1	3	0	0	0	0	0	0	A
447	0	0	1	3	0	0	29	96	0	0	T
448	27	93	0	0	2	6	0	0	0	0	A
449	0	0	0	0	0	0	30	100	0	0	T
450	0	0	50	100	0	0	0	0	0	0	C
451	48	96	0	0	2	4	0	0	0	0	A
452	1	1	1	1	49	96	0	0	0	0	G
453	0	0	1	1	0	0	53	98	0	0	T
454	63	98	0	0	1	1	0	0	0	0	A
455	0	0	75	100	0	0	0	0	0	0	C
456	0	0	1	1	1	1	75	97	0	0	T
457	0	0	93	98	0	0	1	1	0	0	C
458	102	100	0	0	0	0	0	0	0	0	A
459	1	0	3	2	0	0	123	96	0	0	T
460	0	0	128	100	0	0	0	0	0	0	C
461	130	100	0	0	0	0	0	0	0	0	A
462	130	100	0	0	0	0	0	0	0	0	A
463	127	100	0	0	0	0	0	0	0	0	A
464	127	99	0	0	1	0	0	0	0	0	A
465	0	0	0	0	0	0	125	100	0	0	T
466	0	0	0	0	124	100	0	0	0	0	G
467	1	0	2	1	0	0	121	97	0	0	T
468	0	0	125	100	0	0	0	0	0	0	C
469	124	100	0	0	0	0	0	0	0	0	A
470	124	97	0	0	3	2	0	0	0	0	A
471	130	98	0	0	2	1	0	0	0	0	A
472	0	0	135	100	0	0	0	0	0	0	C
473	0	0	0	0	0	0	144	100	0	0	T
474	0	0	148	100	0	0	0	0	0	0	C
475	0	0	0	0	161	100	0	0	0	0	G
476	0	0	152	100	0	0	0	0	0	0	C
477	144	99	0	0	1	0	0	0	0	0	A
478	143	97	0	0	3	2	0	0	0	0	A
479	0	0	0	0	145	100	0	0	0	0	G
480	140	100	0	0	0	0	0	0	0	0	A
481	126	100	0	0	0	0	0	0	0	0	A
482	0	0	0	0	130	100	0	0	0	0	G
483	0	0	22	16	2	1	109	81	0	0	T	C
484	0	0	0	0	134	100	0	0	0	0	G
485	143	99	1	0	0	0	0	0	0	0	A
486	158	100	0	0	0	0	0	0	0	0	A
487	0	0	172	100	0	0	0	0	0	0	C
488	0	0	174	100	0	0	0	0	0	0	C
489	187	98	0	0	1	0	1	0	0	0	A
490	217	98	0	0	3	1	0	0	0	0	A
491	0	0	235	100	0	0	0	0	0	0	C
492	244	100	0	0	0	0	0	0	0	0	A
493	244	98	1	0	2	0	0	0	0	0	A
494	0	0	237	100	0	0	0	0	0	0	C
495	231	99	0	0	0	0	1	0	0	0	A
496	230	100	0	0	0	0	0	0	0	0	A
497	0	0	11	5	0	0	205	94	0	0	T
498	2	0	29	12	2	0	197	85	0	0	T	C
499	0	0	232	98	0	0	3	1	0	0	C
500	237	98	0	0	3	1	0	0	0	0	A
501	278	97	0	0	6	2	0	0	0	0	A
502	0	0	299	100	0	0	0	0	0	0	C
503	0	0	0	0	301	100	0	0	0	0	G
504	317	99	0	0	1	0	1	0	0	0	A
505	0	0	321	99	1	0	2	0	0	0	C
506	0	0	0	0	323	100	0	0	0	0	G
507	309	99	0	0	2	0	0	0	0	0	A
508	2	0	0	0	298	99	0	0	0	0	G
509	0	0	0	0	286	100	0	0	0	0	G
510	284	98	0	0	3	1	1	0	0	0	A
511	0	0	0	0	299	100	0	0	0	0	G
512	0	0	0	0	272	100	0	0	0	0	G
513	256	98	0	0	3	1	0	0	0	0	A
514	241	96	1	0	7	2	0	0	0	0	A
515	239	99	0	0	2	0	0	0	0	0	A
516	0	0	14	6	0	0	212	93	1	0	T
517	222	99	0	0	1	0	1	0	0	0	A
518	0	0	231	100	0	0	0	0	0	0	C
519	0	0	237	100	0	0	0	0	0	0	C
520	222	98	0	0	3	1	0	0	0	0	A
521	0	0	1	0	0	0	218	99	0	0	T
522	0	0	0	0	208	99	1	0	0	0	G
523	1	0	1	0	4	2	181	96	0	0	T
524	0	0	0	0	177	100	0	0	0	0	G
525	0	0	0	0	174	100	0	0	0	0	G
526	0	0	158	99	1	0	0	0	0	0	C
527	0	0	156	100	0	0	0	0	0	0	C
528	156	99	0	0	1	0	0	0	0	0	A
529	157	99	0	0	1	0	0	0	0	0	A
530	0	0	169	98	2	1	0	0	0	0	C
531	1	0	0	0	176	99	0	0	0	0	G
532	0	0	0	0	174	100	0	0	0	0	G
533	0	0	21	13	1	0	131	85	0	0	T	C
534	155	99	0	0	1	0	0	0	0	0	A
535	0	0	0	0	0	0	156	100	0	0	T
536	0	0	153	96	5	3	0	0	0	0	C
537	0	0	158	100	0	0	0	0	0	0	C
538	0	0	69	34	0	0	129	65	0	0	T	C
539	231	99	0	0	2	0	0	0	0	0	A
540	0	0	244	99	1	0	0	0	0	0	C
541	269	97	0	0	8	2	0	0	0	0	A
542	0	0	0	0	281	100	0	0	0	0	G
543	0	0	288	99	1	0	1	0	0	0	C
544	0	0	0	0	309	100	0	0	0	0	G
545	0	0	0	0	355	100	0	0	0	0	G
546	1	0	395	99	0	0	0	0	0	0	C
547	0	0	0	0	606	100	0	0	0	0	G
548	599	98	2	0	6	0	0	0	0	0	A
549	0	0	605	100	0	0	0	0	0	0	C
550	0	0	0	0	608	100	0	0	0	0	G
551	610	99	0	0	1	0	0	0	0	0	A
552	0	0	29	4	0	0	570	95	0	0	T
553	0	0	23	3	0	0	577	96	0	0	T
554	1	0	639	99	0	0	0	0	0	0	C
555	637	97	0	0	15	2	0	0	0	0	A
556	646	99	0	0	3	0	0	0	0	0	A
557	648	98	0	0	10	1	0	0	0	0	A
558	0	0	657	100	0	0	0	0	0	0	C
559	0	0	0	0	667	100	0	0	0	0	G
560	0	0	0	0	637	100	0	0	0	0	G
561	609	99	0	0	0	0	2	0	0	0	A
562	0	0	590	99	1	0	0	0	0	0	C
563	0	0	557	100	0	0	0	0	0	0	C
564	565	99	3	0	1	0	1	0	0	0	A
565	0	0	582	99	1	0	3	0	0	0	C
566	0	0	591	100	0	0	0	0	0	0	C
567	526	99	1	0	2	0	0	0	0	0	A
568	528	98	3	0	5	0	2	0	0	0	A
569	2	0	446	99	0	0	0	0	0	0	C
570	395	88	1	0	51	11	0	0	0	0	A	G
571	1	0	0	0	447	99	0	0	0	0	G
572	451	99	0	0	1	0	1	0	0	0	A
573	1	0	276	59	183	39	3	0	0	0	C	G
574	0	0	19	3	1	0	461	95	0	0	T
575	1	0	1	0	537	99	0	0	0	0	G
576	2	0	0	0	515	99	0	0	0	0	G
577	1	0	514	99	0	0	1	0	0	0	C
578	0	0	0	0	535	100	0	0	0	0	G
579	0	0	11	2	0	0	533	97	0	0	T
580	0	0	0	0	548	99	1	0	0	0	G
581	537	97	0	0	11	2	0	0	0	0	A
582	549	99	0	0	3	0	0	0	0	0	A
583	0	0	5	0	2	0	547	98	0	0	T
584	0	0	0	0	557	100	0	0	0	0	G
585	0	0	0	0	562	100	0	0	0	0	G
586	556	100	0	0	0	0	0	0	0	0	A
587	0	0	52	9	0	0	494	90	0	0	T
588	1	0	531	99	0	0	0	0	0	0	C
589	1	0	1	0	533	99	0	0	0	0	G
590	457	94	15	3	8	1	2	0	0	0	A
591	0	0	381	100	0	0	0	0	0	0	C
592	0	0	408	100	0	0	0	0	0	0	C
593	2	0	433	99	0	0	1	0	0	0	C
594	0	0	441	99	0	0	3	0	0	0	C
595	0	0	0	0	428	99	2	0	0	0	G
596	403	98	5	1	1	0	0	0	0	0	A
597	0	0	16	4	3	0	332	94	0	0	T
598	0	0	0	0	343	99	1	0	0	0	G
599	0	0	6	1	0	0	329	98	0	0	T
600	1	0	3	0	2	0	328	98	0	0	T
601	0	0	348	98	0	0	4	1	0	0	C
602	0	0	0	0	363	99	2	0	0	0	G
603	355	93	0	0	23	6	0	0	0	0	A
604	386	99	0	0	3	0	0	0	0	0	A
605	0	0	383	100	0	0	0	0	0	0	C
606	0	0	11	2	0	0	370	97	0	0	T
607	1	0	376	99	0	0	0	0	0	0	C
608	359	98	2	0	1	0	1	0	0	0	A
609	348	99	0	0	3	0	0	0	0	0	A
610	340	98	0	0	5	1	0	0	0	0	A
611	0	0	2	0	0	0	339	99	0	0	T
612	0	0	354	100	0	0	0	0	0	0	C
613	0	0	0	0	347	99	1	0	0	0	G
614	342	99	3	0	0	0	0	0	0	0	A
615	0	0	362	100	0	0	0	0	0	0	C
616	351	98	0	0	5	1	0	0	0	0	A
617	0	0	0	0	364	99	1	0	0	0	G
618	0	0	374	98	5	1	1	0	0	0	C
619	0	0	0	0	375	99	1	0	0	0	G
620	0	0	403	100	0	0	0	0	0	0	C
621	1	0	0	0	417	99	0	0	0	0	G
622	0	0	397	99	0	0	1	0	0	0	C
623	352	97	0	0	8	2	0	0	0	0	A
624	328	96	0	0	11	3	0	0	0	0	A
625	310	98	2	0	4	1	0	0	0	0	A
626	0	0	0	0	292	100	0	0	0	0	G
627	287	100	0	0	0	0	0	0	0	0	A
628	293	99	0	0	1	0	0	0	0	0	A
629	0	0	17	5	0	0	295	94	0	0	T
630	324	98	0	0	3	0	1	0	0	0	A
631	0	0	1	0	0	0	341	99	0	0	T
632	0	0	0	0	353	99	1	0	0	0	G
633	0	0	0	0	337	100	0	0	0	0	G
634	1	0	1	0	331	99	0	0	0	0	G
635	346	99	0	0	2	0	1	0	0	0	A
636	1	0	317	99	0	0	2	0	0	0	C
637	241	88	1	0	29	10	0	0	0	0	A
638	0	0	1	0	263	99	0	0	0	0	G
639	0	0	258	99	1	0	0	0	0	0	C
640	1	0	256	99	0	0	0	0	0	0	C
641	270	98	3	1	1	0	0	0	0	0	A
642	1	0	4	1	0	0	249	98	0	0	T
643	0	0	2	0	1	0	249	98	0	0	T
644	1	0	11	4	1	0	260	95	0	0	T
645	0	0	319	100	0	0	0	0	0	0	C
646	286	86	0	0	45	13	0	0	0	0	A	G
647	1	0	0	0	341	99	1	0	0	0	G
648	0	0	394	99	0	0	1	0	0	0	C
649	1	0	0	0	393	99	1	0	0	0	G
650	0	0	2	0	392	99	0	0	0	0	G
651	366	99	0	0	3	0	0	0	0	0	A
652	0	0	365	100	0	0	0	0	0	0	C
653	341	97	0	0	9	2	0	0	0	0	A
654	0	0	372	100	0	0	0	0	0	0	C
655	0	0	1	0	402	99	0	0	0	0	G
656	0	0	0	0	406	100	0	0	0	0	G
657	2	0	387	99	0	0	0	0	0	0	C
658	389	98	1	0	4	1	0	0	0	0	A
659	0	0	411	100	0	0	0	0	0	0	C
660	0	0	24	5	1	0	389	93	0	0	T
661	0	0	0	0	421	100	0	0	0	0	G
662	410	99	0	0	4	0	0	0	0	0	A
663	0	0	401	100	0	0	0	0	0	0	C
664	395	99	0	0	1	0	2	0	0	0	A
665	0	0	393	99	1	0	0	0	0	0	C
666	0	0	65	17	0	0	306	82	0	0	T	C
667	0	0	0	0	350	99	1	0	0	0	G
668	314	89	0	0	38	10	0	0	0	0	A
669	294	84	1	0	52	14	0	0	0	0	A	G
670	1	0	0	0	342	99	0	0	0	0	G
671	350	100	0	0	0	0	0	0	0	0	A
672	1	0	379	99	0	0	0	0	0	0	C
673	0	0	1	0	381	99	1	0	0	0	G
674	1	0	377	99	0	0	0	0	0	0	C
675	0	0	17	4	1	0	360	95	0	0	T
676	0	0	0	0	341	99	2	0	0	0	G
677	0	0	5	1	0	0	308	98	0	0	T
678	0	0	1	0	298	99	2	0	0	0	G
679	0	0	301	100	0	0	0	0	0	0	C
680	289	97	1	0	4	1	2	0	0	0	A
681	262	93	0	0	17	6	0	0	0	0	A
682	278	98	0	0	3	1	0	0	0	0	A
683	0	0	0	0	280	100	0	0	0	0	G
684	0	0	2	0	0	0	275	99	0	0	T
685	2	0	0	0	275	98	1	0	0	0	G
686	0	0	19	6	1	0	276	93	0	0	T
687	0	0	0	0	0	0	302	100	0	0	T
688	0	0	0	0	312	100	0	0	0	0	G
689	0	0	0	0	306	100	0	0	0	0	G
690	292	99	0	0	0	0	2	0	0	0	A
691	0	0	0	0	291	100	0	0	0	0	G
692	1	0	2	0	0	0	253	98	0	0	T
693	0	0	0	0	253	100	0	0	0	0	G
694	0	0	235	99	0	0	2	0	0	0	C
695	218	90	0	0	23	9	1	0	0	0	A
696	194	82	0	0	41	17	0	0	0	0	A	G
697	3	1	0	0	238	98	0	0	0	0	G
698	3	1	0	0	242	98	0	0	0	0	G
699	4	1	283	98	0	0	0	0	0	0	C
700	298	98	0	0	4	1	0	0	0	0	A
701	281	97	0	0	6	2	0	0	0	0	A
702	0	0	312	100	0	0	0	0	0	0	C
703	0	0	0	0	307	100	0	0	0	0	G
704	0	0	0	0	303	100	0	0	0	0	G
705	293	99	1	0	1	0	0	0	0	0	A
706	291	100	0	0	0	0	0	0	0	0	A
707	0	0	286	100	0	0	0	0	0	0	C
708	0	0	46	18	0	0	208	81	0	0	T	C
709	224	93	0	0	13	5	2	0	0	0	A
710	227	96	1	0	7	2	0	0	0	0	A
711	0	0	243	100	0	0	0	0	0	0	C
712	0	0	0	0	251	99	1	0	0	0	G
713	0	0	0	0	261	100	0	0	0	0	G
714	0	0	0	0	0	0	265	100	0	0	T
715	259	99	0	0	0	0	1	0	0	0	A
716	262	100	0	0	0	0	0	0	0	0	A
717	0	0	275	100	0	0	0	0	0	0	C
718	272	98	0	0	3	1	0	0	0	0	A
719	0	0	8	2	1	0	310	97	0	0	T
720	0	0	0	0	316	100	0	0	0	0	G
721	0	0	295	100	0	0	0	0	0	0	C
722	279	98	1	0	4	1	0	0	0	0	A
723	0	0	7	2	0	0	313	97	0	0	T
724	0	0	1	0	0	0	286	99	0	0	T
725	234	80	0	0	58	19	0	0	0	0	A	G
726	0	0	0	0	0	0	350	100	0	0	T
727	1	0	2	0	0	0	362	99	0	0	T
728	1	0	379	99	0	0	0	0	0	0	C
729	0	0	409	100	0	0	0	0	0	0	C
730	1	0	1	0	0	0	450	99	0	0	T
731	1	0	513	99	1	0	1	0	0	0	C
732	1	0	36	6	0	0	482	92	0	0	T
733	0	0	0	0	491	100	0	0	0	0	G
734	482	97	0	0	12	2	1	0	0	0	A
735	0	0	1	0	1	0	498	99	0	0	T
736	0	0	515	99	0	0	1	0	0	0	C
737	0	0	0	0	543	100	0	0	0	0	G
738	0	0	519	100	0	0	0	0	0	0	C
739	0	0	0	0	521	100	0	0	0	0	G
740	0	0	6	1	0	0	521	98	0	0	T
741	0	0	4	0	1	0	487	98	0	0	T
742	1	0	0	0	496	99	1	0	0	0	G
743	0	0	470	99	0	0	1	0	0	0	C
744	0	0	16	3	0	0	446	96	0	0	T
745	416	98	0	0	4	0	1	0	0	0	A
746	1	0	19	4	0	0	402	95	0	0	T
747	0	0	36	8	0	0	381	91	0	0	T
748	320	90	0	0	31	8	2	0	0	0	A
749	0	0	333	98	0	0	4	1	0	0	C
750	0	0	321	100	0	0	0	0	0	0	C
751	0	0	292	99	0	0	1	0	0	0	C
752	1	0	1	0	248	99	0	0	0	0	G
753	178	98	0	0	2	1	0	0	0	0	A
754	0	0	186	99	1	0	0	0	0	0	C
755	0	0	189	100	0	0	0	0	0	0	C
756	181	99	0	0	1	0	0	0	0	0	A
757	0	0	1	0	0	0	163	99	0	0	T
758	128	92	0	0	8	5	2	1	0	0	A
759	1	0	0	0	0	0	139	99	0	0	T
760	0	0	0	0	145	100	0	0	0	0	G
761	0	0	0	0	5	2	182	97	0	0	T
762	0	0	0	0	189	100	0	0	0	0	G
763	0	0	0	0	173	100	0	0	0	0	G
764	0	0	6	3	0	0	161	96	0	0	T
765	0	0	185	100	0	0	0	0	0	0	C
766	133	64	0	0	74	35	0	0	0	0	A	G
767	0	0	0	0	206	100	0	0	0	0	G
768	196	94	0	0	12	5	0	0	0	0	A
769	0	0	0	0	223	100	0	0	0	0	G
770	0	0	0	0	224	100	0	0	0	0	G
771	0	0	256	100	0	0	0	0	0	0	C
772	0	0	0	0	272	100	0	0	0	0	G
773	277	99	0	0	1	0	0	0	0	0	A
774	0	0	291	100	0	0	0	0	0	0	C
775	1	0	0	0	295	99	1	0	0	0	G
776	286	98	0	0	3	1	0	0	0	0	A
777	0	0	0	0	321	100	0	0	0	0	G
778	1	0	335	99	0	0	0	0	0	0	C
779	324	91	0	0	30	8	0	0	0	0	A
780	0	0	0	0	355	100	0	0	0	0	G
781	0	0	358	99	0	0	1	0	0	0	C
782	1	0	0	0	358	99	0	0	0	0	G
783	300	97	0	0	7	2	0	0	0	0	A
784	0	0	8	2	0	0	299	97	0	0	T
785	0	0	315	99	0	0	1	0	0	0	C
786	1	0	0	0	335	99	0	0	0	0	G
787	0	0	332	96	11	3	0	0	0	0	C
788	1	0	19	5	0	0	306	93	0	0	T
789	0	0	0	0	342	100	0	0	0	0	G
790	0	0	0	0	350	100	0	0	0	0	G
791	1	0	361	99	1	0	1	0	0	0	C
792	0	0	2	0	365	99	0	0	0	0	G
793	355	98	0	0	6	1	0	0	0	0	A
794	0	0	6	1	0	0	359	98	0	0	T
795	370	98	0	0	6	1	1	0	0	0	A
796	0	0	408	100	0	0	0	0	0	0	C
797	0	0	433	100	0	0	0	0	0	0	C
798	0	0	1	0	425	99	1	0	0	0	G
799	411	100	0	0	0	0	0	0	0	0	A
800	0	0	413	100	0	0	0	0	0	0	C
801	2	0	44	10	0	0	367	88	0	0	T
802	1	0	0	0	409	99	0	0	0	0	G
803	352	91	0	0	32	8	1	0	0	0	A
804	1	0	0	0	387	99	0	0	0	0	G
805	382	99	0	0	1	0	1	0	0	0	A
806	368	96	0	0	15	3	0	0	0	0	A
807	381	95	0	0	16	4	0	0	0	0	A
808	1	0	405	99	0	0	0	0	0	0	C
809	0	0	0	0	412	100	0	0	0	0	G
810	0	0	413	97	0	0	9	2	0	0	C
811	0	0	1	0	414	99	0	0	0	0	G
812	402	99	0	0	0	0	2	0	0	0	A
813	0	0	377	100	0	0	0	0	0	0	C
814	0	0	370	99	0	0	3	0	0	0	C
815	0	0	68	19	0	0	278	80	0	0	T	C
816	337	99	0	0	1	0	0	0	0	0	A
817	0	0	325	99	0	0	2	0	0	0	C
818	0	0	4	1	3	1	291	97	0	0	T
819	0	0	0	0	267	100	0	0	0	0	G
820	0	0	1	0	272	99	1	0	0	0	G
821	256	99	0	0	2	0	0	0	0	0	A
822	2	0	9	3	1	0	248	95	0	0	T
823	2	0	10	4	0	0	233	95	0	0	T
824	1	0	1	0	0	0	265	99	0	0	T
825	1	0	328	99	1	0	0	0	0	0	C
826	1	0	375	99	0	0	1	0	0	0	C
827	377	96	0	0	12	3	0	0	0	0	A
828	371	95	4	1	12	3	1	0	0	0	A
829	1	0	2	0	0	0	364	99	0	0	T
830	0	0	334	100	0	0	0	0	0	0	C
831	1	0	308	99	0	0	0	0	0	0	C
832	302	99	0	0	1	0	0	0	0	0	A
833	303	100	0	0	0	0	0	0	0	0	A
834	0	0	306	100	0	0	0	0	0	0	C
835	0	0	0	0	307	99	1	0	0	0	G
836	0	0	320	100	0	0	0	0	0	0	C
837	0	0	0	0	326	100	0	0	0	0	G
838	0	0	1	0	318	99	0	0	0	0	G
839	1	0	1	0	309	99	0	0	0	0	G
840	296	99	0	0	1	0	0	0	0	0	A
841	305	97	2	0	5	1	0	0	0	0	A
842	0	0	0	0	0	0	326	100	0	0	T
843	0	0	336	100	0	0	0	0	0	0	C
844	2	0	339	99	0	0	0	0	0	0	C
845	0	0	0	0	341	100	0	0	0	0	G
846	318	99	0	0	1	0	2	0	0	0	A
847	284	98	1	0	1	0	3	1	0	0	A
848	1	0	12	4	0	0	234	94	0	0	T
849	229	98	0	0	3	1	0	0	0	0	A
850	1	0	1	0	0	0	274	99	0	0	T
851	0	0	322	100	0	0	0	0	0	0	C
852	287	83	0	0	57	16	1	0	0	0	A	G
853	0	0	0	0	352	100	0	0	0	0	G
854	1	0	0	0	345	99	0	0	0	0	G
855	0	0	346	100	0	0	0	0	0	0	C
856	0	0	20	5	0	0	338	94	0	0	T
857	0	0	22	6	0	0	341	93	0	0	T
858	0	0	15	4	0	0	352	95	0	0	T
859	357	97	0	0	11	2	0	0	0	0	A
860	0	0	371	99	0	0	1	0	0	0	C
861	0	0	5	1	1	0	364	98	0	0	T
862	371	96	0	0	11	2	2	0	0	0	A
863	0	0	395	99	3	0	0	0	0	0	C
864	0	0	0	0	375	100	0	0	0	0	G
865	371	99	0	0	1	0	0	0	0	0	A
866	0	0	0	0	0	0	369	100	0	0	T
867	0	0	0	0	372	99	1	0	0	0	G
868	0	0	3	0	374	99	0	0	0	0	G
869	339	99	1	0	0	0	0	0	0	0	A
870	0	0	1	0	0	0	324	99	0	0	T
871	0	0	0	0	318	100	0	0	0	0	G
872	0	0	3	1	264	98	0	0	0	0	G
873	221	98	0	0	1	0	2	0	0	0	A
874	1	0	0	0	227	99	0	0	0	0	G
875	1	0	0	0	253	99	0	0	0	0	G
876	251	98	0	0	3	1	0	0	0	0	A
877	0	0	0	0	250	100	0	0	0	0	G
878	234	98	2	0	1	0	0	0	0	0	A
879	229	99	0	0	2	0	0	0	0	0	A
880	226	100	0	0	0	0	0	0	0	0	A
881	220	99	0	0	0	0	2	0	0	0	A
882	0	0	12	5	1	0	206	94	0	0	T
883	0	0	0	0	231	100	0	0	0	0	G
884	0	0	227	100	0	0	0	0	0	0	C
885	0	0	235	100	0	0	0	0	0	0	C
886	0	0	0	0	246	100	0	0	0	0	G
887	239	99	0	0	1	0	0	0	0	0	A
888	0	0	2	0	0	0	213	99	0	0	T
889	208	100	0	0	0	0	0	0	0	0	A
890	0	0	200	100	0	0	0	0	0	0	C
891	0	0	201	100	0	0	0	0	0	0	C
892	0	0	17	8	0	0	185	91	0	0	T
893	0	0	16	7	0	0	188	92	0	0	T
894	1	0	10	4	0	0	195	94	0	0	T
895	198	97	0	0	4	1	2	0	0	0	A
896	2	1	0	0	177	98	0	0	0	0	G
897	0	0	145	100	0	0	0	0	0	0	C
898	0	0	0	0	143	100	0	0	0	0	G
899	140	100	0	0	0	0	0	0	0	0	A
900	136	99	0	0	1	0	0	0	0	0	A
901	143	99	0	0	1	0	0	0	0	0	A
902	0	0	3	2	0	0	137	97	0	0	T
903	0	0	0	0	147	100	0	0	0	0	G
904	0	0	0	0	175	100	0	0	0	0	G
905	1	0	194	99	0	0	0	0	0	0	C
906	177	92	0	0	14	7	1	0	0	0	A
907	158	89	0	0	18	10	1	0	0	0	A
908	1	0	2	0	215	98	0	0	0	0	G
909	0	0	0	0	229	100	0	0	0	0	G
910	0	0	1	0	1	0	258	99	0	0	T
911	0	0	0	0	270	99	1	0	0	0	G
912	0	0	322	99	0	0	1	0	0	0	C
913	313	95	0	0	15	4	0	0	0	0	A
914	0	0	11	3	0	0	336	96	0	0	T
915	0	0	0	0	345	100	0	0	0	0	G
916	0	0	0	0	0	0	345	100	0	0	T
917	0	0	342	100	0	0	0	0	0	0	C
918	0	0	36	10	0	0	303	89	0	0	T
919	311	88	1	0	38	10	0	0	0	0	A
920	0	0	366	100	0	0	0	0	0	0	C
921	0	0	395	100	0	0	0	0	0	0	C
922	0	0	0	0	398	100	0	0	0	0	G
923	0	0	400	100	0	0	0	0	0	0	C
924	0	0	0	0	400	100	0	0	0	0	G
925	0	0	0	0	393	100	0	0	0	0	G
926	3	0	9	2	1	0	368	96	0	0	T
927	352	96	0	0	12	3	0	0	0	0	A
928	0	0	2	0	1	0	366	99	0	0	T
929	0	0	0	0	386	100	0	0	0	0	G
930	0	0	0	0	341	100	0	0	0	0	G
931	0	0	0	0	344	99	1	0	0	0	G
932	1	0	0	0	327	99	0	0	0	0	G
933	334	96	0	0	9	2	2	0	0	0	A
934	0	0	0	0	293	100	0	0	0	0	G
935	1	0	0	0	294	99	0	0	0	0	G
936	0	0	277	100	0	0	0	0	0	0	C
937	270	97	1	0	6	2	0	0	0	0	A
938	273	98	0	0	3	1	0	0	0	0	A
939	0	0	21	7	0	0	250	92	0	0	T
940	1	0	0	0	271	99	1	0	0	0	G
941	0	0	3	1	0	0	258	98	0	0	T
942	0	0	247	99	0	0	1	0	0	0	C
943	200	88	0	0	25	11	0	0	0	0	A	G
944	0	0	0	0	222	100	0	0	0	0	G
945	209	99	0	0	1	0	1	0	0	0	A
946	0	0	11	5	0	0	196	94	0	0	T
947	200	96	0	0	7	3	1	0	0	0	A
948	0	0	1	0	0	0	197	99	0	0	T
949	0	0	0	0	198	99	1	0	0	0	G
950	0	0	3	1	0	0	216	98	0	0	T
951	1	0	8	3	0	0	232	96	0	0	T
952	1	0	3	1	0	0	264	98	0	0	T
953	0	0	299	100	0	0	0	0	0	0	C
954	0	0	25	8	2	0	285	91	0	0	T
955	0	0	0	0	298	100	0	0	0	0	G
956	283	93	2	0	17	5	0	0	0	0	A
957	0	0	298	99	0	0	1	0	0	0	C
958	288	96	0	0	10	3	0	0	0	0	A
959	0	0	1	0	0	0	313	99	0	0	T
960	0	0	319	100	0	0	0	0	0	0	C
961	1	0	340	99	0	0	0	0	0	0	C
962	1	0	15	4	0	0	337	95	0	0	T
963	1	0	12	3	0	0	344	96	0	0	T
964	1	0	0	0	365	99	0	0	0	0	G
965	0	0	0	0	0	0	377	100	0	0	T
966	373	97	0	0	9	2	0	0	0	0	A
967	0	0	392	100	0	0	0	0	0	0	C
968	0	0	414	100	0	0	0	0	0	0	C
969	1	0	413	99	0	0	0	0	0	0	C
970	0	0	2	0	409	99	0	0	0	0	G
971	0	0	0	0	411	100	0	0	0	0	G
972	371	97	0	0	10	2	0	0	0	0	A
973	0	0	1	0	322	99	0	0	0	0	G
974	0	0	1	0	295	99	0	0	0	0	G
975	240	95	0	0	11	4	0	0	0	0	A
976	215	95	0	0	9	4	0	0	0	0	A
977	212	98	0	0	3	1	0	0	0	0	A
978	0	0	12	5	0	0	219	94	0	0	T
979	1	0	3	1	0	0	228	98	0	0	T
980	0	0	0	0	236	99	1	0	0	0	G
981	0	0	0	0	222	100	0	0	0	0	G
982	1	0	7	3	0	0	208	96	0	0	T
983	0	0	200	99	0	0	1	0	0	0	C
984	192	100	0	0	0	0	0	0	0	0	A
985	199	98	0	0	3	1	1	0	0	0	A
986	1	0	2	0	1	0	205	98	0	0	T
987	1	0	5	2	0	0	199	97	0	0	T
988	209	90	0	0	19	8	2	0	0	0	A
989	222	96	0	0	7	3	1	0	0	0	A
990	1	0	0	0	0	0	208	99	0	0	T
991	0	0	0	0	205	100	0	0	0	0	G
992	1	0	0	0	200	99	0	0	0	0	G
993	190	100	0	0	0	0	0	0	0	0	A
994	187	99	0	0	1	0	0	0	0	0	A
995	0	0	0	0	0	0	202	100	0	0	T
996	0	0	0	0	0	0	198	100	0	0	T
997	0	0	0	0	199	100	0	0	0	0	G
998	1	0	1	0	1	0	199	98	0	0	T
999	1	0	0	0	0	0	198	99	0	0	T
1000	0	0	0	0	188	100	0	0	0	0	G
1001	168	78	1	0	44	20	0	0	0	0	A	G
1002	0	0	0	0	221	100	0	0	0	0	G
1003	0	0	0	0	238	100	0	0	0	0	G
1004	243	100	0	0	0	0	0	0	0	0	A
1005	2	0	241	99	0	0	0	0	0	0	C
1006	0	0	247	100	0	0	0	0	0	0	C
1007	0	0	34	13	0	0	220	86	0	0	T	C
1008	217	87	0	0	29	11	1	0	0	0	A	G
1009	0	0	252	99	1	0	0	0	0	0	C
1010	1	0	0	0	224	99	0	0	0	0	G
1011	0	0	233	99	1	0	1	0	0	0	C
1012	0	0	252	99	1	0	0	0	0	0	C
1013	1	0	0	0	251	99	1	0	0	0	G
1014	2	0	0	0	248	99	0	0	0	0	G
1015	248	100	0	0	0	0	0	0	0	0	A
1016	0	0	0	0	244	100	0	0	0	0	G
1017	0	0	12	5	0	0	218	94	0	0	T
1018	226	99	0	0	0	0	1	0	0	0	A
1019	3	1	1	0	1	0	226	97	0	0	T
1020	0	0	228	100	0	0	0	0	0	0	C
1021	0	0	0	0	258	100	0	0	0	0	G
1022	4	1	253	98	0	0	0	0	0	0	C
1023	242	94	0	0	12	4	1	0	0	0	A
1024	0	0	0	0	246	100	0	0	0	0	G
1025	231	98	0	0	2	0	2	0	0	0	A
1026	0	0	1	0	229	99	0	0	0	0	G
1027	0	0	229	100	0	0	0	0	0	0	C
1028	0	0	0	0	221	100	0	0	0	0	G
1029	200	100	0	0	0	0	0	0	0	0	A
1030	189	100	0	0	0	0	0	0	0	0	A
1031	2	1	18	9	1	0	165	88	0	0	T
1032	6	3	0	0	186	96	0	0	0	0	G
1033	0	0	186	100	0	0	0	0	0	0	C
1034	0	0	183	100	0	0	0	0	0	0	C
1035	204	99	0	0	1	0	0	0	0	0	A
1036	196	94	1	0	10	4	0	0	0	0	A
1037	204	99	0	0	1	0	0	0	0	0	A
1038	213	100	0	0	0	0	0	0	0	0	A
1039	1	0	3	1	0	0	211	98	0	0	T
1040	1	0	0	0	222	99	0	0	0	0	G
1041	0	0	218	100	0	0	0	0	0	0	C
1042	228	100	0	0	0	0	0	0	0	0	A
1043	1	0	13	6	0	0	195	93	0	0	T
1044	0	0	0	0	201	100	0	0	0	0	G
1045	0	0	7	4	0	0	167	95	0	0	T
1046	158	92	0	0	12	7	0	0	0	0	A
1047	0	0	165	100	0	0	0	0	0	0	C
1048	0	0	0	0	165	100	0	0	0	0	G
1049	0	0	1	0	0	0	163	99	0	0	T
1050	0	0	163	100	0	0	0	0	0	0	C
1051	0	0	0	0	171	100	0	0	0	0	G
1052	0	0	10	5	0	0	172	94	0	0	T
1053	0	0	178	97	0	0	5	2	0	0	C
1054	130	68	4	2	55	29	0	0	0	0	A	G
1055	1	0	2	1	180	98	0	0	0	0	G
1056	0	0	179	100	0	0	0	0	0	0	C
1057	0	0	0	0	160	100	0	0	0	0	G
1058	164	99	0	0	1	0	0	0	0	0	A
1059	167	98	0	0	3	1	0	0	0	0	A
1060	0	0	189	100	0	0	0	0	0	0	C
1061	193	92	0	0	16	7	0	0	0	0	A
1062	3	1	242	98	1	0	0	0	0	0	C
1063	0	0	0	0	250	100	0	0	0	0	G
1064	0	0	1	0	244	99	0	0	0	0	G
1065	0	0	252	99	1	0	1	0	0	0	C
1066	1	0	0	0	257	99	0	0	0	0	G
1067	262	98	0	0	3	1	0	0	0	0	A
1068	0	0	280	100	0	0	0	0	0	0	C
1069	0	0	312	100	0	0	0	0	0	0	C
1070	321	93	0	0	21	6	0	0	0	0	A
1071	0	0	389	100	0	0	0	0	0	0	C
1072	0	0	0	0	396	100	0	0	0	0	G
1073	0	0	8	2	1	0	384	97	0	0	T
1074	0	0	384	100	0	0	0	0	0	0	C
1075	1	0	391	99	0	0	0	0	0	0	C
1076	362	95	3	0	15	3	0	0	0	0	A
1077	0	0	369	98	0	0	6	1	0	0	C
1078	1	0	0	0	359	99	0	0	0	0	G
1079	0	0	8	2	0	0	357	97	0	0	T
1080	0	0	364	100	0	0	0	0	0	0	C
1081	1	0	1	0	359	99	0	0	0	0	G
1082	1	0	19	5	0	0	331	94	0	0	T
1083	271	75	0	0	88	24	2	0	0	0	A	G
1084	0	0	360	100	0	0	0	0	0	0	C
1085	344	93	1	0	21	5	0	0	0	0	A
1086	1	0	361	99	0	0	0	0	0	0	C
1087	339	99	0	0	3	0	0	0	0	0	A
1088	0	0	341	100	0	0	0	0	0	0	C
1089	0	0	335	99	1	0	0	0	0	0	C
1090	0	0	33	10	0	0	296	89	0	0	T
1091	0	0	0	0	301	99	1	0	0	0	G
1092	2	0	15	5	0	0	260	93	0	0	T
1093	220	94	0	0	11	4	3	1	0	0	A
1094	223	97	0	0	4	1	1	0	0	0	A
1095	0	0	235	100	0	0	0	0	0	0	C
1096	0	0	3	1	0	0	231	98	0	0	T
1097	210	95	0	0	9	4	0	0	0	0	A
1098	0	0	267	100	0	0	0	0	0	0	C
1099	0	0	0	0	263	100	0	0	0	0	G
1100	0	0	308	100	0	0	0	0	0	0	C
1101	0	0	314	100	0	0	0	0	0	0	C
1102	315	98	0	0	6	1	0	0	0	0	A
1103	0	0	338	100	0	0	0	0	0	0	C
1104	1	0	1	0	322	99	0	0	0	0	G
1105	0	0	5	1	285	98	0	0	0	0	G
1106	0	0	0	0	271	100	0	0	0	0	G
1107	0	0	271	100	0	0	0	0	0	0	C
1108	263	98	1	0	4	1	0	0	0	0	A
1109	1	0	1	0	264	99	0	0	0	0	G
1110	0	0	260	100	0	0	0	0	0	0	C
1111	0	0	10	3	0	0	246	96	0	0	T
1112	0	0	0	0	247	100	0	0	0	0	G
1113	0	0	12	4	0	0	231	95	0	0	T
1114	219	91	0	0	20	8	0	0	0	0	A
1115	0	0	0	0	233	100	0	0	0	0	G
1116	238	100	0	0	0	0	0	0	0	0	A
1117	1	0	3	1	0	0	234	98	0	0	T
1118	0	0	0	0	244	100	0	0	0	0	G
1119	0	0	15	5	0	0	241	94	0	0	T
1120	157	74	0	0	53	25	0	0	0	0	A	G
1121	0	0	0	0	231	100	0	0	0	0	G
1122	0	0	0	0	0	0	188	100	0	0	T
1123	2	1	0	0	0	0	176	98	0	0	T
1124	1	0	0	0	0	0	177	99	0	0	T
1125	0	0	164	100	0	0	0	0	0	0	C
1126	1	0	4	2	0	0	166	97	0	0	T
1127	0	0	2	1	0	0	180	98	0	0	T
1128	159	96	0	0	3	1	2	1	0	0	A
1129	0	0	162	100	0	0	0	0	0	0	C
1130	0	0	1	0	0	0	173	99	0	0	T
1131	1	0	183	98	1	0	0	0	0	0	C
1132	184	96	0	0	6	3	0	0	0	0	A
1133	193	98	0	0	2	1	0	0	0	0	A
1134	0	0	216	100	0	0	0	0	0	0	C
1135	0	0	0	0	239	99	1	0	0	0	G
1136	0	0	252	99	0	0	1	0	0	0	C
1137	0	0	265	99	0	0	1	0	0	0	C
1138	1	0	0	0	259	98	2	0	0	0	G
1139	1	0	254	98	0	0	2	0	0	0	C
1140	1	0	2	0	0	0	262	98	0	0	T
1141	0	0	0	0	244	100	0	0	0	0	G
1142	0	0	257	99	0	0	1	0	0	0	C
1143	0	0	22	8	0	0	246	91	0	0	T
1144	0	0	12	4	0	0	256	95	0	0	T
1145	2	0	2	0	1	0	282	98	0	0	T
1146	1	0	277	99	0	0	0	0	0	0	C
1147	0	0	283	99	0	0	1	0	0	0	C
1148	284	98	0	0	3	1	1	0	0	0	A
1149	280	99	0	0	0	0	2	0	0	0	A
1150	0	0	273	99	1	0	0	0	0	0	C
1151	0	0	13	4	0	0	259	95	0	0	T
1152	266	98	0	0	1	0	2	0	0	0	A
1153	0	0	2	0	0	0	266	99	0	0	T
1154	0	0	0	0	274	100	0	0	0	0	G
1155	0	0	5	1	0	0	272	98	0	0	T
1156	237	91	0	0	20	7	1	0	0	0	A
1157	0	0	2	0	268	99	0	0	0	0	G
1158	263	99	0	0	2	0	0	0	0	0	A
1159	0	0	253	100	0	0	0	0	0	0	C
1160	0	0	0	0	253	100	0	0	0	0	G
1161	232	95	2	0	10	4	0	0	0	0	A
1162	0	0	228	100	0	0	0	0	0	0	C
1163	2	0	0	0	219	98	2	0	0	0	G
1164	197	96	3	1	4	1	1	0	0	0	A
1165	0	0	173	99	0	0	1	0	0	0	C
1166	0	0	0	0	171	99	1	0	0	0	G
1167	0	0	149	100	0	0	0	0	0	0	C
1168	150	99	0	0	1	0	0	0	0	0	A
1169	0	0	11	7	0	0	137	92	0	0	T
1170	0	0	3	2	3	2	134	95	0	0	T
1171	0	0	142	99	1	0	0	0	0	0	C
1172	0	0	0	0	150	100	0	0	0	0	G
1173	140	99	0	0	1	0	0	0	0	0	A
1174	130	97	0	0	3	2	0	0	0	0	A
1175	123	100	0	0	0	0	0	0	0	0	A
1176	0	0	0	0	128	100	0	0	0	0	G
1177	120	99	0	0	1	0	0	0	0	0	A
1178	118	97	0	0	2	1	1	0	0	0	A
1179	0	0	1	0	0	0	109	99	0	0	T
1180	0	0	1	0	109	99	0	0	0	0	G
1181	0	0	12	9	0	0	112	90	0	0	T
1182	0	0	6	4	0	0	140	95	0	0	T
1183	169	96	0	0	7	3	0	0	0	0	A
1184	0	0	0	0	182	100	0	0	0	0	G
1185	220	100	0	0	0	0	0	0	0	0	A
1186	0	0	0	0	229	100	0	0	0	0	G
1187	0	0	5	2	0	0	234	97	0	0	T
1188	2	0	245	99	0	0	0	0	0	0	C
1189	242	94	0	0	9	3	4	1	0	0	A
1190	2	0	4	1	0	0	267	97	0	0	T
1191	0	0	272	100	0	0	0	0	0	0	C
1192	1	0	278	99	0	0	0	0	0	0	C
1193	272	98	4	1	1	0	0	0	0	0	A
1194	271	99	0	0	0	0	1	0	0	0	A
1195	0	0	272	99	0	0	1	0	0	0	C
1196	0	0	19	6	0	0	266	93	0	0	T
1197	299	99	0	0	1	0	0	0	0	0	A
1198	0	0	0	0	4	1	314	98	0	0	T
1199	0	0	325	100	0	0	0	0	0	0	C
1200	309	94	0	0	18	5	0	0	0	0	A
1201	0	0	0	0	307	100	0	0	0	0	G
1202	303	99	0	0	2	0	0	0	0	0	A
1203	290	91	0	0	26	8	1	0	0	0	A
1204	308	98	1	0	3	0	1	0	0	0	A
1205	0	0	0	0	284	100	0	0	0	0	G
1206	293	99	0	0	1	0	0	0	0	0	A
1207	1	0	0	0	256	99	0	0	0	0	G
1208	261	100	0	0	0	0	0	0	0	0	A
1209	0	0	261	99	0	0	1	0	0	0	C
1210	0	0	31	12	0	0	223	87	0	0	T	C
1211	0	0	0	0	245	99	1	0	0	0	G
1212	0	0	0	0	224	100	0	0	0	0	G
1213	1	0	0	0	0	0	216	99	0	0	T
1214	0	0	206	100	0	0	0	0	0	0	C
1215	0	0	198	100	0	0	0	0	0	0	C
1216	0	0	196	100	0	0	0	0	0	0	C
1217	0	0	0	0	195	100	0	0	0	0	G
1218	1	0	6	3	0	0	176	96	0	0	T
1219	164	97	1	0	1	0	3	1	0	0	A
1220	1	0	1	0	1	0	143	97	0	0	T
1221	0	0	141	99	0	0	1	0	0	0	C
1222	1	0	3	1	0	0	160	97	0	0	T
1223	0	0	8	4	0	0	183	95	0	0	T
1224	0	0	6	3	0	0	189	96	0	0	T
1225	0	0	203	99	0	0	1	0	0	0	C
1226	206	97	0	0	6	2	0	0	0	0	A
1227	212	97	0	0	5	2	0	0	0	0	A
1228	0	0	5	2	0	0	204	97	0	0	T
1229	228	100	0	0	0	0	0	0	0	0	A
1230	0	0	227	100	0	0	0	0	0	0	C
1231	0	0	3	1	0	0	218	98	0	0	T
1232	0	0	5	2	0	0	227	97	0	0	T
1233	207	86	0	0	33	13	0	0	0	0	A	G
1234	0	0	0	0	1	0	247	99	0	0	T
1235	0	0	0	0	264	100	0	0	0	0	G
1236	0	0	3	1	0	0	276	98	0	0	T
1237	1	0	2	0	0	0	280	98	0	0	T
1238	0	0	290	100	0	0	0	0	0	0	C
1239	287	97	0	0	5	1	1	0	0	0	A
1240	1	0	0	0	1	0	306	99	0	0	T
1241	0	0	320	100	0	0	0	0	0	0	C
1242	0	0	0	0	310	100	0	0	0	0	G
1243	0	0	310	100	0	0	0	0	0	0	C
1244	0	0	292	99	1	0	0	0	0	0	C
1245	2	0	273	99	0	0	0	0	0	0	C
1246	259	89	2	0	28	9	0	0	0	0	A
1247	0	0	0	0	258	100	0	0	0	0	G
1248	0	0	0	0	234	100	0	0	0	0	G
1249	226	99	0	0	1	0	0	0	0	0	A
1250	220	99	0	0	1	0	0	0	0	0	A
1251	0	0	3	1	0	0	208	98	0	0	T
1252	0	0	0	0	200	100	0	0	0	0	G
1253	0	0	14	7	0	0	184	92	0	0	T
1254	0	0	189	100	0	0	0	0	0	0	C
1255	178	97	0	0	2	1	2	1	0	0	A
1256	161	93	0	0	11	6	0	0	0	0	A
1257	147	94	0	0	8	5	1	0	0	0	A
1258	0	0	0	0	143	100	0	0	0	0	G
1259	141	100	0	0	0	0	0	0	0	0	A
1260	135	97	0	0	3	2	0	0	0	0	A
1261	0	0	0	0	141	100	0	0	0	0	G
1262	0	0	3	2	0	0	131	97	0	0	T
1263	0	0	0	0	145	100	0	0	0	0	G
1264	0	0	1	0	171	98	1	0	0	0	G
1265	0	0	0	0	176	100	0	0	0	0	G
1266	0	0	184	100	0	0	0	0	0	0	C
1267	0	0	0	0	173	100	0	0	0	0	G
1268	0	0	0	0	148	100	0	0	0	0	G
1269	1	0	145	99	0	0	0	0	0	0	C
1270	0	0	153	100	0	0	0	0	0	0	C
1271	144	92	0	0	11	7	0	0	0	0	A
1272	0	0	0	0	156	100	0	0	0	0	G
1273	0	0	4	2	0	0	145	97	0	0	T
1274	156	96	0	0	4	2	2	1	0	0	A
1275	0	0	184	100	0	0	0	0	0	0	C
1276	0	0	8	4	0	0	190	95	0	0	T
1277	0	0	12	5	1	0	202	93	0	0	T
1278	1	0	9	3	0	0	222	95	0	0	T
1279	0	0	0	0	243	100	0	0	0	0	G
1280	245	96	0	0	8	3	0	0	0	0	A
1281	0	0	6	2	2	0	258	96	0	0	T
1282	2	0	0	0	261	99	0	0	0	0	G
1283	0	0	0	0	262	100	0	0	0	0	G
1284	254	98	1	0	1	0	1	0	0	0	A
1285	0	0	1	0	233	99	0	0	0	0	G
1286	0	0	0	0	218	100	0	0	0	0	G
1287	209	99	0	0	1	0	0	0	0	0	A
1288	0	0	0	0	0	0	196	100	0	0	T
1289	0	0	10	5	0	0	180	94	0	0	T
1290	172	89	0	0	21	10	0	0	0	0	A
1291	1	0	186	98	0	0	1	0	0	0	C
1292	0	0	0	0	177	100	0	0	0	0	G
1293	0	0	8	4	0	0	166	95	0	0	T
1294	167	97	0	0	4	2	0	0	0	0	A
1295	0	0	0	0	169	100	0	0	0	0	G
1296	0	0	0	0	0	0	155	100	0	0	T
1297	124	93	0	0	7	5	1	0	0	0	A
1298	1	0	0	0	121	99	0	0	0	0	G
1299	104	100	0	0	0	0	0	0	0	0	A
1300	0	0	2	2	0	0	85	97	0	0	T
1301	73	97	0	0	1	1	1	1	0	0	A
1302	0	0	2	3	0	0	60	96	0	0	T
1303	0	0	1	2	0	0	47	97	0	0	T
1304	0	0	58	100	0	0	0	0	0	0	C
1305	54	98	0	0	0	0	1	1	0	0	A
1306	0	0	59	100	0	0	0	0	0	0	C
1307	59	100	0	0	0	0	0	0	0	0	A
1308	0	0	2	3	0	0	50	96	0	0	T
1309	51	98	0	0	1	1	0	0	0	0	A
1310	0	0	1	1	0	0	54	98	0	0	T
1311	57	98	0	0	1	1	0	0	0	0	A
1312	0	0	0	0	0	0	57	100	0	0	T
1313	0	0	56	100	0	0	0	0	0	0	C
1314	43	74	0	0	15	25	0	0	0	0	A	G
1315	0	0	0	0	59	100	0	0	0	0	G
1316	0	0	1	1	0	0	58	98	0	0	T
1317	0	0	1	1	0	0	58	98	0	0	T
1318	56	91	0	0	5	8	0	0	0	0	A
1319	0	0	0	0	59	100	0	0	0	0	G
1320	0	0	0	0	0	0	54	100	0	0	T
1321	52	96	0	0	1	1	1	1	0	0	A
1322	0	0	0	0	0	0	56	100	0	0	T
1323	0	0	0	0	0	0	56	100	0	0	T
1324	0	0	0	0	56	100	0	0	0	0	G
1325	0	0	58	100	0	0	0	0	0	0	C
1326	0	0	0	0	47	100	0	0	0	0	G
1327	0	0	2	4	0	0	42	95	0	0	T
1328	32	91	0	0	3	8	0	0	0	0	A
1329	32	94	0	0	0	0	2	5	0	0	A
1330	0	0	0	0	0	0	27	100	0	0	T
1331	0	0	0	0	0	0	27	100	0	0	T
1332	1	4	0	0	0	0	23	95	0	0	T
1333	0	0	0	0	0	0	21	100	0	0	T
1334	0	0	0	0	0	0	20	100	0	0	T
1335	0	0	0	0	0	0	22	100	0	0	T
1336	0	0	0	0	0	0	26	100	0	0	T
1337	39	100	0	0	0	0	0	0	0	0	A
1338	4	6	1	1	0	0	57	91	0	0	T
1339	72	100	0	0	0	0	0	0	0	0	A
1340	1	1	1	1	0	0	96	97	0	0	T
1341	112	99	0	0	1	0	0	0	0	0	A
1342	0	0	133	98	0	0	2	1	0	0	C
1343	1	0	1	0	1	0	145	97	0	0	T
1344	0	0	0	0	0	0	165	100	0	0	T
1345	0	0	1	0	170	99	0	0	0	0	G
1346	1	0	0	0	200	99	0	0	0	0	G
1347	220	99	0	0	2	0	0	0	0	0	A
1348	1	0	4	1	2	0	294	97	0	0	T
1349	0	0	0	0	1	0	308	99	0	0	T
1350	0	0	0	0	332	100	0	0	0	0	G
1351	0	0	0	0	344	100	0	0	0	0	G
1352	0	0	6	1	0	0	352	98	0	0	T
1353	0	0	13	3	0	0	352	96	0	0	T
1354	1	0	0	0	380	99	0	0	0	0	G
1355	387	98	0	0	4	1	0	0	0	0	A
1356	0	0	417	99	0	0	0	0	1	0	C
1357	1	0	0	0	415	99	0	0	0	0	G
1358	0	0	0	0	414	99	1	0	0	0	G
1359	0	0	0	0	401	100	0	0	0	0	G
1360	0	0	1	0	0	0	382	99	0	0	T
1361	369	98	0	0	2	0	2	0	0	0	A
1362	0	0	16	4	0	0	330	95	0	0	T
1363	288	86	0	0	44	13	1	0	0	0	A	G
1364	0	0	1	0	309	99	0	0	0	0	G
1365	297	99	0	0	2	0	0	0	0	0	A
1366	283	99	0	0	1	0	0	0	0	0	A
1367	0	0	1	0	283	99	0	0	0	0	G
1368	0	0	258	100	0	0	0	0	0	0	C
1369	0	0	0	0	233	99	1	0	0	0	G
1370	159	100	0	0	0	0	0	0	0	0	A
1371	150	98	0	0	1	0	1	0	0	0	A
1372	0	0	4	3	0	0	126	96	0	0	T
1373	109	92	0	0	6	5	3	2	0	0	A
1374	0	0	0	0	104	100	0	0	0	0	G
1375	100	99	0	0	0	0	1	0	0	0	A
1376	0	0	2	2	0	0	85	97	0	0	T
1377	0	0	0	0	77	100	0	0	0	0	G
1378	0	0	50	100	0	0	0	0	0	0	C
1379	0	0	0	0	50	100	0	0	0	0	G
1380	0	0	0	0	0	0	45	100	0	0	T
1381	0	0	2	4	0	0	43	95	0	0	T
1382	0	0	1	2	0	0	39	97	0	0	T
1383	0	0	39	100	0	0	0	0	0	0	C
1384	39	100	0	0	0	0	0	0	0	0	A
1385	0	0	0	0	0	0	39	100	0	0	T
1386	39	97	0	0	1	2	0	0	0	0	A
1387	0	0	2	5	0	0	36	94	0	0	T
1388	29	90	0	0	3	9	0	0	0	0	A
1389	0	0	0	0	0	0	26	100	0	0	T
1390	0	0	0	0	0	0	21	100	0	0	T
1391	19	90	0	0	2	9	0	0	0	0	A
1392	17	94	0	0	1	5	0	0	0	0	A
1393	16	94	0	0	1	5	0	0	0	0	A
1394	16	100	0	0	0	0	0	0	0	0	A
1395	0	0	17	100	0	0	0	0	0	0	C
1396	0	0	0	0	0	0	17	100	0	0	T
1397	0	0	0	0	13	100	0	0	0	0	G
1398	0	0	0	0	11	100	0	0	0	0	G
1399	0	0	0	0	0	0	11	100	0	0	T
1400	15	100	0	0	0	0	0	0	0	0	A
1401	0	0	0	0	0	0	16	100	0	0	T
1402	0	0	0	0	16	100	0	0	0	0	G
1403	0	0	16	100	0	0	0	0	0	0	C
1404	0	0	21	100	0	0	0	0	0	0	C
1405	0	0	2	7	1	3	23	88	0	0	T
1406	0	0	0	0	37	100	0	0	0	0	G
1407	0	0	0	0	43	100	0	0	0	0	G
1408	0	0	47	100	0	0	0	0	0	0	C
1409	47	92	0	0	4	7	0	0	0	0	A
1410	0	0	0	0	52	100	0	0	0	0	G
1411	0	0	0	0	55	100	0	0	0	0	G
1412	55	100	0	0	0	0	0	0	0	0	A
1413	0	0	0	0	55	100	0	0	0	0	G
1414	0	0	0	0	0	0	55	100	0	0	T
1415	0	0	1	1	0	0	60	98	0	0	T
1416	62	100	0	0	0	0	0	0	0	0	A
1417	0	0	61	100	0	0	0	0	0	0	C
1418	0	0	0	0	61	100	0	0	0	0	G
1419	0	0	8	13	0	0	53	86	0	0	T	C
1420	0	0	2	3	0	0	56	96	0	0	T
1421	58	100	0	0	0	0	0	0	0	0	A
1422	54	100	0	0	0	0	0	0	0	0	A
1423	55	100	0	0	0	0	0	0	0	0	A
1424	55	100	0	0	0	0	0	0	0	0	A
1425	0	0	0	0	55	100	0	0	0	0	G
1426	0	0	52	100	0	0	0	0	0	0	C
1427	0	0	0	0	46	97	1	2	0	0	G
1428	0	0	1	2	0	0	34	97	0	0	T
1429	0	0	0	0	27	100	0	0	0	0	G
1430	21	95	0	0	0	0	1	4	0	0	A
1431	0	0	0	0	0	0	18	100	0	0	T
1432	0	0	0	0	17	100	0	0	0	0	G
1433	0	0	16	100	0	0	0	0	0	0	C
1434	1	5	16	94	0	0	0	0	0	0	C
1435	17	100	0	0	0	0	0	0	0	0	A
1436	17	100	0	0	0	0	0	0	0	0	A
1437	10	90	0	0	1	9	0	0	0	0	A
1438	13	100	0	0	0	0	0	0	0	0	A
1439	13	100	0	0	0	0	0	0	0	0	A
1440	13	92	0	0	1	7	0	0	0	0	A
1441	0	0	1	7	0	0	13	92	0	0	T
1442	0	0	0	0	0	0	14	100	0	0	T
1443	17	100	0	0	0	0	0	0	0	0	A
1444	0	0	0	0	0	0	16	100	0	0	T
1445	0	0	0	0	0	0	17	100	0	0	T
1446	0	0	0	0	19	100	0	0	0	0	G
1447	0	0	0	0	20	100	0	0	0	0	G
1448	0	0	18	100	0	0	0	0	0	0	C
1449	0	0	0	0	18	100	0	0	0	0	G
1450	0	0	0	0	0	0	21	100	0	0	T
1451	27	100	0	0	0	0	0	0	0	0	A
1452	26	96	0	0	1	3	0	0	0	0	A
1453	0	0	0	0	0	0	28	100	0	0	T
1454	0	0	28	100	0	0	0	0	0	0	C
1455	0	0	26	100	0	0	0	0	0	0	C
1456	0	0	4	12	0	0	28	87	0	0	T	C
1457	33	97	0	0	1	2	0	0	0	0	A
1458	42	95	0	0	2	4	0	0	0	0	A
1459	48	94	0	0	3	5	0	0	0	0	A
1460	0	0	0	0	49	100	0	0	0	0	G
1461	49	98	0	0	1	2	0	0	0	0	A
1462	49	98	0	0	1	2	0	0	0	0	A
1463	0	0	1	1	0	0	54	98	0	0	T
1464	0	0	0	0	0	0	56	100	0	0	T
1465	0	0	1	1	0	0	57	98	0	0	T
1466	0	0	76	98	0	0	1	1	0	0	C
1467	77	100	0	0	0	0	0	0	0	0	A
1468	0	0	75	100	0	0	0	0	0	0	C
1469	0	0	2	2	0	0	78	97	0	0	T
1470	0	0	4	4	0	0	77	95	0	0	T
1471	90	100	0	0	0	0	0	0	0	0	A
1472	0	0	0	0	90	100	0	0	0	0	G
1473	0	0	94	100	0	0	0	0	0	0	C
1474	1	1	0	0	94	97	1	1	0	0	G
1475	0	0	122	100	0	0	0	0	0	0	C
1476	1	0	2	1	0	0	135	97	0	0	T
1477	0	0	5	3	0	0	145	96	0	0	T
1478	0	0	0	0	154	100	0	0	0	0	G
1479	153	99	0	0	1	0	0	0	0	0	A
1480	0	0	2	1	0	0	144	98	0	0	T
1481	140	99	0	0	1	0	0	0	0	0	A
1482	137	97	0	0	4	2	0	0	0	0	A
1483	143	100	0	0	0	0	0	0	0	0	A
1484	0	0	1	0	0	0	141	99	0	0	T
1485	0	0	4	2	0	0	143	97	0	0	T
1486	123	83	0	0	25	16	0	0	0	0	A	G
1487	0	0	0	0	144	99	1	0	0	0	G
1488	124	98	0	0	2	1	0	0	0	0	A
1489	0	0	0	0	125	100	0	0	0	0	G
1490	0	0	0	0	1	0	127	99	0	0	T
1491	0	0	1	0	2	1	129	97	0	0	T
1492	0	0	0	0	164	100	0	0	0	0	G
1493	0	0	163	100	0	0	0	0	0	0	C
1494	0	0	1	0	1	0	163	98	0	0	T
1495	0	0	170	100	0	0	0	0	0	0	C
1496	0	0	0	0	170	100	0	0	0	0	G
1497	0	0	4	2	0	0	147	97	0	0	T
1498	0	0	3	2	0	0	133	97	0	0	T
1499	124	93	0	0	8	6	0	0	0	0	A
1500	120	96	0	0	5	4	0	0	0	0	A
1501	140	100	0	0	0	0	0	0	0	0	A
1502	0	0	143	100	0	0	0	0	0	0	C
1503	0	0	0	0	147	100	0	0	0	0	G
1504	152	100	0	0	0	0	0	0	0	0	A
1505	0	0	158	100	0	0	0	0	0	0	C
1506	161	100	0	0	0	0	0	0	0	0	A
1507	1	0	3	1	0	0	169	97	0	0	T
1508	1	0	1	0	0	0	196	98	0	0	T
1509	0	0	1	0	0	0	235	99	0	0	T
1510	0	0	252	99	0	0	1	0	0	0	C
1511	1	0	0	0	254	99	0	0	0	0	G
1512	0	0	0	0	252	100	0	0	0	0	G
1513	0	0	2	0	0	0	241	99	0	0	T
1514	0	0	0	0	211	100	0	0	0	0	G
1515	198	97	1	0	2	0	2	0	0	0	A
1516	0	0	5	2	0	0	193	97	0	0	T
1517	1	0	3	1	0	0	181	97	0	0	T
1518	0	0	1	0	0	0	184	99	0	0	T
1519	0	0	183	100	0	0	0	0	0	0	C
1520	182	98	0	0	2	1	0	0	0	0	A
1521	0	0	179	99	0	0	1	0	0	0	C
1522	0	0	0	0	176	100	0	0	0	0	G
1523	1	0	0	0	0	0	160	99	0	0	T
1524	0	0	0	0	155	100	0	0	0	0	G
1525	1	0	1	0	0	0	148	98	0	0	T
1526	0	0	0	0	0	0	144	100	0	0	T
1527	0	0	0	0	0	0	136	100	0	0	T
1528	0	0	0	0	132	99	1	0	0	0	G
1529	0	0	0	0	111	100	0	0	0	0	G
1530	84	100	0	0	0	0	0	0	0	0	A
1531	39	86	2	4	3	6	1	2	0	0	A
1532	25	89	0	0	3	10	0	0	0	0	A
1533	27	100	0	0	0	0	0	0	0	0	A
1534	0	0	0	0	0	0	28	100	0	0	T
1535	0	0	0	0	0	0	27	100	0	0	T
1536	0	0	1	3	0	0	25	96	0	0	T
1537	0	0	0	0	0	0	30	100	0	0	T
1538	0	0	0	0	0	0	35	100	0	0	T
1539	0	0	0	0	0	0	36	100	0	0	T
1540	38	100	0	0	0	0	0	0	0	0	A
1541	0	0	35	100	0	0	0	0	0	0	C
1542	0	0	47	100	0	0	0	0	0	0	C
1543	0	0	0	0	43	100	0	0	0	0	G
1544	0	0	44	100	0	0	0	0	0	0	C
1545	42	100	0	0	0	0	0	0	0	0	A
1546	47	100	0	0	0	0	0	0	0	0	A
1547	0	0	0	0	0	0	46	100	0	0	T
1548	47	100	0	0	0	0	0	0	0	0	A
1549	0	0	1	2	0	0	47	97	0	0	T
1550	0	0	49	100	0	0	0	0	0	0	C
1551	0	0	0	0	50	100	0	0	0	0	G
1552	0	0	3	3	0	0	75	96	0	0	T
1553	0	0	2	2	0	0	80	97	0	0	T
1554	0	0	0	0	83	100	0	0	0	0	G
1555	0	0	0	0	81	100	0	0	0	0	G
1556	0	0	81	100	0	0	0	0	0	0	C
1557	82	100	0	0	0	0	0	0	0	0	A
1558	0	0	0	0	0	0	86	100	0	0	T
1559	79	96	0	0	3	3	0	0	0	0	A
1560	77	100	0	0	0	0	0	0	0	0	A
1561	1	1	0	0	0	0	73	98	0	0	T
1562	0	0	2	2	0	0	70	97	0	0	T
1563	0	0	0	0	72	100	0	0	0	0	G
1564	0	0	63	100	0	0	0	0	0	0	C
1565	65	100	0	0	0	0	0	0	0	0	A
1566	0	0	0	0	0	0	71	100	0	0	T
1567	0	0	69	95	1	1	2	2	0	0	C
1568	73	76	0	0	22	23	0	0	0	0	A	G
1569	1	0	107	99	0	0	0	0	0	0	C
1570	127	97	0	0	3	2	0	0	0	0	A
1571	0	0	0	0	0	0	173	100	0	0	T
1572	0	0	0	0	181	100	0	0	0	0	G
1573	0	0	1	0	185	98	2	1	0	0	G
1574	0	0	0	0	0	0	178	100	0	0	T
1575	0	0	4	2	0	0	176	97	0	0	T
1576	1	0	2	1	0	0	183	98	0	0	T
1577	1	0	0	0	186	99	0	0	0	0	G
1578	0	0	0	0	0	0	187	100	0	0	T
1579	0	0	0	0	196	100	0	0	0	0	G
1580	189	95	0	0	7	3	1	0	0	0	A
1581	195	95	0	0	10	4	0	0	0	0	A
1582	0	0	209	99	0	0	1	0	0	0	C
1583	0	0	0	0	212	100	0	0	0	0	G
1584	0	0	5	2	0	0	212	97	0	0	T
1585	0	0	1	0	231	99	0	0	0	0	G
1586	213	91	2	0	17	7	0	0	0	0	A
1587	0	0	2	0	0	0	242	99	0	0	T
1588	0	0	0	0	247	100	0	0	0	0	G
1589	0	0	0	0	0	0	251	100	0	0	T
1590	0	0	224	99	0	0	1	0	0	0	C
1591	0	0	248	100	0	0	0	0	0	0	C
1592	1	0	16	6	0	0	216	92	0	0	T
1593	0	0	0	0	198	100	0	0	0	0	G
1594	1	0	0	0	0	0	198	99	0	0	T
1595	1	0	209	98	1	0	1	0	0	0	C
1596	0	0	216	99	0	0	1	0	0	0	C
1597	0	0	0	0	224	100	0	0	0	0	G
1598	0	0	3	1	0	0	219	98	0	0	T
1599	0	0	3	1	1	0	220	98	0	0	T
1600	0	0	0	0	234	100	0	0	0	0	G
1601	0	0	0	0	240	100	0	0	0	0	G
1602	268	100	0	0	0	0	0	0	0	0	A
1603	0	0	272	100	0	0	0	0	0	0	C
1604	0	0	274	100	0	0	0	0	0	0	C
1605	0	0	284	100	0	0	0	0	0	0	C
1606	1	0	1	0	296	99	0	0	0	0	G
1607	0	0	12	3	0	0	295	96	0	0	T
1608	0	0	0	0	310	99	1	0	0	0	G
1609	0	0	0	0	307	99	2	0	0	0	G
1610	306	99	0	0	1	0	1	0	0	0	A
1611	0	0	394	100	0	0	0	0	0	0	C
1612	0	0	18	4	1	0	383	95	0	0	T
1613	0	0	0	0	367	100	0	0	0	0	G
1614	1	0	1	0	0	0	362	99	0	0	T
1615	0	0	355	100	0	0	0	0	0	0	C
1616	0	0	2	0	343	99	0	0	0	0	G
1617	281	86	0	0	44	13	0	0	0	0	A	G
1618	268	87	0	0	37	12	0	0	0	0	A	G
1619	1	0	1	0	0	0	292	99	0	0	T
1620	0	0	0	0	289	100	0	0	0	0	G
1621	0	0	0	0	0	0	286	100	0	0	T
1622	0	0	0	0	275	100	0	0	0	0	G
1623	0	0	260	100	0	0	0	0	0	0	C
1624	0	0	1	0	0	0	226	99	0	0	T
1625	0	0	0	0	215	100	0	0	0	0	G
1626	0	0	1	0	206	99	1	0	0	0	G
1627	0	0	3	1	0	0	193	98	0	0	T
1628	0	0	0	0	0	0	176	100	0	0	T
1629	0	0	0	0	149	99	1	0	0	0	G
1630	0	0	1	0	1	0	142	98	0	0	T
1631	2	1	0	0	132	97	1	0	0	0	G
1632	0	0	0	0	124	98	2	1	0	0	G
1633	0	0	0	0	0	0	37	100	0	0	T
1634	0	0	1	3	0	0	26	96	0	0	T
1635	0	0	1	3	0	0	26	96	0	0	T
1636	0	0	1	4	0	0	21	95	0	0	T
1637	0	0	21	100	0	0	0	0	0	0	C
1638	22	84	0	0	4	15	0	0	0	0	A	G
1639	28	96	0	0	1	3	0	0	0	0	A
1640	3	10	25	89	0	0	0	0	0	0	C
1641	25	100	0	0	0	0	0	0	0	0	A
1642	0	0	3	12	0	0	22	88	0	0	T	C
1643	31	100	0	0	0	0	0	0	0	0	A
1644	0	0	0	0	0	0	36	100	0	0	T
1645	0	0	0	0	0	0	35	100	0	0	T
1646	0	0	35	100	0	0	0	0	0	0	C
1647	0	0	38	100	0	0	0	0	0	0	C
1648	0	0	6	15	0	0	33	84	0	0	T	C
1649	41	100	0	0	0	0	0	0	0	0	A
1650	37	92	0	0	3	7	0	0	0	0	A
1651	2	4	0	0	0	0	41	95	0	0	T
1652	40	100	0	0	0	0	0	0	0	0	A
1653	1	1	0	0	0	0	51	98	0	0	T
1654	55	98	0	0	1	1	0	0	0	0	A
1655	0	0	0	0	0	0	66	100	0	0	T
1656	0	0	66	100	0	0	0	0	0	0	C
1657	0	0	2	2	0	0	69	97	0	0	T
1658	64	88	0	0	8	11	0	0	0	0	A	G
1659	79	98	0	0	1	1	0	0	0	0	A
1660	82	100	0	0	0	0	0	0	0	0	A
1661	1	1	2	2	0	0	82	96	0	0	T
1662	0	0	0	0	90	100	0	0	0	0	G
1663	1	0	166	99	0	0	0	0	0	0	C
1664	0	0	0	0	170	100	0	0	0	0	G
1665	166	99	0	0	0	0	1	0	0	0	A
1666	164	100	0	0	0	0	0	0	0	0	A
1667	0	0	169	100	0	0	0	0	0	0	C
1668	0	0	10	5	0	0	159	94	0	0	T
1669	176	98	0	0	2	1	0	0	0	0	A
1670	0	0	179	100	0	0	0	0	0	0	C
1671	0	0	6	3	1	0	185	96	0	0	T
1672	190	96	1	0	5	2	1	0	0	0	A
1673	0	0	222	100	0	0	0	0	0	0	C
1674	0	0	0	0	225	100	0	0	0	0	G
1675	204	96	0	0	8	3	0	0	0	0	A
1676	2	0	0	0	211	99	0	0	0	0	G
1677	201	99	0	0	2	0	0	0	0	0	A
1678	0	0	203	100	0	0	0	0	0	0	C
1679	0	0	26	12	0	0	178	87	0	0	T	C
1680	190	93	0	0	13	6	1	0	0	0	A
1681	0	0	1	0	0	0	197	99	0	0	T
1682	0	0	196	100	0	0	0	0	0	0	C
1683	0	0	190	100	0	0	0	0	0	0	C
1684	0	0	4	2	182	97	0	0	0	0	G
1685	0	0	1	0	0	0	111	99	0	0	T
1686	0	0	3	2	0	0	106	97	0	0	T
1687	0	0	108	100	0	0	0	0	0	0	C
1688	107	99	0	0	1	0	0	0	0	0	A
1689	0	0	1	0	0	0	102	99	0	0	T
1690	0	0	0	0	103	100	0	0	0	0	G
1691	90	97	0	0	2	2	0	0	0	0	A
1692	89	98	1	1	0	0	0	0	0	0	A
1693	0	0	81	100	0	0	0	0	0	0	C
1694	0	0	0	0	76	100	0	0	0	0	G
1695	46	97	0	0	1	2	0	0	0	0	A
1696	0	0	0	0	45	100	0	0	0	0	G
1697	0	0	0	0	43	100	0	0	0	0	G
1698	0	0	0	0	38	100	0	0	0	0	G
1699	0	0	38	100	0	0	0	0	0	0	C
1700	39	97	1	2	0	0	0	0	0	0	A
1701	0	0	33	100	0	0	0	0	0	0	C
1702	0	0	2	6	0	0	30	93	0	0	T
1703	31	96	0	0	1	3	0	0	0	0	A
1704	0	0	3	10	0	0	27	90	0	0	T
1705	32	100	0	0	0	0	0	0	0	0	A
1706	37	100	0	0	0	0	0	0	0	0	A
1707	34	100	0	0	0	0	0	0	0	0	A
1708	0	0	1	2	1	2	35	94	0	0	T
1709	0	0	40	100	0	0	0	0	0	0	C
1710	38	100	0	0	0	0	0	0	0	0	A
1711	0	0	1	2	0	0	37	97	0	0	T
1712	38	100	0	0	0	0	0	0	0	0	A
1713	0	0	4	10	0	0	33	89	0	0	T
1714	38	100	0	0	0	0	0	0	0	0	A
1715	0	0	31	96	0	0	1	3	0	0	C
1716	0	0	2	5	0	0	32	94	0	0	T
1717	35	97	0	0	1	2	0	0	0	0	A
1718	36	100	0	0	0	0	0	0	0	0	A
1719	0	0	0	0	2	5	36	94	0	0	T
1720	0	0	39	100	0	0	0	0	0	0	C
1721	0	0	0	0	37	100	0	0	0	0	G
1722	35	100	0	0	0	0	0	0	0	0	A
1723	35	100	0	0	0	0	0	0	0	0	A
1724	0	0	7	17	0	0	32	82	0	0	T	C
1725	0	0	0	0	37	100	0	0	0	0	G
1726	0	0	44	91	0	0	4	8	0	0	C
1727	45	100	0	0	0	0	0	0	0	0	A
1728	0	0	1	2	0	0	42	97	0	0	T
1729	1	2	3	6	0	0	43	91	0	0	T
1730	42	93	0	0	3	6	0	0	0	0	A
1731	39	92	0	0	3	7	0	0	0	0	A
1732	45	100	0	0	0	0	0	0	0	0	A
1733	49	100	0	0	0	0	0	0	0	0	A
1734	0	0	0	0	0	0	49	100	0	0	T
1735	0	0	0	0	0	0	50	100	0	0	T
1736	2	3	1	1	0	0	56	94	0	0	T
1737	77	100	0	0	0	0	0	0	0	0	A
1738	0	0	100	100	0	0	0	0	0	0	C
1739	101	100	0	0	0	0	0	0	0	0	A
1740	103	100	0	0	0	0	0	0	0	0	A
1741	101	99	0	0	0	0	1	0	0	0	A
1742	0	0	104	100	0	0	0	0	0	0	C
1743	116	99	0	0	1	0	0	0	0	0	A
1744	1	0	0	0	124	99	0	0	0	0	G
1745	0	0	1	0	131	99	0	0	0	0	G
1746	139	98	0	0	2	1	0	0	0	0	A
1747	155	98	0	0	2	1	0	0	0	0	A
1748	0	0	0	0	155	100	0	0	0	0	G
1749	0	0	0	0	156	100	0	0	0	0	G
1750	161	100	0	0	0	0	0	0	0	0	A
1751	2	1	3	1	1	0	187	96	0	0	T
1752	0	0	199	100	0	0	0	0	0	0	C
1753	204	98	0	0	4	1	0	0	0	0	A
1754	208	99	0	0	2	0	0	0	0	0	A
1755	216	100	0	0	0	0	0	0	0	0	A
1756	1	0	13	5	0	0	217	93	0	0	T
1757	232	98	0	0	2	0	1	0	0	0	A
1758	0	0	236	100	0	0	0	0	0	0	C
1759	211	95	0	0	11	4	0	0	0	0	A
1760	0	0	0	0	203	100	0	0	0	0	G
1761	199	99	0	0	2	0	0	0	0	0	A
1762	210	96	0	0	7	3	0	0	0	0	A
1763	1	0	9	3	0	0	229	95	0	0	T
1764	0	0	0	0	251	100	0	0	0	0	G
1765	1	0	4	1	0	0	271	98	0	0	T
1766	0	0	283	100	0	0	0	0	0	0	C
1767	0	0	0	0	279	100	0	0	0	0	G
1768	261	97	0	0	6	2	0	0	0	0	A
1769	0	0	258	100	0	0	0	0	0	0	C
1770	1	0	277	99	1	0	0	0	0	0	C
1771	0	0	286	99	0	0	1	0	0	0	C
1772	0	0	1	0	275	99	0	0	0	0	G
1773	244	99	0	0	1	0	1	0	0	0	A
1774	236	98	0	0	3	1	0	0	0	0	A
1775	0	0	227	100	0	0	0	0	0	0	C
1776	1	0	0	0	220	99	1	0	0	0	G
1777	210	98	1	0	2	0	0	0	0	0	A
1778	0	0	6	3	0	0	191	96	0	0	T
1779	0	0	6	3	0	0	187	96	0	0	T
1780	0	0	0	0	184	100	0	0	0	0	G
1781	0	0	0	0	181	100	0	0	0	0	G
1782	0	0	4	2	0	0	174	97	0	0	T
1783	0	0	0	0	177	100	0	0	0	0	G
1784	0	0	3	1	156	98	0	0	0	0	G
1785	132	98	0	0	1	0	1	0	0	0	A
1786	115	93	2	1	5	4	1	0	0	0	A
1787	93	91	0	0	9	8	0	0	0	0	A
1788	0	0	116	100	0	0	0	0	0	0	C
1789	109	92	0	0	9	7	0	0	0	0	A
1790	0	0	5	3	0	0	141	96	0	0	T
1791	0	0	0	0	139	99	1	0	0	0	G
1792	0	0	122	100	0	0	0	0	0	0	C
1793	0	0	113	100	0	0	0	0	0	0	C
1794	0	0	1	0	0	0	117	99	0	0	T
1795	0	0	0	0	0	0	114	100	0	0	T
1796	0	0	116	100	0	0	0	0	0	0	C
1797	0	0	1	0	0	0	124	99	0	0	T
1798	0	0	0	0	126	100	0	0	0	0	G
1799	0	0	129	100	0	0	0	0	0	0	C
1800	111	86	0	0	18	13	0	0	0	0	A	G
1801	0	0	0	0	129	100	0	0	0	0	G
1802	0	0	0	0	141	100	0	0	0	0	G
1803	0	0	0	0	161	100	0	0	0	0	G
1804	0	0	179	99	1	0	0	0	0	0	C
1805	0	0	0	0	0	0	207	100	0	0	T
1806	0	0	248	100	0	0	0	0	0	0	C
1807	0	0	0	0	289	100	0	0	0	0	G
1808	1	0	0	0	310	99	0	0	0	0	G
1809	1	0	0	0	305	99	2	0	0	0	G
1810	0	0	0	0	279	100	0	0	0	0	G
1811	0	0	2	0	287	98	1	0	0	0	G
1812	286	99	0	0	2	0	0	0	0	0	A
1813	0	0	0	0	291	100	0	0	0	0	G
1814	0	0	280	100	0	0	0	0	0	0	C
1815	0	0	36	12	0	0	254	87	0	0	T	C
1816	0	0	43	14	0	0	254	85	0	0	T	C
1817	0	0	311	100	0	0	0	0	0	0	C
1818	314	99	0	0	2	0	0	0	0	0	A
1819	309	96	0	0	10	3	0	0	0	0	A
1820	1	0	1	0	0	0	320	99	0	0	T
1821	0	0	325	99	1	0	0	0	0	0	C
1822	0	0	55	16	0	0	274	83	0	0	T	C
1823	1	0	0	0	335	99	0	0	0	0	G
1824	321	99	0	0	0	0	1	0	0	0	A
1825	298	97	0	0	6	1	1	0	0	0	A
1826	0	0	287	100	0	0	0	0	0	0	C
1827	250	95	0	0	12	4	0	0	0	0	A
1828	0	0	0	0	222	100	0	0	0	0	G
1829	0	0	1	0	0	0	187	99	0	0	T
1830	0	0	168	100	0	0	0	0	0	0	C
1831	0	0	155	100	0	0	0	0	0	0	C
1832	160	100	0	0	0	0	0	0	0	0	A
1833	0	0	7	4	0	0	138	95	0	0	T
1834	119	100	0	0	0	0	0	0	0	0	A
1835	0	0	117	100	0	0	0	0	0	0	C
1836	0	0	2	1	111	98	0	0	0	0	G
1837	0	0	2	1	0	0	101	98	0	0	T
1838	0	0	0	0	91	100	0	0	0	0	G
1839	75	98	1	1	0	0	0	0	0	0	A
1840	69	100	0	0	0	0	0	0	0	0	A
1841	59	100	0	0	0	0	0	0	0	0	A
1842	58	100	0	0	0	0	0	0	0	0	A
1843	0	0	1	1	0	0	52	98	0	0	T
1844	0	0	0	0	54	100	0	0	0	0	G
1845	0	0	0	0	52	100	0	0	0	0	G
1846	0	0	52	100	0	0	0	0	0	0	C
1847	1	1	51	98	0	0	0	0	0	0	C
1848	49	100	0	0	0	0	0	0	0	0	A
1849	47	100	0	0	0	0	0	0	0	0	A
1850	46	100	0	0	0	0	0	0	0	0	A
1851	40	100	0	0	0	0	0	0	0	0	A
1852	0	0	45	100	0	0	0	0	0	0	C
1853	0	0	45	100	0	0	0	0	0	0	C
1854	48	100	0	0	0	0	0	0	0	0	A
1855	0	0	1	1	0	0	57	98	0	0	T
1856	59	100	0	0	0	0	0	0	0	0	A
1857	0	0	71	100	0	0	0	0	0	0	C
1858	68	95	0	0	3	4	0	0	0	0	A
1859	73	100	0	0	0	0	0	0	0	0	A
1860	0	0	84	100	0	0	0	0	0	0	C
1861	83	98	0	0	1	1	0	0	0	0	A
1862	0	0	0	0	86	100	0	0	0	0	G
1863	0	0	0	0	86	100	0	0	0	0	G
1864	81	94	0	0	5	5	0	0	0	0	A
1865	75	84	0	0	14	15	0	0	0	0	A	G
1866	0	0	0	0	85	100	0	0	0	0	G
1867	0	0	0	0	0	0	83	100	0	0	T
1868	0	0	0	0	85	100	0	0	0	0	G
1869	1	0	0	0	1	0	162	98	0	0	T
1870	0	0	0	0	0	0	169	100	0	0	T
1871	1	0	3	1	0	0	186	97	0	0	T
1872	0	0	200	100	0	0	0	0	0	0	C
1873	0	0	0	0	210	100	0	0	0	0	G
1874	0	0	224	100	0	0	0	0	0	0	C
1875	207	90	0	0	22	9	0	0	0	0	A
1876	0	0	0	0	228	100	0	0	0	0	G
1877	1	0	0	0	230	99	0	0	0	0	G
1878	228	99	0	0	1	0	0	0	0	0	A
1879	0	0	4	1	0	0	215	98	0	0	T
1880	1	0	0	0	223	99	0	0	0	0	G
1881	215	95	1	0	8	3	0	0	0	0	A
1882	0	0	213	100	0	0	0	0	0	0	C
1883	0	0	222	100	0	0	0	0	0	0	C
1884	213	93	1	0	15	6	0	0	0	0	A
1885	226	92	0	0	16	6	2	0	0	0	A
1886	4	1	0	0	254	98	1	0	0	0	G
1887	259	99	0	0	1	0	0	0	0	0	A
1888	0	0	2	0	0	0	262	99	0	0	T
1889	0	0	0	0	283	99	1	0	0	0	G
1890	0	0	0	0	297	99	2	0	0	0	G
1891	237	99	0	0	1	0	0	0	0	0	A
1892	0	0	0	0	235	99	1	0	0	0	G
1893	1	0	27	12	0	0	195	87	0	0	T	C
1894	212	98	0	0	4	1	0	0	0	0	A
1895	0	0	216	100	0	0	0	0	0	0	C
1896	193	98	0	0	1	0	2	1	0	0	A
1897	188	97	0	0	4	2	1	0	0	0	A
1898	0	0	0	0	189	100	0	0	0	0	G
1899	178	99	0	0	0	0	1	0	0	0	A
1900	0	0	20	10	0	0	167	89	0	0	T
1901	186	98	0	0	1	0	1	0	0	0	A
1902	196	97	0	0	4	1	1	0	0	0	A
1903	0	0	234	100	0	0	0	0	0	0	C
1904	0	0	0	0	236	100	0	0	0	0	G
1905	0	0	0	0	228	100	0	0	0	0	G
1906	219	99	0	0	1	0	0	0	0	0	A
1907	0	0	0	0	0	0	205	100	0	0	T
1908	0	0	196	100	0	0	0	0	0	0	C
1909	1	0	195	99	0	0	0	0	0	0	C
1910	190	98	1	0	2	1	0	0	0	0	A
1911	0	0	173	100	0	0	0	0	0	0	C
1912	156	100	0	0	0	0	0	0	0	0	A
1913	136	99	0	0	0	0	1	0	0	0	A
1914	132	99	0	0	1	0	0	0	0	0	A
1915	0	0	1	0	0	0	125	99	0	0	T
1916	0	0	0	0	124	100	0	0	0	0	G
1917	1	0	5	4	0	0	111	94	0	0	T
1918	0	0	5	4	0	0	107	95	0	0	T
1919	0	0	5	4	0	0	104	95	0	0	T
1920	0	0	13	12	0	0	95	87	0	0	T	C
1921	0	0	3	2	1	0	103	96	0	0	T
1922	0	0	104	100	0	0	0	0	0	0	C
1923	104	97	0	0	3	2	0	0	0	0	A
1924	105	97	1	0	0	0	2	1	0	0	A
1925	0	0	0	0	87	100	0	0	0	0	G
1926	91	100	0	0	0	0	0	0	0	0	A
1927	96	98	0	0	1	1	0	0	0	0	A
1928	0	0	0	0	97	100	0	0	0	0	G
1929	115	100	0	0	0	0	0	0	0	0	A
1930	106	98	0	0	2	1	0	0	0	0	A
1931	0	0	0	0	102	100	0	0	0	0	G
1932	100	99	0	0	1	0	0	0	0	0	A
1933	96	95	0	0	5	4	0	0	0	0	A
1934	0	0	0	0	101	100	0	0	0	0	G
1935	97	98	0	0	1	1	0	0	0	0	A
1936	0	0	0	0	99	100	0	0	0	0	G
1937	0	0	0	0	101	100	0	0	0	0	G
1938	0	0	0	0	101	100	0	0	0	0	G
1939	0	0	98	100	0	0	0	0	0	0	C
1940	98	100	0	0	0	0	0	0	0	0	A
1941	0	0	0	0	98	100	0	0	0	0	G
1942	0	0	96	100	0	0	0	0	0	0	C
1943	0	0	94	98	0	0	1	1	0	0	C
1944	92	100	0	0	0	0	0	0	0	0	A
1945	87	100	0	0	0	0	0	0	0	0	A
1946	0	0	0	0	68	100	0	0	0	0	G
1947	58	100	0	0	0	0	0	0	0	0	A
1948	0	0	0	0	59	96	2	3	0	0	G
1949	0	0	0	0	53	100	0	0	0	0	G
1950	0	0	0	0	52	100	0	0	0	0	G
1951	0	0	34	100	0	0	0	0	0	0	C
1952	0	0	32	100	0	0	0	0	0	0	C
1953	0	0	31	100	0	0	0	0	0	0	C
1954	0	0	0	0	36	100	0	0	0	0	G
1955	0	0	45	100	0	0	0	0	0	0	C
1956	0	0	0	0	51	100	0	0	0	0	G
1957	0	0	0	0	66	100	0	0	0	0	G
1958	0	0	66	100	0	0	0	0	0	0	C
1959	70	98	0	0	0	0	1	1	0	0	A
1960	77	100	0	0	0	0	0	0	0	0	A
1961	88	100	0	0	0	0	0	0	0	0	A
1962	94	98	0	0	1	1	0	0	0	0	A
1963	0	0	0	0	97	100	0	0	0	0	G
1964	97	97	0	0	2	2	0	0	0	0	A
1965	96	98	0	0	1	1	0	0	0	0	A
1966	1	1	1	1	95	97	0	0	0	0	G
1967	0	0	2	2	0	0	93	97	0	0	T
1968	0	0	115	100	0	0	0	0	0	0	C
1969	2	1	0	0	114	98	0	0	0	0	G
1970	0	0	122	99	1	0	0	0	0	0	C
1971	0	0	0	0	128	100	0	0	0	0	G
1972	127	98	0	0	2	1	0	0	0	0	A
1973	0	0	128	100	0	0	0	0	0	0	C
1974	0	0	0	0	138	100	0	0	0	0	G
1975	0	0	0	0	139	100	0	0	0	0	G
1976	141	97	0	0	4	2	0	0	0	0	A
1977	143	94	0	0	7	4	1	0	0	0	A
1978	0	0	0	0	159	100	0	0	0	0	G
1979	0	0	155	100	0	0	0	0	0	0	C
1980	163	98	0	0	3	1	0	0	0	0	A
1981	0	0	0	0	165	100	0	0	0	0	G
1982	0	0	161	100	0	0	0	0	0	0	C
1983	1	0	0	0	148	99	0	0	0	0	G
1984	142	98	0	0	1	0	1	0	0	0	A
1985	0	0	14	9	0	0	130	90	0	0	T
1986	0	0	3	1	0	0	159	98	0	0	T
1987	0	0	203	100	0	0	0	0	0	0	C
1988	0	0	241	100	0	0	0	0	0	0	C
1989	0	0	3	1	240	98	0	0	0	0	G
1990	236	100	0	0	0	0	0	0	0	0	A
1991	232	99	0	0	1	0	1	0	0	0	A
1992	0	0	2	0	2	0	218	98	0	0	T
1993	0	0	0	0	219	99	1	0	0	0	G
1994	228	100	0	0	0	0	0	0	0	0	A
1995	0	0	3	1	0	0	227	98	0	0	T
1996	0	0	8	3	0	0	213	96	0	0	T
1997	220	98	0	0	3	1	1	0	0	0	A
1998	0	0	1	0	212	99	0	0	0	0	G
1999	0	0	0	0	196	100	0	0	0	0	G
[truncated: 3,874 more rows]

## Sheet: ALYU-374-375 22nt
position	A_count	A_%	C_count	C_%	G_count	G_%	T_count	T_%	N_count	N_%	ref	SNP(10-50%)	mismatch
1	6	100	0	0	0	0	0	0	0	0	A
2	0	0	0	0	0	0	7	100	0	0	T
3	8	100	0	0	0	0	0	0	0	0	A
4	0	0	0	0	0	0	20	100	0	0	T
5	30	100	0	0	0	0	0	0	0	0	A
6	33	100	0	0	0	0	0	0	0	0	A
7	48	97	0	0	1	2	0	0	0	0	A
8	113	97	0	0	2	1	1	0	0	0	A
9	123	99	0	0	1	0	0	0	0	0	A
10	9	6	0	0	133	93	0	0	0	0	G
11	152	99	0	0	1	0	0	0	0	0	A
12	0	0	4	2	0	0	156	97	0	0	T
13	0	0	175	100	0	0	0	0	0	0	C
14	1	0	175	99	0	0	0	0	0	0	C
15	0	0	178	100	0	0	0	0	0	0	C
16	0	0	183	100	0	0	0	0	0	0	C
17	0	0	64	34	0	0	121	65	0	0	T	C
18	185	100	0	0	0	0	0	0	0	0	A
19	0	0	186	100	0	0	0	0	0	0	C
20	0	0	0	0	0	0	186	100	0	0	T
21	186	100	0	0	0	0	0	0	0	0	A
22	186	99	0	0	0	0	1	0	0	0	A
23	0	0	1	0	0	0	188	99	0	0	T
24	195	98	0	0	1	0	1	0	0	0	A
25	210	99	0	0	1	0	0	0	0	0	A
26	1	0	6	2	0	0	214	96	0	0	T
27	220	99	0	0	0	0	1	0	0	0	A
28	218	100	0	0	0	0	0	0	0	0	A
29	0	0	202	99	1	0	0	0	0	0	C
30	0	0	147	100	0	0	0	0	0	0	C
31	148	98	1	0	1	0	1	0	0	0	A
32	0	0	151	100	0	0	0	0	0	0	C
33	0	0	8	5	0	0	133	94	0	0	T
34	132	96	0	0	5	3	0	0	0	0	A
35	0	0	122	100	0	0	0	0	0	0	C
36	0	0	121	100	0	0	0	0	0	0	C
37	0	0	3	2	0	0	116	97	0	0	T
38	111	97	0	0	3	2	0	0	0	0	A
39	0	0	112	100	0	0	0	0	0	0	C
40	0	0	1	0	0	0	111	99	0	0	T
41	0	0	0	0	0	0	111	100	0	0	T
42	0	0	111	100	0	0	0	0	0	0	C
43	1	0	110	99	0	0	0	0	0	0	C
44	0	0	0	0	109	99	1	0	0	0	G
45	0	0	0	0	102	100	0	0	0	0	G
46	0	0	0	0	93	100	0	0	0	0	G
47	0	0	1	1	77	98	0	0	0	0	G
48	0	0	0	0	57	100	0	0	0	0	G
49	0	0	0	0	47	100	0	0	0	0	G
50	0	0	52	98	0	0	1	1	0	0	C
51	0	0	0	0	63	100	0	0	0	0	G
52	0	0	0	0	54	100	0	0	0	0	G
53	0	0	0	0	41	95	2	4	0	0	G
54	0	0	0	0	25	100	0	0	0	0	G
55	0	0	1	4	24	96	0	0	0	0	G
56	0	0	0	0	22	100	0	0	0	0	G
57	0	0	0	0	0	0	25	100	0	0	T
58	27	100	0	0	0	0	0	0	0	0	A
59	0	0	0	0	0	0	31	100	0	0	T
60	0	0	32	100	0	0	0	0	0	0	C
61	0	0	35	100	0	0	0	0	0	0	C
62	0	0	2	5	0	0	35	94	0	0	T
63	0	0	2	4	0	0	42	95	0	0	T
64	0	0	0	0	47	100	0	0	0	0	G
65	0	0	0	0	1	1	62	98	0	0	T
66	0	0	0	0	0	0	72	100	0	0	T
67	118	96	0	0	4	3	0	0	0	0	A
68	0	0	0	0	0	0	134	100	0	0	T
69	0	0	145	100	0	0	0	0	0	0	C
70	0	0	7	4	0	0	167	95	0	0	T
71	201	94	0	0	11	5	0	0	0	0	A
72	0	0	3	1	0	0	217	98	0	0	T
73	228	99	0	0	2	0	0	0	0	0	A
74	1	0	245	99	0	0	1	0	0	0	C
75	0	0	2	0	0	0	254	99	0	0	T
76	0	0	0	0	0	0	261	100	0	0	T
77	279	96	0	0	9	3	0	0	0	0	A
78	1	0	0	0	0	0	296	99	0	0	T
79	2	0	4	1	0	0	353	98	0	0	T
80	0	0	0	0	369	100	0	0	0	0	G
81	1	0	0	0	0	0	378	99	0	0	T
82	0	0	382	100	0	0	0	0	0	0	C
83	378	99	0	0	1	0	0	0	0	0	A
84	375	99	1	0	1	0	0	0	0	0	A
85	0	0	371	100	0	0	0	0	0	0	C
86	372	99	1	0	2	0	0	0	0	0	A
87	1	0	358	99	0	0	1	0	0	0	C
88	0	0	3	0	0	0	350	99	0	0	T
89	302	99	0	0	0	0	1	0	0	0	A
90	0	0	0	0	292	100	0	0	0	0	G
91	0	0	281	100	0	0	0	0	0	0	C
92	0	0	251	100	0	0	0	0	0	0	C
93	0	0	12	5	0	0	202	94	0	0	T
94	1	0	1	0	0	0	200	99	0	0	T
95	179	98	0	0	3	1	0	0	0	0	A
96	0	0	1	0	0	0	162	99	0	0	T
97	0	0	154	100	0	0	0	0	0	0	C
98	0	0	0	0	0	0	149	100	0	0	T
99	0	0	0	0	0	0	121	100	0	0	T
100	108	96	0	0	1	0	3	2	0	0	A
101	0	0	0	0	47	100	0	0	0	0	G
102	0	0	1	2	34	97	0	0	0	0	G
103	0	0	0	0	21	100	0	0	0	0	G
104	0	0	17	100	0	0	0	0	0	0	C
105	0	0	0	0	17	100	0	0	0	0	G
106	0	0	0	0	0	0	19	100	0	0	T
107	0	0	0	0	18	100	0	0	0	0	G
108	0	0	0	0	0	0	11	100	0	0	T
109	0	0	10	100	0	0	0	0	0	0	C
110	0	0	0	0	8	100	0	0	0	0	G
111	0	0	0	0	9	100	0	0	0	0	G
112	0	0	8	100	0	0	0	0	0	0	C
113	0	0	8	100	0	0	0	0	0	0	C
114	0	0	0	0	8	100	0	0	0	0	G
115	7	100	0	0	0	0	0	0	0	0	A
116	0	0	5	100	0	0	0	0	0	0	C
117	4	100	0	0	0	0	0	0	0	0	A
118	0	0	4	100	0	0	0	0	0	0	C
119	0	0	0	0	3	100	0	0	0	0	G
120	0	0	0	0	0	0	3	100	0	0	T
121	0	0	0	0	3	100	0	0	0	0	G
122	0	0	0	0	0	0	3	100	0	0	T
123	0	0	3	100	0	0	0	0	0	0	C
124	3	100	0	0	0	0	0	0	0	0	A
125	0	0	0	0	0	0	3	100	0	0	T
126	0	0	0	0	4	100	0	0	0	0	G
127	0	0	0	0	5	100	0	0	0	0	G
128	0	0	6	100	0	0	0	0	0	0	C
129	2	15	11	84	0	0	0	0	0	0	C	A
130	14	100	0	0	0	0	0	0	0	0	A
131	0	0	0	0	0	0	15	100	0	0	T
132	0	0	0	0	15	100	0	0	0	0	G
133	14	100	0	0	0	0	0	0	0	0	A
134	0	0	14	100	0	0	0	0	0	0	C
135	14	100	0	0	0	0	0	0	0	0	A
136	0	0	14	100	0	0	0	0	0	0	C
137	0	0	0	0	0	0	14	100	0	0	T
138	14	100	0	0	0	0	0	0	0	0	A
139	0	0	0	0	14	100	0	0	0	0	G
140	0	0	19	100	0	0	0	0	0	0	C
141	0	0	30	100	0	0	0	0	0	0	C
142	0	0	41	100	0	0	0	0	0	0	C
143	2	1	0	0	0	0	127	98	0	0	T
144	134	99	0	0	1	0	0	0	0	0	A
145	166	98	0	0	2	1	0	0	0	0	A
146	0	0	1	0	174	99	0	0	0	0	G
147	178	100	0	0	0	0	0	0	0	0	A
148	2	0	0	0	0	0	199	99	0	0	T
149	228	100	0	0	0	0	0	0	0	0	A
150	245	95	0	0	11	4	0	0	0	0	A
151	1	0	0	0	295	99	0	0	0	0	G
152	1	0	0	0	314	99	0	0	0	0	G
153	0	0	324	100	0	0	0	0	0	0	C
154	0	0	0	0	0	0	338	100	0	0	T
155	366	98	0	0	4	1	0	0	0	0	A
156	0	0	0	0	377	100	0	0	0	0	G
157	3	0	0	0	2	0	391	98	0	0	T
158	0	0	0	0	401	100	0	0	0	0	G
159	0	0	0	0	0	0	405	100	0	0	T
160	0	0	2	0	0	0	406	99	0	0	T
161	1	0	0	0	413	99	0	0	0	0	G
162	407	99	1	0	1	0	2	0	0	0	A
163	0	0	402	99	1	0	0	0	0	0	C
164	393	99	0	0	1	0	0	0	0	0	A
165	310	100	0	0	0	0	0	0	0	0	A
166	0	0	11	3	0	0	293	96	0	0	T
167	271	99	0	0	1	0	0	0	0	0	A
168	263	98	0	0	2	0	1	0	0	0	A
169	0	0	0	0	264	99	1	0	0	0	G
170	0	0	2	0	0	0	242	99	0	0	T
171	223	99	0	0	1	0	0	0	0	0	A
172	2	1	11	5	0	0	187	93	0	0	T
173	145	94	0	0	7	4	2	1	0	0	A
174	0	0	0	0	137	100	0	0	0	0	G
175	127	100	0	0	0	0	0	0	0	0	A
176	0	0	2	1	0	0	111	98	0	0	T
177	81	100	0	0	0	0	0	0	0	0	A
178	73	98	0	0	1	1	0	0	0	0	A
179	0	0	55	100	0	0	0	0	0	0	C
180	52	100	0	0	0	0	0	0	0	0	A
181	44	91	0	0	4	8	0	0	0	0	A
182	0	0	0	0	45	100	0	0	0	0	G
183	0	0	0	0	39	100	0	0	0	0	G
184	37	100	0	0	0	0	0	0	0	0	A
185	0	0	0	0	0	0	34	100	0	0	T
186	30	93	0	0	1	3	1	3	0	0	A
187	0	0	28	100	0	0	0	0	0	0	C
188	1	3	28	96	0	0	0	0	0	0	C
189	1	3	28	96	0	0	0	0	0	0	C
190	1	2	49	98	0	0	0	0	0	0	C
191	1	1	57	98	0	0	0	0	0	0	C
192	0	0	68	100	0	0	0	0	0	0	C
193	0	0	0	0	61	98	1	1	0	0	G
194	0	0	56	100	0	0	0	0	0	0	C
195	0	0	58	100	0	0	0	0	0	0	C
196	0	0	84	100	0	0	0	0	0	0	C
197	0	0	103	100	0	0	0	0	0	0	C
198	0	0	114	100	0	0	0	0	0	0	C
199	1	0	118	99	0	0	0	0	0	0	C
200	0	0	0	0	119	100	0	0	0	0	G
201	0	0	0	0	119	100	0	0	0	0	G
202	117	100	0	0	0	0	0	0	0	0	A
203	114	96	0	0	3	2	1	0	0	0	A
204	0	0	0	0	120	100	0	0	0	0	G
205	0	0	6	4	0	0	117	95	0	0	T
206	120	95	0	0	6	4	0	0	0	0	A
207	0	0	0	0	128	100	0	0	0	0	G
208	0	0	0	0	131	100	0	0	0	0	G
209	0	0	8	5	0	0	132	94	0	0	T
210	133	93	0	0	9	6	0	0	0	0	A
211	0	0	1	0	158	99	0	0	0	0	G
212	0	0	0	0	0	0	157	100	0	0	T
213	0	0	0	0	149	100	0	0	0	0	G
214	0	0	0	0	207	100	0	0	0	0	G
215	0	0	0	0	0	0	225	100	0	0	T
216	0	0	0	0	0	0	226	100	0	0	T
217	222	95	0	0	4	1	6	2	0	0	A
218	2	0	3	1	0	0	205	97	0	0	T
219	0	0	0	0	0	0	191	100	0	0	T
220	182	99	0	0	1	0	0	0	0	0	A
221	0	0	0	0	1	0	181	99	0	0	T
222	0	0	0	0	0	0	183	100	0	0	T
223	190	97	0	0	4	2	0	0	0	0	A
224	1	0	0	0	199	99	0	0	0	0	G
225	0	0	0	0	0	0	204	100	0	0	T
226	144	70	0	0	61	29	0	0	0	0	A	G
227	0	0	0	0	208	100	0	0	0	0	G
228	0	0	0	0	205	100	0	0	0	0	G
229	0	0	0	0	203	100	0	0	0	0	G
230	0	0	0	0	200	100	0	0	0	0	G
231	190	99	0	0	1	0	0	0	0	0	A
232	0	0	2	1	0	0	186	98	0	0	T
233	0	0	163	95	0	0	7	4	0	0	C
234	0	0	1	0	0	0	149	99	0	0	T
235	0	0	1	0	0	0	147	99	0	0	T
236	0	0	0	0	0	0	77	100	0	0	T
237	0	0	1	1	0	0	56	98	0	0	T
238	1	1	0	0	0	0	55	98	0	0	T
239	57	100	0	0	0	0	0	0	0	0	A
240	0	0	0	0	0	0	58	100	0	0	T
241	62	98	0	0	0	0	1	1	0	0	A
242	0	0	0	0	0	0	63	100	0	0	T
243	58	96	0	0	2	3	0	0	0	0	A
244	59	98	0	0	1	1	0	0	0	0	A
245	0	0	2	4	0	0	48	96	0	0	T
246	45	97	0	0	0	0	1	2	0	0	A
247	43	100	0	0	0	0	0	0	0	0	A
248	42	100	0	0	0	0	0	0	0	0	A
249	38	100	0	0	0	0	0	0	0	0	A
250	40	100	0	0	0	0	0	0	0	0	A
251	0	0	0	0	40	100	0	0	0	0	G
252	41	97	0	0	1	2	0	0	0	0	A
253	0	0	2	4	0	0	44	95	0	0	T
254	44	95	0	0	2	4	0	0	0	0	A
255	0	0	0	0	47	100	0	0	0	0	G
256	53	100	0	0	0	0	0	0	0	0	A
257	0	0	62	100	0	0	0	0	0	0	C
258	62	100	0	0	0	0	0	0	0	0	A
259	63	96	0	0	2	3	0	0	0	0	A
260	0	0	0	0	63	98	1	1	0	0	G
261	0	0	0	0	0	0	55	100	0	0	T
262	44	91	1	2	2	4	1	2	0	0	A
263	1	2	1	2	2	4	39	90	0	0	T
264	0	0	40	100	0	0	0	0	0	0	C
265	0	0	40	100	0	0	0	0	0	0	C
266	41	100	0	0	0	0	0	0	0	0	A
267	0	0	0	0	41	100	0	0	0	0	G
268	1	2	3	6	0	0	39	90	0	0	T
269	35	76	0	0	11	23	0	0	0	0	A	G
270	0	0	0	0	50	100	0	0	0	0	G
271	0	0	0	0	51	100	0	0	0	0	G
272	0	0	55	100	0	0	0	0	0	0	C
273	0	0	1	1	57	98	0	0	0	0	G
274	57	100	0	0	0	0	0	0	0	0	A
275	0	0	55	100	0	0	0	0	0	0	C
276	0	0	3	5	0	0	53	94	0	0	T
277	49	89	0	0	6	10	0	0	0	0	A
278	0	0	1	2	49	98	0	0	0	0	G
279	0	0	0	0	42	100	0	0	0	0	G
280	0	0	0	0	0	0	44	100	0	0	T
281	0	0	0	0	41	100	0	0	0	0	G
282	0	0	0	0	49	100	0	0	0	0	G
283	0	0	0	0	49	100	0	0	0	0	G
284	1	2	0	0	48	97	0	0	0	0	G
285	0	0	0	0	55	100	0	0	0	0	G
286	2	3	1	1	0	0	58	95	0	0	T
287	0	0	0	0	63	98	1	1	0	0	G
288	67	98	1	1	0	0	0	0	0	0	A
289	0	0	72	100	0	0	0	0	0	0	C
290	0	0	0	0	68	100	0	0	0	0	G
291	0	0	3	4	0	0	60	95	0	0	T
292	0	0	57	100	0	0	0	0	0	0	C
293	51	94	1	1	2	3	0	0	0	0	A
294	0	0	2	4	0	0	46	95	0	0	T
295	0	0	45	100	0	0	0	0	0	0	C
296	45	97	0	0	1	2	0	0	0	0	A
297	0	0	45	100	0	0	0	0	0	0	C
298	0	0	6	13	0	0	38	86	0	0	T	C
299	43	95	0	0	2	4	0	0	0	0	A
300	0	0	0	0	0	0	45	100	0	0	T
301	0	0	0	0	0	0	44	100	0	0	T
302	0	0	0	0	0	0	47	100	0	0	T
303	68	100	0	0	0	0	0	0	0	0	A
304	1	1	61	98	0	0	0	0	0	0	C
305	1	1	2	2	0	0	65	95	0	0	T
306	0	0	91	100	0	0	0	0	0	0	C
307	84	87	0	0	12	12	0	0	0	0	A	G
308	75	80	0	0	18	19	0	0	0	0	A	G
309	0	0	0	0	95	100	0	0	0	0	G
310	0	0	0	0	0	0	89	100	0	0	T
311	0	0	0	0	87	100	0	0	0	0	G
312	0	0	0	0	0	0	93	100	0	0	T
313	0	0	0	0	0	0	97	100	0	0	T
314	1	0	2	1	0	0	116	97	0	0	T
315	0	0	0	0	0	0	123	100	0	0	T
316	0	0	1	0	129	99	0	0	0	0	G
317	0	0	0	0	0	0	147	100	0	0	T
318	1	0	1	0	0	0	153	98	0	0	T
319	154	95	0	0	7	4	0	0	0	0	A
320	0	0	0	0	2	1	166	98	0	0	T
321	2	1	0	0	0	0	178	98	0	0	T
322	0	0	183	100	0	0	0	0	0	0	C
323	1	0	0	0	183	99	0	0	0	0	G
324	1	0	1	0	176	98	1	0	0	0	G
325	0	0	159	100	0	0	0	0	0	0	C
326	0	0	0	0	157	100	0	0	0	0	G
327	0	0	1	0	0	0	150	99	0	0	T
328	0	0	126	99	0	0	1	0	0	0	C
329	100	86	0	0	15	12	1	0	0	0	A	G
330	96	84	2	1	14	12	1	0	0	0	A	G
331	0	0	0	0	107	100	0	0	0	0	G
332	0	0	1	0	0	0	106	99	0	0	T
333	0	0	0	0	104	100	0	0	0	0	G
334	0	0	0	0	0	0	100	100	0	0	T
335	0	0	0	0	0	0	96	100	0	0	T
336	1	1	0	0	73	98	0	0	0	0	G
337	0	0	5	6	0	0	68	93	0	0	T
338	0	0	0	0	64	96	2	3	0	0	G
339	0	0	0	0	0	0	54	100	0	0	T
340	0	0	3	6	0	0	41	93	0	0	T
341	0	0	0	0	37	100	0	0	0	0	G
342	29	96	0	0	0	0	1	3	0	0	A
343	0	0	20	100	0	0	0	0	0	0	C
344	20	100	0	0	0	0	0	0	0	0	A
345	0	0	24	100	0	0	0	0	0	0	C
346	0	0	0	0	0	0	26	100	0	0	T
347	0	0	0	0	0	0	36	100	0	0	T
348	0	0	0	0	37	100	0	0	0	0	G
349	36	92	0	0	3	7	0	0	0	0	A
350	41	100	0	0	0	0	0	0	0	0	A
351	37	90	0	0	4	9	0	0	0	0	A
352	41	100	0	0	0	0	0	0	0	0	A
353	0	0	0	0	41	100	0	0	0	0	G
354	0	0	0	0	0	0	42	100	0	0	T
355	0	0	0	0	45	100	0	0	0	0	G
356	0	0	0	0	43	100	0	0	0	0	G
357	0	0	43	100	0	0	0	0	0	0	C
358	0	0	0	0	43	100	0	0	0	0	G
359	0	0	0	0	0	0	47	100	0	0	T
360	1	2	0	0	46	97	0	0	0	0	G
361	51	98	0	0	1	1	0	0	0	0	A
362	0	0	0	0	0	0	54	100	0	0	T
363	0	0	1	1	0	0	56	98	0	0	T
364	0	0	0	0	58	100	0	0	0	0	G
365	54	96	1	1	1	1	0	0	0	0	A
366	0	0	0	0	0	0	55	100	0	0	T
367	0	0	0	0	0	0	53	100	0	0	T
368	47	92	0	0	4	7	0	0	0	0	A
369	2	4	1	2	0	0	40	93	0	0	T
370	0	0	14	32	0	0	29	67	0	0	T	C
371	1	1	1	1	0	0	50	96	0	0	T
372	53	100	0	0	0	0	0	0	0	0	A
373	0	0	58	100	0	0	0	0	0	0	C
374	59	100	0	0	0	0	0	0	0	0	A
375	59	100	0	0	0	0	0	0	0	0	A
376	0	0	0	0	58	100	0	0	0	0	G
377	0	0	0	0	0	0	62	100	0	0	T
378	62	95	0	0	3	4	0	0	0	0	A
379	0	0	71	100	0	0	0	0	0	0	C
380	0	0	0	0	71	100	0	0	0	0	G
381	0	0	4	5	0	0	63	94	0	0	T
382	0	0	70	98	0	0	1	1	0	0	C
383	61	98	0	0	0	0	1	1	0	0	A
384	1	1	0	0	60	98	0	0	0	0	G
385	58	100	0	0	0	0	0	0	0	0	A
386	0	0	2	3	0	0	55	96	0	0	T
387	56	100	0	0	0	0	0	0	0	0	A
388	53	98	0	0	1	1	0	0	0	0	A
389	0	0	0	0	51	100	0	0	0	0	G
390	51	100	0	0	0	0	0	0	0	0	A
391	0	0	2	4	0	0	48	96	0	0	T
392	49	98	0	0	0	0	1	2	0	0	A
393	42	100	0	0	0	0	0	0	0	0	A
394	48	100	0	0	0	0	0	0	0	0	A
395	0	0	42	95	0	0	2	4	0	0	C
396	46	100	0	0	0	0	0	0	0	0	A
397	0	0	2	3	0	0	62	96	0	0	T
398	67	95	0	0	3	4	0	0	0	0	A
399	60	89	0	0	7	10	0	0	0	0	A
400	0	0	0	0	66	100	0	0	0	0	G
401	0	0	0	0	0	0	61	100	0	0	T
402	0	0	0	0	61	100	0	0	0	0	G
403	0	0	0	0	61	100	0	0	0	0	G
404	0	0	0	0	0	0	58	100	0	0	T
405	59	98	0	0	1	1	0	0	0	0	A
406	0	0	62	100	0	0	0	0	0	0	C
407	0	0	5	8	0	0	57	91	0	0	T
408	1	1	1	1	0	0	62	96	0	0	T
409	1	1	0	0	70	98	0	0	0	0	G
410	75	96	0	0	3	3	0	0	0	0	A
411	0	0	82	100	0	0	0	0	0	0	C
412	1	1	3	3	0	0	92	95	0	0	T
413	0	0	102	100	0	0	0	0	0	0	C
414	0	0	0	0	102	100	0	0	0	0	G
415	0	0	1	0	100	99	0	0	0	0	G
416	92	100	0	0	0	0	0	0	0	0	A
417	91	95	1	1	3	3	0	0	0	0	A
418	0	0	4	4	0	0	91	95	0	0	T
419	76	98	0	0	1	1	0	0	0	0	A
420	0	0	1	1	0	0	72	98	0	0	T
421	68	98	0	0	0	0	1	1	0	0	A
422	0	0	7	10	0	0	60	89	0	0	T
423	59	89	0	0	7	10	0	0	0	0	A
424	65	98	0	0	1	1	0	0	0	0	A
425	0	0	0	0	0	0	64	100	0	0	T
426	0	0	0	0	64	100	0	0	0	0	G
427	54	85	0	0	9	14	0	0	0	0	A	G
428	61	95	0	0	3	4	0	0	0	0	A
429	0	0	0	0	65	100	0	0	0	0	G
430	0	0	1	1	0	0	64	98	0	0	T
431	0	0	0	0	60	100	0	0	0	0	G
432	0	0	3	5	0	0	50	94	0	0	T
433	0	0	0	0	51	98	1	1	0	0	G
434	0	0	0	0	40	100	0	0	0	0	G
435	32	100	0	0	0	0	0	0	0	0	A
436	29	93	1	3	1	3	0	0	0	0	A
437	0	0	29	100	0	0	0	0	0	0	C
438	0	0	32	100	0	0	0	0	0	0	C
439	1	2	6	15	0	0	33	82	0	0	T	C
440	41	97	0	0	1	2	0	0	0	0	A
441	0	0	48	100	0	0	0	0	0	0	C
442	46	100	0	0	0	0	0	0	0	0	A
443	46	100	0	0	0	0	0	0	0	0	A
444	0	0	46	100	0	0	0	0	0	0	C
445	46	100	0	0	0	0	0	0	0	0	A
446	45	97	1	2	0	0	0	0	0	0	A
447	0	0	0	0	0	0	47	100	0	0	T
448	28	56	0	0	22	44	0	0	0	0	A	G
449	0	0	1	2	0	0	48	97	0	0	T
450	0	0	75	100	0	0	0	0	0	0	C
451	70	92	0	0	6	7	0	0	0	0	A
452	1	1	0	0	74	98	0	0	0	0	G
453	0	0	1	1	0	0	73	98	0	0	T
454	89	100	0	0	0	0	0	0	0	0	A
455	0	0	126	100	0	0	0	0	0	0	C
456	1	0	0	0	0	0	137	99	0	0	T
457	2	1	167	98	0	0	0	0	0	0	C
458	182	98	0	0	2	1	0	0	0	0	A
459	0	0	2	0	0	0	222	99	0	0	T
460	0	0	231	100	0	0	0	0	0	0	C
461	220	99	0	0	1	0	1	0	0	0	A
462	221	100	0	0	0	0	0	0	0	0	A
463	219	100	0	0	0	0	0	0	0	0	A
464	225	99	0	0	1	0	0	0	0	0	A
465	0	0	4	1	0	0	223	98	0	0	T
466	0	0	0	0	230	99	1	0	0	0	G
467	1	0	2	0	0	0	234	98	0	0	T
468	0	0	240	100	0	0	0	0	0	0	C
469	241	99	0	0	1	0	0	0	0	0	A
470	240	98	0	0	3	1	0	0	0	0	A
471	245	99	1	0	0	0	0	0	0	0	A
472	1	0	236	99	0	0	0	0	0	0	C
473	1	0	2	0	0	0	246	98	0	0	T
474	0	0	257	100	0	0	0	0	0	0	C
475	0	0	0	0	286	100	0	0	0	0	G
476	0	0	277	100	0	0	0	0	0	0	C
477	233	97	0	0	4	1	2	0	0	0	A
478	220	94	2	0	11	4	0	0	0	0	A
479	0	0	0	0	222	99	1	0	0	0	G
480	218	99	0	0	0	0	2	0	0	0	A
481	188	98	1	0	1	0	0	0	0	0	A
482	1	0	0	0	197	99	0	0	0	0	G
483	0	0	12	5	2	0	209	93	0	0	T
484	0	0	0	0	219	99	1	0	0	0	G
485	224	99	1	0	0	0	1	0	0	0	A
486	232	100	0	0	0	0	0	0	0	0	A
487	0	0	265	99	0	0	1	0	0	0	C
488	1	0	266	99	0	0	0	0	0	0	C
489	282	100	0	0	0	0	0	0	0	0	A
490	319	99	0	0	1	0	0	0	0	0	A
491	1	0	343	99	0	0	0	0	0	0	C
492	351	99	0	0	1	0	0	0	0	0	A
493	356	99	1	0	0	0	1	0	0	0	A
494	0	0	351	100	0	0	0	0	0	0	C
495	339	99	0	0	2	0	0	0	0	0	A
496	336	99	1	0	1	0	0	0	0	0	A
497	0	0	20	6	0	0	298	93	0	0	T
498	2	0	43	13	1	0	269	85	0	0	T	C
499	0	0	325	100	0	0	0	0	0	0	C
500	327	99	0	0	2	0	0	0	0	0	A
501	349	98	0	0	6	1	0	0	0	0	A
502	1	0	356	99	1	0	0	0	0	0	C
503	0	0	1	0	381	99	0	0	0	0	G
504	388	99	1	0	1	0	0	0	0	0	A
505	0	0	376	99	0	0	1	0	0	0	C
506	0	0	0	0	380	100	0	0	0	0	G
507	366	98	0	0	7	1	0	0	0	0	A
508	0	0	0	0	364	100	0	0	0	0	G
509	0	0	0	0	329	100	0	0	0	0	G
510	328	99	0	0	3	0	0	0	0	0	A
511	1	0	0	0	344	99	0	0	0	0	G
512	1	0	0	0	307	99	2	0	0	0	G
513	276	97	0	0	5	1	1	0	0	0	A
514	265	96	2	0	6	2	1	0	0	0	A
515	264	100	0	0	0	0	0	0	0	0	A
516	0	0	23	9	0	0	227	90	0	0	T
517	251	100	0	0	0	0	0	0	0	0	A
518	0	0	255	99	0	0	1	0	0	0	C
519	2	0	260	98	1	0	0	0	0	0	C
520	259	97	0	0	5	1	1	0	0	0	A
521	2	0	4	1	0	0	261	97	0	0	T
522	0	0	0	0	258	99	2	0	0	0	G
523	0	0	3	1	4	1	226	96	0	0	T
524	1	0	1	0	225	99	0	0	0	0	G
525	2	0	0	0	199	98	1	0	0	0	G
526	1	0	184	97	3	1	1	0	0	0	C
527	2	1	194	98	0	0	0	0	0	0	C
528	194	98	0	0	2	1	0	0	0	0	A
529	192	98	0	0	2	1	0	0	0	0	A
530	0	0	194	99	0	0	1	0	0	0	C
531	0	0	0	0	198	100	0	0	0	0	G
532	0	0	0	0	195	100	0	0	0	0	G
533	0	0	11	6	0	0	155	93	0	0	T
534	178	100	0	0	0	0	0	0	0	0	A
535	0	0	1	0	0	0	182	99	0	0	T
536	0	0	181	100	0	0	0	0	0	0	C
537	0	0	189	100	0	0	0	0	0	0	C
538	1	0	48	19	0	0	194	79	0	0	T	C
539	271	98	0	0	2	0	1	0	0	0	A
540	1	0	294	99	0	0	0	0	0	0	C
541	309	98	0	0	4	1	0	0	0	0	A
542	0	0	0	0	312	100	0	0	0	0	G
543	0	0	312	99	2	0	0	0	0	0	C
544	1	0	0	0	319	99	0	0	0	0	G
545	0	0	0	0	349	100	0	0	0	0	G
546	1	0	369	99	0	0	1	0	0	0	C
547	2	0	2	0	486	99	0	0	0	0	G
548	472	96	1	0	13	2	1	0	0	0	A
549	0	0	473	100	0	0	0	0	0	0	C
550	0	0	0	0	475	100	0	0	0	0	G
551	473	99	0	0	2	0	1	0	0	0	A
552	0	0	23	4	0	0	454	95	0	0	T
553	1	0	13	2	0	0	465	97	0	0	T
554	0	0	498	100	0	0	0	0	0	0	C
555	497	96	0	0	18	3	1	0	0	0	A
556	499	99	0	0	3	0	0	0	0	0	A
557	498	98	0	0	7	1	1	0	0	0	A
558	0	0	515	99	0	0	1	0	0	0	C
559	0	0	0	0	522	99	1	0	0	0	G
560	0	0	0	0	475	100	0	0	0	0	G
561	447	99	0	0	1	0	1	0	0	0	A
562	0	0	420	99	0	0	1	0	0	0	C
563	1	0	391	99	0	0	0	0	0	0	C
564	418	99	0	0	1	0	0	0	0	0	A
565	0	0	424	99	3	0	0	0	0	0	C
566	0	0	431	99	1	0	1	0	0	0	C
567	413	99	2	0	1	0	1	0	0	0	A
568	427	97	4	0	6	1	2	0	0	0	A
569	1	0	441	99	0	0	0	0	0	0	C
570	387	86	1	0	61	13	0	0	0	0	A	G
571	1	0	2	0	449	99	0	0	0	0	G
572	465	100	0	0	0	0	0	0	0	0	A
573	0	0	350	73	124	26	0	0	0	0	C	G
574	0	0	25	5	2	0	460	94	0	0	T
575	1	0	0	0	521	99	0	0	0	0	G
576	0	0	0	0	522	99	2	0	0	0	G
577	1	0	520	99	0	0	0	0	0	0	C
578	0	0	2	0	539	99	0	0	0	0	G
579	0	0	10	1	0	0	541	98	0	0	T
580	1	0	0	0	541	99	1	0	0	0	G
581	523	96	2	0	15	2	0	0	0	0	A
582	534	98	0	0	7	1	1	0	0	0	A
583	0	0	4	0	1	0	533	99	0	0	T
584	1	0	0	0	534	99	0	0	0	0	G
585	0	0	0	0	533	100	0	0	0	0	G
586	509	99	0	0	0	0	1	0	0	0	A
587	0	0	50	10	0	0	445	89	0	0	T
588	0	0	483	99	0	0	2	0	0	0	C
589	2	0	3	0	495	99	0	0	0	0	G
590	431	93	16	3	10	2	2	0	0	0	A
591	0	0	356	99	0	0	1	0	0	0	C
592	1	0	364	99	0	0	1	0	0	0	C
593	1	0	395	99	1	0	0	0	0	0	C
594	1	0	393	99	0	0	0	0	0	0	C
595	0	0	3	0	381	99	0	0	0	0	G
596	359	97	1	0	6	1	3	0	0	0	A
597	0	0	29	8	4	1	305	90	0	0	T
598	1	0	0	0	319	99	0	0	0	0	G
599	2	0	2	0	0	0	300	98	0	0	T
600	3	0	1	0	5	1	298	97	0	0	T
601	0	0	329	99	1	0	0	0	0	0	C
602	1	0	0	0	341	99	1	0	0	0	G
603	346	96	0	0	14	3	0	0	0	0	A
604	380	99	0	0	3	0	0	0	0	0	A
605	1	0	389	99	0	0	0	0	0	0	C
606	0	0	10	2	0	0	382	97	0	0	T
607	0	0	410	100	0	0	0	0	0	0	C
608	400	98	0	0	5	1	1	0	0	0	A
609	394	96	0	0	12	2	1	0	0	0	A
610	400	98	0	0	3	0	2	0	0	0	A
611	0	0	11	2	1	0	381	96	0	0	T
612	1	0	406	98	2	0	2	0	0	0	C
613	2	0	3	0	407	98	0	0	0	0	G
614	449	98	2	0	3	0	1	0	0	0	A
615	0	0	456	100	0	0	0	0	0	0	C
616	449	99	0	0	3	0	0	0	0	0	A
617	2	0	0	0	459	99	0	0	0	0	G
618	0	0	480	99	0	0	1	0	0	0	C
619	0	0	0	0	474	100	0	0	0	0	G
620	2	0	504	99	0	0	1	0	0	0	C
621	0	0	1	0	528	99	1	0	0	0	G
622	0	0	508	100	0	0	0	0	0	0	C
623	446	95	0	0	20	4	0	0	0	0	A
624	421	93	1	0	26	5	1	0	0	0	A
625	413	98	0	0	5	1	2	0	0	0	A
626	1	0	7	1	384	97	0	0	0	0	G
627	380	99	1	0	0	0	0	0	0	0	A
628	381	99	1	0	1	0	0	0	0	0	A
629	0	0	24	6	0	0	376	94	0	0	T
630	411	99	0	0	3	0	0	0	0	0	A
631	0	0	3	0	0	0	421	99	0	0	T
632	1	0	0	0	433	99	0	0	0	0	G
633	0	0	0	0	401	100	0	0	0	0	G
634	0	0	0	0	399	100	0	0	0	0	G
635	419	99	0	0	1	0	2	0	0	0	A
636	1	0	369	99	0	0	1	0	0	0	C
637	299	89	0	0	33	9	1	0	0	0	A
638	0	0	0	0	330	100	0	0	0	0	G
639	0	0	325	100	0	0	0	0	0	0	C
640	0	0	330	100	0	0	0	0	0	0	C
641	339	98	2	0	1	0	1	0	0	0	A
642	1	0	2	0	0	0	316	99	0	0	T
643	2	0	8	2	0	0	291	96	0	0	T
644	2	0	15	4	1	0	291	94	0	0	T
645	0	0	341	100	0	0	0	0	0	0	C
646	291	83	0	0	59	16	0	0	0	0	A	G
647	1	0	1	0	360	99	0	0	0	0	G
648	1	0	405	99	0	0	0	0	0	0	C
649	0	0	0	0	403	99	3	0	0	0	G
650	0	0	0	0	409	100	0	0	0	0	G
651	373	99	0	0	1	0	1	0	0	0	A
652	1	0	372	99	0	0	0	0	0	0	C
653	352	98	0	0	6	1	0	0	0	0	A
654	0	0	385	100	0	0	0	0	0	0	C
655	1	0	0	0	425	99	1	0	0	0	G
656	0	0	3	0	420	98	2	0	0	0	G
657	0	0	408	100	0	0	0	0	0	0	C
658	400	97	2	0	6	1	1	0	0	0	A
659	0	0	429	100	0	0	0	0	0	0	C
660	0	0	22	5	0	0	404	94	0	0	T
661	1	0	0	0	433	99	0	0	0	0	G
662	413	98	0	0	6	1	0	0	0	0	A
663	0	0	417	100	0	0	0	0	0	0	C
664	423	99	0	0	4	0	0	0	0	0	A
665	0	0	429	99	1	0	0	0	0	0	C
666	1	0	95	22	0	0	326	77	0	0	T	C
667	0	0	0	0	412	100	0	0	0	0	G
668	379	91	1	0	32	7	0	0	0	0	A
669	358	88	0	0	47	11	1	0	0	0	A	G
670	0	0	1	0	407	99	0	0	0	0	G
671	422	99	1	0	0	0	0	0	0	0	A
672	0	0	477	99	1	0	0	0	0	0	C
673	0	0	1	0	478	99	0	0	0	0	G
674	0	0	480	100	0	0	0	0	0	0	C
675	1	0	33	6	0	0	445	92	0	0	T
676	0	0	0	0	440	100	0	0	0	0	G
677	1	0	9	2	0	0	397	97	0	0	T
678	0	0	0	0	388	100	0	0	0	0	G
679	0	0	377	99	0	0	1	0	0	0	C
680	364	97	1	0	5	1	2	0	0	0	A
681	332	94	1	0	19	5	0	0	0	0	A
682	351	98	0	0	4	1	1	0	0	0	A
683	0	0	0	0	354	100	0	0	0	0	G
684	1	0	0	0	0	0	343	99	0	0	T
685	0	0	0	0	341	99	1	0	0	0	G
686	0	0	19	5	1	0	317	94	0	0	T
687	0	0	6	1	0	0	337	98	0	0	T
688	0	0	1	0	346	99	0	0	0	0	G
689	0	0	0	0	339	100	0	0	0	0	G
690	329	100	0	0	0	0	0	0	0	0	A
691	0	0	1	0	330	99	1	0	0	0	G
692	2	0	1	0	0	0	296	98	0	0	T
693	0	0	0	0	285	99	1	0	0	0	G
694	0	0	278	99	0	0	1	0	0	0	C
695	257	89	0	0	28	9	1	0	0	0	A
696	213	76	0	0	64	23	0	0	0	0	A	G
697	0	0	0	0	286	100	0	0	0	0	G
698	6	2	0	0	290	97	0	0	0	0	G
699	1	0	336	99	1	0	0	0	0	0	C
700	344	98	5	1	2	0	0	0	0	0	A
701	323	95	2	0	13	3	1	0	0	0	A
702	0	0	365	99	2	0	0	0	0	0	C
703	0	0	0	0	366	100	0	0	0	0	G
704	0	0	0	0	364	100	0	0	0	0	G
705	357	98	0	0	4	1	0	0	0	0	A
706	358	99	1	0	0	0	0	0	0	0	A
707	0	0	350	99	0	0	2	0	0	0	C
708	0	0	52	15	0	0	285	84	0	0	T	C
709	313	95	1	0	14	4	1	0	0	0	A
710	313	94	1	0	18	5	0	0	0	0	A
711	0	0	353	100	0	0	0	0	0	0	C
712	0	0	0	0	371	99	1	0	0	0	G
713	4	1	0	0	381	98	0	0	0	0	G
714	3	0	3	0	0	0	404	98	0	0	T
715	404	99	0	0	0	0	3	0	0	0	A
716	392	98	1	0	3	0	0	0	0	0	A
717	1	0	400	99	0	0	0	0	0	0	C
718	393	98	1	0	4	1	0	0	0	0	A
719	2	0	4	0	0	0	452	98	0	0	T
720	0	0	0	0	449	99	1	0	0	0	G
721	0	0	430	100	0	0	0	0	0	0	C
722	410	96	3	0	9	2	1	0	0	0	A
723	1	0	17	3	0	0	431	95	0	0	T
724	3	0	4	0	0	0	411	98	0	0	T
725	344	80	0	0	86	20	0	0	0	0	A	G
726	1	0	0	0	0	0	499	99	0	0	T
727	3	0	0	0	0	0	501	99	0	0	T
728	1	0	512	99	0	0	0	0	0	0	C
729	1	0	539	99	0	0	0	0	0	0	C
730	1	0	1	0	0	0	576	99	0	0	T
731	0	0	633	99	1	0	0	0	0	0	C
732	1	0	45	7	0	0	584	92	0	0	T
733	0	0	0	0	595	99	1	0	0	0	G
734	564	96	1	0	18	3	0	0	0	0	A
735	0	0	4	0	0	0	568	99	0	0	T
736	0	0	549	99	2	0	0	0	0	0	C
737	4	0	0	0	582	99	0	0	0	0	G
738	1	0	548	99	0	0	0	0	0	0	C
739	0	0	0	0	560	99	1	0	0	0	G
740	0	0	5	0	0	0	556	99	0	0	T
741	3	0	5	0	1	0	528	98	0	0	T
742	1	0	0	0	545	99	2	0	0	0	G
743	0	0	516	99	0	0	1	0	0	0	C
744	0	0	17	3	0	0	487	96	0	0	T
745	447	96	0	0	18	3	0	0	0	0	A
746	0	0	10	2	0	0	445	97	0	0	T
747	1	0	16	3	0	0	422	96	0	0	T
748	339	93	0	0	19	5	3	0	0	0	A
749	0	0	354	100	0	0	0	0	0	0	C
750	0	0	344	99	0	0	2	0	0	0	C
751	0	0	324	100	0	0	0	0	0	0	C
752	0	0	2	0	280	99	0	0	0	0	G
753	213	99	0	0	1	0	1	0	0	0	A
754	0	0	215	100	0	0	0	0	0	0	C
755	0	0	223	99	0	0	1	0	0	0	C
756	223	99	0	0	1	0	1	0	0	0	A
757	2	0	10	4	0	0	214	94	0	0	T
758	203	95	0	0	9	4	0	0	0	0	A
759	3	1	5	2	0	0	197	96	0	0	T
760	0	0	0	0	199	99	1	0	0	0	G
761	1	0	1	0	1	0	214	98	0	0	T
762	0	0	0	0	214	100	0	0	0	0	G
763	0	0	0	0	169	100	0	0	0	0	G
764	1	0	0	0	1	0	157	98	0	0	T
765	2	1	166	98	0	0	0	0	0	0	C
766	127	69	0	0	57	30	0	0	0	0	A	G
767	0	0	0	0	186	100	0	0	0	0	G
768	182	97	0	0	5	2	0	0	0	0	A
769	0	0	0	0	205	100	0	0	0	0	G
770	1	0	0	0	213	99	0	0	0	0	G
771	0	0	226	100	0	0	0	0	0	0	C
772	0	0	0	0	226	100	0	0	0	0	G
773	216	99	1	0	0	0	0	0	0	0	A
774	0	0	230	100	0	0	0	0	0	0	C
775	2	0	0	0	232	99	0	0	0	0	G
776	227	98	0	0	3	1	0	0	0	0	A
777	0	0	0	0	253	100	0	0	0	0	G
778	0	0	264	100	0	0	0	0	0	0	C
779	238	90	0	0	23	8	1	0	0	0	A
780	0	0	0	0	263	100	0	0	0	0	G
781	1	0	255	99	0	0	0	0	0	0	C
782	3	1	0	0	260	98	1	0	0	0	G
783	240	99	0	0	1	0	1	0	0	0	A
784	0	0	9	3	0	0	238	96	0	0	T
785	0	0	267	99	1	0	1	0	0	0	C
786	1	0	0	0	290	99	0	0	0	0	G
787	0	0	298	95	10	3	3	0	0	0	C
788	0	0	18	5	2	0	295	93	0	0	T
789	0	0	0	0	323	100	0	0	0	0	G
790	1	0	3	0	329	98	0	0	0	0	G
791	0	0	355	99	1	0	2	0	0	0	C
792	4	1	2	0	355	98	0	0	0	0	G
793	368	99	0	0	3	0	0	0	0	0	A
794	0	0	10	2	0	0	390	97	0	0	T
795	411	98	0	0	7	1	1	0	0	0	A
796	0	0	451	99	1	0	0	0	0	0	C
797	0	0	480	100	0	0	0	0	0	0	C
798	1	0	3	0	488	99	0	0	0	0	G
799	474	99	0	0	2	0	1	0	0	0	A
800	0	0	480	99	0	0	1	0	0	0	C
801	0	0	36	7	1	0	454	92	0	0	T
802	0	0	0	0	494	100	0	0	0	0	G
803	433	88	0	0	57	11	0	0	0	0	A	G
804	0	0	0	0	492	99	1	0	0	0	G
805	486	99	0	0	4	0	0	0	0	0	A
806	474	96	0	0	14	2	3	0	0	0	A
807	479	97	0	0	13	2	1	0	0	0	A
808	0	0	508	100	0	0	0	0	0	0	C
809	0	0	1	0	517	99	0	0	0	0	G
810	0	0	512	100	0	0	0	0	0	0	C
811	1	0	3	0	500	99	0	0	0	0	G
812	484	97	0	0	6	1	4	0	0	0	A
813	1	0	449	99	1	0	0	0	0	0	C
814	0	0	441	100	0	0	0	0	0	0	C
815	0	0	92	22	0	0	322	77	0	0	T	C
816	382	95	0	0	17	4	0	0	0	0	A
817	0	0	398	100	0	0	0	0	0	0	C
818	0	0	6	1	0	0	362	98	0	0	T
819	0	0	1	0	343	99	0	0	0	0	G
820	0	0	6	1	336	98	0	0	0	0	G
821	324	98	0	0	3	0	1	0	0	0	A
822	0	0	5	1	1	0	310	98	0	0	T
823	0	0	4	1	1	0	301	98	0	0	T
824	1	0	3	0	0	0	313	98	0	0	T
825	0	0	348	100	0	0	0	0	0	0	C
826	0	0	380	100	0	0	0	0	0	0	C
827	369	96	0	0	12	3	0	0	0	0	A
828	361	95	3	0	16	4	0	0	0	0	A
829	0	0	1	0	0	0	356	99	0	0	T
830	0	0	317	99	0	0	1	0	0	0	C
831	4	1	286	97	0	0	2	0	0	0	C
832	289	99	0	0	1	0	0	0	0	0	A
833	302	97	0	0	7	2	2	0	0	0	A
834	0	0	312	99	1	0	0	0	0	0	C
835	0	0	0	0	320	100	0	0	0	0	G
836	0	0	331	100	0	0	0	0	0	0	C
837	0	0	0	0	336	100	0	0	0	0	G
838	0	0	0	0	323	99	2	0	0	0	G
839	0	0	0	0	310	100	0	0	0	0	G
840	300	100	0	0	0	0	0	0	0	0	A
841	298	96	4	1	7	2	1	0	0	0	A
842	0	0	0	0	0	0	320	100	0	0	T
843	0	0	326	99	1	0	1	0	0	0	C
844	0	0	365	99	2	0	0	0	0	0	C
845	0	0	0	0	360	100	0	0	0	0	G
846	352	99	0	0	1	0	0	0	0	0	A
847	342	98	0	0	4	1	1	0	0	0	A
848	2	0	5	1	0	0	325	97	0	0	T
849	313	96	0	0	10	3	2	0	0	0	A
850	0	0	1	0	2	0	379	99	0	0	T
851	0	0	452	100	0	0	0	0	0	0	C
852	400	84	0	0	71	15	0	0	0	0	A	G
853	2	0	0	0	475	99	1	0	0	0	G
854	0	0	0	0	470	100	0	0	0	0	G
855	0	0	459	100	0	0	0	0	0	0	C
856	0	0	45	9	0	0	427	90	0	0	T
857	1	0	45	9	0	0	436	90	0	0	T
858	0	0	15	3	0	0	468	96	0	0	T
859	469	95	0	0	19	3	1	0	0	0	A
860	0	0	493	99	0	0	1	0	0	0	C
861	0	0	4	0	0	0	492	99	0	0	T
862	505	98	0	0	8	1	2	0	0	0	A
863	1	0	541	99	0	0	0	0	0	0	C
864	0	0	0	0	518	100	0	0	0	0	G
865	508	98	2	0	6	1	1	0	0	0	A
866	0	0	0	0	1	0	494	99	0	0	T
867	0	0	0	0	498	100	0	0	0	0	G
868	2	0	0	0	496	99	0	0	0	0	G
869	455	99	0	0	2	0	1	0	0	0	A
870	0	0	3	0	0	0	424	99	0	0	T
871	2	0	0	0	410	99	0	0	0	0	G
872	0	0	1	0	347	99	1	0	0	0	G
873	285	98	0	0	5	1	0	0	0	0	A
874	0	0	0	0	319	100	0	0	0	0	G
875	0	0	0	0	323	100	0	0	0	0	G
876	314	96	0	0	9	2	1	0	0	0	A
877	0	0	0	0	322	99	1	0	0	0	G
878	310	99	0	0	0	0	1	0	0	0	A
879	288	96	1	0	6	2	3	1	0	0	A
880	300	100	0	0	0	0	0	0	0	0	A
881	290	98	0	0	3	1	0	0	0	0	A
882	0	0	16	5	3	1	276	93	0	0	T
883	0	0	0	0	305	100	0	0	0	0	G
884	0	0	291	99	1	0	0	0	0	0	C
885	1	0	292	99	0	0	1	0	0	0	C
886	1	0	0	0	305	99	0	0	0	0	G
887	299	100	0	0	0	0	0	0	0	0	A
888	0	0	7	2	0	0	265	97	0	0	T
889	265	99	0	0	1	0	1	0	0	0	A
890	0	0	253	99	0	0	1	0	0	0	C
891	0	0	254	99	0	0	2	0	0	0	C
892	0	0	27	10	0	0	231	89	0	0	T
893	0	0	23	8	2	0	235	90	0	0	T
894	1	0	21	7	2	0	245	91	0	0	T
895	254	97	0	0	6	2	1	0	0	0	A
896	0	0	0	0	211	100	0	0	0	0	G
897	0	0	194	100	0	0	0	0	0	0	C
898	0	0	0	0	197	100	0	0	0	0	G
899	187	100	0	0	0	0	0	0	0	0	A
900	184	100	0	0	0	0	0	0	0	0	A
901	187	98	0	0	1	0	1	0	0	0	A
902	0	0	7	3	0	0	170	96	0	0	T
903	1	0	0	0	184	99	0	0	0	0	G
904	0	0	1	0	206	99	0	0	0	0	G
905	0	0	207	99	0	0	1	0	0	0	C
906	189	94	0	0	9	4	2	1	0	0	A
907	149	89	0	0	16	9	2	1	0	0	A
908	0	0	0	0	174	99	1	0	0	0	G
909	0	0	0	0	186	100	0	0	0	0	G
910	0	0	6	2	0	0	197	97	0	0	T
911	0	0	0	0	207	100	0	0	0	0	G
912	1	0	242	98	0	0	2	0	0	0	C
913	232	91	0	0	20	7	1	0	0	0	A
914	0	0	5	1	0	0	264	98	0	0	T
915	0	0	0	0	266	100	0	0	0	0	G
916	0	0	0	0	0	0	255	100	0	0	T
917	0	0	249	100	0	0	0	0	0	0	C
918	0	0	23	9	0	0	223	90	0	0	T
919	220	88	0	0	27	10	1	0	0	0	A
920	1	0	256	99	0	0	0	0	0	0	C
921	0	0	281	100	0	0	0	0	0	0	C
922	2	0	0	0	286	99	0	0	0	0	G
923	0	0	289	100	0	0	0	0	0	0	C
924	1	0	0	0	296	99	0	0	0	0	G
925	0	0	0	0	287	100	0	0	0	0	G
926	2	0	6	2	0	0	265	97	0	0	T
927	261	95	0	0	11	4	0	0	0	0	A
928	2	0	2	0	6	2	276	96	0	0	T
929	2	0	0	0	302	99	0	0	0	0	G
930	0	0	0	0	290	100	0	0	0	0	G
931	0	0	0	0	283	100	0	0	0	0	G
932	1	0	0	0	293	99	0	0	0	0	G
933	317	94	2	0	14	4	1	0	0	0	A
934	1	0	0	0	310	99	0	0	0	0	G
935	0	0	0	0	306	100	0	0	0	0	G
936	0	0	289	100	0	0	0	0	0	0	C
937	289	99	0	0	1	0	0	0	0	0	A
938	290	100	0	0	0	0	0	0	0	0	A
939	0	0	16	5	0	0	273	94	0	0	T
940	0	0	0	0	289	100	0	0	0	0	G
941	0	0	4	1	0	0	280	98	0	0	T
942	1	0	266	98	0	0	3	1	0	0	C
943	227	91	0	0	19	7	3	1	0	0	A
944	0	0	0	0	250	100	0	0	0	0	G
945	243	99	0	0	1	0	1	0	0	0	A
946	0	0	13	5	1	0	223	94	0	0	T
947	233	96	0	0	8	3	0	0	0	0	A
948	0	0	0	0	0	0	235	100	0	0	T
949	0	0	0	0	252	100	0	0	0	0	G
950	1	0	4	1	0	0	266	98	0	0	T
951	0	0	0	0	0	0	306	100	0	0	T
952	0	0	1	0	0	0	324	99	0	0	T
953	1	0	353	99	0	0	1	0	0	0	C
954	0	0	33	9	0	0	307	90	0	0	T
955	0	0	0	0	305	99	3	0	0	0	G
956	278	92	3	1	19	6	0	0	0	0	A
957	0	0	294	100	0	0	0	0	0	0	C
958	279	94	0	0	15	5	0	0	0	0	A
959	1	0	2	0	0	0	320	99	0	0	T
960	0	0	330	100	0	0	0	0	0	0	C
961	0	0	341	100	0	0	0	0	0	0	C
962	1	0	23	6	0	0	341	93	0	0	T
963	0	0	18	4	0	0	352	95	0	0	T
964	2	0	0	0	381	99	0	0	0	0	G
965	1	0	2	0	0	0	400	99	0	0	T
966	386	96	1	0	11	2	0	0	0	0	A
967	0	0	396	100	0	0	0	0	0	0	C
968	0	0	418	100	0	0	0	0	0	0	C
969	0	0	423	99	1	0	0	0	0	0	C
970	1	0	1	0	415	99	0	0	0	0	G
971	0	0	0	0	410	99	1	0	0	0	G
972	366	95	0	0	15	3	1	0	0	0	A
973	0	0	1	0	325	99	1	0	0	0	G
974	0	0	0	0	310	100	0	0	0	0	G
975	273	95	0	0	13	4	0	0	0	0	A
976	268	95	0	0	12	4	0	0	0	0	A
977	269	98	0	0	3	1	0	0	0	0	A
978	0	0	6	2	1	0	272	97	0	0	T
979	1	0	3	1	0	0	288	98	0	0	T
980	0	0	0	0	297	100	0	0	0	0	G
981	0	0	0	0	271	100	0	0	0	0	G
982	0	0	5	1	0	0	271	98	0	0	T
983	0	0	270	99	0	0	1	0	0	0	C
984	246	99	0	0	2	0	0	0	0	0	A
985	256	97	0	0	6	2	1	0	0	0	A
986	0	0	3	1	0	0	267	98	0	0	T
987	1	0	13	4	0	0	260	94	0	0	T
988	275	91	0	0	25	8	0	0	0	0	A
989	303	95	1	0	12	3	1	0	0	0	A
990	0	0	0	0	0	0	297	100	0	0	T
991	0	0	0	0	285	100	0	0	0	0	G
992	0	0	1	0	280	99	0	0	0	0	G
993	258	100	0	0	0	0	0	0	0	0	A
994	248	98	2	0	3	1	0	0	0	0	A
995	0	0	1	0	1	0	252	99	0	0	T
996	0	0	0	0	0	0	252	100	0	0	T
997	0	0	0	0	254	100	0	0	0	0	G
998	0	0	1	0	1	0	246	99	0	0	T
999	1	0	1	0	0	0	243	99	0	0	T
1000	1	0	0	0	246	99	0	0	0	0	G
1001	201	78	0	0	52	20	2	0	0	0	A	G
1002	0	0	0	0	266	100	0	0	0	0	G
1003	2	0	0	0	286	99	0	0	0	0	G
1004	277	99	1	0	0	0	0	0	0	0	A
1005	1	0	275	99	0	0	0	0	0	0	C
1006	0	0	285	100	0	0	0	0	0	0	C
1007	1	0	29	10	0	0	253	89	0	0	T
1008	244	87	1	0	33	11	0	0	0	0	A	G
1009	0	0	269	99	2	0	0	0	0	0	C
1010	0	0	0	0	246	100	0	0	0	0	G
1011	1	0	239	98	2	0	0	0	0	0	C
1012	0	0	264	98	2	0	1	0	0	0	C
1013	0	0	0	0	267	99	1	0	0	0	G
1014	0	0	0	0	267	100	0	0	0	0	G
1015	269	99	0	0	0	0	1	0	0	0	A
1016	0	0	0	0	265	100	0	0	0	0	G
1017	1	0	6	2	0	0	250	97	0	0	T
1018	242	96	0	0	8	3	0	0	0	0	A
1019	1	0	2	0	0	0	242	98	0	0	T
1020	1	0	246	99	0	0	0	0	0	0	C
1021	1	0	0	0	285	99	0	0	0	0	G
1022	2	0	289	99	0	0	0	0	0	0	C
1023	274	91	0	0	25	8	1	0	0	0	A
1024	1	0	7	2	277	97	0	0	0	0	G
1025	263	100	0	0	0	0	0	0	0	0	A
1026	0	0	0	0	261	100	0	0	0	0	G
1027	0	0	262	100	0	0	0	0	0	0	C
1028	0	0	1	0	253	99	0	0	0	0	G
1029	226	96	4	1	0	0	3	1	0	0	A
1030	214	96	0	0	8	3	0	0	0	0	A
1031	0	0	14	6	2	0	206	92	0	0	T
1032	1	0	0	0	236	99	0	0	0	0	G
1033	0	0	242	100	0	0	0	0	0	0	C
1034	1	0	245	99	0	0	0	0	0	0	C
1035	264	99	1	0	1	0	0	0	0	0	A
1036	267	96	1	0	7	2	1	0	0	0	A
1037	278	99	0	0	2	0	0	0	0	0	A
1038	282	98	0	0	4	1	0	0	0	0	A
1039	0	0	6	2	0	0	279	97	0	0	T
1040	0	0	0	0	289	100	0	0	0	0	G
1041	1	0	282	99	0	0	1	0	0	0	C
1042	283	99	0	0	1	0	1	0	0	0	A
1043	0	0	19	7	1	0	228	91	0	0	T
1044	0	0	0	0	228	100	0	0	0	0	G
1045	0	0	16	8	0	0	184	92	0	0	T
1046	183	92	1	0	13	6	1	0	0	0	A
1047	0	0	194	100	0	0	0	0	0	0	C
1048	0	0	0	0	194	100	0	0	0	0	G
1049	0	0	0	0	1	0	190	99	0	0	T
1050	0	0	189	100	0	0	0	0	0	0	C
1051	0	0	0	0	197	100	0	0	0	0	G
1052	1	0	18	8	0	0	184	90	0	0	T
1053	0	0	188	99	1	0	0	0	0	0	C
1054	151	82	1	0	27	14	3	1	0	0	A	G
1055	0	0	3	1	164	98	0	0	0	0	G
1056	0	0	140	99	1	0	0	0	0	0	C
1057	0	0	0	0	120	100	0	0	0	0	G
1058	108	96	2	1	1	0	1	0	0	0	A
1059	104	98	0	0	2	1	0	0	0	0	A
1060	0	0	112	100	0	0	0	0	0	0	C
1061	122	96	0	0	5	3	0	0	0	0	A
1062	0	0	155	98	2	1	1	0	0	0	C
1063	0	0	0	0	152	100	0	0	0	0	G
1064	0	0	0	0	153	100	0	0	0	0	G
1065	0	0	167	99	0	0	1	0	0	0	C
1066	1	0	0	0	174	99	0	0	0	0	G
1067	173	98	0	0	2	1	0	0	0	0	A
1068	0	0	182	100	0	0	0	0	0	0	C
1069	0	0	213	100	0	0	0	0	0	0	C
1070	222	94	0	0	13	5	0	0	0	0	A
1071	0	0	275	100	0	0	0	0	0	0	C
1072	1	0	0	0	283	99	0	0	0	0	G
1073	0	0	2	0	0	0	277	99	0	0	T
1074	1	0	268	99	0	0	0	0	0	0	C
1075	1	0	303	99	0	0	0	0	0	0	C
1076	279	94	2	0	15	5	0	0	0	0	A
1077	0	0	289	98	0	0	4	1	0	0	C
1078	0	0	0	0	284	100	0	0	0	0	G
1079	1	0	9	2	0	0	297	96	0	0	T
1080	0	0	323	100	0	0	0	0	0	0	C
1081	0	0	0	0	328	100	0	0	0	0	G
1082	1	0	8	2	0	0	330	97	0	0	T
1083	173	46	0	0	193	52	4	1	0	0	A		G
1084	0	0	373	100	0	0	0	0	0	0	C
1085	374	95	0	0	18	4	1	0	0	0	A
1086	1	0	391	99	0	0	0	0	0	0	C
1087	373	99	0	0	1	0	0	0	0	0	A
1088	0	0	371	99	0	0	1	0	0	0	C
1089	0	0	371	100	0	0	0	0	0	0	C
1090	2	0	35	9	1	0	336	89	0	0	T
1091	1	0	1	0	363	99	0	0	0	0	G
1092	0	0	16	4	0	0	334	95	0	0	T
1093	296	96	0	0	10	3	2	0	0	0	A
1094	293	97	2	0	4	1	0	0	0	0	A
1095	0	0	296	99	1	0	0	0	0	0	C
1096	2	0	4	1	0	0	289	97	0	0	T
1097	253	97	0	0	7	2	0	0	0	0	A
1098	0	0	288	100	0	0	0	0	0	0	C
1099	0	0	0	0	284	100	0	0	0	0	G
1100	0	0	302	99	0	0	1	0	0	0	C
1101	0	0	307	100	0	0	0	0	0	0	C
1102	308	97	2	0	6	1	0	0	0	0	A
1103	0	0	335	99	0	0	1	0	0	0	C
1104	1	0	1	0	319	99	0	0	0	0	G
1105	0	0	4	1	271	98	0	0	0	0	G
1106	0	0	1	0	264	99	0	0	0	0	G
1107	0	0	265	99	0	0	1	0	0	0	C
1108	254	96	1	0	7	2	0	0	0	0	A
1109	1	0	1	0	258	98	1	0	0	0	G
1110	1	0	255	99	0	0	0	0	0	0	C
1111	1	0	9	3	0	0	246	96	0	0	T
1112	0	0	0	0	249	100	0	0	0	0	G
1113	1	0	10	4	0	0	217	95	0	0	T
1114	197	89	0	0	24	10	0	0	0	0	A
1115	0	0	0	0	230	100	0	0	0	0	G
1116	241	99	0	0	1	0	0	0	0	0	A
1117	0	0	0	0	1	0	253	99	0	0	T
1118	0	0	0	0	257	99	1	0	0	0	G
1119	1	0	13	4	0	0	261	94	0	0	T
1120	197	78	0	0	54	21	0	0	0	0	A	G
1121	0	0	0	0	270	100	0	0	0	0	G
1122	0	0	0	0	0	0	256	100	0	0	T
1123	0	0	0	0	0	0	229	100	0	0	T
1124	0	0	0	0	0	0	209	100	0	0	T
1125	0	0	184	98	0	0	2	1	0	0	C
1126	0	0	4	2	0	0	186	97	0	0	T
1127	0	0	2	1	0	0	188	98	0	0	T
1128	160	92	0	0	7	4	6	3	0	0	A
1129	0	0	165	100	0	0	0	0	0	0	C
1130	0	0	2	1	0	0	167	98	0	0	T
1131	0	0	178	100	0	0	0	0	0	0	C
1132	177	97	2	1	3	1	0	0	0	0	A
1133	185	95	0	0	8	4	0	0	0	0	A
1134	1	0	202	99	0	0	0	0	0	0	C
1135	0	0	0	0	247	99	1	0	0	0	G
1136	0	0	265	100	0	0	0	0	0	0	C
1137	0	0	269	99	0	0	1	0	0	0	C
1138	1	0	0	0	258	99	0	0	0	0	G
1139	0	0	256	99	0	0	1	0	0	0	C
1140	0	0	3	1	0	0	260	98	0	0	T
1141	0	0	0	0	244	100	0	0	0	0	G
1142	0	0	267	100	0	0	0	0	0	0	C
1143	0	0	17	6	0	0	258	93	0	0	T
1144	3	1	10	3	0	0	263	95	0	0	T
1145	1	0	1	0	0	0	292	99	0	0	T
1146	0	0	295	99	1	0	1	0	0	0	C
1147	1	0	304	99	0	0	1	0	0	0	C
1148	304	99	0	0	3	0	0	0	0	0	A
1149	310	99	1	0	0	0	1	0	0	0	A
1150	0	0	301	99	0	0	2	0	0	0	C
1151	2	0	15	5	0	0	283	94	0	0	T
1152	312	99	0	0	2	0	0	0	0	0	A
1153	0	0	4	1	0	0	325	98	0	0	T
1154	1	0	0	0	334	99	0	0	0	0	G
1155	0	0	5	1	0	0	323	98	0	0	T
1156	290	91	0	0	28	8	0	0	0	0	A
1157	2	0	0	0	316	99	0	0	0	0	G
1158	305	99	0	0	3	0	0	0	0	0	A
1159	0	0	295	100	0	0	0	0	0	0	C
1160	2	0	4	1	291	97	0	0	0	0	G
1161	269	94	2	0	13	4	0	0	0	0	A
1162	0	0	274	99	1	0	0	0	0	0	C
1163	0	0	0	0	267	99	1	0	0	0	G
1164	232	97	2	0	4	1	0	0	0	0	A
1165	0	0	211	100	0	0	0	0	0	0	C
1166	0	0	0	0	205	100	0	0	0	0	G
1167	0	0	186	100	0	0	0	0	0	0	C
1168	187	98	0	0	2	1	0	0	0	0	A
1169	0	0	14	7	2	1	168	91	0	0	T
1170	0	0	3	1	2	1	173	97	0	0	T
1171	0	0	185	100	0	0	0	0	0	0	C
1172	0	0	0	0	190	100	0	0	0	0	G
1173	182	100	0	0	0	0	0	0	0	0	A
1174	165	98	0	0	2	1	0	0	0	0	A
1175	139	96	0	0	5	3	0	0	0	0	A
1176	0	0	0	0	148	100	0	0	0	0	G
1177	144	99	1	0	0	0	0	0	0	0	A
1178	142	99	0	0	1	0	0	0	0	0	A
1179	0	0	1	0	0	0	119	99	0	0	T
1180	0	0	0	0	129	100	0	0	0	0	G
1181	0	0	3	2	0	0	143	97	0	0	T
1182	0	0	13	7	0	0	156	92	0	0	T
1183	174	95	0	0	8	4	0	0	0	0	A
1184	0	0	0	0	194	100	0	0	0	0	G
1185	240	99	0	0	0	0	1	0	0	0	A
1186	0	0	0	0	250	100	0	0	0	0	G
1187	0	0	15	5	3	1	247	93	0	0	T
1188	1	0	270	99	0	0	1	0	0	0	C
1189	275	97	2	0	4	1	1	0	0	0	A
1190	2	0	10	3	0	0	298	96	0	0	T
1191	0	0	314	99	1	0	0	0	0	0	C
1192	3	0	324	99	0	0	0	0	0	0	C
1193	320	98	2	0	2	0	0	0	0	0	A
1194	321	99	0	0	1	0	0	0	0	0	A
1195	0	0	319	99	0	0	3	0	0	0	C
1196	3	0	30	8	0	0	310	90	0	0	T
1197	349	99	0	0	2	0	0	0	0	0	A
1198	3	0	2	0	1	0	362	98	0	0	T
1199	0	0	374	100	0	0	0	0	0	0	C
1200	359	94	0	0	19	5	0	0	0	0	A
1201	0	0	0	0	365	100	0	0	0	0	G
1202	365	98	0	0	4	1	0	0	0	0	A
1203	348	91	0	0	30	7	2	0	0	0	A
1204	378	97	0	0	7	1	1	0	0	0	A
1205	0	0	0	0	373	100	0	0	0	0	G
1206	374	99	0	0	1	0	0	0	0	0	A
1207	0	0	0	0	328	100	0	0	0	0	G
1208	327	99	0	0	1	0	0	0	0	0	A
1209	0	0	320	100	0	0	0	0	0	0	C
1210	0	0	52	16	0	0	262	83	0	0	T	C
1211	0	0	0	0	302	99	1	0	0	0	G
1212	0	0	1	0	266	99	0	0	0	0	G
1213	0	0	0	0	0	0	253	100	0	0	T
1214	0	0	234	100	0	0	0	0	0	0	C
1215	0	0	224	100	0	0	0	0	0	0	C
1216	0	0	220	100	0	0	0	0	0	0	C
1217	0	0	0	0	218	100	0	0	0	0	G
1218	0	0	1	0	0	0	195	99	0	0	T
1219	188	98	0	0	2	1	1	0	0	0	A
1220	0	0	2	1	0	0	180	98	0	0	T
1221	0	0	180	100	0	0	0	0	0	0	C
1222	1	0	5	2	0	0	201	97	0	0	T
1223	1	0	9	3	0	0	235	95	0	0	T
1224	0	0	8	3	1	0	229	96	0	0	T
1225	0	0	273	98	0	0	4	1	0	0	C
1226	298	95	1	0	13	4	0	0	0	0	A
1227	321	97	0	0	8	2	1	0	0	0	A
1228	1	0	4	1	0	0	313	98	0	0	T
1229	334	98	0	0	6	1	0	0	0	0	A
1230	0	0	343	100	0	0	0	0	0	0	C
1231	0	0	17	4	0	0	324	95	0	0	T
1232	2	0	10	2	0	0	349	96	0	0	T
1233	334	89	0	0	39	10	0	0	0	0	A
1234	0	0	2	0	0	0	379	99	0	0	T
1235	1	0	0	0	393	99	0	0	0	0	G
1236	1	0	4	0	0	0	407	98	0	0	T
1237	0	0	14	3	0	0	406	96	0	0	T
1238	0	0	429	100	0	0	0	0	0	0	C
1239	434	98	0	0	5	1	0	0	0	0	A
1240	0	0	9	1	2	0	452	97	0	0	T
1241	0	0	463	99	0	0	4	0	0	0	C
1242	0	0	0	0	450	99	1	0	0	0	G
1243	0	0	448	99	1	0	1	0	0	0	C
1244	0	0	428	100	0	0	0	0	0	0	C
1245	0	0	403	100	0	0	0	0	0	0	C
1246	366	88	1	0	48	11	0	0	0	0	A	G
1247	0	0	0	0	359	100	0	0	0	0	G
1248	0	0	0	0	294	100	0	0	0	0	G
1249	275	99	0	0	1	0	1	0	0	0	A
1250	272	98	0	0	3	1	1	0	0	0	A
1251	0	0	1	0	1	0	265	99	0	0	T
1252	0	0	0	0	257	100	0	0	0	0	G
1253	0	0	20	7	1	0	237	91	0	0	T
1254	0	0	238	100	0	0	0	0	0	0	C
1255	224	97	0	0	3	1	2	0	0	0	A
1256	208	96	1	0	6	2	0	0	0	0	A
1257	197	97	0	0	4	1	1	0	0	0	A
1258	0	0	0	0	184	100	0	0	0	0	G
1259	173	98	0	0	3	1	0	0	0	0	A
1260	166	96	0	0	5	2	1	0	0	0	A
1261	0	0	0	0	164	99	1	0	0	0	G
1262	0	0	4	2	1	0	140	96	0	0	T
1263	0	0	0	0	155	100	0	0	0	0	G
1264	0	0	0	0	168	99	1	0	0	0	G
1265	0	0	0	0	167	100	0	0	0	0	G
1266	0	0	168	99	1	0	0	0	0	0	C
1267	0	0	0	0	150	100	0	0	0	0	G
1268	0	0	1	0	125	99	0	0	0	0	G
1269	1	0	128	97	1	0	1	0	0	0	C
1270	0	0	143	100	0	0	0	0	0	0	C
1271	130	89	0	0	15	10	0	0	0	0	A
1272	0	0	0	0	144	100	0	0	0	0	G
1273	0	0	2	1	0	0	136	98	0	0	T
1274	145	99	0	0	1	0	0	0	0	0	A
1275	0	0	168	100	0	0	0	0	0	0	C
1276	0	0	7	3	0	0	174	96	0	0	T
1277	1	0	14	7	0	0	180	92	0	0	T
1278	2	0	15	6	0	0	204	92	0	0	T
1279	0	0	0	0	242	100	0	0	0	0	G
1280	258	94	0	0	15	5	0	0	0	0	A
1281	0	0	4	1	1	0	280	98	0	0	T
1282	0	0	1	0	291	99	0	0	0	0	G
1283	0	0	1	0	306	99	0	0	0	0	G
1284	301	97	2	0	4	1	1	0	0	0	A
1285	0	0	0	0	288	99	2	0	0	0	G
1286	0	0	0	0	275	98	3	1	0	0	G
1287	273	99	0	0	1	0	1	0	0	0	A
1288	0	0	6	2	0	0	263	97	0	0	T
1289	0	0	14	5	0	0	262	94	0	0	T
1290	252	90	0	0	27	9	0	0	0	0	A
1291	0	0	268	100	0	0	0	0	0	0	C
1292	0	0	0	0	258	100	0	0	0	0	G
1293	0	0	13	5	0	0	241	94	0	0	T
1294	245	97	0	0	7	2	0	0	0	0	A
1295	0	0	0	0	245	100	0	0	0	0	G
1296	1	0	1	0	0	0	234	99	0	0	T
1297	183	88	0	0	21	10	2	0	0	0	A
1298	0	0	0	0	196	100	0	0	0	0	G
1299	180	99	0	0	0	0	1	0	0	0	A
1300	0	0	7	4	0	0	151	95	0	0	T
1301	133	97	0	0	0	0	4	2	0	0	A
1302	0	0	6	5	0	0	102	94	0	0	T
1303	0	0	1	1	0	0	99	99	0	0	T
1304	0	0	89	96	0	0	3	3	0	0	C
1305	84	98	0	0	1	1	0	0	0	0	A
1306	0	0	92	100	0	0	0	0	0	0	C
1307	97	97	2	2	0	0	0	0	0	0	A
1308	0	0	4	4	0	0	94	95	0	0	T
1309	96	98	0	0	1	1	0	0	0	0	A
1310	0	0	0	0	0	0	99	100	0	0	T
1311	88	97	0	0	1	1	1	1	0	0	A
1312	0	0	2	2	0	0	83	97	0	0	T
1313	0	0	81	100	0	0	0	0	0	0	C
1314	59	76	0	0	18	23	0	0	0	0	A	G
1315	0	0	0	0	78	100	0	0	0	0	G
1316	0	0	0	0	0	0	78	100	0	0	T
1317	0	0	1	1	0	0	77	98	0	0	T
1318	68	87	0	0	10	12	0	0	0	0	A	G
1319	0	0	0	0	78	100	0	0	0	0	G
1320	0	0	0	0	0	0	75	100	0	0	T
1321	73	100	0	0	0	0	0	0	0	0	A
1322	0	0	0	0	0	0	74	100	0	0	T
1323	0	0	0	0	0	0	72	100	0	0	T
1324	0	0	0	0	71	100	0	0	0	0	G
1325	0	0	68	100	0	0	0	0	0	0	C
1326	0	0	0	0	69	100	0	0	0	0	G
1327	0	0	0	0	0	0	59	100	0	0	T
1328	45	97	0	0	1	2	0	0	0	0	A
1329	37	94	0	0	2	5	0	0	0	0	A
1330	0	0	0	0	0	0	30	100	0	0	T
1331	0	0	0	0	0	0	29	100	0	0	T
1332	0	0	0	0	0	0	27	100	0	0	T
1333	0	0	0	0	0	0	27	100	0	0	T
1334	0	0	0	0	0	0	30	100	0	0	T
1335	0	0	0	0	0	0	33	100	0	0	T
1336	0	0	0	0	0	0	42	100	0	0	T
1337	73	100	0	0	0	0	0	0	0	0	A
1338	0	0	0	0	0	0	88	100	0	0	T
1339	102	100	0	0	0	0	0	0	0	0	A
1340	0	0	0	0	0	0	140	100	0	0	T
1341	151	100	0	0	0	0	0	0	0	0	A
1342	0	0	177	100	0	0	0	0	0	0	C
1343	0	0	0	0	1	0	192	99	0	0	T
1344	2	0	0	0	0	0	202	99	0	0	T
1345	1	0	0	0	215	99	1	0	0	0	G
1346	0	0	0	0	252	100	0	0	0	0	G
1347	265	97	1	0	3	1	2	0	0	0	A
1348	1	0	4	1	0	0	328	98	0	0	T
1349	0	0	3	0	0	0	336	99	0	0	T
1350	0	0	0	0	350	100	0	0	0	0	G
1351	0	0	0	0	355	100	0	0	0	0	G
1352	2	0	13	3	3	0	354	95	0	0	T
1353	0	0	18	4	1	0	359	94	0	0	T
1354	0	0	0	0	389	100	0	0	0	0	G
1355	390	97	2	0	9	2	0	0	0	0	A
1356	0	0	408	99	1	0	0	0	0	0	C
1357	0	0	0	0	406	100	0	0	0	0	G
1358	0	0	0	0	398	99	1	0	0	0	G
1359	1	0	0	0	372	99	0	0	0	0	G
1360	0	0	3	0	0	0	364	99	0	0	T
1361	354	98	0	0	4	1	0	0	0	0	A
1362	0	0	6	1	0	0	314	98	0	0	T
1363	260	84	0	0	49	15	0	0	0	0	A	G
1364	0	0	1	0	284	99	0	0	0	0	G
1365	271	98	0	0	4	1	1	0	0	0	A
1366	263	96	0	0	8	2	1	0	0	0	A
1367	0	0	1	0	263	99	0	0	0	0	G
1368	0	0	235	100	0	0	0	0	0	0	C
1369	0	0	0	0	214	100	0	0	0	0	G
1370	148	100	0	0	0	0	0	0	0	0	A
1371	138	97	0	0	2	1	1	0	0	0	A
1372	0	0	3	2	0	0	127	97	0	0	T
1373	120	96	0	0	4	3	1	0	0	0	A
1374	0	0	0	0	108	100	0	0	0	0	G
1375	104	100	0	0	0	0	0	0	0	0	A
1376	0	0	3	3	0	0	86	96	0	0	T
1377	0	0	0	0	76	100	0	0	0	0	G
1378	0	0	66	100	0	0	0	0	0	0	C
1379	0	0	0	0	64	100	0	0	0	0	G
1380	0	0	0	0	0	0	64	100	0	0	T
1381	0	0	1	1	0	0	58	98	0	0	T
1382	0	0	4	8	0	0	46	92	0	0	T
1383	0	0	45	100	0	0	0	0	0	0	C
1384	45	100	0	0	0	0	0	0	0	0	A
1385	0	0	0	0	0	0	53	100	0	0	T
1386	52	98	0	0	1	1	0	0	0	0	A
1387	0	0	0	0	0	0	48	100	0	0	T
1388	37	97	0	0	1	2	0	0	0	0	A
1389	1	2	0	0	0	0	34	97	0	0	T
1390	0	0	0	0	0	0	31	100	0	0	T
1391	26	83	0	0	5	16	0	0	0	0	A	G
1392	24	75	0	0	8	25	0	0	0	0	A	G
1393	30	93	0	0	2	6	0	0	0	0	A
1394	31	100	0	0	0	0	0	0	0	0	A
1395	0	0	33	100	0	0	0	0	0	0	C
1396	0	0	0	0	1	2	36	97	0	0	T
1397	0	0	0	0	36	100	0	0	0	0	G
1398	0	0	0	0	34	100	0	0	0	0	G
1399	0	0	0	0	0	0	37	100	0	0	T
1400	42	100	0	0	0	0	0	0	0	0	A
1401	0	0	0	0	0	0	43	100	0	0	T
1402	0	0	0	0	41	100	0	0	0	0	G
1403	0	0	42	100	0	0	0	0	0	0	C
1404	0	0	47	100	0	0	0	0	0	0	C
1405	1	1	0	0	0	0	52	98	0	0	T
1406	0	0	0	0	58	100	0	0	0	0	G
1407	0	0	0	0	56	100	0	0	0	0	G
1408	0	0	63	100	0	0	0	0	0	0	C
1409	53	86	0	0	8	13	0	0	0	0	A	G
1410	0	0	0	0	65	100	0	0	0	0	G
1411	0	0	0	0	63	100	0	0	0	0	G
1412	60	100	0	0	0	0	0	0	0	0	A
1413	0	0	0	0	59	100	0	0	0	0	G
1414	0	0	3	5	0	0	53	94	0	0	T
1415	0	0	2	3	0	0	57	96	0	0	T
1416	60	98	0	0	1	1	0	0	0	0	A
1417	0	0	60	100	0	0	0	0	0	0	C
1418	0	0	0	0	56	98	1	1	0	0	G
1419	0	0	3	5	0	0	53	94	0	0	T
1420	0	0	2	3	0	0	53	96	0	0	T
1421	52	98	0	0	1	1	0	0	0	0	A
1422	46	97	0	0	0	0	0	0	1	2	A
1423	46	100	0	0	0	0	0	0	0	0	A
1424	46	100	0	0	0	0	0	0	0	0	A
1425	0	0	0	0	44	100	0	0	0	0	G
1426	0	0	39	100	0	0	0	0	0	0	C
1427	0	0	0	0	33	100	0	0	0	0	G
1428	0	0	2	7	0	0	26	92	0	0	T
1429	0	0	0	0	22	100	0	0	0	0	G
1430	12	100	0	0	0	0	0	0	0	0	A
1431	0	0	0	0	0	0	12	100	0	0	T
1432	0	0	0	0	9	81	2	18	0	0	G	T
1433	0	0	12	100	0	0	0	0	0	0	C
1434	0	0	14	100	0	0	0	0	0	0	C
1435	14	100	0	0	0	0	0	0	0	0	A
1436	13	92	0	0	0	0	1	7	0	0	A
1437	11	91	0	0	1	8	0	0	0	0	A
1438	12	100	0	0	0	0	0	0	0	0	A
1439	11	100	0	0	0	0	0	0	0	0	A
1440	11	100	0	0	0	0	0	0	0	0	A
1441	1	8	1	8	0	0	10	83	0	0	T
1442	0	0	1	7	0	0	12	92	0	0	T
1443	15	100	0	0	0	0	0	0	0	0	A
1444	0	0	0	0	0	0	19	100	0	0	T
1445	0	0	0	0	1	4	21	95	0	0	T
1446	0	0	0	0	24	100	0	0	0	0	G
1447	0	0	0	0	27	100	0	0	0	0	G
1448	0	0	32	100	0	0	0	0	0	0	C
1449	0	0	0	0	33	100	0	0	0	0	G
1450	2	5	0	0	0	0	37	94	0	0	T
1451	44	100	0	0	0	0	0	0	0	0	A
1452	48	100	0	0	0	0	0	0	0	0	A
1453	0	0	0	0	0	0	49	100	0	0	T
1454	0	0	50	100	0	0	0	0	0	0	C
1455	0	0	53	100	0	0	0	0	0	0	C
1456	0	0	6	9	0	0	59	90	0	0	T
1457	67	97	0	0	2	2	0	0	0	0	A
1458	87	96	0	0	3	3	0	0	0	0	A
1459	88	95	0	0	4	4	0	0	0	0	A
1460	0	0	0	0	92	100	0	0	0	0	G
1461	92	100	0	0	0	0	0	0	0	0	A
1462	91	100	0	0	0	0	0	0	0	0	A
1463	0	0	1	1	0	0	91	98	0	0	T
1464	0	0	0	0	0	0	91	100	0	0	T
1465	0	0	0	0	0	0	95	100	0	0	T
1466	0	0	111	100	0	0	0	0	0	0	C
1467	109	100	0	0	0	0	0	0	0	0	A
1468	0	0	113	99	0	0	1	0	0	0	C
1469	1	0	12	10	2	1	101	87	0	0	T
1470	0	0	5	4	0	0	114	95	0	0	T
1471	132	100	0	0	0	0	0	0	0	0	A
1472	0	0	0	0	126	100	0	0	0	0	G
1473	0	0	126	100	0	0	0	0	0	0	C
1474	0	0	0	0	122	100	0	0	0	0	G
1475	0	0	155	100	0	0	0	0	0	0	C
1476	0	0	3	1	1	0	170	97	0	0	T
1477	0	0	4	2	0	0	191	97	0	0	T
1478	0	0	0	0	203	99	1	0	0	0	G
1479	201	99	0	0	1	0	1	0	0	0	A
1480	0	0	0	0	0	0	187	100	0	0	T
1481	185	98	0	0	1	0	1	0	0	0	A
1482	184	97	0	0	4	2	0	0	0	0	A
1483	200	100	0	0	0	0	0	0	0	0	A
1484	0	0	6	2	1	0	194	96	0	0	T
1485	0	0	11	5	0	0	194	94	0	0	T
1486	166	80	0	0	40	19	1	0	0	0	A	G
1487	0	0	0	0	202	100	0	0	0	0	G
1488	180	98	0	0	2	1	0	0	0	0	A
1489	0	0	0	0	181	100	0	0	0	0	G
1490	0	0	2	1	0	0	174	98	0	0	T
1491	0	0	3	1	1	0	184	97	0	0	T
1492	0	0	0	0	219	100	0	0	0	0	G
1493	0	0	225	100	0	0	0	0	0	0	C
1494	0	0	0	0	1	0	229	99	0	0	T
1495	0	0	244	100	0	0	0	0	0	0	C
1496	0	0	0	0	250	100	0	0	0	0	G
1497	2	0	2	0	0	0	223	98	0	0	T
1498	0	0	7	3	0	0	202	96	0	0	T
1499	184	93	0	0	9	4	4	2	0	0	A
1500	166	93	0	0	11	6	0	0	0	0	A
1501	179	98	1	0	2	1	0	0	0	0	A
1502	0	0	199	100	0	0	0	0	0	0	C
1503	0	0	0	0	204	100	0	0	0	0	G
1504	203	98	0	0	3	1	0	0	0	0	A
1505	0	0	203	100	0	0	0	0	0	0	C
1506	201	99	0	0	2	0	0	0	0	0	A
1507	2	0	3	1	0	0	201	97	0	0	T
1508	2	0	1	0	0	0	247	98	0	0	T
1509	1	0	0	0	2	0	297	99	0	0	T
1510	0	0	317	100	0	0	0	0	0	0	C
1511	0	0	0	0	324	100	0	0	0	0	G
1512	0	0	0	0	323	100	0	0	0	0	G
1513	0	0	5	1	0	0	306	98	0	0	T
1514	0	0	0	0	271	99	1	0	0	0	G
1515	246	97	0	0	4	1	2	0	0	0	A
1516	0	0	1	0	0	0	246	99	0	0	T
1517	0	0	1	0	1	0	226	99	0	0	T
1518	0	0	3	1	0	0	224	98	0	0	T
1519	0	0	231	99	0	0	1	0	0	0	C
1520	233	98	0	0	3	1	0	0	0	0	A
1521	0	0	226	100	0	0	0	0	0	0	C
1522	0	0	0	0	223	100	0	0	0	0	G
1523	0	0	1	0	0	0	216	99	0	0	T
1524	1	0	1	0	195	98	1	0	0	0	G
1525	0	0	0	0	0	0	192	100	0	0	T
1526	0	0	2	1	0	0	186	98	0	0	T
1527	0	0	2	1	1	0	179	98	0	0	T
1528	0	0	0	0	183	100	0	0	0	0	G
1529	0	0	0	0	175	100	0	0	0	0	G
1530	127	98	0	0	0	0	1	0	1	0	A
1531	76	96	0	0	3	3	0	0	0	0	A
1532	61	96	0	0	2	3	0	0	0	0	A
1533	63	100	0	0	0	0	0	0	0	0	A
1534	0	0	0	0	0	0	65	100	0	0	T
1535	0	0	0	0	0	0	62	100	0	0	T
1536	0	0	1	1	0	0	64	98	0	0	T
1537	0	0	2	2	0	0	71	97	0	0	T
1538	0	0	1	1	1	1	80	97	0	0	T
1539	0	0	1	1	0	0	86	98	0	0	T
1540	86	98	0	0	1	1	0	0	0	0	A
1541	0	0	81	100	0	0	0	0	0	0	C
1542	0	0	86	100	0	0	0	0	0	0	C
1543	0	0	0	0	84	100	0	0	0	0	G
1544	0	0	85	100	0	0	0	0	0	0	C
1545	83	100	0	0	0	0	0	0	0	0	A
1546	93	97	0	0	2	2	0	0	0	0	A
1547	0	0	0	0	0	0	96	100	0	0	T
1548	95	97	0	0	2	2	0	0	0	0	A
1549	0	0	4	4	0	0	96	96	0	0	T
1550	0	0	98	100	0	0	0	0	0	0	C
1551	0	0	0	0	98	100	0	0	0	0	G
1552	0	0	2	1	0	0	123	98	0	0	T
1553	0	0	3	2	0	0	130	97	0	0	T
1554	0	0	0	0	132	100	0	0	0	0	G
1555	0	0	1	0	124	99	0	0	0	0	G
1556	0	0	129	100	0	0	0	0	0	0	C
1557	128	99	0	0	1	0	0	0	0	0	A
1558	0	0	5	3	0	0	129	96	0	0	T
1559	125	96	0	0	4	3	0	0	0	0	A
1560	116	96	0	0	4	3	0	0	0	0	A
1561	0	0	0	0	0	0	117	100	0	0	T
1562	0	0	0	0	0	0	114	100	0	0	T
1563	0	0	0	0	107	100	0	0	0	0	G
1564	1	1	96	98	0	0	0	0	0	0	C
1565	102	99	0	0	1	0	0	0	0	0	A
1566	0	0	0	0	0	0	111	100	0	0	T
1567	0	0	114	100	0	0	0	0	0	0	C
1568	101	81	0	0	23	18	0	0	0	0	A	G
1569	0	0	136	100	0	0	0	0	0	0	C
1570	154	100	0	0	0	0	0	0	0	0	A
1571	0	0	1	0	0	0	181	99	0	0	T
1572	0	0	0	0	195	99	1	0	0	0	G
1573	0	0	0	0	212	100	0	0	0	0	G
1574	2	0	0	0	0	0	205	99	0	0	T
1575	0	0	6	2	0	0	205	97	0	0	T
1576	2	0	4	1	0	0	210	97	0	0	T
1577	0	0	0	0	220	99	2	0	0	0	G
1578	0	0	1	0	0	0	215	99	0	0	T
1579	1	0	0	0	218	99	0	0	0	0	G
1580	206	94	2	0	9	4	0	0	0	0	A
1581	195	88	0	0	26	11	0	0	0	0	A	G
1582	0	0	223	100	0	0	0	0	0	0	C
1583	0	0	0	0	225	100	0	0	0	0	G
1584	0	0	4	1	0	0	226	98	0	0	T
1585	1	0	1	0	243	99	0	0	0	0	G
1586	227	91	0	0	22	8	0	0	0	0	A
1587	0	0	2	0	0	0	251	99	0	0	T
1588	0	0	0	0	251	100	0	0	0	0	G
1589	0	0	0	0	0	0	250	100	0	0	T
1590	0	0	232	100	0	0	0	0	0	0	C
1591	0	0	225	100	0	0	0	0	0	0	C
1592	1	0	13	6	1	0	197	92	0	0	T
1593	0	0	0	0	187	100	0	0	0	0	G
1594	0	0	2	1	0	0	185	98	0	0	T
1595	0	0	174	98	0	0	3	1	0	0	C
1596	1	0	174	99	0	0	0	0	0	0	C
1597	0	0	0	0	161	100	0	0	0	0	G
1598	1	0	5	3	1	0	159	95	0	0	T
1599	0	0	4	2	1	0	161	96	0	0	T
1600	1	0	0	0	176	99	0	0	0	0	G
1601	0	0	0	0	182	100	0	0	0	0	G
1602	205	99	0	0	1	0	1	0	0	0	A
1603	0	0	220	100	0	0	0	0	0	0	C
1604	0	0	232	100	0	0	0	0	0	0	C
1605	0	0	239	100	0	0	0	0	0	0	C
1606	0	0	0	0	258	100	0	0	0	0	G
1607	3	1	12	4	0	0	257	94	0	0	T
1608	0	0	0	0	267	99	1	0	0	0	G
1609	0	0	0	0	268	99	1	0	0	0	G
1610	278	98	1	0	1	0	1	0	0	0	A
1611	1	0	374	99	0	0	1	0	0	0	C
1612	0	0	12	3	0	0	374	96	0	0	T
1613	0	0	0	0	383	99	1	0	0	0	G
1614	0	0	1	0	0	0	383	99	0	0	T
1615	0	0	377	100	0	0	0	0	0	0	C
1616	1	0	1	0	361	99	1	0	0	0	G
1617	319	88	0	0	40	11	0	0	0	0	A	G
1618	307	89	0	0	35	10	0	0	0	0	A
1619	0	0	5	1	0	0	337	98	0	0	T
1620	0	0	0	0	332	100	0	0	0	0	G
1621	1	0	0	0	0	0	325	99	0	0	T
1622	0	0	0	0	314	100	0	0	0	0	G
1623	0	0	305	100	0	0	0	0	0	0	C
1624	0	0	3	1	0	0	271	98	0	0	T
1625	0	0	0	0	253	99	1	0	0	0	G
1626	1	0	0	0	239	99	0	0	0	0	G
1627	0	0	1	0	2	0	229	98	0	0	T
1628	0	0	0	0	1	0	206	99	0	0	T
1629	0	0	0	0	176	99	1	0	0	0	G
1630	0	0	1	0	0	0	175	99	0	0	T
1631	1	0	0	0	172	98	1	0	0	0	G
1632	0	0	2	1	154	98	0	0	0	0	G
1633	0	0	2	3	0	0	60	96	0	0	T
1634	0	0	1	2	0	0	44	97	0	0	T
1635	0	0	2	5	0	0	37	94	0	0	T
1636	0	0	1	3	0	0	31	96	0	0	T
1637	0	0	32	100	0	0	0	0	0	0	C
1638	33	94	0	0	0	0	2	5	0	0	A
1639	43	100	0	0	0	0	0	0	0	0	A
1640	0	0	41	100	0	0	0	0	0	0	C
1641	41	100	0	0	0	0	0	0	0	0	A
1642	0	0	3	6	0	0	41	93	0	0	T
1643	54	100	0	0	0	0	0	0	0	0	A
1644	1	1	1	1	0	0	58	96	0	0	T
1645	0	0	0	0	0	0	62	100	0	0	T
1646	0	0	63	100	0	0	0	0	0	0	C
1647	0	0	69	100	0	0	0	0	0	0	C
1648	0	0	15	20	0	0	59	79	0	0	T	C
1649	75	100	0	0	0	0	0	0	0	0	A
1650	74	100	0	0	0	0	0	0	0	0	A
1651	0	0	2	2	0	0	72	97	0	0	T
1652	73	100	0	0	0	0	0	0	0	0	A
1653	2	2	0	0	0	0	85	97	0	0	T
1654	92	100	0	0	0	0	0	0	0	0	A
1655	0	0	0	0	0	0	101	100	0	0	T
1656	0	0	103	99	0	0	1	0	0	0	C
1657	0	0	9	8	0	0	101	91	0	0	T
1658	109	97	0	0	3	2	0	0	0	0	A
1659	124	98	0	0	2	1	0	0	0	0	A
1660	125	99	0	0	1	0	0	0	0	0	A
1661	0	0	0	0	2	1	123	98	0	0	T
1662	0	0	0	0	128	100	0	0	0	0	G
1663	1	0	199	99	1	0	0	0	0	0	C
1664	1	0	0	0	210	99	0	0	0	0	G
1665	205	99	1	0	0	0	0	0	0	0	A
1666	200	99	0	0	2	0	0	0	0	0	A
1667	0	0	207	100	0	0	0	0	0	0	C
1668	1	0	9	4	0	0	197	95	0	0	T
1669	208	99	0	0	2	0	0	0	0	0	A
1670	0	0	209	100	0	0	0	0	0	0	C
1671	2	0	11	4	1	0	215	93	0	0	T
1672	225	95	0	0	9	3	2	0	0	0	A
1673	0	0	265	99	2	0	0	0	0	0	C
1674	0	0	0	0	279	100	0	0	0	0	G
1675	248	94	0	0	14	5	0	0	0	0	A
1676	0	0	0	0	258	100	0	0	0	0	G
1677	253	100	0	0	0	0	0	0	0	0	A
1678	0	0	250	100	0	0	0	0	0	0	C
1679	0	0	42	17	0	0	204	82	0	0	T	C
1680	223	91	0	0	21	8	0	0	0	0	A
1681	0	0	1	0	0	0	229	99	0	0	T
1682	0	0	230	100	0	0	0	0	0	0	C
1683	0	0	223	100	0	0	0	0	0	0	C
1684	1	0	0	0	219	99	0	0	0	0	G
1685	0	0	5	3	0	0	144	96	0	0	T
1686	0	0	4	2	0	0	134	97	0	0	T
1687	0	0	135	100	0	0	0	0	0	0	C
1688	136	99	0	0	1	0	0	0	0	0	A
1689	0	0	8	5	1	0	126	93	0	0	T
1690	0	0	0	0	134	100	0	0	0	0	G
1691	125	100	0	0	0	0	0	0	0	0	A
1692	122	99	0	0	1	0	0	0	0	0	A
1693	0	0	105	100	0	0	0	0	0	0	C
1694	0	0	0	0	98	100	0	0	0	0	G
1695	62	93	3	4	1	1	0	0	0	0	A
1696	0	0	0	0	52	100	0	0	0	0	G
1697	0	0	0	0	47	100	0	0	0	0	G
1698	1	2	0	0	45	97	0	0	0	0	G
1699	0	0	39	100	0	0	0	0	0	0	C
1700	45	97	0	0	1	2	0	0	0	0	A
1701	0	0	46	100	0	0	0	0	0	0	C
1702	0	0	0	0	0	0	50	100	0	0	T
1703	50	96	0	0	2	3	0	0	0	0	A
1704	0	0	0	0	0	0	50	100	0	0	T
1705	51	94	0	0	2	3	1	1	0	0	A
1706	63	96	0	0	1	1	1	1	0	0	A
1707	67	100	0	0	0	0	0	0	0	0	A
1708	0	0	0	0	0	0	70	100	0	0	T
1709	0	0	78	100	0	0	0	0	0	0	C
1710	78	100	0	0	0	0	0	0	0	0	A
1711	0	0	9	12	0	0	65	87	0	0	T	C
1712	75	100	0	0	0	0	0	0	0	0	A
1713	1	1	4	5	0	0	75	93	0	0	T
1714	79	100	0	0	0	0	0	0	0	0	A
1715	0	0	76	98	0	0	1	1	0	0	C
1716	0	0	1	1	0	0	85	98	0	0	T
1717	81	95	0	0	4	4	0	0	0	0	A
1718	80	94	0	0	5	5	0	0	0	0	A
1719	0	0	0	0	0	0	83	100	0	0	T
1720	0	0	82	100	0	0	0	0	0	0	C
1721	0	0	0	0	82	100	0	0	0	0	G
1722	74	98	1	1	0	0	0	0	0	0	A
1723	72	98	1	1	0	0	0	0	0	0	A
1724	0	0	3	4	0	0	66	95	0	0	T
1725	0	0	0	0	70	100	0	0	0	0	G
1726	0	0	78	100	0	0	0	0	0	0	C
1727	72	96	2	2	0	0	1	1	0	0	A
1728	0	0	0	0	0	0	76	100	0	0	T
1729	0	0	4	5	0	0	74	94	0	0	T
1730	72	96	0	0	3	4	0	0	0	0	A
1731	69	98	0	0	1	1	0	0	0	0	A
1732	70	100	0	0	0	0	0	0	0	0	A
1733	73	98	1	1	0	0	0	0	0	0	A
1734	0	0	2	2	0	0	72	97	0	0	T
1735	0	0	3	4	0	0	68	95	0	0	T
1736	0	0	4	5	0	0	73	94	0	0	T
1737	96	100	0	0	0	0	0	0	0	0	A
1738	0	0	126	100	0	0	0	0	0	0	C
1739	133	100	0	0	0	0	0	0	0	0	A
1740	146	99	0	0	1	0	0	0	0	0	A
1741	156	100	0	0	0	0	0	0	0	0	A
1742	0	0	169	100	0	0	0	0	0	0	C
1743	182	98	0	0	2	1	0	0	0	0	A
1744	2	1	0	0	192	98	0	0	0	0	G
1745	2	0	0	0	203	99	0	0	0	0	G
1746	214	100	0	0	0	0	0	0	0	0	A
1747	222	99	0	0	2	0	0	0	0	0	A
1748	0	0	1	0	224	99	0	0	0	0	G
1749	0	0	0	0	226	100	0	0	0	0	G
1750	227	99	0	0	1	0	0	0	0	0	A
1751	1	0	3	1	1	0	252	98	0	0	T
1752	0	0	268	99	0	0	1	0	0	0	C
1753	278	99	0	0	1	0	0	0	0	0	A
1754	284	99	0	0	1	0	0	0	0	0	A
1755	291	98	0	0	4	1	0	0	0	0	A
1756	0	0	23	7	0	0	288	92	0	0	T
1757	315	99	0	0	3	0	0	0	0	0	A
1758	1	0	323	99	0	0	0	0	0	0	C
1759	298	96	0	0	9	2	1	0	0	0	A
1760	0	0	0	0	283	100	0	0	0	0	G
1761	280	99	0	0	1	0	1	0	0	0	A
1762	272	94	0	0	15	5	0	0	0	0	A
1763	0	0	5	1	0	0	284	98	0	0	T
1764	0	0	0	0	288	99	1	0	0	0	G
1765	1	0	8	2	0	0	301	97	0	0	T
1766	0	0	303	100	0	0	0	0	0	0	C
1767	0	0	0	0	303	100	0	0	0	0	G
1768	293	97	2	0	3	1	1	0	0	0	A
1769	0	0	291	100	0	0	0	0	0	0	C
1770	2	0	320	99	0	0	0	0	0	0	C
1771	0	0	330	99	1	0	0	0	0	0	C
1772	4	1	0	0	314	98	0	0	0	0	G
1773	286	99	0	0	1	0	1	0	0	0	A
1774	267	97	0	0	6	2	1	0	0	0	A
1775	0	0	260	100	0	0	0	0	0	0	C
1776	0	0	0	0	248	99	2	0	0	0	G
1777	222	94	6	2	7	2	0	0	0	0	A
1778	0	0	16	7	0	0	202	92	0	0	T
1779	0	0	7	3	0	0	203	96	0	0	T
1780	0	0	0	0	197	100	0	0	0	0	G
1781	0	0	0	0	191	100	0	0	0	0	G
1782	1	0	2	1	0	0	177	98	0	0	T
1783	0	0	0	0	175	100	0	0	0	0	G
1784	0	0	1	0	155	99	0	0	0	0	G
1785	142	97	0	0	2	1	1	0	0	0	A
1786	126	94	1	0	6	4	1	0	0	0	A
1787	102	99	0	0	1	0	0	0	0	0	A
1788	0	0	116	100	0	0	0	0	0	0	C
1789	104	94	1	0	5	4	0	0	0	0	A
1790	0	0	11	9	1	0	105	89	0	0	T
1791	0	0	0	0	111	99	1	0	0	0	G
1792	0	0	70	100	0	0	0	0	0	0	C
1793	0	0	58	100	0	0	0	0	0	0	C
1794	0	0	4	6	0	0	54	93	0	0	T
1795	0	0	0	0	0	0	53	100	0	0	T
1796	1	1	53	98	0	0	0	0	0	0	C
1797	0	0	2	3	0	0	52	96	0	0	T
1798	0	0	0	0	54	100	0	0	0	0	G
1799	0	0	55	100	0	0	0	0	0	0	C
1800	48	85	0	0	8	14	0	0	0	0	A	G
1801	0	0	0	0	55	100	0	0	0	0	G
1802	0	0	0	0	57	100	0	0	0	0	G
1803	1	1	0	0	68	98	0	0	0	0	G
1804	0	0	78	97	2	2	0	0	0	0	C
1805	0	0	0	0	1	1	90	98	0	0	T
1806	0	0	111	99	1	0	0	0	0	0	C
1807	0	0	0	0	136	99	1	0	0	0	G
1808	1	0	0	0	160	99	0	0	0	0	G
1809	0	0	1	0	172	98	1	0	0	0	G
1810	2	1	0	0	167	98	0	0	0	0	G
1811	0	0	0	0	185	100	0	0	0	0	G
1812	186	98	0	0	1	0	1	0	0	0	A
1813	0	0	0	0	200	100	0	0	0	0	G
1814	0	0	203	100	0	0	0	0	0	0	C
1815	0	0	25	11	0	0	190	88	0	0	T	C
1816	0	0	21	9	0	0	211	90	0	0	T
1817	0	0	262	99	0	0	1	0	0	0	C
1818	267	98	0	0	3	1	0	0	0	0	A
1819	281	97	0	0	6	2	0	0	0	0	A
1820	2	0	0	0	0	0	289	99	0	0	T
1821	0	0	294	100	0	0	0	0	0	0	C
1822	0	0	43	14	0	0	253	85	0	0	T	C
1823	2	0	0	0	305	99	1	0	0	0	G
1824	307	99	0	0	1	0	2	0	0	0	A
1825	309	98	0	0	2	0	2	0	0	0	A
1826	0	0	306	100	0	0	0	0	0	0	C
1827	284	96	0	0	10	3	0	0	0	0	A
1828	0	0	0	0	278	100	0	0	0	0	G
1829	0	0	5	1	0	0	258	98	0	0	T
1830	0	0	247	99	0	0	1	0	0	0	C
1831	0	0	231	100	0	0	0	0	0	0	C
1832	228	99	1	0	1	0	0	0	0	0	A
1833	0	0	12	5	0	0	206	94	0	0	T
1834	199	98	0	0	4	1	0	0	0	0	A
1835	0	0	190	100	0	0	0	0	0	0	C
1836	0	0	0	0	187	100	0	0	0	0	G
1837	0	0	5	2	0	0	169	97	0	0	T
1838	0	0	0	0	155	100	0	0	0	0	G
1839	124	100	0	0	0	0	0	0	0	0	A
1840	113	97	0	0	3	2	0	0	0	0	A
1841	100	100	0	0	0	0	0	0	0	0	A
1842	99	100	0	0	0	0	0	0	0	0	A
1843	0	0	7	7	0	0	92	92	0	0	T
1844	0	0	0	0	101	100	0	0	0	0	G
1845	0	0	0	0	90	100	0	0	0	0	G
1846	0	0	89	100	0	0	0	0	0	0	C
1847	0	0	78	100	0	0	0	0	0	0	C
1848	68	95	0	0	3	4	0	0	0	0	A
1849	68	95	0	0	3	4	0	0	0	0	A
1850	66	100	0	0	0	0	0	0	0	0	A
1851	56	100	0	0	0	0	0	0	0	0	A
1852	0	0	77	100	0	0	0	0	0	0	C
1853	1	1	85	98	0	0	0	0	0	0	C
1854	88	98	0	0	1	1	0	0	0	0	A
1855	0	0	2	2	0	0	91	97	0	0	T
1856	101	99	0	0	0	0	0	0	1	0	A
1857	0	0	116	100	0	0	0	0	0	0	C
1858	119	98	0	0	2	1	0	0	0	0	A
1859	124	100	0	0	0	0	0	0	0	0	A
1860	0	0	136	99	0	0	1	0	0	0	C
1861	129	91	0	0	11	7	1	0	0	0	A
1862	0	0	0	0	141	100	0	0	0	0	G
1863	0	0	0	0	144	100	0	0	0	0	G
1864	144	97	0	0	4	2	0	0	0	0	A
1865	139	92	0	0	12	7	0	0	0	0	A
1866	0	0	0	0	148	100	0	0	0	0	G
1867	0	0	6	3	0	0	147	96	0	0	T
1868	0	0	0	0	156	100	0	0	0	0	G
1869	1	0	11	4	0	0	223	94	0	0	T
1870	1	0	7	2	0	0	229	96	0	0	T
1871	1	0	4	1	0	0	255	98	0	0	T
1872	0	0	269	100	0	0	0	0	0	0	C
1873	1	0	0	0	278	99	0	0	0	0	G
1874	0	0	265	100	0	0	0	0	0	0	C
1875	245	92	0	0	18	6	1	0	0	0	A
1876	0	0	0	0	266	100	0	0	0	0	G
1877	1	0	0	0	270	99	0	0	0	0	G
1878	263	100	0	0	0	0	0	0	0	0	A
1879	0	0	5	1	1	0	245	97	0	0	T
1880	0	0	0	0	253	100	0	0	0	0	G
1881	252	98	0	0	4	1	1	0	0	0	A
1882	0	0	244	100	0	0	0	0	0	0	C
1883	0	0	254	100	0	0	0	0	0	0	C
1884	247	94	2	0	12	4	1	0	0	0	A
1885	273	97	0	0	6	2	0	0	0	0	A
1886	2	0	0	0	282	99	0	0	0	0	G
1887	282	97	0	0	5	1	3	1	0	0	A
1888	0	0	4	1	0	0	290	98	0	0	T
1889	0	0	0	0	318	100	0	0	0	0	G
1890	0	0	0	0	331	100	0	0	0	0	G
1891	272	100	0	0	0	0	0	0	0	0	A
1892	1	0	1	0	279	99	0	0	0	0	G
1893	1	0	34	12	0	0	245	87	0	0	T	C
1894	273	97	0	0	7	2	0	0	0	0	A
1895	1	0	291	99	0	0	0	0	0	0	C
1896	276	98	0	0	4	1	0	0	0	0	A
1897	268	98	0	0	5	1	0	0	0	0	A
1898	0	0	0	0	263	100	0	0	0	0	G
1899	249	99	1	0	1	0	0	0	0	0	A
1900	0	0	22	8	0	0	233	91	0	0	T
1901	259	97	0	0	5	1	1	0	0	0	A
1902	268	97	0	0	5	1	0	0	1	0	A
1903	0	0	305	100	0	0	0	0	0	0	C
1904	0	0	0	0	305	100	0	0	0	0	G
1905	0	0	0	0	308	100	0	0	0	0	G
1906	301	99	0	0	1	0	0	0	0	0	A
1907	0	0	1	0	0	0	285	99	0	0	T
1908	1	0	284	99	0	0	0	0	0	0	C
1909	0	0	276	100	0	0	0	0	0	0	C
1910	268	99	2	0	0	0	0	0	0	0	A
1911	1	0	246	99	0	0	0	0	0	0	C
1912	228	99	0	0	1	0	0	0	0	0	A
1913	207	99	0	0	1	0	0	0	0	0	A
1914	195	98	1	0	1	0	0	0	0	0	A
1915	0	0	4	2	0	0	172	97	0	0	T
1916	0	0	0	0	167	100	0	0	0	0	G
1917	0	0	4	2	1	0	155	96	0	0	T
1918	1	0	4	2	0	0	149	96	0	0	T
1919	0	0	8	5	0	0	144	94	0	0	T
1920	0	0	12	8	0	0	138	92	0	0	T
1921	0	0	3	2	0	0	143	97	0	0	T
1922	0	0	143	100	0	0	0	0	0	0	C
1923	133	97	0	0	0	0	3	2	0	0	A
1924	136	100	0	0	0	0	0	0	0	0	A
1925	0	0	0	0	111	100	0	0	0	0	G
1926	111	97	0	0	2	1	1	0	0	0	A
1927	100	98	0	0	2	1	0	0	0	0	A
1928	0	0	0	0	112	100	0	0	0	0	G
1929	108	99	0	0	1	0	0	0	0	0	A
1930	92	92	0	0	7	7	0	0	0	0	A
1931	0	0	0	0	94	100	0	0	0	0	G
1932	94	100	0	0	0	0	0	0	0	0	A
1933	85	96	0	0	3	3	0	0	0	0	A
1934	0	0	0	0	87	100	0	0	0	0	G
1935	85	100	0	0	0	0	0	0	0	0	A
1936	0	0	0	0	85	100	0	0	0	0	G
1937	0	0	0	0	84	100	0	0	0	0	G
1938	0	0	0	0	84	100	0	0	0	0	G
1939	0	0	70	100	0	0	0	0	0	0	C
1940	70	100	0	0	0	0	0	0	0	0	A
1941	0	0	0	0	71	100	0	0	0	0	G
1942	0	0	68	100	0	0	0	0	0	0	C
1943	0	0	66	100	0	0	0	0	0	0	C
1944	64	100	0	0	0	0	0	0	0	0	A
1945	57	98	0	0	0	0	1	1	0	0	A
1946	1	2	0	0	43	97	0	0	0	0	G
1947	34	100	0	0	0	0	0	0	0	0	A
1948	0	0	0	0	38	100	0	0	0	0	G
1949	0	0	0	0	33	100	0	0	0	0	G
1950	0	0	0	0	21	100	0	0	0	0	G
1951	0	0	18	100	0	0	0	0	0	0	C
1952	0	0	17	100	0	0	0	0	0	0	C
1953	0	0	17	100	0	0	0	0	0	0	C
1954	0	0	0	0	25	100	0	0	0	0	G
1955	0	0	40	100	0	0	0	0	0	0	C
1956	1	2	0	0	45	97	0	0	0	0	G
1957	0	0	0	0	52	100	0	0	0	0	G
1958	0	0	56	98	1	1	0	0	0	0	C
1959	70	97	0	0	2	2	0	0	0	0	A
1960	78	100	0	0	0	0	0	0	0	0	A
1961	86	100	0	0	0	0	0	0	0	0	A
1962	89	98	0	0	1	1	0	0	0	0	A
1963	0	0	0	0	95	100	0	0	0	0	G
1964	94	97	0	0	2	2	0	0	0	0	A
1965	97	98	0	0	1	1	0	0	0	0	A
1966	0	0	0	0	99	100	0	0	0	0	G
1967	0	0	3	2	0	0	100	97	0	0	T
1968	0	0	115	100	0	0	0	0	0	0	C
1969	0	0	0	0	114	100	0	0	0	0	G
1970	0	0	115	100	0	0	0	0	0	0	C
1971	0	0	0	0	117	100	0	0	0	0	G
1972	118	100	0	0	0	0	0	0	0	0	A
1973	0	0	123	99	1	0	0	0	0	0	C
1974	0	0	0	0	132	100	0	0	0	0	G
1975	0	0	0	0	137	100	0	0	0	0	G
1976	141	100	0	0	0	0	0	0	0	0	A
1977	144	96	0	0	6	4	0	0	0	0	A
1978	0	0	0	0	163	100	0	0	0	0	G
1979	0	0	164	99	1	0	0	0	0	0	C
1980	156	93	0	0	10	5	1	0	0	0	A
1981	0	0	0	0	156	100	0	0	0	0	G
1982	0	0	150	100	0	0	0	0	0	0	C
1983	1	0	0	0	141	99	0	0	0	0	G
1984	137	97	4	2	0	0	0	0	0	0	A
1985	0	0	23	16	2	1	118	82	0	0	T	C
1986	0	0	6	3	0	0	152	96	0	0	T
1987	0	0	188	99	0	0	1	0	0	0	C
1988	0	0	239	99	1	0	0	0	0	0	C
1989	1	0	3	1	238	98	0	0	0	0	G
1990	241	100	0	0	0	0	0	0	0	0	A
1991	242	99	0	0	1	0	0	0	0	0	A
1992	0	0	4	1	0	0	236	98	0	0	T
1993	0	0	0	0	242	100	0	0	0	0	G
1994	251	99	0	0	0	0	1	0	0	0	A
1995	0	0	6	2	0	0	241	97	0	0	T
1996	0	0	19	7	0	0	226	92	0	0	T
1997	231	92	0	0	17	6	1	0	0	0	A
1998	0	0	0	0	237	100	0	0	0	0	G
1999	0	0	0	0	215	100	0	0	0	0	G
[truncated: 3,874 more rows]
